# Supplementary material for: Transcriptome Analysis Implicates Involvement of Long Noncoding RNAs in Cytoplasmic Male Sterility and Fertility Restoration in Cotton
Source: Int J Mol Sci. 2019 Nov 6;20(22):5530. doi: 10.3390/ijms20225530 (PMC6888562; doi:10.3390/ijms20225530)
Supplement: Supplementary file 1 [file ijms-20-05530-s001.zip]

Archive with 7 entries (6 files):
- Supplementary Files/
- Supplementary Files/Table S1 Summary of the identified lncRNAs in the anther development of A, B, and R lines.xlsx
- Supplementary Files/Table S2 The differentially expressed lncRNAs between in A-B, A-R, and B-R three comparisons.xlsx
- Supplementary Files/Table S3 LncRNAs targets and their GO analysis in A-B, A-R, and B-R three comparisons.xlsx
- Supplementary Files/Table S4 Summary of the lncRNAs as the precursor of miRNAs.xlsx
- Supplementary Files/Table S5 The data of whole miRNAs-lncRNAs-mRNAs regulatory networks.xlsx
- Supplementary Files/Table S6 The qRT-PCR primers used in this study.xlsx
