# Supplementary material for: Transcriptome Analysis Implicates Involvement of Long Noncoding RNAs in Cytoplasmic Male Sterility and Fertility Restoration in Cotton
Source: Int J Mol Sci. 2019 Nov 6;20(22):5530. doi: 10.3390/ijms20225530 (PMC6888562; doi:10.3390/ijms20225530)
Supplement: Supplementary file 1 [file ijms-20-05530-s001.zip › Supplementary Files/Table S1 Summary of the identified lncRNAs in the anther development of A, B, and R lines.xlsx]

## Sheet: LncRNAs
ID	Exon number	Length	A_FPKM	B_FPKM	R_FPKM	gene_type
TCONS_00000034	1	391	28.8379	22.5111	19.7658	lincRNA
TCONS_00000062	1	225	2.26242	0	0	lincRNA
TCONS_00000095	1	213	3.94977	5.8001	0	anti-sense_lncRNA
TCONS_00000102	1	251	1.80989	0	0	anti-sense_lncRNA
TCONS_00000204	2	744	1.40381	1.55301	1.32447	anti-sense_lncRNA
TCONS_00000273	1	1059	3.99299	4.2233	3.74431	anti-sense_lncRNA
TCONS_00000282	2	1567	2.06519	2.4357	1.65104	lincRNA
TCONS_00000341	1	237	2.84276	0	0	intronic_lncRNA
TCONS_00000381	2	503	3.30533	2.33782	0.824768	lincRNA
TCONS_00000418	2	231	5.3257	0	0	lincRNA
TCONS_00000506	1	247	2.63069	2.33226	0	lincRNA
TCONS_00000521	1	216	3.40187	0	0	intronic_lncRNA
TCONS_00000556	1	1247	2.32399	4.334	3.51331	lincRNA
TCONS_00000578	2	1419	3.48762	2.92596	2.27421	lincRNA
TCONS_00000587	3	697	21.0794	18.9415	14.8306	intronic_lncRNA
TCONS_00000588	3	702	10.8774	9.62604	11.0398	intronic_lncRNA
TCONS_00000619	1	237	1.42138	0	0	lincRNA
TCONS_00000630	1	202	7.30547	0	0	lincRNA
TCONS_00000643	2	616	24.502	20.2864	8.66994	lincRNA
TCONS_00000654	2	732	5.75035	7.34876	5.82184	lincRNA
TCONS_00000659	2	784	6.26458	5.74007	4.96517	lincRNA
TCONS_00000664	1	257	1.52921	0	0	lincRNA
TCONS_00000665	1	201	15.5447	0	0	lincRNA
TCONS_00000667	1	227	4.60845	0	1.57205	lincRNA
TCONS_00000676	1	230	1.84575	0	0	lincRNA
TCONS_00000677	1	238	1.37217	0	0	lincRNA
TCONS_00000680	1	254	122.053	126.926	70.93	lincRNA
TCONS_00000686	1	385	27.1461	28.6744	34.2632	lincRNA
TCONS_00000716	1	211	4.38113	0	0	lincRNA
TCONS_00000742	1	237	1.42138	0	0	lincRNA
TCONS_00000769	1	200	16.5552	5.8852	0	lincRNA
TCONS_00000777	1	1119	3.29272	3.18725	2.89851	lincRNA
TCONS_00000793	1	223	2.46488	0	0	lincRNA
TCONS_00000805	2	1392	0.459078	0.379901	0.72467	lincRNA
TCONS_00000808	2	922	11.2039	10.7935	9.276	lincRNA
TCONS_00000812	1	216	3.40187	0	0	lincRNA
TCONS_00000813	1	223	2.46488	0	0	lincRNA
TCONS_00000816	1	217	3.2416	0	0	lincRNA
TCONS_00000831	1	235	1.52748	0	0	lincRNA
TCONS_00000845	2	697	8.36434	10.432	5.62007	lincRNA
TCONS_00000878	1	691	14.5389	15.1365	12.199	lincRNA
TCONS_00000879	2	650	7.71832	6.10956	4.96374	lincRNA
TCONS_00000897	1	1222	2.95494	2.95856	4.17988	lincRNA
TCONS_00000907	3	1878	0.741597	0.575071	0.408998	lincRNA
TCONS_00000917	2	236	1.47308	0	0	lincRNA
TCONS_00000920	2	885	15.1211	15.8949	13.9924	anti-sense_lncRNA
TCONS_00000993	1	211	4.38113	0	0	lincRNA
TCONS_00001023	1	212	4.15807	0	0	intronic_lncRNA
TCONS_00001047	1	228	1.99875	0	0	lincRNA
TCONS_00001063	1	220	2.81749	0	0	lincRNA
TCONS_00001066	2	527	8.11542	7.63778	3.06283	lincRNA
TCONS_00001067	2	606	0.622495	0.445217	0.279873	lincRNA
TCONS_00001072	1	2825	10.7092	8.84005	8.22118	anti-sense_lncRNA
TCONS_00001093	1	438	12.8337	43.8043	19.858	lincRNA
TCONS_00001127	2	860	20.5543	18.0643	17.9664	anti-sense_lncRNA
TCONS_00001132	1	210	4.62007	0	0	intronic_lncRNA
TCONS_00001133	1	225	2.26242	0	0	intronic_lncRNA
TCONS_00001181	1	222	2.57546	0	0	lincRNA
TCONS_00001182	2	3196	0.647737	0.875959	0.512243	lincRNA
TCONS_00001189	1	229	1.92019	0	0	lincRNA
TCONS_00001227	1	228	3.9975	0	0	lincRNA
TCONS_00001243	2	942	4.44509	3.9962	3.29121	lincRNA
TCONS_00001244	1	285	5.1349	2.76673	5.10093	lincRNA
TCONS_00001267	2	457	18.4395	17.0222	15.0924	lincRNA
TCONS_00001283	1	220	8421.35	8000.5	13193.9	lincRNA
TCONS_00001284	2	306	5.70263	6.33974	5.91216	lincRNA
TCONS_00001290	2	315	0.744658	0.200765	0	lincRNA
TCONS_00001296	2	789	8.9369	7.88221	6.67847	lincRNA
TCONS_00001304	2	525	2.70602	2.55408	2.59929	lincRNA
TCONS_00001307	2	2222	3.09697	3.33125	2.4907	lincRNA
TCONS_00001313	3	4082	0.685812	0.703482	0.807076	anti-sense_lncRNA
TCONS_00001347	1	209	116.259	84.9797	147.4	lincRNA
TCONS_00001384	1	211	8.76223	0	0	lincRNA
TCONS_00001396	1	220	2.81749	0	0	lincRNA
TCONS_00001435	1	209	9.7523	0	0	lincRNA
TCONS_00001467	1	242	2.3954	0	0	lincRNA
TCONS_00001530	3	1155	0.62366	1.12327	0.000343827	lincRNA
TCONS_00001531	3	1252	0.856369	0.417203	0.120037	lincRNA
TCONS_00001532	3	1284	2.3172	2.14851	0.663943	lincRNA
TCONS_00001533	2	1165	0.338349	0.192965	0.0111578	lincRNA
TCONS_00001536	1	203	6.87467	0	0	lincRNA
TCONS_00001537	1	229	3.8404	0	0	lincRNA
TCONS_00001542	1	227	2.08179	0	0	lincRNA
TCONS_00001547	1	228	1.99875	0	0	lincRNA
TCONS_00001548	2	1306	0.894969	0.895784	0.858173	lincRNA
TCONS_00001549	2	1316	3.24014	3.44275	2.47353	lincRNA
TCONS_00001553	2	394	4.95942	6.35776	7.43078	lincRNA
TCONS_00001557	2	990	1.88964	1.71863	1.65487	lincRNA
TCONS_00001560	1	271	0.72657	0	0	lincRNA
TCONS_00001596	1	202	7.30547	0	0	lincRNA
TCONS_00001605	1	217	3.2416	0	0	lincRNA
TCONS_00001607	1	219	2.95012	0	0	lincRNA
TCONS_00001609	1	229	1.92019	0	0	lincRNA
TCONS_00001654	2	1144	16.9989	17.4891	15.96	lincRNA
TCONS_00001671	4	1683	2.29322	1.89198	3.167	lincRNA
TCONS_00001672	5	1385	2.54143	2.67051	0.619374	lincRNA
TCONS_00001673	5	1585	20.6608	21.8684	15.687	lincRNA
TCONS_00001674	6	1124	3.99265	6.23329	5.67759	lincRNA
TCONS_00001692	1	226	2.16961	0	0	intronic_lncRNA
TCONS_00001694	2	1521	1.91865	1.54641	2.19617	lincRNA
TCONS_00001701	1	210	4.62007	0	0	lincRNA
TCONS_00001711	1	226	0	3.21504	0	lincRNA
TCONS_00001713	1	201	7.77237	0	0	lincRNA
TCONS_00001723	1	220	2.81749	0	0	lincRNA
TCONS_00001726	1	209	4.87617	10.5586	10.592	lincRNA
TCONS_00001737	2	523	1.54179	0.167772	9.57321e-05	lincRNA
TCONS_00001739	2	692	16.9989	19.0757	14.1837	lincRNA
TCONS_00001766	1	219	5.90023	0	0	lincRNA
TCONS_00001775	1	271	1.62652	0.392127	0	anti-sense_lncRNA
TCONS_00001789	2	2816	2.0387	2.04869	1.30356	lincRNA
TCONS_00001802	1	236	2.94617	0	0	lincRNA
TCONS_00001820	1	200	99.6327	74.896	77.3358	lincRNA
TCONS_00001833	1	214	7.5101	0	0	lincRNA
TCONS_00001840	1	639	15.0693	15.2997	20.7252	lincRNA
TCONS_00001844	1	393	15.2103	12.0541	10.8335	lincRNA
TCONS_00001851	1	238	1.37217	0	0	lincRNA
TCONS_00001874	1	217	3.2416	0	0	lincRNA
TCONS_00001882	1	231	1.77524	0	0	lincRNA
TCONS_00001890	2	1262	0.823239	1.29218	0.833836	lincRNA
TCONS_00001907	1	207	5.4467	0	0	lincRNA
TCONS_00001908	1	213	3.94977	0	0	lincRNA
TCONS_00001915	1	202	7.30547	0	0	lincRNA
TCONS_00001925	1	229	1.92019	0	0	lincRNA
TCONS_00001948	1	208	5.1511	0	0	lincRNA
TCONS_00001964	2	484	96.2367	78.8961	73.8188	lincRNA
TCONS_00001976	1	293	1.54062	0.278544	0.560443	lincRNA
TCONS_00001977	2	1461	1.5292	1.05919	0.879304	lincRNA
TCONS_00001987	2	1159	2.12202	2.08745	1.91161	lincRNA
TCONS_00001988	2	1476	0.780808	1.2026	0.931695	lincRNA
TCONS_00001990	1	215	7.14573	0	0	lincRNA
TCONS_00001999	1	223	2.46488	0	0	lincRNA
TCONS_00002004	1	231	1.77524	0	0	lincRNA
TCONS_00002006	1	232	1.70835	0	0	lincRNA
TCONS_00002010	4	2114	0.825025	0.19344	0.765478	lincRNA
TCONS_00002016	2	1419	5.97809	4.70378	6.50057	lincRNA
TCONS_00002018	1	217	3.2416	0	0	lincRNA
TCONS_00002021	1	380	0.475977	1.08904	0.194247	lincRNA
TCONS_00002023	1	226	2.16961	0	0	lincRNA
TCONS_00002026	2	1261	1.18807	1.74264	0.989776	lincRNA
TCONS_00002027	4	1317	1.25929	1.14555	0.862447	lincRNA
TCONS_00002035	1	219	2.95012	0	0	lincRNA
TCONS_00002053	3	1295	1.84024	1.53125	1.12822	lincRNA
TCONS_00002061	1	314	47.0128	64.9202	34.1775	lincRNA
TCONS_00002062	2	1174	18.6501	18.5527	13.8697	intronic_lncRNA
TCONS_00002076	1	230	1.84575	0	0	anti-sense_lncRNA
TCONS_00002080	1	212	4.15807	0	0	lincRNA
TCONS_00002083	2	1606	5.00269	5.18686	4.65609	lincRNA
TCONS_00002097	1	217	6.4832	0	0	lincRNA
TCONS_00002115	1	224	2.36069	0	0	lincRNA
TCONS_00002123	2	499	1.56692	3.35866	2.79278	lincRNA
TCONS_00002124	2	284	13.7336	12.0709	12.8144	lincRNA
TCONS_00002147	2	986	1.32042	1.33201	1.4448	lincRNA
TCONS_00002159	2	275	0.49695	0	0	lincRNA
TCONS_00002163	1	234	1.58468	0	0	lincRNA
TCONS_00002164	1	202	17.8948	0	0	lincRNA
TCONS_00002171	2	433	43.8918	32.1163	41.7346	lincRNA
TCONS_00002182	1	204	6.47647	0	0	anti-sense_lncRNA
TCONS_00002183	1	216	3.40187	0	1.95017	lincRNA
TCONS_00002186	1	227	4.1636	0	0	lincRNA
TCONS_00002194	1	229	1.92019	0	0	lincRNA
TCONS_00002241	1	220	2.81749	0	0	lincRNA
TCONS_00002256	2	1949	0.451163	0.419985	0.00816361	lincRNA
TCONS_00002257	2	1934	1.08498	1.16561	1.0212	lincRNA
TCONS_00002298	2	2538	4.2851	2.83585	3.59175	lincRNA
TCONS_00002317	2	581	1.01206	1.30981	0.790856	lincRNA
TCONS_00002325	1	209	4.87617	0	0	anti-sense_lncRNA
TCONS_00002375	2	474	5.41555	4.08195	0	lincRNA
TCONS_00002377	5	674	0.774957	0.285511	0	lincRNA
TCONS_00002379	1	226	2.16961	0	0	lincRNA
TCONS_00002385	5	693	1.03529	0.530403	0.384431	lincRNA
TCONS_00002412	1	222	5.15093	0	0	lincRNA
TCONS_00002418	1	231	1.77524	0	0	lincRNA
TCONS_00002421	1	207	10.8934	0	0	lincRNA
TCONS_00002427	2	1204	1.71721	1.21951	1.06075	lincRNA
TCONS_00002429	1	221	2.69281	0	0	lincRNA
TCONS_00002430	2	574	1.24408	1.37242	0.653342	lincRNA
TCONS_00002432	1	209	4.87617	0	3.92743	lincRNA
TCONS_00002491	1	219	2.95012	0	0	lincRNA
TCONS_00002569	2	636	13.5449	12.3917	9.94754	lincRNA
TCONS_00002592	1	206	5.765	0	0	lincRNA
TCONS_00002612	1	223	2.46488	0	0	lincRNA
TCONS_00002629	1	215	3.57287	0	0	lincRNA
TCONS_00002651	1	225	2.26242	0	0	anti-sense_lncRNA
TCONS_00002664	1	239	1.32535	0	0	lincRNA
TCONS_00002700	2	897	2.86638	2.46743	2.29539	lincRNA
TCONS_00002702	3	4090	1.55488	1.15447	1.60756	lincRNA
TCONS_00002703	2	4339	0.452756	0.366627	0.606117	lincRNA
TCONS_00002712	1	214	3.75503	0	0	lincRNA
TCONS_00002713	2	228	1.99875	0	0	lincRNA
TCONS_00002745	2	450	38.0319	34.7662	32.6963	lincRNA
TCONS_00002751	2	367	1.09228	0	0	lincRNA
TCONS_00002767	3	1563	5.2224	6.5283	4.90439	lincRNA
TCONS_00002768	4	724	8.01702	6.66592	6.0001	lincRNA
TCONS_00002773	1	218	3.09125	0	0	lincRNA
TCONS_00002778	1	212	4.15807	0	0	lincRNA
TCONS_00002796	1	204	6.47647	0	0	lincRNA
TCONS_00002805	1	214	3.75503	0	0	lincRNA
TCONS_00002812	1	230	1.84575	1.25693	0	lincRNA
TCONS_00002825	2	1246	4.44315	3.8711	3.11999	lincRNA
TCONS_00002833	2	3047	2.14535	2.50604	1.51712	anti-sense_lncRNA
TCONS_00002834	2	5323	0.328356	0.656184	0.452329	anti-sense_lncRNA
TCONS_00002835	5	1446	0.489885	0.419099	0.0268687	anti-sense_lncRNA
TCONS_00002873	2	1373	3.85535	4.25358	3.35897	lincRNA
TCONS_00002885	1	202	6.5899	0	0	lincRNA
TCONS_00002886	2	582	36.8757	30.1538	30.3911	lincRNA
TCONS_00002891	2	1239	6.53249	4.66914	4.48138	lincRNA
TCONS_00002895	1	208	5.1511	0	0	lincRNA
TCONS_00002905	1	864	2.61472	2.76194	3.04733	lincRNA
TCONS_00002924	2	3767	0.561195	0.504311	1.34192	lincRNA
TCONS_00002925	4	917	32.3547	35.5574	20.4371	lincRNA
TCONS_00002932	2	860	2.70375	2.34045	2.68742	lincRNA
TCONS_00002945	2	584	19.0933	15.7386	14.6992	lincRNA
TCONS_00002947	2	1197	1.97462	2.19654	1.7947	lincRNA
TCONS_00002948	1	201	7.77237	0	0	lincRNA
TCONS_00002963	1	201	7.77237	0	0	lincRNA
TCONS_00002965	2	564	0.00206495	0.000581931	5.9178e-05	lincRNA
TCONS_00002966	2	741	12.2993	12.6	10.7135	lincRNA
TCONS_00003026	1	279	1.37246	0	0	lincRNA
TCONS_00003030	2	895	1.29731	1.23179	1.06427	lincRNA
TCONS_00003033	5	5030	0.173563	0.10955	0.173381	lincRNA
TCONS_00003050	2	769	8.83687	6.08157	6.93429	lincRNA
TCONS_00003060	1	211	4.38113	0	6.63623	lincRNA
TCONS_00003092	2	3276	0.617354	0.176391	9.19863e-05	anti-sense_lncRNA
TCONS_00003093	4	2932	6.74212	5.92202	5.45794	anti-sense_lncRNA
TCONS_00003099	2	644	12.8758	11.1178	12.309	lincRNA
TCONS_00003122	1	228	3.9975	0	0	lincRNA
TCONS_00003141	1	229	1.92019	0	0	lincRNA
TCONS_00003160	2	267	1.18868	0.514939	0.472481	lincRNA
TCONS_00003161	2	330	0.986037	0.188251	0.88978	lincRNA
TCONS_00003163	1	252	1.75801	0	0	lincRNA
TCONS_00003171	3	2283	1.2733	1.03596	1.52404	lincRNA
TCONS_00003192	2	922	14.7622	13.602	8.24613	lincRNA
TCONS_00003214	1	203	6.87467	0	0	lincRNA
TCONS_00003262	1	223	2.46488	0	0	lincRNA
TCONS_00003288	1	224	2.36069	0	0	lincRNA
TCONS_00003304	1	252	1.75801	0	0	lincRNA
TCONS_00003306	2	542	0.528019	0.181747	0.134033	lincRNA
TCONS_00003388	1	243	4.21338	2.56265	0.873523	intronic_lncRNA
TCONS_00003473	1	201	7.77237	0	6.26717	lincRNA
TCONS_00003536	1	201	7.77237	0	0	intronic_lncRNA
TCONS_00003556	2	757	9.29688	8.63361	7.8005	lincRNA
TCONS_00003558	1	247	2.04157	0	0	lincRNA
TCONS_00003584	1	207	5.4467	0	0	lincRNA
TCONS_00003590	1	206	5.765	0	0	lincRNA
TCONS_00003604	1	203	6.87467	0	0	lincRNA
TCONS_00003619	2	457	12.8804	14.573	11.3631	lincRNA
TCONS_00003621	2	2480	1.15725	0.657922	0.446637	lincRNA
TCONS_00003623	2	764	5.84925	5.96307	4.70141	lincRNA
TCONS_00003648	1	238	1.37217	0	0	lincRNA
TCONS_00003658	1	230	1.84575	0	0	lincRNA
TCONS_00003659	1	206	5.765	0	0	lincRNA
TCONS_00003685	1	200	8.2776	0	0	lincRNA
TCONS_00003699	1	205	6.10783	0	0	lincRNA
TCONS_00003735	3	783	14.5907	14.2383	16.2756	lincRNA
TCONS_00003736	2	1052	2.80892	3.25402	2.70784	lincRNA
TCONS_00003740	2	808	12.2197	9.52196	11.9857	lincRNA
TCONS_00003746	2	221	2.69281	0	0	lincRNA
TCONS_00003749	2	855	2.07078	1.99308	1.42554	lincRNA
TCONS_00003754	1	207	5.4467	0	0	lincRNA
TCONS_00003823	3	650	4.52178	1.65638	3.36303	lincRNA
TCONS_00003825	2	1334	2.17312	1.99353	1.31011	lincRNA
TCONS_00003827	2	1052	1.83942	1.24515	1.06478	lincRNA
TCONS_00003828	3	1653	0.943969	1.45296	0.341554	lincRNA
TCONS_00003848	2	693	11.5958	10.9762	9.98353	lincRNA
TCONS_00003850	2	560	22.288	21.7819	15.4864	lincRNA
TCONS_00003873	1	238	1.37217	0.946813	0	lincRNA
TCONS_00003902	1	361	6.03734	6.4954	3.95736	intronic_lncRNA
TCONS_00003909	2	239	1.32535	0	0	intronic_lncRNA
TCONS_00003910	1	211	8.76223	0	0	intronic_lncRNA
TCONS_00003924	1	214	3.75503	2.75831	0	intronic_lncRNA
TCONS_00003953	1	224	2.36069	0	0	lincRNA
TCONS_00003954	1	235	1.52748	0	0	intronic_lncRNA
TCONS_00003956	2	1003	0.74133	0.709632	1.08736	lincRNA
TCONS_00003958	1	1043	6.80113	9.43834	8.37736	lincRNA
TCONS_00003994	1	212	4.15807	6.1033	0	lincRNA
TCONS_00003996	2	579	1.44162	1.2986	0.550928	lincRNA
TCONS_00004006	1	216	3.40187	0	0	lincRNA
TCONS_00004010	3	1308	1.07482	1.11868	1.12911	lincRNA
TCONS_00004011	4	1447	0.715639	0.935696	0.792287	lincRNA
TCONS_00004039	2	1445	3.97911	3.53294	4.02487	lincRNA
TCONS_00004041	1	202	7.30547	0	0	lincRNA
TCONS_00004043	1	218	3.09125	0	0	lincRNA
TCONS_00004058	2	745	7.2255	8.48054	7.53772	lincRNA
TCONS_00004078	2	830	5.92878	5.04406	5.1771	lincRNA
TCONS_00004080	1	958	28.2418	26.6066	23.6298	lincRNA
TCONS_00004084	1	234	1.58468	1.1742	0	lincRNA
TCONS_00004085	1	213	3.94977	0	0	lincRNA
TCONS_00004094	1	200	8.2776	0	0	lincRNA
TCONS_00004113	1	237	1.42138	0	0	lincRNA
TCONS_00004134	1	210	4.62007	0	0	lincRNA
TCONS_00004152	2	846	20.8429	17.9929	17.5389	lincRNA
TCONS_00004158	1	433	0.093653	0	0.0744403	intronic_lncRNA
TCONS_00004163	2	1565	1.85609	1.41956	1.37615	lincRNA
TCONS_00004168	1	201	7.77237	5.68093	0	lincRNA
TCONS_00004171	3	1405	1.09364	1.52266	2.24451	anti-sense_lncRNA
TCONS_00004172	4	1458	1.0466	0.964539	1.31286	anti-sense_lncRNA
TCONS_00004173	4	1340	1.4298	1.75802	2.20624	anti-sense_lncRNA
TCONS_00004174	5	1221	0.917609	0.821056	1.00815	anti-sense_lncRNA
TCONS_00004178	2	610	19.6819	17.9165	10.5953	lincRNA
TCONS_00004182	2	459	31.6954	32.5645	23.0682	lincRNA
TCONS_00004187	2	1579	0.820315	0.848881	1.17325	lincRNA
TCONS_00004189	2	1511	1.59311	0.41941	1.4043	lincRNA
TCONS_00004190	3	1583	2.1295	1.64777	4.14668	lincRNA
TCONS_00004203	1	264	1.27745	1.48799	0	lincRNA
TCONS_00004232	2	1103	0.810489	1.1164	1.24353	lincRNA
TCONS_00004233	4	1424	0.544461	1.29015	0.916386	lincRNA
TCONS_00004234	3	1010	1.40662	0.294968	0.321064	lincRNA
TCONS_00004238	1	215	3.57287	0	0	lincRNA
TCONS_00004243	1	222	2.57546	0	0	lincRNA
TCONS_00004248	1	341	6.64895	7.54242	7.64331	lincRNA
TCONS_00004254	1	238	4.78421	3.05571	5.20867	lincRNA
TCONS_00004266	2	1141	1.36296	1.25628	1.16714	lincRNA
TCONS_00004275	1	1951	7.66046	8.18305	6.68693	anti-sense_lncRNA
TCONS_00004288	1	228	1.99875	0	0	lincRNA
TCONS_00004300	2	731	65.1477	60.7587	53.1976	lincRNA
TCONS_00004307	1	228	1.99875	0	1.5984	lincRNA
TCONS_00004316	1	222	2.57546	0	0	lincRNA
TCONS_00004326	1	215	3.57287	0	0	lincRNA
TCONS_00004335	1	212	4.15807	0	0	lincRNA
TCONS_00004357	1	208	635.216	0	0	lincRNA
TCONS_00004397	2	1299	9.01124	8.36458	7.64395	lincRNA
TCONS_00004424	1	228	1.99875	0	0	lincRNA
TCONS_00004425	1	217	3.2416	0	0	lincRNA
TCONS_00004431	4	2116	1.00668	0.891043	0.916723	lincRNA
TCONS_00004434	2	1342	2.57082	3.33985	1.22577	lincRNA
TCONS_00004452	2	2137	0.304417	0.0921118	0.793764	lincRNA
TCONS_00004454	1	225	4.52483	0	0	lincRNA
TCONS_00004506	1	221	5.89438	0	0	lincRNA
TCONS_00004523	2	933	9.92832	9.37333	10.2615	lincRNA
TCONS_00004525	2	2872	0.27399	0.203063	0.583193	anti-sense_lncRNA
TCONS_00004546	1	229	1.92019	2.84851	0	lincRNA
TCONS_00004554	1	201	7.77237	0	0	lincRNA
TCONS_00004555	1	533	271.034	285.81	179.461	lincRNA
TCONS_00004556	1	410	52.5077	56.7294	61.0914	lincRNA
TCONS_00004561	1	203	13.7493	0	0	lincRNA
TCONS_00004562	1	802	31.3829	28.3367	26.9891	lincRNA
TCONS_00004588	1	205	18.3235	0	0	lincRNA
TCONS_00004590	2	551	26.0476	26.5984	20.0161	lincRNA
TCONS_00004599	2	698	19.4902	18.6327	17.5876	lincRNA
TCONS_00004601	2	1011	1.41574	1.7382	1.13768	lincRNA
TCONS_00004619	1	217	3.2416	0	0	lincRNA
TCONS_00004645	2	410	85.4942	87.6219	73.5222	lincRNA
TCONS_00004670	1	226	2.16961	0	0	lincRNA
TCONS_00004697	1	1194	3.23586	2.79344	3.84674	anti-sense_lncRNA
TCONS_00004699	2	1891	8.47356	8.61133	14.3829	anti-sense_lncRNA
TCONS_00004708	1	269	1.10435	2.62198	0	lincRNA
TCONS_00004735	1	204	6.47647	0	0	lincRNA
TCONS_00004761	1	210	4.62007	0	0	lincRNA
TCONS_00004763	1	239	1.32535	0	0	anti-sense_lncRNA
TCONS_00004778	1	261	2.0267	1.02516	0	lincRNA
TCONS_00004779	1	1202	29.2736	25.5237	21.4492	lincRNA
TCONS_00004782	2	777	26.418	23.1651	23.0556	lincRNA
TCONS_00004796	1	219	2.95012	0	0	lincRNA
TCONS_00004801	1	201	7.77237	0	0	lincRNA
TCONS_00004807	1	239	1.32535	0	0	lincRNA
TCONS_00004825	1	235	1.52748	0	0	lincRNA
TCONS_00004844	2	793	36.7477	29.636	24.7212	lincRNA
TCONS_00004851	1	231	1.77524	0	0	lincRNA
TCONS_00004856	4	1101	0.788114	0.682209	0.267145	lincRNA
TCONS_00004858	4	1070	1.45643	1.5682	0.758182	lincRNA
TCONS_00004911	2	2491	1.79246	2.44908	1.41917	lincRNA
TCONS_00004950	1	217	3.2416	0	0	lincRNA
TCONS_00004951	2	581	18.0223	14.4644	15.9505	lincRNA
TCONS_00004954	2	1480	0.960666	0.638705	0.424978	lincRNA
TCONS_00004959	1	217	3.2416	0	0	lincRNA
TCONS_00004964	1	205	6.10783	0	0	lincRNA
TCONS_00004965	1	212	4.15807	0	0	lincRNA
TCONS_00004980	2	1424	1.10793	1.21607	1.07891	lincRNA
TCONS_00004989	4	1959	1.86933	1.32962	1.39732	lincRNA
TCONS_00005010	2	477	58.627	47.8576	54.8183	lincRNA
TCONS_00005021	1	232	1.70835	0	0	lincRNA
TCONS_00005069	1	325	5.38725	4.75281	5.72403	lincRNA
TCONS_00005070	1	261	38.0755	31.4118	29.8068	lincRNA
TCONS_00005078	2	695	5.34367	4.95321	2.492	lincRNA
TCONS_00005094	1	632	21.6454	22.878	20.2655	lincRNA
TCONS_00005218	1	203	6.87467	0	0	lincRNA
TCONS_00005230	1	233	3.28982	0	0	lincRNA
TCONS_00005249	1	210	4.62007	3.03925	0	lincRNA
TCONS_00005252	1	225	2.26242	0	0	lincRNA
TCONS_00005302	1	209	4.87617	0	0	lincRNA
TCONS_00005305	1	209	4.87617	0	0	lincRNA
TCONS_00005355	3	4253	1.74363	1.77818	1.52664	lincRNA
TCONS_00005356	2	4082	3.3085	3.14016	2.48654	lincRNA
TCONS_00005382	1	215	3.57287	0	0	lincRNA
TCONS_00005393	1	213	3.94977	0	0	lincRNA
TCONS_00005400	2	793	0.967174	0.449776	0.883742	lincRNA
TCONS_00005407	1	240	1.28074	0	0	lincRNA
TCONS_00005449	1	273	5.99719	9.66737	2.69929	lincRNA
TCONS_00005521	1	387	1.19951	1.80249	1.23991	lincRNA
TCONS_00005553	1	236	1.47308	0	0	intronic_lncRNA
TCONS_00005563	2	1330	2.32012	2.82873	2.68245	lincRNA
TCONS_00005568	1	239	1.32535	0	0	lincRNA
TCONS_00005584	1	214	3.75503	0	0	lincRNA
TCONS_00005588	4	1911	0.63715	0.460375	1.05129	lincRNA
TCONS_00005590	4	6314	0.844395	1.28084	1.0681	lincRNA
TCONS_00005610	1	240	1.28074	0	0	lincRNA
TCONS_00005611	4	1186	2.32602	2.19738	3.29037	lincRNA
TCONS_00005614	4	2905	0.902637	0.766963	0.931636	lincRNA
TCONS_00005690	1	236	1.47308	0	0	lincRNA
TCONS_00005697	1	216	3.40187	0	0	lincRNA
TCONS_00005698	1	244	69.2336	53.7951	69.5686	lincRNA
TCONS_00005702	1	202	7.30547	0	0	lincRNA
TCONS_00005719	1	204	16.534	17.812	0	intronic_lncRNA
TCONS_00005721	1	234	1.58468	0	0	lincRNA
TCONS_00005728	2	1772	12.3334	16.3479	11.5317	lincRNA
TCONS_00005744	1	206	5.765	0	0	lincRNA
TCONS_00005749	1	229	1.92019	0	0	lincRNA
TCONS_00005759	3	733	4.18464	4.90577	2.16579	lincRNA
TCONS_00005760	2	717	37.636	34.475	29.9669	lincRNA
TCONS_00005765	1	249	17.0653	8.46483	6.94191	intronic_lncRNA
TCONS_00005781	2	249	1.36744	0.000932047	4.52661e-06	lincRNA
TCONS_00005827	1	244	2.24415	0	0	lincRNA
TCONS_00005854	2	1708	2.57754	2.63218	2.05364	lincRNA
TCONS_00005886	1	202	758.645	2050.13	1298.17	lincRNA
TCONS_00005888	1	248	2421.11	3036.92	2143.06	lincRNA
TCONS_00005894	1	239	1.32535	0	0	intronic_lncRNA
TCONS_00005906	1	224	2.36069	0	0	lincRNA
TCONS_00005908	1	223	2.46488	0	0	lincRNA
TCONS_00005928	1	222	2.57546	0	0	lincRNA
TCONS_00005947	1	214	3.75503	0	0	lincRNA
TCONS_00005976	3	1421	0.818137	0.698396	0.904152	lincRNA
TCONS_00005984	1	257	4.20903	4.51548	3.55303	intronic_lncRNA
TCONS_00005990	1	212	4.15807	0	0	lincRNA
TCONS_00006010	1	200	8.2776	0	0	lincRNA
TCONS_00006022	1	200	7.4549	0	0	lincRNA
TCONS_00006038	1	223	2.46488	0	0	lincRNA
TCONS_00006045	2	439	77.3937	76.4514	75.134	lincRNA
TCONS_00006046	1	211	4.38113	0	0	lincRNA
TCONS_00006065	1	236	1.47308	0	0	lincRNA
TCONS_00006066	2	818	0.107696	0.362411	2.68936	lincRNA
TCONS_00006127	2	2359	2.43224	3.04051	3.05073	lincRNA
TCONS_00006130	4	1012	4.88247	3.25084	4.54796	lincRNA
TCONS_00006137	2	690	8.38618	7.06613	6.61873	lincRNA
TCONS_00006138	3	372	0.154273	2.21847e-06	0.00694442	lincRNA
TCONS_00006140	1	209	4.87617	0	0	lincRNA
TCONS_00006149	1	283	2.48594	1.93983	1.59145	lincRNA
TCONS_00006150	1	242	2.3954	0	0	lincRNA
TCONS_00006168	1	232	1.70835	0	0	lincRNA
TCONS_00006184	2	377	82.5606	65.6177	77.1022	lincRNA
TCONS_00006187	2	572	19.4779	16.9656	15.3183	lincRNA
TCONS_00006188	1	220	2.81749	0	0	anti-sense_lncRNA
TCONS_00006191	2	418	13.6161	12.3011	9.31129	lincRNA
TCONS_00006258	1	233	1.64491	0	0	lincRNA
TCONS_00006263	2	560	9.93943	7.97914	8.28908	lincRNA
TCONS_00006264	1	560	7.85168	6.90125	5.77532	lincRNA
TCONS_00006279	2	1179	9.044	10.1159	8.56895	lincRNA
TCONS_00006282	2	1553	1.37237	1.03041	1.40155	lincRNA
TCONS_00006358	2	585	1.10071	1.67162	1.95554	lincRNA
TCONS_00006359	2	576	6.90612	7.07955	7.06039	lincRNA
TCONS_00006398	2	486	30.5283	30.718	26.3712	lincRNA
TCONS_00006412	1	238	1.37217	0	0	lincRNA
TCONS_00006422	1	721	26.3655	32.5234	21.7248	lincRNA
TCONS_00006450	1	201	7.77237	0	0	lincRNA
TCONS_00006454	2	659	11.8173	12.7241	10.8024	lincRNA
TCONS_00006478	2	460	1.07489	0.87444	0.747136	lincRNA
TCONS_00006502	1	205	6.10783	0	0	lincRNA
TCONS_00006505	2	552	77.5404	67.5071	70.5195	lincRNA
TCONS_00006512	1	253	2.56248	0	0	lincRNA
TCONS_00006523	1	233	3.28982	0	0	lincRNA
TCONS_00006529	2	923	2.50534	1.57734	1.87555	lincRNA
TCONS_00006576	1	203	13.7493	0	0	lincRNA
TCONS_00006579	2	1197	17.1401	17.3259	17.2805	lincRNA
TCONS_00006605	1	209	14.6285	0	0	lincRNA
TCONS_00006644	1	204	12.953	0	0	lincRNA
TCONS_00006667	1	1093	0.698298	2.32976	9.38602	lincRNA
TCONS_00006832	1	206	10.4347	0	0	intronic_lncRNA
TCONS_00006839	1	229	1.77382	0	0	anti-sense_lncRNA
TCONS_00006863	1	228	1.84495	0	0	intronic_lncRNA
TCONS_00006912	1	235	2.83437	0	0	lincRNA
TCONS_00006942	1	1953	0.477115	0.679908	0.521061	lincRNA
TCONS_00006975	1	222	2.36555	0	0	lincRNA
TCONS_00006995	1	226	1.99942	0	0	lincRNA
TCONS_00007000	1	227	1.92005	0	1.23106	lincRNA
TCONS_00007001	1	236	4.1031	0	0	lincRNA
TCONS_00007072	3	337	0.680412	0.299894	0.136526	lincRNA
TCONS_00007075	2	234	1.46924	0	0.954477	lincRNA
TCONS_00007126	1	219	2.70246	0	0	lincRNA
TCONS_00007143	1	248	0.926853	0	0	lincRNA
TCONS_00007144	1	231	1.6424	0	0	lincRNA
TCONS_00007193	1	219	2.70246	0	0	lincRNA
TCONS_00007200	1	1732	5.43725	6.01987	4.12896	intronic_lncRNA
TCONS_00007218	1	209	4.4246	0	0	intronic_lncRNA
TCONS_00007219	1	204	5.85143	0	0	intronic_lncRNA
TCONS_00007220	2	541	23.283	22.4032	18.6984	intronic_lncRNA
TCONS_00007222	1	233	1.52401	0	0	intronic_lncRNA
TCONS_00007271	1	223	2.26594	0	2.88349	lincRNA
TCONS_00007283	1	201	14.0106	0	0	intronic_lncRNA
TCONS_00007310	1	232	1.58167	0	0	lincRNA
TCONS_00007342	1	205	5.52283	0	4.92383	lincRNA
TCONS_00007364	2	1507	0.401498	0.493911	0.24884	lincRNA
TCONS_00007370	1	200	7.4549	0	0	lincRNA
TCONS_00007376	1	258	1.40283	0	0	intronic_lncRNA
TCONS_00007383	1	205	5.52283	0	0	lincRNA
TCONS_00007437	2	1454	1.28879	1.05846	1.49187	lincRNA
TCONS_00007451	1	223	2.26594	0	0	lincRNA
TCONS_00007454	1	225	2.08327	0	0	lincRNA
TCONS_00007483	1	228	1.84495	0	0	lincRNA
TCONS_00007493	1	204	0	4.21867	0	lincRNA
TCONS_00007496	1	218	2.82911	0	0	lincRNA
TCONS_00007518	1	204	0	4.63637	0	intronic_lncRNA
TCONS_00007566	1	215	3.26033	0	0	lincRNA
TCONS_00007569	1	213	3.5974	0	0	lincRNA
TCONS_00007585	1	233	1.52401	0	0	intronic_lncRNA
TCONS_00007603	1	206	94.2043	0	0	lincRNA
TCONS_00007604	2	248	0.926853	0	0	lincRNA
TCONS_00007622	1	224	2.17197	0	0	lincRNA
TCONS_00007623	1	241	2.30745	0	0	lincRNA
TCONS_00007651	5	1534	3.17766	4.81269	3.02629	lincRNA
TCONS_00007652	3	3297	2.08107	2.88889	1.70256	lincRNA
TCONS_00007700	1	202	6.5899	0	0	lincRNA
TCONS_00007706	1	222	8.51175	8.98699	3.00443	lincRNA
TCONS_00007714	1	222	4.7311	0	0	lincRNA
TCONS_00007725	1	201	7.0053	0	0	lincRNA
TCONS_00007728	1	220	2.58331	0	0	intronic_lncRNA
TCONS_00007730	1	227	3.8401	0	0	lincRNA
TCONS_00007740	1	232	1.58167	0	0	lincRNA
TCONS_00007742	1	214	3.42333	0	0	lincRNA
TCONS_00007744	2	1264	0.846397	1.56746	0.901858	lincRNA
TCONS_00007747	1	258	1.40283	0	0.94807	lincRNA
TCONS_00007749	1	218	2.82911	0	0	lincRNA
TCONS_00007754	2	3095	1.02988	1.32571	0.707285	anti-sense_lncRNA
TCONS_00007796	1	226	1.99942	0	0	lincRNA
TCONS_00007821	2	722	0.0687991	1.05039	0.365689	lincRNA
TCONS_00007916	1	208	9.3399	0	0	lincRNA
TCONS_00007931	2	1392	0.33708	0.0572973	1.35591	lincRNA
TCONS_00007933	1	517	1.87363	3.52831	2.86144	lincRNA
TCONS_00007942	1	203	6.20627	0	0	lincRNA
TCONS_00007972	1	203	6.20627	0	0	lincRNA
TCONS_00007984	1	208	4.66993	0	0	lincRNA
TCONS_00008000	1	210	4.196	0	0	lincRNA
TCONS_00008018	1	200	7.4549	0	0	intronic_lncRNA
TCONS_00008019	2	504	5.39378	13.1881	9.36103	lincRNA
TCONS_00008029	1	228	1.84495	0	0	lincRNA
TCONS_00008032	4	1486	3.7051	6.51846	3.84616	lincRNA
TCONS_00008033	5	1188	14.8321	7.8286	13.3786	lincRNA
TCONS_00008061	1	222	2.36555	0	0	lincRNA
TCONS_00008067	1	241	1.15373	1.85626	2.67831	lincRNA
TCONS_00008069	1	264	0.603567	0.495997	0.507737	lincRNA
TCONS_00008070	1	213	7.1948	0	0	lincRNA
TCONS_00008080	1	206	5.21733	0	0	lincRNA
TCONS_00008087	1	235	1.41719	0	0	lincRNA
TCONS_00008128	1	220	2.58331	0	0	lincRNA
TCONS_00008143	1	277	1.35571	0	0	lincRNA
TCONS_00008153	1	212	3.78347	0	0	lincRNA
TCONS_00008162	2	278	11.1636	15.9788	9.49055	lincRNA
TCONS_00008164	1	205	8.91633	0	0	lincRNA
TCONS_00008182	1	360	1.88994	2.5839	1.83259	lincRNA
TCONS_00008186	2	735	1.23737	1.00284	0.135768	lincRNA
TCONS_00008189	1	227	1.92005	0	0	lincRNA
TCONS_00008223	1	223	2.26594	0	0	lincRNA
TCONS_00008230	1	226	1.99942	0	0	lincRNA
TCONS_00008251	2	705	0.728534	0.641761	1.06482	lincRNA
TCONS_00008280	1	234	1.46924	0	0	lincRNA
TCONS_00008282	1	252	1.65058	0	0	lincRNA
TCONS_00008287	1	200	7.4549	0	0	lincRNA
TCONS_00008300	1	210	4.196	0	0	lincRNA
TCONS_00008304	1	200	7.4549	5.8852	0	lincRNA
TCONS_00008320	1	224	3.59029	0	0	lincRNA
TCONS_00008324	1	224	2.17197	0	0	lincRNA
TCONS_00008329	1	230	1.70637	0	0	lincRNA
TCONS_00008339	3	3469	1.04982	0.839801	0.610239	lincRNA
TCONS_00008340	3	2352	1.12825	0.996225	0.78481	lincRNA
TCONS_00008347	1	224	2.17197	0	0	lincRNA
TCONS_00008360	1	210	4.196	0	0	lincRNA
TCONS_00008376	3	2161	1.28708	0.947494	1.04249	lincRNA
TCONS_00008401	1	232	1.58167	2.43197	0	lincRNA
TCONS_00008402	1	206	5.21733	0	0	lincRNA
TCONS_00008412	1	210	4.196	0	0	lincRNA
TCONS_00008418	1	218	2.82911	0	0	lincRNA
TCONS_00008430	1	237	1.32063	0	0	lincRNA
TCONS_00008432	1	223	2.26594	0	0	lincRNA
TCONS_00008444	1	228	1.84495	0	0	lincRNA
TCONS_00008453	1	209	4.4246	0	0	lincRNA
TCONS_00008454	1	207	4.9336	3.9893	0	lincRNA
TCONS_00008462	1	202	6.5899	0	0	lincRNA
TCONS_00008464	1	209	4.4246	0	0	lincRNA
TCONS_00008470	1	208	4.66993	0	0	lincRNA
TCONS_00008510	1	210	4.196	0	0	lincRNA
TCONS_00008513	1	202	13.1798	0	0	lincRNA
TCONS_00008535	1	206	10.4347	0	0	lincRNA
TCONS_00008582	1	207	4.9336	0	0	lincRNA
TCONS_00008598	1	208	4.66993	0	0	lincRNA
TCONS_00008607	2	1398	0.583315	0.130397	0.408385	lincRNA
TCONS_00008608	1	218	2.82911	0	0	lincRNA
TCONS_00008682	2	3864	3.27746	4.25295	0	lincRNA
TCONS_00008683	2	1119	3.24459	3.24547	0	lincRNA
TCONS_00008696	1	230	3.41273	0	0	lincRNA
TCONS_00008704	1	210	4.196	0	0	lincRNA
TCONS_00008711	2	4560	0.779033	1.08672	0.829582	lincRNA
TCONS_00008740	1	230	1.70637	0	0	lincRNA
TCONS_00008773	2	347	0.491127	0	0	intronic_lncRNA
TCONS_00008790	1	219	2.70246	0	0	lincRNA
TCONS_00008836	1	202	6.5899	0	0	lincRNA
TCONS_00008848	1	212	3.78347	0	0	lincRNA
TCONS_00008866	2	727	0.725491	0.685187	0.663013	lincRNA
TCONS_00008902	2	651	0.399885	0.429374	0.59315	lincRNA
TCONS_00008908	3	3743	0.810665	0.889229	0.798251	lincRNA
TCONS_00008933	1	218	2.82911	0	0	lincRNA
TCONS_00008935	1	212	3.78347	0	0	lincRNA
TCONS_00008941	1	205	5.52283	0	0	lincRNA
TCONS_00008955	1	280	3.95626	14.1901	8.38464	lincRNA
TCONS_00008967	1	236	1.3677	0	0	lincRNA
TCONS_00008994	1	215	6.52067	0	0	lincRNA
TCONS_00009005	1	205	5.52283	0	0	lincRNA
TCONS_00009006	1	211	7.96537	0	0	lincRNA
TCONS_00009007	2	644	3.68931	4.32425	2.90348	lincRNA
TCONS_00009014	2	4323	0.64161	0.647029	0.289409	anti-sense_lncRNA
TCONS_00009015	3	5383	0.696685	1.05302	0.736509	anti-sense_lncRNA
TCONS_00009031	2	351	0.471867	0	0	lincRNA
TCONS_00009032	1	205	5.52283	0	0	lincRNA
TCONS_00009045	1	219	5.40493	0	0	lincRNA
TCONS_00009047	1	204	17.5543	0	0	intronic_lncRNA
TCONS_00009088	1	207	4.9336	0	0	lincRNA
TCONS_00009106	1	236	1.3677	0	0	lincRNA
TCONS_00009107	1	212	11.3504	0	0	lincRNA
TCONS_00009108	1	203	0	5.0279	0	lincRNA
TCONS_00009111	2	926	1.32087	1.1884	0.845321	lincRNA
TCONS_00009127	1	203	6.20627	0	0	lincRNA
TCONS_00009172	3	5705	0.955904	3.38423	0.466202	lincRNA
TCONS_00009178	1	211	3.9827	0	0	lincRNA
TCONS_00009195	1	200	7.4549	0	0	lincRNA
TCONS_00009208	2	3137	3.50107	1.75497	1.98052	anti-sense_lncRNA
TCONS_00009209	3	1799	0.7266	0.726012	0.117756	anti-sense_lncRNA
TCONS_00009210	4	915	3.06152	1.71174	2.97542	anti-sense_lncRNA
TCONS_00009218	1	227	3.8401	0	0	lincRNA
TCONS_00009235	1	211	3.9827	5.77407	0	intronic_lncRNA
TCONS_00009265	1	210	4.196	0	0	lincRNA
TCONS_00009271	3	1673	0.731714	0.732207	0.94063	lincRNA
TCONS_00009291	1	229	1.77382	0	0	lincRNA
TCONS_00009293	1	236	1.3677	0	0	lincRNA
TCONS_00009301	1	865	3.29137	3.00791	1.947	lincRNA
TCONS_00009342	1	204	5.85143	0	0	anti-sense_lncRNA
TCONS_00009371	2	496	0.712392	1.89413	0.48971	lincRNA
TCONS_00009392	1	211	3.9827	0	0	lincRNA
TCONS_00009399	1	215	3.26033	0	0	lincRNA
TCONS_00009428	1	222	2.36555	0	0	lincRNA
TCONS_00009431	1	223	2.26594	0	0	lincRNA
TCONS_00009438	1	227	1.92005	0	0	lincRNA
TCONS_00009472	5	5597	1.335	0.991982	0.145485	lincRNA
TCONS_00009495	1	244	2.09537	0	0	lincRNA
TCONS_00009496	1	367	1.788	1.09795	1.3231	intronic_lncRNA
TCONS_00009501	1	207	4.9336	0	0	intronic_lncRNA
TCONS_00009544	1	203	12.4125	0	0	lincRNA
TCONS_00009545	1	222	2.36555	0	0	lincRNA
TCONS_00009553	1	214	3.42333	0	0	lincRNA
TCONS_00009556	1	227	1.92005	0	0	lincRNA
TCONS_00009562	1	200	7.4549	0	0	lincRNA
TCONS_00009588	1	202	13.1798	0	0	lincRNA
TCONS_00009630	2	282	0.976627	2.1087	9.67963e-06	lincRNA
TCONS_00009696	1	225	2.08327	0	0	lincRNA
TCONS_00009720	1	221	2.47117	0	0	lincRNA
TCONS_00009735	5	1521	1.4354	0.783219	0.310028	lincRNA
TCONS_00009737	2	2820	1.15708	0.822062	0.648461	lincRNA
TCONS_00009739	2	216	3.10739	0	0	lincRNA
TCONS_00009748	1	231	2.73331	1.2109	0	lincRNA
TCONS_00009752	1	204	5.85143	0	0	lincRNA
TCONS_00009761	1	243	1.08143	0	0	intronic_lncRNA
TCONS_00009775	1	222	2.36555	0	0	intronic_lncRNA
TCONS_00009822	1	202	6.5899	0	0	lincRNA
TCONS_00009862	2	831	7.47583	6.59372	5.32113	lincRNA
TCONS_00009911	1	205	5.52283	0	0	lincRNA
TCONS_00009925	1	270	1.60476	0.83352	0	lincRNA
TCONS_00009926	1	237	1.32063	0	0	lincRNA
TCONS_00009936	1	300	5.52769	3.36502	1.67643	lincRNA
TCONS_00009965	1	237	1.32063	0	0	lincRNA
TCONS_00009997	1	242	2.23348	1.79707	0	intronic_lncRNA
TCONS_00009998	1	216	3.10739	0	0	lincRNA
TCONS_00010001	2	1654	1.1504	0.914963	0.868755	lincRNA
TCONS_00010014	1	375	6.87853	7.95586	13.1072	anti-sense_lncRNA
TCONS_00010019	1	230	1.70637	0	0	lincRNA
TCONS_00010025	1	205	11.0457	0	0	lincRNA
TCONS_00010035	2	875	0.123465	0.766766	4.47971	lincRNA
TCONS_00010048	5	1153	0.988822	0.566721	0.301686	lincRNA
TCONS_00010050	1	224	2.17197	0	0	lincRNA
TCONS_00010070	2	1003	0.825445	0.265181	0.369945	lincRNA
TCONS_00010080	2	287	0.743427	0	0	anti-sense_lncRNA
TCONS_00010090	1	218	2.82911	0	0	lincRNA
TCONS_00010095	1	231	1.6424	0	0	lincRNA
TCONS_00010108	1	213	3.5974	0	0	lincRNA
TCONS_00010126	1	235	1.41719	0	0	lincRNA
TCONS_00010133	1	200	7.4549	0	0	lincRNA
TCONS_00010149	1	227	1.92005	0	0	lincRNA
TCONS_00010208	2	1735	1.5365	1.67872	3.37085	lincRNA
TCONS_00010216	1	232	6.32227	14.6149	4.89051	lincRNA
TCONS_00010226	1	204	5.85143	0	0	lincRNA
TCONS_00010236	1	202	6.5899	0	0	lincRNA
TCONS_00010240	1	218	2.82911	0	0	lincRNA
TCONS_00010250	4	861	4.95259	5.78131	2.97964	anti-sense_lncRNA
TCONS_00010252	1	218	2.82911	0	0	lincRNA
TCONS_00010254	1	225	2.08327	0	0	lincRNA
TCONS_00010262	1	207	4.9336	0	0	lincRNA
TCONS_00010264	1	226	1.99942	0	0	lincRNA
TCONS_00010266	1	223	2.26594	0	0	lincRNA
TCONS_00010289	1	201	7.0053	0	0	lincRNA
TCONS_00010305	1	234	1.46924	0	0	lincRNA
TCONS_00010320	1	214	3.42333	0	0	lincRNA
TCONS_00010332	1	208	4.66993	0	0	lincRNA
TCONS_00010333	1	215	3.26033	0	0	intronic_lncRNA
TCONS_00010344	1	206	5.21733	3.7672	0	lincRNA
TCONS_00010353	1	200	7.4549	0	0	lincRNA
TCONS_00010363	1	236	1.3677	0	0	lincRNA
TCONS_00010377	1	204	5.85143	0	0	lincRNA
TCONS_00010392	1	210	4.196	0	0	lincRNA
TCONS_00010405	1	229	1.77382	0	0	lincRNA
TCONS_00010432	1	223	2.26594	0	0	lincRNA
TCONS_00010448	1	228	1.84495	0	0	lincRNA
TCONS_00010459	1	214	3.42333	2.73234	0	lincRNA
TCONS_00010465	1	208	4.66993	0	0	lincRNA
TCONS_00010478	1	209	4.4246	0	0	lincRNA
TCONS_00010493	1	225	2.08327	0	0	lincRNA
TCONS_00010513	1	201	7.0053	0	0	lincRNA
TCONS_00010527	3	4999	1.08461	1.26303	0.663817	lincRNA
TCONS_00010556	4	1176	0.449412	0.697745	0.00222184	lincRNA
TCONS_00010558	4	3503	0.907706	1.50472	0.754143	lincRNA
TCONS_00010599	1	209	4.4246	3.20229	0	lincRNA
TCONS_00010600	1	217	2.96389	0	0	lincRNA
TCONS_00010611	1	2565	3.15911	3.69643	2.54834	lincRNA
TCONS_00010617	1	215	3.26033	0	0	lincRNA
TCONS_00010677	1	215	3.26033	0	0	intronic_lncRNA
TCONS_00010692	1	469	2.99009	4.06904	3.2838	lincRNA
TCONS_00010696	2	1977	2.77219	1.83811	1.56481	lincRNA
TCONS_00010697	2	2356	3.16359	3.11836	2.52714	lincRNA
TCONS_00010709	1	354	8.68516	6.78331	3.59575	lincRNA
TCONS_00010713	1	205	5.52283	0	0	lincRNA
TCONS_00010718	1	200	11.9399	46.3575	28.2555	lincRNA
TCONS_00010719	1	222	2.36555	0	0	lincRNA
TCONS_00010720	1	247	1.91022	0	0	lincRNA
TCONS_00010811	1	218	2.82911	0	0	lincRNA
TCONS_00010817	1	219	2.70246	0	0	lincRNA
TCONS_00010819	1	224	2.17197	0	0	lincRNA
TCONS_00010829	1	227	1.92005	0	0	lincRNA
TCONS_00010835	1	270	1.26726	0.417353	0	lincRNA
TCONS_00010840	1	237	2.64126	0	0	lincRNA
TCONS_00010912	2	4446	0.798517	0.85303	0.659939	lincRNA
TCONS_00010919	1	237	1.32063	0	0	lincRNA
TCONS_00010929	1	220	2.58331	0	0	lincRNA
TCONS_00010936	1	202	6.5899	0	0	lincRNA
TCONS_00010937	1	213	7.1948	0	0	lincRNA
TCONS_00010940	1	231	1.6424	0	0	lincRNA
TCONS_00010946	1	218	2.82911	0	0	lincRNA
TCONS_00010973	1	229	3.54763	3.91637	0	lincRNA
TCONS_00011009	1	237	1.32063	0	0	lincRNA
TCONS_00011014	1	200	7.4549	0	0	lincRNA
TCONS_00011041	1	224	2.17197	0	0	lincRNA
TCONS_00011042	1	246	1.96925	0	0	lincRNA
TCONS_00011052	1	212	3.78347	0	0	intronic_lncRNA
TCONS_00011065	1	235	2.83437	0	0	lincRNA
TCONS_00011071	1	230	1.70637	0	0	lincRNA
TCONS_00011078	2	1404	2.12465	1.58772	2.22462	lincRNA
TCONS_00011079	3	1472	0.383077	6.48168e-05	0.100976	lincRNA
TCONS_00011083	1	208	4.66993	0	0	lincRNA
TCONS_00011084	1	216	3.10739	0	0	lincRNA
TCONS_00011085	1	210	4.196	0	0	lincRNA
TCONS_00011090	2	2656	1.73705	1.57735	1.27084	lincRNA
TCONS_00011094	1	230	1.70637	0	0	lincRNA
TCONS_00011095	1	225	2.08327	0	0	lincRNA
TCONS_00011109	1	208	0	0	2.88268	lincRNA
TCONS_00011129	1	201	7.0053	0	0	lincRNA
TCONS_00011136	1	205	11.0457	0	0	lincRNA
TCONS_00011149	1	210	4.196	0	0	lincRNA
TCONS_00011150	1	205	5.52283	0	0	lincRNA
TCONS_00011172	1	209	4.4246	6.40457	0	lincRNA
TCONS_00011174	1	208	4.66993	0	0	lincRNA
TCONS_00011201	1	231	0	2.64898	0	lincRNA
TCONS_00011211	3	1807	0.578063	1.05816	1.74249	lincRNA
TCONS_00011219	1	245	2.03089	0	0	lincRNA
TCONS_00011231	1	244	2.80995	0	0	lincRNA
TCONS_00011236	1	205	5.52283	0	0	lincRNA
TCONS_00011258	2	943	1.22209	1.24545	0.792863	lincRNA
TCONS_00011273	1	238	2.55165	0	0	lincRNA
TCONS_00011292	1	212	3.78347	0	0	intronic_lncRNA
TCONS_00011295	1	203	6.20627	0	0	lincRNA
TCONS_00011302	1	235	1.41719	0	0	lincRNA
TCONS_00011314	1	214	3.42333	0	0	lincRNA
TCONS_00011323	1	206	5.21733	0	0	lincRNA
TCONS_00011324	1	234	1.46924	0	0	lincRNA
TCONS_00011358	1	219	2.70246	0	0	lincRNA
TCONS_00011380	1	229	1.77382	0	0	lincRNA
TCONS_00011386	1	229	3.54763	0	0	lincRNA
TCONS_00011402	1	210	4.196	0	0	lincRNA
TCONS_00011413	1	266	2.19534	0	0.48374	lincRNA
TCONS_00011439	1	205	5.52283	0	0	lincRNA
TCONS_00011442	1	220	5.16663	0	0	lincRNA
TCONS_00011447	1	224	2.17197	0	0	lincRNA
TCONS_00011516	1	200	7.4549	0	0	anti-sense_lncRNA
TCONS_00011529	2	1147	5.81945	5.25754	7.47164	lincRNA
TCONS_00011530	3	1081	4.0874	4.77215	4.56716	lincRNA
TCONS_00011531	1	227	3.8401	0	0	lincRNA
TCONS_00011540	1	208	4.66993	0	0	lincRNA
TCONS_00011547	1	231	1.6424	0	0	lincRNA
TCONS_00011565	1	234	2.93847	0	0	lincRNA
TCONS_00011631	1	226	1.99942	0	0	lincRNA
TCONS_00011640	1	243	1.08143	1.72472	0	lincRNA
TCONS_00011649	1	244	1.04769	0	0	lincRNA
TCONS_00011669	1	216	3.10739	0	0	lincRNA
TCONS_00011725	1	206	5.21733	0	0	lincRNA
TCONS_00011739	1	232	3.16334	0	0	lincRNA
TCONS_00011744	2	557	0.0938347	0.505918	0.256157	lincRNA
TCONS_00011748	1	231	1.6424	0	0	lincRNA
TCONS_00011764	1	208	4.66993	0	0	intronic_lncRNA
TCONS_00011782	1	201	7.0053	0	0	lincRNA
TCONS_00011785	2	249	1.79961	0	0	lincRNA
TCONS_00011795	1	207	4.9336	0	0	intronic_lncRNA
TCONS_00011810	1	215	3.26033	0	0	lincRNA
TCONS_00011821	1	256	1.47883	0	0	lincRNA
TCONS_00011822	1	307	6.72677	7.79674	8.3766	lincRNA
TCONS_00011830	1	236	1.3677	0	0	lincRNA
TCONS_00011845	2	1087	3.26248	3.77016	2.14073	lincRNA
TCONS_00011980	1	208	4.66993	0	0	lincRNA
TCONS_00011984	1	233	1.52401	0	1.2409	lincRNA
TCONS_00011987	1	237	3.53005	0	0	intronic_lncRNA
TCONS_00012011	1	234	2.93847	0	0	lincRNA
TCONS_00012060	1	214	2.17195	0	0	lincRNA
TCONS_00012255	1	225	1.36389	0	0	lincRNA
TCONS_00012285	1	212	4.76973	3.01588	0	lincRNA
TCONS_00012354	1	225	1.36389	0	0	lincRNA
TCONS_00012377	1	218	1.81708	0	0	lincRNA
TCONS_00012425	1	218	1.81708	0	0	lincRNA
TCONS_00012446	1	219	1.74078	0	0	lincRNA
TCONS_00012447	1	213	2.27505	0	0	lincRNA
TCONS_00012488	1	239	1.66655	0	0	lincRNA
TCONS_00012489	1	222	1.53655	0	0	lincRNA
TCONS_00012529	1	202	3.99947	0	0	lincRNA
TCONS_00012532	1	219	1.74078	0	0	lincRNA
TCONS_00012568	1	206	3.2184	0	0	lincRNA
TCONS_00012569	2	363	2.47022	1.61156	2.27926	lincRNA
TCONS_00012581	1	216	0	2.5012	0	lincRNA
TCONS_00012592	1	218	1.81708	0	0	lincRNA
TCONS_00012604	1	222	1.53655	0	0	lincRNA
TCONS_00012635	1	206	6.4368	0	0	lincRNA
TCONS_00012639	1	204	3.58103	0	0	lincRNA
TCONS_00012699	1	214	2.17195	0	0	lincRNA
TCONS_00012737	1	242	1.51787	0	0	anti-sense_lncRNA
TCONS_00012773	1	239	1.66655	0	0	lincRNA
TCONS_00012774	1	228	2.43371	0	0	lincRNA
TCONS_00012795	1	200	4.485	0	0	lincRNA
TCONS_00012815	1	220	3.33753	0	0	lincRNA
TCONS_00012836	1	202	7.99897	0	0	lincRNA
TCONS_00012852	1	211	5.00387	0	0	lincRNA
TCONS_00012853	1	220	1.66877	0	0	lincRNA
TCONS_00012878	1	214	2.17195	0	0	lincRNA
TCONS_00012898	1	213	2.27505	0	2.99058	lincRNA
TCONS_00012915	1	212	2.38486	0	0	lincRNA
TCONS_00012919	1	202	3.99947	0	0	lincRNA
TCONS_00012928	1	244	1.42915	0	0	lincRNA
TCONS_00012930	1	217	1.898	0	0	lincRNA
TCONS_00012932	1	200	4.485	0	0	lincRNA
TCONS_00012955	1	209	2.7601	0	0	lincRNA
TCONS_00012983	1	233	3.05065	0	0	lincRNA
TCONS_00013014	1	217	1.898	0	0	lincRNA
TCONS_00013051	1	215	2.07507	0	0	lincRNA
TCONS_00013071	1	214	2.17195	0	0	lincRNA
TCONS_00013075	1	247	1.30959	0	0	lincRNA
TCONS_00013079	1	211	2.50194	0	0	lincRNA
TCONS_00013100	1	221	3.20157	0	0	lincRNA
TCONS_00013117	2	1705	1.81774	1.81417	1.822	lincRNA
TCONS_00013119	1	205	3.3935	0	0	lincRNA
TCONS_00013132	3	470	2.66091	3.28167	2.76953	lincRNA
TCONS_00013135	1	202	3.99947	4.74427	0	lincRNA
TCONS_00013150	1	214	2.17195	0	0	lincRNA
TCONS_00013163	1	205	3.3935	0	0	lincRNA
TCONS_00013173	1	226	1.31229	0	0	lincRNA
TCONS_00013199	2	506	22.4413	22.259	19.1273	lincRNA
TCONS_00013214	1	218	1.81708	0	0	lincRNA
TCONS_00013217	1	219	1.74078	0	0	lincRNA
TCONS_00013223	1	217	1.898	0	0	lincRNA
TCONS_00013224	3	1673	5.98563	8.57411	7.17916	lincRNA
TCONS_00013232	1	344	19.3534	15.5924	10.7231	lincRNA
TCONS_00013239	1	200	8.97003	0	0	lincRNA
TCONS_00013261	1	226	1.31229	0	0	lincRNA
TCONS_00013268	1	209	2.7601	0	0	lincRNA
TCONS_00013305	1	244	2.14373	0	1.69129	lincRNA
TCONS_00013317	1	205	3.3935	0	0	lincRNA
TCONS_00013326	1	224	1.41832	0	0	lincRNA
TCONS_00013349	1	214	2.17195	0	0	lincRNA
TCONS_00013351	1	225	1.36389	0	0	lincRNA
TCONS_00013363	1	207	3.05505	0	0	lincRNA
TCONS_00013366	1	213	2.27505	0	0	lincRNA
TCONS_00013378	1	286	0.815097	3.28312	2.65823	lincRNA
TCONS_00013385	1	215	2.07507	0	0	lincRNA
TCONS_00013407	1	220	1.66877	0	0	lincRNA
TCONS_00013425	2	711	0.0827393	0.355285	0.00175617	lincRNA
TCONS_00013435	1	234	1.96503	0	0	lincRNA
TCONS_00013442	1	225	1.36389	0	0	lincRNA
TCONS_00013448	1	242	3.03573	0	0	lincRNA
TCONS_00013449	1	204	3.58103	0	0	lincRNA
TCONS_00013478	1	207	3.05505	0	4.12723	lincRNA
TCONS_00013489	1	218	1.81708	0	0	lincRNA
TCONS_00013524	1	227	2.52665	0	0	lincRNA
TCONS_00013536	1	212	2.38486	0	0	lincRNA
TCONS_00013546	1	205	6.787	0	0	lincRNA
TCONS_00013549	1	246	1.34779	0	0	lincRNA
TCONS_00013566	1	234	1.96503	0	0	lincRNA
TCONS_00013586	1	215	2.07507	0	0	lincRNA
TCONS_00013588	1	203	3.78257	0	0	lincRNA
TCONS_00013592	1	209	2.7601	0	2.73712	lincRNA
TCONS_00013600	1	218	1.81708	0	0	lincRNA
TCONS_00013607	2	352	16.2524	17.2696	12.1419	lincRNA
TCONS_00013615	1	223	1.4758	0	0	lincRNA
TCONS_00013631	1	245	1.3876	0	0	lincRNA
TCONS_00013637	1	200	4.485	0	0	lincRNA
TCONS_00013641	1	275	0.669143	0.37438	0.374947	lincRNA
TCONS_00013642	1	230	2.26157	0	0	lincRNA
TCONS_00013652	1	237	1.77758	0	0	lincRNA
TCONS_00013701	1	212	2.38486	0	4.7106	lincRNA
TCONS_00013702	1	202	3.99947	0	0	lincRNA
TCONS_00013726	1	223	1.4758	0	0	lincRNA
TCONS_00013748	1	229	1.17273	1.41978	0	lincRNA
TCONS_00013763	2	244	0.714577	0	0	lincRNA
TCONS_00013770	1	205	3.3935	0	0	lincRNA
TCONS_00013777	1	229	2.34546	0	0	lincRNA
TCONS_00013778	1	201	4.23323	0	0	lincRNA
TCONS_00013785	1	215	2.07507	0	0	lincRNA
TCONS_00013787	1	205	3.3935	0	0	lincRNA
TCONS_00013797	1	219	1.74078	0	0	lincRNA
TCONS_00013804	1	237	1.77758	0	0	lincRNA
TCONS_00013865	3	1129	1.27545	0.588807	0	lincRNA
TCONS_00013944	1	205	3.3935	4.37967	0	lincRNA
TCONS_00014019	1	237	0.88879	0	2.14347	lincRNA
TCONS_00014065	1	220	1.66877	0	0	lincRNA
TCONS_00014111	1	225	1.36389	0	0	lincRNA
TCONS_00014116	1	201	4.23323	0	0	intronic_lncRNA
TCONS_00014120	1	207	3.05505	0	0	lincRNA
TCONS_00014126	1	231	2.18182	0	0	lincRNA
TCONS_00014161	1	218	1.81708	0	0	lincRNA
TCONS_00014171	1	218	1.81708	0	0	lincRNA
TCONS_00014174	2	834	3.64503	4.49851	2.60021	lincRNA
TCONS_00014180	1	213	2.27505	0	0	lincRNA
TCONS_00014217	1	233	2.03377	0	0	lincRNA
TCONS_00014219	1	203	7.56513	0	0	lincRNA
TCONS_00014221	4	1504	2.06166	2.00175	1.19467	anti-sense_lncRNA
TCONS_00014225	1	236	4.22874	0	0	anti-sense_lncRNA
TCONS_00014249	1	216	1.98386	0	0	lincRNA
TCONS_00014265	3	1258	0.792509	0.521969	0.948549	lincRNA
TCONS_00014286	3	1635	18.6892	21.6889	6.52527	lincRNA
TCONS_00014287	4	1598	1.83847	1.73513	1.16865e-10	lincRNA
TCONS_00014301	1	207	3.05505	0	0	lincRNA
TCONS_00014364	4	5288	3.9738	3.59847	3.80974	lincRNA
TCONS_00014383	1	205	3.3935	0	0	intronic_lncRNA
TCONS_00014404	3	3187	0.636852	1.19998	1.47504	anti-sense_lncRNA
TCONS_00014445	1	225	2.72778	0	0	lincRNA
TCONS_00014454	2	346	1.69484	2.55367	1.24497	lincRNA
TCONS_00014455	1	200	4.485	0	0	lincRNA
TCONS_00014484	1	213	4.5501	0	0	lincRNA
TCONS_00014506	1	206	3.2184	0	0	lincRNA
TCONS_00014513	1	205	3.3935	0	0	lincRNA
TCONS_00014520	1	201	4.23323	0	0	lincRNA
TCONS_00014521	1	210	2.6268	0	0	lincRNA
TCONS_00014588	2	318	0.503307	0	0	intronic_lncRNA
TCONS_00014634	2	1414	0.972032	1.05411	0.711333	lincRNA
TCONS_00014640	7	3377	0.729096	1.38416	3.36902e-06	lincRNA
TCONS_00014732	1	217	1.898	0	0	lincRNA
TCONS_00014733	1	222	1.53655	0	0	lincRNA
TCONS_00014768	1	226	1.31229	0	0	lincRNA
TCONS_00014770	1	210	2.6268	0	0	intronic_lncRNA
TCONS_00014775	1	207	3.05505	0	0	lincRNA
TCONS_00014812	1	211	2.50194	0	0	lincRNA
TCONS_00014824	1	223	1.4758	0	0	lincRNA
TCONS_00014835	1	223	1.4758	0	0	intronic_lncRNA
TCONS_00014844	2	257	1.03044	0.366461	0.607903	lincRNA
TCONS_00014852	1	203	3.78257	0	0	lincRNA
TCONS_00014853	1	213	6.82513	0	0	lincRNA
TCONS_00014855	1	201	4.23323	0	0	lincRNA
TCONS_00014857	1	215	2.07507	0	0	lincRNA
TCONS_00014860	1	225	1.36389	0	0	lincRNA
TCONS_00014885	1	208	2.90259	0	0	lincRNA
TCONS_00014899	1	220	1.66877	0	0	lincRNA
TCONS_00014900	1	206	0	0	4.64673	lincRNA
TCONS_00014908	1	211	2.50194	0	0	lincRNA
TCONS_00014909	1	233	2.03377	0	0	intronic_lncRNA
TCONS_00014912	1	216	1.98386	0	0	intronic_lncRNA
TCONS_00014931	1	225	1.36389	0	0	lincRNA
TCONS_00014957	4	1637	0.185014	1.11682	0.797698	lincRNA
TCONS_00015002	1	204	3.58103	0	0	lincRNA
TCONS_00015018	1	235	1.89954	0	0	lincRNA
TCONS_00015030	1	223	1.4758	1.81854	0	intronic_lncRNA
TCONS_00015056	1	214	2.17195	2.73234	0	intronic_lncRNA
TCONS_00015063	1	206	6.4368	0	0	lincRNA
TCONS_00015071	1	200	4.485	5.8852	0	lincRNA
TCONS_00015076	1	212	2.38486	0	0	lincRNA
TCONS_00015107	2	2034	0.979208	0.890084	0.540989	lincRNA
TCONS_00015121	1	203	3.78257	0	0	lincRNA
TCONS_00015144	1	210	7.8804	0	0	lincRNA
TCONS_00015147	1	213	2.27505	0	0	lincRNA
TCONS_00015152	1	219	1.74078	0	0	lincRNA
TCONS_00015157	1	202	7.99897	0	0	lincRNA
TCONS_00015179	1	207	3.05505	0	0	lincRNA
TCONS_00015183	1	485	0.0498557	0	0.173912	lincRNA
TCONS_00015210	1	214	2.17195	0	0	lincRNA
TCONS_00015229	1	222	1.53655	0	0	lincRNA
TCONS_00015256	3	618	0.406215	2.32585	15.0002	lincRNA
TCONS_00015261	1	216	3.9677	0	0	lincRNA
TCONS_00015266	2	1118	1.38567	1.38713	1.33403	lincRNA
TCONS_00015271	1	218	1.81708	0	0	lincRNA
TCONS_00015312	1	222	4.60967	0	0	lincRNA
TCONS_00015345	1	230	4.52313	0	0	lincRNA
TCONS_00015356	1	226	1.31229	0	0	lincRNA
TCONS_00015410	1	224	1.41832	0	0	lincRNA
TCONS_00015412	1	220	1.66877	0	0	lincRNA
TCONS_00015428	1	207	3.05505	0	0	lincRNA
TCONS_00015433	1	225	1.36389	1.66995	3.14216	lincRNA
TCONS_00015448	1	200	4.485	0	0	lincRNA
TCONS_00015450	1	234	2.45175	0	1.26441	lincRNA
TCONS_00015464	1	204	3.58103	0	0	lincRNA
TCONS_00015490	1	206	9.6552	0	0	lincRNA
TCONS_00015497	1	209	8.2803	0	0	lincRNA
TCONS_00015541	2	280	28.6209	29.7607	21.1396	intronic_lncRNA
TCONS_00015542	1	220	1.66877	0	0	lincRNA
TCONS_00015591	1	206	3.2184	0	0	intronic_lncRNA
TCONS_00015619	1	213	2.27505	0	0	lincRNA
TCONS_00015626	1	216	1.98386	0	0	anti-sense_lncRNA
TCONS_00015632	1	221	1.60078	0	0	lincRNA
TCONS_00015669	2	254	0	1.7632	0	lincRNA
TCONS_00015701	1	2619	5.07369	6.02685	4.71927	lincRNA
TCONS_00015716	1	219	1.74078	1.97178	0	lincRNA
TCONS_00015717	1	201	4.23323	0	0	lincRNA
TCONS_00015727	1	218	1.81708	0	0	lincRNA
TCONS_00015787	1	234	1.96503	1.1742	0	intronic_lncRNA
TCONS_00015793	4	1267	1.5446	2.34007	1.03669	lincRNA
TCONS_00015829	1	207	3.05505	0	0	lincRNA
TCONS_00015836	1	206	3.2184	0	0	lincRNA
TCONS_00015838	2	265	0.41417	0	0	lincRNA
TCONS_00015839	1	210	2.6268	0	0	lincRNA
TCONS_00015844	1	244	1.42915	0	0	lincRNA
TCONS_00015889	1	254	2.99424	2.48499	5.70349	intronic_lncRNA
TCONS_00015899	1	267	1.58418	0	0.472387	lincRNA
TCONS_00015923	1	210	2.6268	0	0	lincRNA
TCONS_00015976	1	200	4.485	0	0	lincRNA
TCONS_00015997	3	629	1.48143	1.09532	1.45564	lincRNA
TCONS_00016046	1	225	1.36389	0	0	lincRNA
TCONS_00016060	1	222	1.53655	0	0	lincRNA
TCONS_00016073	1	222	1.53655	0	0	lincRNA
TCONS_00016075	1	214	2.17195	0	0	lincRNA
TCONS_00016084	1	215	2.07507	0	0	lincRNA
TCONS_00016093	1	246	1.34779	0	0	lincRNA
TCONS_00016100	1	200	4.485	0	0	lincRNA
TCONS_00016105	1	209	2.7601	0	0	lincRNA
TCONS_00016170	1	216	5.09125	2.5012	2.57451	lincRNA
TCONS_00016175	1	214	2.17195	0	0	lincRNA
TCONS_00016212	1	217	1.898	0	0	lincRNA
TCONS_00016214	1	238	0.860387	0	2.06907	lincRNA
TCONS_00016239	1	224	1.41832	0	0	lincRNA
TCONS_00016245	1	222	1.53655	0	0	lincRNA
TCONS_00016252	1	224	2.83663	0	0	anti-sense_lncRNA
TCONS_00016280	1	217	5.694	0	0	lincRNA
TCONS_00016291	1	243	2.55398	0	0	lincRNA
TCONS_00016304	1	217	1.898	6.47677	26.5586	lincRNA
TCONS_00016316	4	4124	1.4794	2.53337	1.49286	lincRNA
TCONS_00016325	1	215	2.07507	0	0	lincRNA
TCONS_00016342	2	671	0.620919	0.420449	0.543858	lincRNA
TCONS_00016355	1	209	2.7601	0	0	lincRNA
TCONS_00016388	1	211	2.50194	0	0	lincRNA
TCONS_00016424	1	218	1.81708	0	0	lincRNA
TCONS_00016432	1	245	1.3876	0	0	lincRNA
TCONS_00016443	1	220	1.66877	0	0	lincRNA
TCONS_00016451	1	205	3.3935	0	0	lincRNA
TCONS_00016453	1	204	3.58103	0	0	lincRNA
TCONS_00016454	1	225	1.36389	0	0	lincRNA
TCONS_00016472	1	220	1.66877	0	0	lincRNA
TCONS_00016514	3	259	0.476917	0	0	lincRNA
TCONS_00016536	1	216	1.98386	0	0	lincRNA
TCONS_00016542	1	202	3.99947	0	0	lincRNA
TCONS_00016585	1	212	2.38486	0	0	lincRNA
TCONS_00016593	1	225	1.36389	0	0	lincRNA
TCONS_00016628	1	210	5.2536	0	0	lincRNA
TCONS_00016630	1	224	1.41832	0	0	lincRNA
TCONS_00016651	1	215	2.07507	0	0	lincRNA
TCONS_00016677	1	652	4.68646	5.08757	4.6941	intronic_lncRNA
TCONS_00016679	1	206	3.2184	0	0	lincRNA
TCONS_00016689	1	214	2.17195	0	0	lincRNA
TCONS_00016702	2	200	4.485	0	0	lincRNA
TCONS_00016713	1	214	2.17195	0	0	lincRNA
TCONS_00016720	1	1617	2.00883	2.99379	3.48006	lincRNA
TCONS_00016750	2	453	5.01557e-06	1.91087e-05	5.4735e-05	lincRNA
TCONS_00016758	1	223	2.9516	0	0	lincRNA
TCONS_00016779	1	226	1.31229	0	0	lincRNA
TCONS_00016791	3	211	2.50194	0	0	lincRNA
TCONS_00016803	1	214	2.17195	0	0	lincRNA
TCONS_00016815	1	244	3.90599	9.1237	3.43002	intronic_lncRNA
TCONS_00016826	2	1135	8.23672	7.26801	6.06781	lincRNA
TCONS_00016875	1	229	1.17273	0	0	lincRNA
TCONS_00016887	1	267	0.396043	0	2.01313	lincRNA
TCONS_00016913	1	201	4.23323	0	0	lincRNA
TCONS_00016934	1	275	0.669143	1.49751	0	lincRNA
TCONS_00016940	1	214	2.17195	0	0	anti-sense_lncRNA
TCONS_00016947	1	212	2.38486	0	0	lincRNA
TCONS_00016952	1	214	2.17195	2.48748	0	lincRNA
TCONS_00016996	1	213	0	5.48132	0	lincRNA
TCONS_00017009	1	213	2.27505	0	0	lincRNA
TCONS_00017015	1	211	5.00387	0	0	lincRNA
TCONS_00017021	1	209	2.7601	0	0	lincRNA
TCONS_00017026	1	208	2.90259	0	0	lincRNA
TCONS_00017031	1	221	1.60078	0	0	lincRNA
TCONS_00017032	1	200	4.485	0	0	lincRNA
TCONS_00017040	1	211	2.50194	0	0	lincRNA
TCONS_00017060	1	222	1.53655	0	0	lincRNA
TCONS_00017102	1	209	2.7601	0	0	lincRNA
TCONS_00017110	1	202	3.99947	0	0	lincRNA
TCONS_00017127	1	220	3.33753	0	0	anti-sense_lncRNA
TCONS_00017143	1	202	3.99947	0	0	lincRNA
TCONS_00017196	2	483	1.28877	0.898835	1.31869	lincRNA
TCONS_00017201	1	211	2.50194	0	0	intronic_lncRNA
TCONS_00017356	1	205	0	4.47	0	lincRNA
TCONS_00017375	1	228	0	1.47723	0	lincRNA
TCONS_00017378	1	200	0	6.04857	0	lincRNA
TCONS_00017424	1	225	0	1.66995	0	lincRNA
TCONS_00017503	2	309	0.464109	0.206709	0.436693	intronic_lncRNA
TCONS_00017545	1	200	0	12.0971	0	lincRNA
TCONS_00017546	1	228	0	1.47723	0	lincRNA
TCONS_00017552	1	220	0	2.07527	0	lincRNA
TCONS_00017553	1	208	0	3.77423	0	lincRNA
TCONS_00017589	1	215	0	2.62564	0	lincRNA
TCONS_00017660	1	213	4.5501	5.8001	3.17731	intronic_lncRNA
TCONS_00017683	1	218	0	2.27494	0	lincRNA
TCONS_00017684	1	212	2.38486	6.1033	0	lincRNA
TCONS_00017741	1	231	0	2.52462	0	lincRNA
TCONS_00017744	2	275	0	0.37438	0	lincRNA
TCONS_00017746	1	210	0	6.7756	0	lincRNA
TCONS_00017767	1	221	0	1.98428	0	lincRNA
TCONS_00017779	1	207	0	3.9893	0	lincRNA
TCONS_00017798	1	221	0	1.98428	0	intronic_lncRNA
TCONS_00017806	1	209	0	3.57417	0	lincRNA
TCONS_00017836	1	224	0	1.74176	0	lincRNA
TCONS_00017873	1	227	0	3.07586	0	lincRNA
TCONS_00017876	1	209	0	3.57417	0	lincRNA
TCONS_00017917	1	227	0	1.53793	0	lincRNA
TCONS_00017930	1	238	0	2.03714	0	lincRNA
TCONS_00017932	1	223	0	1.81788	3.72567	lincRNA
TCONS_00017934	1	220	0	2.07527	0	lincRNA
TCONS_00017942	1	202	0	5.34133	0	lincRNA
TCONS_00017958	1	203	0	5.0279	0	lincRNA
TCONS_00017963	1	214	0	5.5166	0	anti-sense_lncRNA
TCONS_00017967	1	236	0	1.09248	0	lincRNA
TCONS_00017978	1	269	0	1.28061	0	lincRNA
TCONS_00017984	2	421	1.22959	1.14778	0.0796563	lincRNA
TCONS_00018046	1	200	0	6.04857	0	lincRNA
TCONS_00018065	1	239	0	1.96853	0	lincRNA
TCONS_00018069	1	211	0	3.21396	0	lincRNA
TCONS_00018070	1	211	0	3.21396	0	lincRNA
TCONS_00018133	1	210	0	3.3878	0	lincRNA
TCONS_00018160	1	223	0	1.81788	0	lincRNA
TCONS_00018179	1	252	0	1.31414	0	lincRNA
TCONS_00018209	1	230	0	1.36534	0	intronic_lncRNA
TCONS_00018212	1	203	0	5.0279	0	lincRNA
TCONS_00018239	2	1733	1.09647	1.51651	1.2072	lincRNA
TCONS_00018286	1	225	0	1.66995	0	lincRNA
TCONS_00018294	1	224	0	1.74176	0	lincRNA
TCONS_00018297	2	991	0.514044	0.562555	0.543223	lincRNA
TCONS_00018319	1	217	0	2.3845	0	lincRNA
TCONS_00018336	1	211	0	3.21396	0	lincRNA
TCONS_00018339	1	240	0	4.72326	0	lincRNA
TCONS_00018342	1	239	0	2.9528	0	intronic_lncRNA
TCONS_00018343	1	202	0	5.34133	0	lincRNA
TCONS_00018347	1	204	0	4.73823	0	lincRNA
TCONS_00018352	1	205	0	4.47	0	intronic_lncRNA
TCONS_00018358	1	218	0	6.81355	4.82082	lincRNA
TCONS_00018365	1	207	0	3.9893	0	lincRNA
TCONS_00018410	1	216	0	2.5012	0	lincRNA
TCONS_00018426	1	225	0	1.66995	0	lincRNA
TCONS_00018428	1	215	0	2.62564	0	lincRNA
TCONS_00018432	1	210	0	10.1634	0	lincRNA
TCONS_00018434	1	220	0	2.07527	0	lincRNA
TCONS_00018439	1	221	0	1.98428	0	intronic_lncRNA
TCONS_00018450	1	223	0	3.63577	0	anti-sense_lncRNA
TCONS_00018453	2	635	0	0.631422	0.317396	lincRNA
TCONS_00018457	1	212	0	3.05166	0	lincRNA
TCONS_00018469	1	223	0	1.81788	0	lincRNA
TCONS_00018473	1	235	0	2.26461	0	lincRNA
TCONS_00018476	1	210	0	3.3878	0	lincRNA
TCONS_00018483	1	221	0	3.96857	0	lincRNA
TCONS_00018506	1	223	0	1.81788	0	lincRNA
TCONS_00018530	1	214	0	2.75831	0	lincRNA
TCONS_00018546	1	223	0	1.81788	0	lincRNA
TCONS_00018562	1	211	0	12.8559	3.31811	lincRNA
TCONS_00018570	1	218	0	2.27494	2.48225	lincRNA
TCONS_00018574	1	208	0	3.77423	0	lincRNA
TCONS_00018576	1	231	0	1.31373	0	lincRNA
TCONS_00018593	1	205	0	4.47	0	lincRNA
TCONS_00018612	1	443	1.37229	3.23491	2.86047	lincRNA
TCONS_00018640	1	252	0	1.93444	2.02414	lincRNA
TCONS_00018652	1	243	0	1.72472	0	lincRNA
TCONS_00018657	1	205	0	4.47	0	lincRNA
TCONS_00018660	1	211	0	3.21396	0	lincRNA
TCONS_00018661	1	222	0	1.89862	0	lincRNA
TCONS_00018684	1	231	0	1.31373	0	lincRNA
TCONS_00018687	1	219	0	6.5161	0	lincRNA
TCONS_00018706	1	214	0	5.5166	0	lincRNA
TCONS_00018721	1	234	0	1.1742	1.26441	lincRNA
TCONS_00018722	1	231	0	1.31373	0	intronic_lncRNA
TCONS_00018724	1	216	0	2.5012	0	lincRNA
TCONS_00018735	2	215	0	2.62564	0	lincRNA
TCONS_00018739	1	202	0	5.34133	0	lincRNA
TCONS_00018790	1	200	0	6.04857	0	lincRNA
TCONS_00018798	1	213	0	2.90005	0	lincRNA
TCONS_00018833	1	219	0	4.34407	0	lincRNA
TCONS_00018834	1	206	0	8.44153	0	lincRNA
TCONS_00018846	1	243	0	1.72472	0	lincRNA
TCONS_00018864	2	445	0.385699	0.3379	0.833006	lincRNA
TCONS_00018884	1	249	0.96031	1.39121	1.52775	lincRNA
TCONS_00018893	1	209	0	7.1483	0	lincRNA
TCONS_00018898	1	227	0	1.53793	0	lincRNA
TCONS_00018899	1	228	0	1.47723	0	lincRNA
TCONS_00018944	1	256	0	1.76516	0	lincRNA
TCONS_00018945	1	211	0	6.42793	0	lincRNA
TCONS_00018962	1	224	0	1.74176	1.38462	lincRNA
TCONS_00018965	1	207	0	3.9893	0	lincRNA
TCONS_00018995	2	248	0	0.738383	0	lincRNA
TCONS_00019006	1	216	0	2.5012	0	lincRNA
TCONS_00019014	1	227	0	3.07586	0	lincRNA
TCONS_00019017	3	387	0.44264	1.02975	0.526714	lincRNA
TCONS_00019026	1	243	0	0.86236	1.42747	lincRNA
TCONS_00019049	1	205	0	4.47	0	lincRNA
TCONS_00019084	1	200	0	6.04857	0	lincRNA
TCONS_00019120	1	236	0	2.18496	0	lincRNA
TCONS_00019146	1	223	0	1.81788	0	lincRNA
TCONS_00019152	1	298	0	41.9131	34.4417	lincRNA
TCONS_00019165	1	227	0	1.53793	0	lincRNA
TCONS_00019183	1	207	0	3.9893	0	lincRNA
TCONS_00019185	1	215	0	7.8769	8.6165	lincRNA
TCONS_00019190	1	216	0	2.5012	0	lincRNA
TCONS_00019195	1	273	0	1.18734	0.73124	lincRNA
TCONS_00019204	1	207	0	3.9893	0	lincRNA
TCONS_00019243	1	241	0	1.84085	0	lincRNA
TCONS_00019252	1	236	0	4.2249	4.897	lincRNA
TCONS_00019257	1	218	0	2.27494	2.48225	intronic_lncRNA
TCONS_00019267	1	207	0	3.9893	0	lincRNA
TCONS_00019268	3	3050	0.31915	2.19067	1.44548	anti-sense_lncRNA
TCONS_00019269	3	3021	0.198627	2.34967	0.57858	anti-sense_lncRNA
TCONS_00019283	1	228	0	1.47723	0	lincRNA
TCONS_00019300	1	249	0	1.43343	0	lincRNA
TCONS_00019318	1	211	0	3.21396	0	lincRNA
TCONS_00019336	1	221	0	3.96857	0	lincRNA
TCONS_00019338	1	221	0	3.96857	0	lincRNA
TCONS_00019340	1	203	0	5.0279	0	lincRNA
TCONS_00019351	1	211	0	3.21396	0	lincRNA
TCONS_00019355	1	211	0	3.21396	0	lincRNA
TCONS_00019356	2	1604	6.15815	7.00832	5.66841	lincRNA
TCONS_00019386	1	227	0	1.53793	0	lincRNA
TCONS_00019421	1	201	0	11.3619	0	lincRNA
TCONS_00019455	1	212	0	3.05166	0	anti-sense_lncRNA
TCONS_00019459	1	208	0	3.77423	0	anti-sense_lncRNA
TCONS_00019467	5	4803	0.320188	0.47979	0.0431415	lincRNA
TCONS_00019495	1	228	0	1.47723	0	lincRNA
TCONS_00019496	1	283	3.7693	4.50212	4.40076	intronic_lncRNA
TCONS_00019509	1	200	0	6.04857	0	lincRNA
TCONS_00019558	1	205	0	4.47	0	lincRNA
TCONS_00019566	2	361	0.212497	0.687663	0	lincRNA
TCONS_00019573	1	201	0	5.68093	0	lincRNA
TCONS_00019579	1	203	0	5.0279	0	intronic_lncRNA
TCONS_00019616	2	417	0.267197	0.423734	5.67601e-06	lincRNA
TCONS_00019620	2	1066	1.06234	0.76259	0.559372	lincRNA
TCONS_00019634	2	1940	2.93172	3.22897	2.4307	lincRNA
TCONS_00019645	1	204	0	4.73823	0	lincRNA
TCONS_00019663	1	219	0	2.17203	0	anti-sense_lncRNA
TCONS_00019670	1	205	0	4.47	0	lincRNA
TCONS_00019671	1	226	0	1.60211	0	lincRNA
TCONS_00019673	1	211	0	3.21396	0	lincRNA
TCONS_00019695	1	218	0	2.27494	0	lincRNA
TCONS_00019704	2	258	0	1.11604	0	intronic_lncRNA
TCONS_00019708	1	202	0	5.34133	0	lincRNA
TCONS_00019713	1	207	0	3.9893	0	lincRNA
TCONS_00019744	3	845	0.460088	0.773127	0.526501	lincRNA
TCONS_00019760	1	251	0	2.66594	0	intronic_lncRNA
TCONS_00019777	1	244	0	1.67055	0	lincRNA
TCONS_00019808	1	218	0	4.54987	0	intronic_lncRNA
TCONS_00019820	1	225	0	1.66995	0	lincRNA
TCONS_00019825	1	209	0	3.57417	0	lincRNA
TCONS_00019828	1	610	7.00034	6.01005	3.01724	lincRNA
TCONS_00019855	1	204	0	4.73823	0	lincRNA
TCONS_00019891	1	214	0	2.75831	0	lincRNA
TCONS_00019898	2	344	0	0.287245	0.430307	lincRNA
TCONS_00019902	1	243	0	0.86236	0	lincRNA
TCONS_00019908	1	216	0	2.5012	0	lincRNA
TCONS_00019909	1	213	0	2.90005	0	lincRNA
TCONS_00019949	1	247	0	1.52205	0	lincRNA
TCONS_00019951	2	227	0	1.53793	0	lincRNA
TCONS_00019954	1	216	0	2.5012	0	lincRNA
TCONS_00019958	1	208	0	3.77423	0	lincRNA
TCONS_00019968	1	217	0	2.3845	0	lincRNA
TCONS_00019971	1	244	0.714577	4.86725	2.27832	lincRNA
TCONS_00020005	2	891	0.580545	0.710129	0.227897	lincRNA
TCONS_00020012	1	224	0	5.23009	0	lincRNA
TCONS_00020013	1	204	0	4.73823	0	intronic_lncRNA
TCONS_00020015	1	206	0	4.22077	0	lincRNA
TCONS_00020041	1	215	0	2.62564	0	lincRNA
TCONS_00020045	1	260	6.46933	5.80159	6.0676	intronic_lncRNA
TCONS_00020068	1	241	0	1.84085	0	lincRNA
TCONS_00020091	1	201	0	5.68093	0	lincRNA
TCONS_00020138	3	3406	0.754462	1.19603	0.931152	lincRNA
TCONS_00020157	1	237	0	2.10922	0	lincRNA
TCONS_00020186	1	209	0	3.57417	0	lincRNA
TCONS_00020191	1	214	0	2.75831	0	lincRNA
TCONS_00020198	3	2344	1.76596	1.46175	1.38143	anti-sense_lncRNA
TCONS_00020207	1	214	0	2.75831	0	lincRNA
TCONS_00020218	1	247	0.95511	2.23672	0.63453	intronic_lncRNA
TCONS_00020298	1	225	0	1.66995	0	lincRNA
TCONS_00020299	1	200	0	6.04857	0	lincRNA
TCONS_00020374	1	206	0	8.44153	0	lincRNA
TCONS_00020376	1	231	0	1.31373	0	lincRNA
TCONS_00020377	1	241	0	0.920423	0	intronic_lncRNA
TCONS_00020384	1	210	0	6.68013	0	lincRNA
TCONS_00020407	1	202	0	5.34133	0	lincRNA
TCONS_00020413	1	216	0	5.0024	1.95017	lincRNA
TCONS_00020414	1	216	0	2.5012	0	lincRNA
TCONS_00020439	1	226	0	1.60211	0	lincRNA
TCONS_00020452	1	213	0	2.90005	0	lincRNA
TCONS_00020463	1	212	0	3.05166	0	intronic_lncRNA
TCONS_00020468	3	1744	0.201238	0.153221	0.313891	lincRNA
TCONS_00020500	1	220	0	2.07527	0	lincRNA
TCONS_00020516	1	204	0	9.47643	0	lincRNA
TCONS_00020544	1	226	0	1.60211	0	lincRNA
TCONS_00020547	1	200	0	6.04857	0	lincRNA
TCONS_00020570	1	217	0	2.3845	0	lincRNA
TCONS_00020573	3	1545	1.36554	2.2581	1.81707	lincRNA
TCONS_00020574	1	226	0	1.60211	0	lincRNA
TCONS_00020579	1	248	0	0.738383	0	lincRNA
TCONS_00020581	1	231	0	5.27644	0	lincRNA
TCONS_00020606	1	227	0	1.53793	0	lincRNA
TCONS_00020633	3	1134	1.79304	2.55849	1.25234	lincRNA
TCONS_00020653	1	202	0	5.34133	0	lincRNA
TCONS_00020667	1	203	0	5.0279	0	lincRNA
TCONS_00020676	1	216	0	5.0024	0	lincRNA
TCONS_00020682	1	230	0	1.36534	0	lincRNA
TCONS_00020699	1	217	0	2.3845	0	intronic_lncRNA
TCONS_00020707	1	200	0	6.04857	0	lincRNA
TCONS_00020709	2	254	0	0.62131	0	lincRNA
TCONS_00020725	1	212	0	6.1033	0	lincRNA
TCONS_00020734	1	212	0	3.05166	0	lincRNA
TCONS_00020738	1	237	0	2.10922	0	lincRNA
TCONS_00020752	1	242	0	1.78143	0	lincRNA
TCONS_00020764	1	212	0	3.05166	0	lincRNA
TCONS_00020773	1	208	0	3.77423	0	lincRNA
TCONS_00020774	2	398	6.39645	18.4709	22.853	lincRNA
TCONS_00020785	1	210	0	3.3878	0	lincRNA
TCONS_00020793	1	211	0	3.21396	0	lincRNA
TCONS_00020819	1	1564	3.18871	3.38109	2.57339	lincRNA
TCONS_00020820	1	215	0	5.25127	0	lincRNA
TCONS_00020823	1	202	0	5.34133	0	lincRNA
TCONS_00020826	1	221	0	1.98428	0	lincRNA
TCONS_00020828	1	205	0	4.47	0	lincRNA
TCONS_00020863	1	248	0	0.738383	0	lincRNA
TCONS_00020886	1	215	0	2.62564	0	lincRNA
TCONS_00020893	1	221	0	1.98428	0	lincRNA
TCONS_00020896	4	1563	5.55473	7.5999	6.36004	lincRNA
TCONS_00020897	3	5643	0.495116	1.33998	0.672059	lincRNA
TCONS_00020927	2	242	0	0.890717	0	lincRNA
TCONS_00020929	1	221	0	1.98428	0	lincRNA
TCONS_00020981	1	210	0	3.3878	0	lincRNA
TCONS_00020983	1	214	0	2.75831	0	anti-sense_lncRNA
TCONS_00020984	1	216	0	2.5012	0	lincRNA
TCONS_00020992	1	227	0	1.53793	0	lincRNA
TCONS_00021009	1	222	0	3.79723	0	lincRNA
TCONS_00021032	1	258	0	1.11604	0	lincRNA
TCONS_00021056	1	218	0	2.27494	0	lincRNA
TCONS_00021075	1	225	0	1.66995	0	lincRNA
TCONS_00021086	1	203	0	9.94107	0	lincRNA
TCONS_00021093	1	202	0	5.34133	0	lincRNA
TCONS_00021103	1	287	0	0.5911	0.296125	lincRNA
TCONS_00021113	1	240	0	0	3.67934	lincRNA
TCONS_00021114	1	222	0	1.89862	0	lincRNA
TCONS_00021126	4	880	1.13891	1.02342	0.979261	lincRNA
TCONS_00021136	1	227	0	3.07586	0	lincRNA
TCONS_00021137	1	243	0	1.72472	0	lincRNA
TCONS_00021148	1	221	0	1.98428	0	anti-sense_lncRNA
TCONS_00021161	4	1083	1.44419	2.05407	1.50013	lincRNA
TCONS_00021167	1	205	0	4.47	0	lincRNA
TCONS_00021177	2	256	0	0	0.592247	lincRNA
TCONS_00021182	2	253	0	0.638817	0	lincRNA
TCONS_00021186	1	203	0	5.0279	0	intronic_lncRNA
TCONS_00021223	1	228	0	1.47723	0	lincRNA
TCONS_00021229	1	217	0	2.3845	0	lincRNA
TCONS_00021240	1	240	0	2.85474	0	lincRNA
TCONS_00021259	1	222	0	1.89862	0	lincRNA
TCONS_00021292	1	216	0	2.5012	0	intronic_lncRNA
TCONS_00021302	1	235	0	3.3969	0	lincRNA
TCONS_00021304	1	212	0	3.05166	0	anti-sense_lncRNA
TCONS_00021306	2	1290	3.08275	3.12145	2.29558	lincRNA
TCONS_00021314	1	201	0	5.68093	0	lincRNA
TCONS_00021322	2	2560	6.75338	7.74783	6.17766	lincRNA
TCONS_00021324	1	214	0	2.75831	0	lincRNA
TCONS_00021326	1	228	0	2.95446	0	lincRNA
TCONS_00021350	1	218	0	6.8248	0	lincRNA
TCONS_00021354	1	203	0	5.0279	0	lincRNA
TCONS_00021365	1	307	0	28.416	27.9672	lincRNA
TCONS_00021366	1	367	2.06053	4.10086	4.67322	lincRNA
TCONS_00021423	1	230	0	1.36534	0	lincRNA
TCONS_00021492	1	226	0	3.06972	0	lincRNA
TCONS_00021527	2	807	0.258158	0.70039	0.401471	lincRNA
TCONS_00021546	1	206	0	4.22077	0	anti-sense_lncRNA
TCONS_00021559	1	217	0	2.3845	0	lincRNA
TCONS_00021563	1	221	0	1.98428	0	anti-sense_lncRNA
TCONS_00021590	1	208	0	3.77423	0	intronic_lncRNA
TCONS_00021593	1	220	0	2.07527	0	lincRNA
TCONS_00021632	1	202	0	5.34133	0	anti-sense_lncRNA
TCONS_00021763	1	201	0	5.53557	0	lincRNA
TCONS_00021798	3	372	1.79518	3.09562	2.30812	anti-sense_lncRNA
TCONS_00021835	1	230	0	1.37524	0	intronic_lncRNA
TCONS_00021845	1	227	0	1.54464	0	lincRNA
TCONS_00021857	1	230	0	1.37524	0	lincRNA
TCONS_00021960	1	246	1.05308	1.60194	0.793617	lincRNA
TCONS_00021963	1	215	0	2.60388	0	lincRNA
TCONS_00021982	1	228	0	1.48512	0	intronic_lncRNA
TCONS_00021994	1	205	0	4.37967	0	lincRNA
TCONS_00021995	1	218	0	2.26369	0	lincRNA
TCONS_00021996	1	250	0.873907	2.02393	0.70246	lincRNA
TCONS_00021998	1	220	0	2.06952	0	intronic_lncRNA
TCONS_00022031	1	226	0	1.60752	0	intronic_lncRNA
TCONS_00022091	1	218	0	2.26369	0	lincRNA
TCONS_00022112	1	222	0	3.62769	0	lincRNA
TCONS_00022118	1	202	0	0	5.5369	lincRNA
TCONS_00022143	1	202	0	5.21213	0	lincRNA
TCONS_00022150	1	212	0	3.01588	0	lincRNA
TCONS_00022154	2	1180	1.23409	1.35897	1.33347	lincRNA
TCONS_00022175	2	1381	2.18382	3.13007	1.36876	lincRNA
TCONS_00022216	4	435	1.02764	1.71668	0.713023	lincRNA
TCONS_00022237	1	225	0	3.34787	0	lincRNA
TCONS_00022271	1	212	0	6.03177	0	lincRNA
TCONS_00022305	1	227	0	1.54464	0	lincRNA
TCONS_00022310	3	2807	2.8398	3.26134	2.52516	lincRNA
TCONS_00022314	1	216	0	2.48327	0	lincRNA
TCONS_00022318	1	200	0	5.8852	0	lincRNA
TCONS_00022337	1	221	0	1.98087	0	lincRNA
TCONS_00022353	1	217	0	2.37007	0	lincRNA
TCONS_00022361	1	202	0	10.4243	0	lincRNA
TCONS_00022362	1	216	0	2.48327	0	lincRNA
TCONS_00022388	1	217	0	2.37007	0	lincRNA
TCONS_00022391	1	215	0	2.60388	0	lincRNA
TCONS_00022410	1	214	0	2.73234	0	lincRNA
TCONS_00022437	1	202	0	5.21213	0	lincRNA
TCONS_00022457	1	248	0	1.50973	0	lincRNA
TCONS_00022459	1	211	0	3.17248	0	lincRNA
TCONS_00022504	1	221	0	1.98087	0	lincRNA
TCONS_00022527	1	229	0	1.42873	0	intronic_lncRNA
TCONS_00022598	1	218	0	4.52737	0	lincRNA
TCONS_00022601	1	223	0	3.63707	0	lincRNA
TCONS_00022610	1	231	0	2.64898	0	lincRNA
TCONS_00022611	1	214	0	2.73234	0	lincRNA
TCONS_00022621	1	203	0	4.91317	0	lincRNA
TCONS_00022632	2	471	1.28564	0.619851	1.49779	lincRNA
TCONS_00022658	1	220	0	2.06952	0	lincRNA
TCONS_00022662	1	230	0	1.37524	0	lincRNA
TCONS_00022665	1	202	0	5.21213	0	lincRNA
TCONS_00022666	1	212	0	3.01588	0	lincRNA
TCONS_00022685	1	221	0	1.98087	0	lincRNA
TCONS_00022715	2	236	0	1.10622	0	lincRNA
TCONS_00022716	3	393	0	0.381293	0	lincRNA
TCONS_00022718	1	219	0	2.16367	0	lincRNA
TCONS_00022737	1	200	0	5.8852	0	lincRNA
TCONS_00022756	1	202	0	10.4243	0	lincRNA
TCONS_00022761	1	216	0	2.48327	0	lincRNA
TCONS_00022773	1	200	0	5.8852	0	lincRNA
TCONS_00022783	1	205	0	4.37967	0	intronic_lncRNA
TCONS_00022812	1	222	0	1.89734	0	lincRNA
TCONS_00022819	1	243	3.32188	10.4506	7.57888	lincRNA
TCONS_00022823	1	225	0	1.67394	0	lincRNA
TCONS_00022837	2	584	0	0.626407	0.197793	lincRNA
TCONS_00022868	1	218	0	2.26369	0	lincRNA
TCONS_00022893	1	214	0	2.73234	0	lincRNA
TCONS_00022902	1	219	0	4.32733	0	lincRNA
TCONS_00022904	1	231	0	2.53539	0	lincRNA
TCONS_00022918	1	219	0	2.16367	0	lincRNA
TCONS_00022919	2	1698	1.40716	1.69206	1.01551	lincRNA
TCONS_00022920	1	203	0	4.91317	0	lincRNA
TCONS_00022930	1	226	0	1.60752	0	lincRNA
TCONS_00022931	1	208	0	3.71203	0	lincRNA
TCONS_00022937	1	217	0	2.37007	0	lincRNA
TCONS_00022954	5	1231	0.98618	1.73761	0.000360611	lincRNA
TCONS_00022985	1	219	0	2.16367	0	lincRNA
TCONS_00022989	1	226	0	1.60752	0	lincRNA
TCONS_00022995	1	225	0	1.67394	0	intronic_lncRNA
TCONS_00023001	1	224	0	1.74417	0	lincRNA
TCONS_00023055	1	229	0	1.42873	0	lincRNA
TCONS_00023071	1	209	0	3.51953	0	lincRNA
TCONS_00023074	1	229	0	2.85745	0	lincRNA
TCONS_00023079	1	224	0	5.23253	0	lincRNA
TCONS_00023083	1	215	0	2.60388	0	lincRNA
TCONS_00023085	1	218	0	4.52737	0	lincRNA
TCONS_00023096	1	230	0	1.37524	0	lincRNA
TCONS_00023114	1	220	0	2.06952	0	lincRNA
TCONS_00023116	1	218	0	2.26369	0	lincRNA
TCONS_00023117	1	203	0	4.91317	0	lincRNA
TCONS_00023123	2	1828	0.0615455	0.375536	0.204503	lincRNA
TCONS_00023160	1	219	0	2.16367	0	intronic_lncRNA
TCONS_00023190	1	233	0	2.461	0	lincRNA
TCONS_00023197	3	1222	0.479851	0.869843	0	lincRNA
TCONS_00023205	1	254	0	0.637973	3.30142	lincRNA
TCONS_00023224	1	213	0	5.7389	0	lincRNA
TCONS_00023233	1	205	0	4.37967	0	lincRNA
TCONS_00023240	1	204	0	9.27277	0	lincRNA
TCONS_00023243	1	218	0	2.26369	0	lincRNA
TCONS_00023268	1	264	3.54702	1.48799	3.98369	anti-sense_lncRNA
TCONS_00023288	1	237	0	2.13753	0	lincRNA
TCONS_00023302	1	215	0	2.60388	0	lincRNA
TCONS_00023321	1	201	0	5.53557	0	lincRNA
TCONS_00023332	1	223	0	1.81854	0	lincRNA
TCONS_00023338	1	215	0	2.60388	0	lincRNA
TCONS_00023346	1	247	0	1.55484	0	lincRNA
TCONS_00023411	3	2956	1.22831	1.02135	1.45557	lincRNA
TCONS_00023423	2	224	0	1.74417	0	lincRNA
TCONS_00023424	1	214	0	2.73234	0	lincRNA
TCONS_00023427	1	228	0	1.48512	0	lincRNA
TCONS_00023430	1	221	0	1.98087	0	lincRNA
TCONS_00023432	1	208	0	3.71203	0	lincRNA
TCONS_00023491	5	1146	0.865971	1.36755	1.43084	anti-sense_lncRNA
TCONS_00023511	1	224	0	1.74417	0	lincRNA
TCONS_00023512	1	214	0	5.46467	0	lincRNA
TCONS_00023532	2	674	7.72925	7.57317	6.24469	lincRNA
TCONS_00023601	1	212	0	3.01588	0	lincRNA
TCONS_00023617	3	1218	11.0563	11.1035	7.92406	lincRNA
TCONS_00023620	1	214	0	5.46467	0	lincRNA
TCONS_00023630	1	217	0	2.37007	0	lincRNA
TCONS_00023632	1	238	0	3.0993	0	lincRNA
TCONS_00023637	1	238	0	2.0662	0	intronic_lncRNA
TCONS_00023655	1	214	0	2.73234	0	lincRNA
TCONS_00023729	1	253	1.96483	1.31097	0	lincRNA
TCONS_00023766	1	205	0	4.37967	0	lincRNA
TCONS_00023788	1	217	0	2.37007	0	lincRNA
TCONS_00023802	1	206	0	4.14077	0	lincRNA
TCONS_00023805	1	217	0	2.37007	0	lincRNA
TCONS_00023807	1	1706	6.88323	14.5118	8.21934	lincRNA
TCONS_00023821	1	217	0	2.37007	0	lincRNA
TCONS_00023824	1	222	0	1.89734	0	lincRNA
TCONS_00023857	1	210	0	10.0202	0	lincRNA
TCONS_00023863	3	2296	1.16652	1.96732	0.570592	lincRNA
TCONS_00023907	1	209	0	7.03907	0	lincRNA
TCONS_00023928	4	273	0	0.811863	0	lincRNA
TCONS_00023979	1	207	0	3.91867	0	lincRNA
TCONS_00024007	1	225	0	1.67394	0	lincRNA
TCONS_00024032	1	200	0	5.8852	0	lincRNA
TCONS_00024051	1	216	0	2.48327	0	lincRNA
TCONS_00024102	1	228	0	2.97024	0	lincRNA
TCONS_00024103	3	2300	0.358974	0.220216	0.458578	lincRNA
TCONS_00024106	1	203	0	4.91317	0	lincRNA
TCONS_00024107	1	207	0	7.83733	0	intronic_lncRNA
TCONS_00024144	1	215	0	2.60388	0	lincRNA
TCONS_00024176	1	231	0	1.32449	1.33961	lincRNA
TCONS_00024196	1	220	0	2.06952	0	lincRNA
TCONS_00024201	1	205	0	4.37967	0	lincRNA
TCONS_00024232	1	241	0	1.87168	0	lincRNA
TCONS_00024239	1	206	3.2184	4.14077	0	lincRNA
TCONS_00024241	1	221	0	1.98087	0	lincRNA
TCONS_00024242	1	370	0	0.113394	0	lincRNA
TCONS_00024243	1	208	0	7.42403	0	lincRNA
TCONS_00024288	1	207	0	3.91867	0	lincRNA
TCONS_00024302	1	227	0	1.54464	0	lincRNA
TCONS_00024334	1	216	0	2.48327	0	lincRNA
TCONS_00024351	1	221	0	1.98087	0	lincRNA
TCONS_00024366	1	208	0	3.71203	0	lincRNA
TCONS_00024379	2	260	0	1.63909	0	lincRNA
TCONS_00024394	2	556	2.42483	4.19383	1.86991	lincRNA
TCONS_00024412	1	208	0	3.71203	0	lincRNA
TCONS_00024429	1	205	0	4.37967	0	lincRNA
TCONS_00024501	1	222	0	1.89734	0	lincRNA
TCONS_00024510	2	207	0	7.83733	0	anti-sense_lncRNA
TCONS_00024531	1	220	0	2.06952	0	lincRNA
TCONS_00024544	1	225	0	1.67394	0	lincRNA
TCONS_00024547	1	210	0	3.34007	0	lincRNA
TCONS_00024548	1	230	1.13078	2.74058	1.47485	lincRNA
TCONS_00024549	1	231	0	1.32449	0	lincRNA
TCONS_00024556	2	2815	0.527537	0.835811	0.452581	anti-sense_lncRNA
TCONS_00024571	1	201	0	5.53557	0	lincRNA
TCONS_00024599	1	201	0	5.53557	18.8015	intronic_lncRNA
TCONS_00024602	1	208	0	7.42403	0	lincRNA
TCONS_00024656	1	219	0	2.16367	0	lincRNA
TCONS_00024664	1	210	0	3.34007	0	lincRNA
TCONS_00024668	1	296	1.11227	4.10427	2.49457	anti-sense_lncRNA
TCONS_00024693	1	204	0	4.63637	0	lincRNA
TCONS_00024697	1	231	0	1.32449	0	lincRNA
TCONS_00024699	1	223	0	1.81854	0	lincRNA
TCONS_00024705	1	225	1.36389	1.67394	0	lincRNA
TCONS_00024706	1	226	0	3.21504	0	lincRNA
TCONS_00024707	1	231	0	1.32449	0	lincRNA
TCONS_00024708	1	251	0	1.38551	0	intronic_lncRNA
TCONS_00024749	1	205	0	8.7593	0	lincRNA
TCONS_00024773	1	205	0	4.37967	0	lincRNA
TCONS_00024789	1	223	0	1.81854	0	lincRNA
TCONS_00024811	3	1411	3.48446	4.7003	2.87708	lincRNA
TCONS_00024837	1	207	0	3.91867	0	lincRNA
TCONS_00024852	1	216	0	2.48327	0	lincRNA
TCONS_00024853	1	222	0	1.89734	0	lincRNA
TCONS_00024870	2	279	0	0.359303	0	lincRNA
TCONS_00024871	3	2154	0.340768	0.83172	0.270725	lincRNA
TCONS_00024874	1	249	0	1.46654	0	intronic_lncRNA
TCONS_00024900	1	229	0	1.42873	0	lincRNA
TCONS_00024918	1	218	0	2.26369	0	lincRNA
TCONS_00024926	1	227	0	1.54464	0	lincRNA
TCONS_00024974	1	249	0	1.46654	0	lincRNA
TCONS_00024995	3	1488	3.11872	3.02694	2.65101	lincRNA
TCONS_00025021	1	201	0	5.53557	0	lincRNA
TCONS_00025037	1	210	0	3.34007	0	lincRNA
TCONS_00025050	1	209	0	7.03907	0	lincRNA
TCONS_00025051	1	200	0	5.8852	0	lincRNA
TCONS_00025068	1	204	0	4.63637	0	lincRNA
TCONS_00025089	1	219	0	4.32733	0	lincRNA
TCONS_00025093	1	209	0	3.51953	0	lincRNA
TCONS_00025109	1	221	0	3.96173	0	lincRNA
TCONS_00025128	1	226	0	1.60752	0	lincRNA
TCONS_00025137	2	428	2.86393	23.2364	17.3326	lincRNA
TCONS_00025139	1	240	0	3.86697	1.0202	lincRNA
TCONS_00025145	2	764	0.248684	1.07511	0.580454	lincRNA
TCONS_00025163	1	224	0	1.74417	0	lincRNA
TCONS_00025208	1	212	0	3.01588	0	lincRNA
TCONS_00025213	1	214	0	2.73234	0	lincRNA
TCONS_00025246	1	248	0	0.754863	0	lincRNA
TCONS_00025247	1	250	0	1.42517	0.58336	lincRNA
TCONS_00025252	1	205	0	4.37967	0	lincRNA
TCONS_00025253	5	1653	2.25257	2.33347	0.943981	lincRNA
TCONS_00025267	1	217	0	2.37007	0	lincRNA
TCONS_00025278	1	223	0	3.63707	0	lincRNA
TCONS_00025279	2	255	0	0.621157	0	lincRNA
TCONS_00025280	1	222	0	1.89734	0	lincRNA
TCONS_00025317	1	247	0	1.55484	0	intronic_lncRNA
TCONS_00025351	1	227	0	1.54464	0	lincRNA
TCONS_00025365	1	218	0	2.26369	0	lincRNA
TCONS_00025381	1	204	0	4.63637	0	lincRNA
TCONS_00025395	3	375	0.188896	0.326776	0.305337	lincRNA
TCONS_00025439	1	210	0	3.34007	0	lincRNA
TCONS_00025497	1	212	0	6.03177	0	lincRNA
TCONS_00025514	1	204	0	4.63637	0	lincRNA
TCONS_00025549	1	212	0	3.01588	0	lincRNA
TCONS_00025550	1	202	0	5.21213	0	lincRNA
TCONS_00025573	1	229	0	1.42873	0	lincRNA
TCONS_00025579	1	206	0	4.14077	0	anti-sense_lncRNA
TCONS_00025602	1	200	0	11.7704	0	lincRNA
TCONS_00025613	2	4140	0.550594	0.922967	0.636637	lincRNA
TCONS_00025635	1	225	0	1.67394	0	lincRNA
TCONS_00025642	1	201	0	5.53557	0	lincRNA
TCONS_00025648	2	295	0.80779	0.269469	1.23424	lincRNA
TCONS_00025694	1	227	0	1.54464	0	lincRNA
TCONS_00025711	1	216	0	2.26157	0	lincRNA
TCONS_00025713	1	220	0	4.13903	0	lincRNA
TCONS_00025715	1	202	0	5.21213	0	lincRNA
TCONS_00025788	1	206	0	4.14077	0	lincRNA
TCONS_00025800	1	211	0	6.34497	0	lincRNA
TCONS_00025824	1	208	0	3.71203	0	lincRNA
TCONS_00025841	1	203	0	4.91317	0	lincRNA
TCONS_00025859	1	208	0	3.71203	0	lincRNA
TCONS_00025862	1	206	0	4.14077	0	intronic_lncRNA
TCONS_00025878	1	200	0	5.8852	0	lincRNA
TCONS_00025893	1	201	0	5.53557	0	lincRNA
TCONS_00025901	1	219	0	2.16367	0	lincRNA
TCONS_00025924	1	213	0	2.86944	0	lincRNA
TCONS_00025945	2	234	1.96503	1.18698	0	lincRNA
TCONS_00025974	1	216	0	2.48327	0	lincRNA
TCONS_00026015	2	254	0.00171238	1.27594	1.1846	lincRNA
TCONS_00026067	1	210	0	6.0785	0	lincRNA
TCONS_00026091	1	224	0	1.59149	0	anti-sense_lncRNA
TCONS_00026156	1	228	0	1.3566	0	lincRNA
TCONS_00026171	1	224	0	1.59149	1.89101	intronic_lncRNA
TCONS_00026176	1	230	0	2.51386	0	lincRNA
TCONS_00026229	1	203	0	4.47117	0	intronic_lncRNA
TCONS_00026281	1	243	0	1.6125	0	lincRNA
TCONS_00026291	1	238	0	1.89363	0	intronic_lncRNA
TCONS_00026300	1	204	0	4.21867	0	lincRNA
TCONS_00026315	2	278	0	0.33988	0	lincRNA
TCONS_00026321	1	229	0	1.30545	0	intronic_lncRNA
TCONS_00026324	1	207	0	3.56507	0	intronic_lncRNA
TCONS_00026348	1	241	0	1.71715	0	lincRNA
TCONS_00026373	1	231	0	2.4218	2.12197	lincRNA
TCONS_00026376	1	226	0	1.46761	0	lincRNA
TCONS_00026407	1	216	0	2.26157	0	lincRNA
TCONS_00026411	1	207	0	3.56507	0	intronic_lncRNA
TCONS_00026426	1	224	0	1.59149	0	lincRNA
TCONS_00026457	1	211	0	2.88703	0	lincRNA
TCONS_00026462	1	216	0	2.26157	0	intronic_lncRNA
TCONS_00026479	1	213	0	2.61188	0	lincRNA
TCONS_00026515	1	213	0	2.61188	0	lincRNA
TCONS_00026518	1	221	0	1.80607	0	lincRNA
TCONS_00026541	1	206	0	3.7672	0	lincRNA
TCONS_00026552	3	218	0	2.06246	0	lincRNA
TCONS_00026563	1	294	4.14246	5.51495	1.61234	intronic_lncRNA
TCONS_00026580	1	206	0	3.7672	0	lincRNA
TCONS_00026588	1	216	0	2.26157	0	anti-sense_lncRNA
TCONS_00026647	1	212	0	5.48963	0	lincRNA
TCONS_00026683	1	202	0	4.74427	0	lincRNA
TCONS_00026689	1	211	0	2.88703	0	lincRNA
TCONS_00026706	1	210	0	3.03925	0	lincRNA
TCONS_00026716	1	202	0	4.74427	0	lincRNA
TCONS_00026725	2	261	0	0.4921	0	lincRNA
TCONS_00026739	1	219	0	1.97178	0	lincRNA
TCONS_00026766	1	226	0	1.46761	0	lincRNA
TCONS_00026768	1	216	0	2.26157	0	lincRNA
TCONS_00026780	1	259	0.725043	1.55052	1.93455	lincRNA
TCONS_00026825	1	212	0	2.74482	0	lincRNA
TCONS_00026832	1	243	0	1.6125	0	lincRNA
TCONS_00026856	1	212	0	5.48963	0	lincRNA
TCONS_00026866	1	214	0	2.48748	0	lincRNA
TCONS_00026873	1	222	0	1.73035	0	lincRNA
TCONS_00026874	1	227	0	1.41059	0	lincRNA
TCONS_00026876	1	246	0	1.47216	0	lincRNA
TCONS_00026896	3	792	7.95974	6.92333	6.8491	anti-sense_lncRNA
TCONS_00026906	1	208	0	3.37717	0	lincRNA
TCONS_00026909	1	209	0	3.20229	0	lincRNA
TCONS_00026913	1	208	0	6.75437	0	lincRNA
TCONS_00026939	2	219	0	1.97178	0	lincRNA
TCONS_00026940	1	215	0	2.37094	0	lincRNA
TCONS_00026958	1	209	0	3.20229	0	lincRNA
TCONS_00026960	1	202	0	9.4885	0	lincRNA
TCONS_00026971	1	213	0	5.22377	0	lincRNA
TCONS_00026986	1	222	0	1.73035	0	lincRNA
TCONS_00026988	3	9402	1.97647	2.24856	1.3081	lincRNA
TCONS_00027014	1	224	0	3.18298	0	lincRNA
TCONS_00027020	2	1077	0.318641	0.599558	0.0898283	lincRNA
TCONS_00027026	1	200	0	5.35983	0	lincRNA
TCONS_00027049	1	205	0	3.98473	0	lincRNA
TCONS_00027050	1	201	0	5.03993	0	lincRNA
TCONS_00027051	1	221	0	1.80607	0	lincRNA
TCONS_00027064	1	229	0	1.30545	0	lincRNA
TCONS_00027068	2	328	0.201968	0.662565	0.150132	lincRNA
TCONS_00027097	1	226	0	1.46761	0	lincRNA
TCONS_00027100	1	236	0	2.0262	0	lincRNA
TCONS_00027106	1	207	0	3.56507	0	intronic_lncRNA
TCONS_00027107	1	246	0	0.73608	0	lincRNA
TCONS_00027111	3	1574	3.219	4.48846	4.00621	lincRNA
TCONS_00027124	1	214	0	2.48748	0	lincRNA
TCONS_00027130	1	206	0	3.7672	0	lincRNA
TCONS_00027137	1	248	0	1.38829	0	lincRNA
TCONS_00027143	1	240	0	1.77323	0	intronic_lncRNA
TCONS_00027150	1	234	0	2.17254	0	lincRNA
TCONS_00027154	2	327	0.204422	1.13696	1.80048	lincRNA
TCONS_00027161	1	204	0	4.21867	0	intronic_lncRNA
TCONS_00027173	1	217	0	2.15892	1.86379	lincRNA
TCONS_00027207	1	204	0	4.21867	0	lincRNA
TCONS_00027221	1	216	0	2.26157	0	lincRNA
TCONS_00027222	1	202	6.5899	15.4269	4.01267	lincRNA
TCONS_00027223	1	206	0	3.7672	0	lincRNA
TCONS_00027239	1	216	0	2.26157	0	lincRNA
TCONS_00027244	1	203	0	9.38433	0	lincRNA
TCONS_00027248	1	223	0	1.65891	0	lincRNA
TCONS_00027252	1	200	0	5.35983	0	lincRNA
TCONS_00027279	1	215	0	2.37094	0	lincRNA
TCONS_00027296	1	226	0	2.93522	0	lincRNA
TCONS_00027297	1	211	0	2.88703	0	lincRNA
TCONS_00027319	1	215	0	2.37094	0	lincRNA
TCONS_00027322	1	206	0	7.5344	0	lincRNA
TCONS_00027336	1	205	0	3.98473	0	lincRNA
TCONS_00027339	1	234	0	2.17254	0	lincRNA
TCONS_00027341	1	211	0	2.88703	0	lincRNA
TCONS_00027345	1	223	0	1.65891	0	lincRNA
TCONS_00027349	1	235	0	1.04877	0	lincRNA
TCONS_00027387	1	201	0	5.03993	0	lincRNA
TCONS_00027399	1	222	0	1.73035	0	lincRNA
TCONS_00027407	1	214	0	2.48748	0	lincRNA
TCONS_00027410	1	355	1.23834	0.978967	0.726627	lincRNA
TCONS_00027412	1	211	0	2.88703	0	lincRNA
TCONS_00027413	1	227	0	1.41059	0	lincRNA
TCONS_00027421	1	219	0	1.97178	0	intronic_lncRNA
TCONS_00027455	1	204	0	4.21867	0	lincRNA
TCONS_00027458	1	213	0	2.61188	0	anti-sense_lncRNA
TCONS_00027461	1	243	0	1.6125	0	lincRNA
TCONS_00027462	1	200	0	5.35983	0	lincRNA
TCONS_00027485	1	212	0	2.74482	0	lincRNA
TCONS_00027492	1	234	0	2.17254	0	lincRNA
TCONS_00027493	1	202	0	4.74427	0	lincRNA
TCONS_00027497	1	207	0	3.56507	0	lincRNA
TCONS_00027498	1	211	0	2.88703	0	lincRNA
TCONS_00027505	1	206	0	7.5344	0	lincRNA
TCONS_00027507	1	222	0	1.73035	0	lincRNA
TCONS_00027549	1	208	0	3.37717	0	lincRNA
TCONS_00027566	1	226	0	1.46761	0	lincRNA
TCONS_00027570	1	229	0	1.30545	0	lincRNA
TCONS_00027581	1	226	0	1.46761	0	lincRNA
TCONS_00027582	1	221	0	1.80607	0	lincRNA
TCONS_00027618	1	201	0	5.03993	0	lincRNA
TCONS_00027633	1	201	4.23323	5.03993	0	lincRNA
TCONS_00027635	1	214	0	4.97497	0	lincRNA
TCONS_00027663	1	203	0	4.47117	0	lincRNA
TCONS_00027685	1	205	0	3.98473	0	lincRNA
TCONS_00027690	1	210	0	3.03925	0	lincRNA
TCONS_00027727	1	213	0	2.61188	0	lincRNA
TCONS_00027753	2	272	0	1.62777	0	lincRNA
TCONS_00027767	2	1105	0.897455	1.1298	0.969728	lincRNA
TCONS_00027779	1	224	0	1.59149	0	lincRNA
TCONS_00027824	1	230	0	2.63217	0	lincRNA
TCONS_00027843	2	1586	0.972706	1.36746	0.5908	lincRNA
TCONS_00027844	3	743	0.384483	0.233428	0.309555	lincRNA
TCONS_00027871	1	225	0	1.52782	0	lincRNA
TCONS_00027874	1	207	0	3.56507	0	lincRNA
TCONS_00027883	1	209	0	3.20229	0	lincRNA
TCONS_00027892	1	204	0	4.21867	0	lincRNA
TCONS_00027936	1	200	0	5.35983	0	lincRNA
TCONS_00027946	1	228	0	1.3566	0	lincRNA
TCONS_00027988	1	207	0	3.56507	0	lincRNA
TCONS_00028004	1	207	0	3.56507	0	lincRNA
TCONS_00028044	1	211	0	2.88703	0	lincRNA
TCONS_00028047	1	221	0	1.80607	0	lincRNA
TCONS_00028049	1	213	0	2.61188	0	lincRNA
TCONS_00028050	1	211	0	2.88703	0	lincRNA
TCONS_00028052	1	332	35.0371	45.2357	34.7715	anti-sense_lncRNA
TCONS_00028055	1	201	0	5.03993	0	lincRNA
TCONS_00028059	1	228	0	1.3566	0	lincRNA
TCONS_00028083	1	207	0	3.56507	0	lincRNA
TCONS_00028180	1	223	0	3.31782	0	lincRNA
TCONS_00028187	1	226	0	1.46761	0	lincRNA
TCONS_00028196	1	236	0	2.0262	0	lincRNA
TCONS_00028199	1	209	0	3.20229	0	lincRNA
TCONS_00028215	1	226	0	1.46761	0	lincRNA
TCONS_00028216	1	228	0	1.3566	4.38193	lincRNA
TCONS_00028249	6	2442	1.5082	0.370151	4.9699e-18	lincRNA
TCONS_00028262	1	210	0	3.03925	0	lincRNA
TCONS_00028325	2	263	0	0.46914	0	lincRNA
TCONS_00028353	1	214	2.17195	10.2207	5.15951	lincRNA
TCONS_00028357	1	208	0	3.37717	0	intronic_lncRNA
TCONS_00028358	1	221	0	1.80607	0	anti-sense_lncRNA
TCONS_00028360	1	243	0	1.6125	0	lincRNA
TCONS_00028370	1	209	0	6.40457	0	intronic_lncRNA
TCONS_00028383	1	225	0	3.05565	0	anti-sense_lncRNA
TCONS_00028387	1	207	0	3.56507	0	intronic_lncRNA
TCONS_00028395	1	222	0	1.73035	0	lincRNA
TCONS_00028398	1	248	0	0.694147	0	lincRNA
TCONS_00028399	1	201	0	10.0799	0	intronic_lncRNA
TCONS_00028435	1	214	0	2.48748	0	lincRNA
TCONS_00028437	1	217	0	2.15892	0	lincRNA
TCONS_00028452	1	228	0	1.3566	0	lincRNA
TCONS_00028465	1	202	0	9.4885	0	lincRNA
TCONS_00028466	1	209	0	3.20229	0	lincRNA
TCONS_00028524	1	244	0	1.56361	0	intronic_lncRNA
TCONS_00028536	2	2768	0.646253	1.24723	0.373358	lincRNA
TCONS_00028568	2	236	0	1.0131	0	lincRNA
TCONS_00028602	1	205	0	3.98473	0	intronic_lncRNA
TCONS_00028617	1	221	0	1.80607	0	lincRNA
TCONS_00028697	1	238	0	1.89363	0	lincRNA
TCONS_00028708	1	206	0	3.7672	0	lincRNA
TCONS_00028710	1	204	0	4.21867	0	lincRNA
TCONS_00028722	1	211	0	2.88703	0	lincRNA
TCONS_00028723	1	203	0	4.47117	0	lincRNA
TCONS_00028733	1	221	0	1.80607	0	lincRNA
TCONS_00028747	1	228	0	2.7132	0	lincRNA
TCONS_00028748	1	213	0	5.22377	0	lincRNA
TCONS_00028750	1	264	0	1.37483	0	lincRNA
TCONS_00028757	2	274	0	0.736557	0	anti-sense_lncRNA
TCONS_00028762	1	226	0	2.93522	0	lincRNA
TCONS_00028775	1	217	0	2.15892	0	lincRNA
TCONS_00028813	3	1271	0.801646	1.02813	0.770978	lincRNA
TCONS_00028814	3	949	0.20858	1.02448	0.168051	lincRNA
TCONS_00028851	1	204	0	4.21867	0	lincRNA
TCONS_00028864	1	228	0	1.3566	0	lincRNA
TCONS_00028875	1	215	0	2.37094	0	lincRNA
TCONS_00028886	1	220	0	1.88643	0	lincRNA
TCONS_00028888	1	236	0	2.0262	0	lincRNA
TCONS_00028924	1	224	0	1.59149	0	lincRNA
TCONS_00028942	1	212	0	2.74482	0	lincRNA
TCONS_00028948	5	2003	0.81665	1.29825	0.599723	lincRNA
TCONS_00028970	1	226	3.31172	4.53733	9.77276	intronic_lncRNA
TCONS_00028982	1	220	0	1.88643	0	lincRNA
TCONS_00028984	1	203	0	8.94233	0	lincRNA
TCONS_00028986	2	864	0.533866	0.707897	0.794547	lincRNA
TCONS_00028993	1	228	0	1.3566	0	lincRNA
TCONS_00028995	1	220	0	1.88643	0	lincRNA
TCONS_00029002	1	200	0	5.35983	0	lincRNA
TCONS_00029010	1	229	0	1.30545	0	lincRNA
TCONS_00029042	1	211	0	2.88703	0	lincRNA
TCONS_00029086	1	221	0	1.80607	0	lincRNA
TCONS_00029091	1	201	0	5.03993	0	lincRNA
TCONS_00029113	1	221	0	0	4.07183	lincRNA
TCONS_00029152	1	213	0	2.61188	0	lincRNA
TCONS_00029161	1	210	0	3.03925	0	lincRNA
TCONS_00029170	1	242	0	1.66363	0	lincRNA
TCONS_00029171	1	219	0	1.97178	0	lincRNA
TCONS_00029181	1	231	0	3.6327	0	lincRNA
TCONS_00029187	1	214	0	2.48748	0	lincRNA
TCONS_00029195	1	225	0	1.52782	0	lincRNA
TCONS_00029224	1	205	0	3.98473	0	lincRNA
TCONS_00029271	1	216	0	2.26157	0	lincRNA
TCONS_00029294	1	220	0	1.88643	0	lincRNA
TCONS_00029303	1	208	0	3.37717	0	lincRNA
TCONS_00029306	1	222	0	3.4607	0	lincRNA
TCONS_00029311	1	209	0	3.20229	0	lincRNA
TCONS_00029321	1	220	0	1.88643	0	lincRNA
TCONS_00029332	2	970	2.94537	2.87227	3.35253	lincRNA
TCONS_00029337	1	216	0	2.26157	0	lincRNA
TCONS_00029347	1	212	0	2.74482	0	lincRNA
TCONS_00029355	1	202	0	4.74427	0	lincRNA
TCONS_00029392	1	219	0	1.97178	0	lincRNA
TCONS_00029398	1	226	0	1.46761	0	lincRNA
TCONS_00029399	1	244	0	1.56361	0	lincRNA
TCONS_00029401	1	229	0	1.30545	0	lincRNA
TCONS_00029409	1	201	0	10.0799	0	lincRNA
TCONS_00029427	1	204	0	8.43737	0	lincRNA
TCONS_00029428	1	220	0	1.88643	0	lincRNA
TCONS_00029477	2	316	0	0.757031	0.396663	lincRNA
TCONS_00029492	1	218	0	2.06246	0	lincRNA
TCONS_00029509	1	237	0	1.9583	0	lincRNA
TCONS_00029511	1	228	0	4.0698	0	lincRNA
TCONS_00029516	1	221	0	1.80607	0	lincRNA
TCONS_00029522	1	819	12.922	13.4365	10.6022	lincRNA
TCONS_00029554	1	206	0	3.7672	0	lincRNA
TCONS_00029555	1	227	0	1.41059	0	lincRNA
TCONS_00029558	1	210	0	37.7698	0	lincRNA
TCONS_00029561	1	208	0	3.37717	0	lincRNA
TCONS_00029581	1	214	0	4.97497	0	lincRNA
TCONS_00029588	1	205	0	3.98473	0	lincRNA
TCONS_00029604	1	207	0	3.56507	0	lincRNA
TCONS_00029645	1	206	0	3.7672	0	lincRNA
TCONS_00029665	1	203	0	4.47117	0	lincRNA
TCONS_00029672	1	227	0	1.41059	0	intronic_lncRNA
TCONS_00029686	1	204	0	4.21867	0	lincRNA
TCONS_00029687	1	222	0	3.4607	0	lincRNA
TCONS_00029692	1	223	0	1.65891	0	lincRNA
TCONS_00029717	1	207	0	3.56507	0	lincRNA
TCONS_00029733	3	1199	0.780982	1.43725	0.874842	lincRNA
TCONS_00029753	1	206	0	3.7672	0	lincRNA
TCONS_00029755	1	215	0	2.37094	0	lincRNA
TCONS_00029762	5	1638	1.30349	0.567397	1.51145	lincRNA
TCONS_00029772	1	223	0	3.31782	0	lincRNA
TCONS_00029775	1	215	0	2.37094	0	lincRNA
TCONS_00029783	1	211	0	2.88703	0	lincRNA
TCONS_00029870	1	215	0	2.37094	0	lincRNA
TCONS_00029884	1	200	0	5.35983	0	lincRNA
TCONS_00029894	1	208	0	3.37717	0	lincRNA
TCONS_00029924	1	234	0	2.17254	0	lincRNA
TCONS_00029953	1	221	0	1.80607	0	lincRNA
TCONS_00029964	1	200	0	5.35983	0	lincRNA
TCONS_00029967	1	226	0	1.46761	0	lincRNA
TCONS_00029970	1	215	0	2.37094	0	lincRNA
TCONS_00029979	1	223	0	1.65891	0	anti-sense_lncRNA
TCONS_00030120	1	212	0	2.74482	0	lincRNA
TCONS_00030146	1	209	0	3.20229	0	lincRNA
TCONS_00030147	1	200	0	5.35983	0	lincRNA
TCONS_00030187	1	214	0	4.97497	2.84273	lincRNA
TCONS_00030195	1	223	0	1.65891	0	lincRNA
TCONS_00030210	1	219	0	1.97178	0	lincRNA
TCONS_00030217	1	216	0	2.26157	0	lincRNA
TCONS_00030218	1	223	0	1.65891	0	lincRNA
TCONS_00030243	1	211	0	2.88703	0	lincRNA
TCONS_00030245	1	221	0	3.61213	0	lincRNA
TCONS_00030257	1	225	0	3.05565	0	lincRNA
TCONS_00030275	1	205	0	7.9695	0	lincRNA
TCONS_00030280	1	214	0	4.97497	0	lincRNA
TCONS_00030288	1	225	0	1.52782	0	lincRNA
TCONS_00030302	1	229	0	1.30545	0	lincRNA
TCONS_00030315	1	212	0	8.23447	0	lincRNA
TCONS_00030325	1	218	0	2.06246	0	lincRNA
TCONS_00030336	1	200	0	5.35983	0	lincRNA
TCONS_00030346	1	208	0	3.37717	0	lincRNA
TCONS_00030361	1	214	0	4.97497	0	lincRNA
TCONS_00030371	1	228	0	2.7132	0	lincRNA
TCONS_00030412	1	202	0	9.4885	0	lincRNA
TCONS_00030415	1	207	0	3.56507	0	lincRNA
TCONS_00030435	1	213	0	2.61188	0	lincRNA
TCONS_00030477	1	222	0	1.73035	0	lincRNA
TCONS_00030489	1	225	0	1.52782	0	anti-sense_lncRNA
TCONS_00030497	1	203	0	4.47117	0	lincRNA
TCONS_00030502	1	204	0	4.21867	0	lincRNA
TCONS_00030503	1	206	0	3.7672	0	lincRNA
TCONS_00030561	2	227	0	0	3.33099	lincRNA
TCONS_00030610	1	221	0	0	2.15972	lincRNA
TCONS_00030684	1	214	0	0	3.01967	intronic_lncRNA
TCONS_00030692	1	222	0	0	2.06476	lincRNA
TCONS_00030741	1	246	0.984627	0.78469	1.67583	intronic_lncRNA
TCONS_00030776	2	311	0	0.80362	0.42455	lincRNA
TCONS_00030817	1	254	0	0	1.32057	anti-sense_lncRNA
TCONS_00030818	1	200	0	0	6.6742	lincRNA
TCONS_00030819	2	265	0	0	0.495513	lincRNA
TCONS_00030826	1	214	0	0	3.01967	lincRNA
TCONS_00030837	1	213	0	0	3.17731	lincRNA
TCONS_00030892	1	205	0	0	4.92383	lincRNA
TCONS_00030894	1	216	0	2.48327	4.6839	lincRNA
TCONS_00031025	2	1523	0	0	1.21942	lincRNA
TCONS_00031037	1	205	0	0	4.92383	lincRNA
TCONS_00031041	2	1303	1.84674	2.13945	1.72457	lincRNA
TCONS_00031044	1	204	0	0	5.22167	lincRNA
TCONS_00031066	1	260	0	0	2.24637	lincRNA
TCONS_00031091	1	201	0	0	18.8015	lincRNA
TCONS_00031125	1	221	0	0	2.15972	lincRNA
TCONS_00031159	1	226	0	0	3.47297	lincRNA
TCONS_00031181	1	209	0	0	3.92743	lincRNA
TCONS_00031206	1	212	0	0	3.34593	lincRNA
TCONS_00031211	1	230	0	0	1.47485	lincRNA
TCONS_00031221	1	223	0	0	1.9753	lincRNA
TCONS_00031222	1	212	0	0	3.34593	lincRNA
TCONS_00031228	1	224	0	0	1.89101	lincRNA
TCONS_00031249	1	229	0	0	1.53495	lincRNA
TCONS_00031250	1	210	0	0	3.72007	lincRNA
TCONS_00031253	1	225	0	0	1.81153	intronic_lncRNA
TCONS_00031256	1	204	0	0	5.22167	lincRNA
TCONS_00031280	1	206	0	0	4.64673	lincRNA
TCONS_00031284	1	205	0	0	4.92383	lincRNA
TCONS_00031313	1	211	0	0	3.52657	lincRNA
TCONS_00031349	1	229	0	0	1.53495	lincRNA
TCONS_00031369	1	254	0	0	1.32057	lincRNA
TCONS_00031370	1	234	0	0	2.52883	lincRNA
TCONS_00031385	1	234	0	0	1.26441	lincRNA
TCONS_00031386	1	235	0	0	2.43675	anti-sense_lncRNA
TCONS_00031402	1	231	0	0	1.41796	lincRNA
TCONS_00031435	1	223	0	0	1.9753	lincRNA
TCONS_00031449	1	219	0	0	2.368	lincRNA
TCONS_00031471	1	231	0	0	2.83592	lincRNA
TCONS_00031479	1	231	0	0	1.41796	lincRNA
TCONS_00031497	1	217	0	0	5.20797	lincRNA
TCONS_00031524	1	240	0	0	2.0404	lincRNA
TCONS_00031563	1	218	0	0	2.48225	lincRNA
TCONS_00031577	1	207	0	0	4.38927	lincRNA
TCONS_00031580	1	263	0	0	2.08173	lincRNA
TCONS_00031592	1	229	0	0	3.0699	lincRNA
TCONS_00031603	2	552	6.96227e-06	6.91037e-08	5.33045e-18	lincRNA
TCONS_00031613	1	212	0	0	6.6919	lincRNA
TCONS_00031615	1	225	0	0	1.81153	lincRNA
TCONS_00031624	1	206	0	0	4.64673	lincRNA
[truncated: 78,696 more rows]

## Sheet: mRNAs
ID	Exon number	Length	A_FPKM	B_FPKM	R_FPKM
Gh_A01G0001	7	870	1.71048	2.60482	1.65308
Gh_A01G0002	3	387	14.8768	14.416	10.7152
Gh_A01G0003	3	237	3.09821	1.9583	0
Gh_A01G0004	1	444	7.31551	5.20097	5.7245
Gh_A01G0005	1	858	2.32165	2.36033	1.76554
Gh_A01G0006	7	1167	6.74821	6.13574	5.94184
Gh_A01G0007	10	1239	45.3803	44.4871	41.088
Gh_A01G0008	2	738	5.01539	4.34237	5.06377
Gh_A01G0009	4	1131	0.77942	0.607051	0.839203
Gh_A01G0010	6	513	3.61533	4.21335	4.7743
Gh_A01G0011	8	1401	1.98295	1.93852	1.6707
Gh_A01G0012	1	882	0	0	0
Gh_A01G0013	3	840	0.162671	0.220604	0.134428
Gh_A01G0014	7	675	2.66188	2.99461	1.97137
Gh_A01G0015	18	1788	0.0534415	0.0598899	1.63737
Gh_A01G0016	29	2688	8.07148	7.08921	6.13717
Gh_A01G0017	13	1776	24.29	25.3036	26.477
Gh_A01G0018	1	408	11.7601	9.03026	29.2688
Gh_A01G0019	3	837	174.296	139.739	166.662
Gh_A01G0020	2	465	0.243417	0.364439	2.3416
Gh_A01G0021	2	462	0.389781	0.2491	4.5437
Gh_A01G0022	2	663	0	0	0
Gh_A01G0023	6	1233	76.2008	70.4305	69.2864
Gh_A01G0024	1	795	12.8066	12.4749	10.1363
Gh_A01G0025	17	5670	2.22294	2.35916	2.31187
Gh_A01G0026	11	1593	0.490126	0.774801	0.944918
Gh_A01G0027	7	675	19.8178	21.1398	20.5277
Gh_A01G0028	1	459	4.13118	3.8082	3.47298
Gh_A01G0029	1	1929	0.0192458	0.00808997	0.00770123
Gh_A01G0030	4	1569	0.167848	0.224308	0.350003
Gh_A01G0031	1	516	0.793514	0.444322	0.988701
Gh_A01G0032	6	930	37.6697	36.3981	2.68967
Gh_A01G0033	9	909	0.470242	0.477003	0.59786
Gh_A01G0034	10	1113	0.22357	0.438773	1.73237
Gh_A01G0035	13	1242	14.7459	17.4067	17.1346
Gh_A01G0036	4	978	0	0	0.018706
Gh_A01G0037	23	3120	22.836	22.4787	17.3789
Gh_A01G0038	2	621	1.14192	0.17399	0.321489
Gh_A01G0039	18	2463	0.457471	0.833156	0.656737
Gh_A01G0040	12	1512	4.6997	5.51513	5.6951
Gh_A01G0041	4	639	0.118009	0.169199	0.138494
Gh_A01G0042	2	291	0	0	0
Gh_A01G0043	14	1977	10.8121	11.5327	12.6747
Gh_A01G0044	3	585	13.2786	12.3114	14.4074
Gh_A01G0045	1	1482	1.4228	1.36863	2.88465
Gh_A01G0046	1	336	0.516215	0.293874	0.137922
Gh_A01G0047	8	1983	0	0	0
Gh_A01G0048	16	1746	3.78751	4.52429	4.69053
Gh_A01G0049	3	1206	0.0560914	0.136525	0.13905
Gh_A01G0050	13	1944	16.0228	17.0868	20.3002
Gh_A01G0051	6	1332	0.0106944	0	0.0125851
Gh_A01G0052	1	303	0	0	0
Gh_A01G0053	1	402	0	0	0
Gh_A01G0054	5	1062	27.0801	25.1919	28.0696
Gh_A01G0055	3	1038	0	0	0.535723
Gh_A01G0056	3	1047	0.576049	0.679411	1.06919
Gh_A01G0057	9	1083	0.1172	0.0630606	0.517061
Gh_A01G0058	2	2511	8.02991	8.99434	9.65679
Gh_A01G0059	9	1107	0	0	0
Gh_A01G0060	7	1308	13.6216	13.3585	13.0323
Gh_A01G0061	5	645	10.8139	9.45555	14.0589
Gh_A01G0062	3	492	1.92789	1.40969	2.83944
Gh_A01G0063	6	1170	5.04782	4.57697	5.57266
Gh_A01G0064	7	1308	20.906	17.9211	10.2422
Gh_A01G0065	18	1869	0.775206	1.15315	1.43937
Gh_A01G0066	18	1932	0.0851182	0.0228136	0.0463508
Gh_A01G0067	8	1518	0	0	0
Gh_A01G0068	6	516	47.0428	46.6978	48.1124
Gh_A01G0069	2	1878	21.2534	20.5731	30.021
Gh_A01G0070	8	1542	0.152125	0.149493	1.05997
Gh_A01G0071	5	729	0.694144	1.28744	0.625124
Gh_A01G0072	1	438	87.4735	75.7814	94.7346
Gh_A01G0073	3	1650	0	0	0.271414
Gh_A01G0074	1	1491	10.8725	10.1222	11.447
Gh_A01G0075	12	1653	2.82502	2.8958	2.83925
Gh_A01G0076	7	750	13.357	15.1481	16.7597
Gh_A01G0077	6	804	21.4081	20.411	22.6622
Gh_A01G0078	1	1149	5.44758	5.3696	4.7504
Gh_A01G0079	3	891	22.6224	21.4447	22.818
Gh_A01G0080	1	729	0.576563	0.677346	0.849548
Gh_A01G0081	7	558	0	0	0
Gh_A01G0082	9	1518	4.97037	5.73997	4.70355
Gh_A01G0083	1	786	2.11644	1.70653	1.61775
Gh_A01G0084	6	1062	17.4364	17.2504	14.6981
Gh_A01G0085	2	363	3.80547	1.97147	2.52883
Gh_A01G0086	8	864	6.37701	6.06645	7.4431
Gh_A01G0087	1	990	10.4696	9.96805	11.9189
Gh_A01G0088	2	213	64.7884	58.639	22.8051
Gh_A01G0089	9	1026	18.8634	17.2231	21.4802
Gh_A01G0090	9	1038	16.3767	15.9579	12.5965
Gh_A01G0091	8	912	11.8716	10.2107	11.4125
Gh_A01G0092	1	510	0	0	0
Gh_A01G0093	1	510	0	0	0
Gh_A01G0094	1	435	0	0	0
Gh_A01G0095	6	1461	17.3041	18.3071	17.4558
Gh_A01G0096	7	2193	0.609235	1.44238	1.09885
Gh_A01G0097	52	6843	15.0993	14.9371	17.1723
Gh_A01G0098	6	1125	0.052941	0.0148347	0.02944
Gh_A01G0099	3	1554	0.632872	0.578277	0.445814
Gh_A01G0100	2	741	0	0.0508073	0
Gh_A01G0101	4	1206	0.0121094	0.0135788	0.0134821
Gh_A01G0102	3	1134	0.019373	0.0153725	0
Gh_A01G0103	2	1761	22.9822	24.5019	17.7497
Gh_A01G0104	14	1380	9.04116	9.08659	9.28338
Gh_A01G0105	1	1605	12.9587	10.8432	13.8477
Gh_A01G0106	4	2202	4.85523	3.98664	3.91665
Gh_A01G0107	3	372	61.2489	45.0017	42.7856
Gh_A01G0108	2	921	10.2438	9.67372	11.0845
Gh_A01G0109	1	1995	16.214	14.343	15.7889
Gh_A01G0110	4	786	52.9044	54.1249	57.1877
Gh_A01G0111	7	1695	0.714079	1.28597	1.17757
Gh_A01G0112	1	645	0.0294722	0	0
Gh_A01G0113	2	1746	0	0.0086799	0
Gh_A01G0114	1	1308	7.88881	8.79726	8.77676
Gh_A01G0115	2	249	0	0	0
Gh_A01G0116	5	1029	6.40678	8.77224	7.19158
Gh_A01G0117	8	702	0.0975899	0.0300926	0
Gh_A01G0118	1	426	0	0	0
Gh_A01G0119	1	1269	0.311719	0.264401	0.976488
Gh_A01G0120	1	765	0.0902187	0.100994	0.178863
Gh_A01G0121	7	1299	2.08946	2.18798	2.26339
Gh_A01G0122	1	504	1.28722	0.765267	1.34951
Gh_A01G0123	7	915	3.45565	2.46872	4.5064
Gh_A01G0124	2	1962	0.056869	0.0617347	0.130973
Gh_A01G0125	2	2406	0.604484	0.699052	0.987287
Gh_A01G0126	1	315	0	0	0.392221
Gh_A01G0127	1	306	0.558349	0.428615	0.424683
Gh_A01G0128	1	192	0	0	0
Gh_A01G0129	3	2010	0.443656	0.469646	0.780375
Gh_A01G0130	10	1302	11.0895	10.1522	13.9602
Gh_A01G0131	1	738	0	0	0.111633
Gh_A01G0132	1	1218	0	0	0
Gh_A01G0133	17	2157	27.7249	23.5792	32.6579
Gh_A01G0134	1	348	0	0	0
Gh_A01G0135	1	1020	0.300521	0.488035	0.855909
Gh_A01G0136	1	1026	0.0149319	0.438103	2.11626
Gh_A01G0137	5	1317	0.16109	0.155641	0.161545
Gh_A01G0138	25	2667	89.7469	85.7838	96.244
Gh_A01G0139	6	1275	0.161522	0.285769	0.129454
Gh_A01G0140	4	1041	0.464625	0.445253	0.546961
Gh_A01G0141	13	2085	5.37464	5.75077	6.65112
Gh_A01G0142	13	2019	0.0376245	0.0363785	0.0223714
Gh_A01G0143	4	3048	1.70265	1.68363	1.64851
Gh_A01G0144	1	1677	2.23907	2.26249	1.90524
Gh_A01G0145	4	3405	7.06242	8.32121	9.41926
Gh_A01G0146	4	678	10.7814	12.638	14.5862
Gh_A01G0147	6	828	34.132	38.7949	44.9748
Gh_A01G0148	2	825	24.4747	25.4732	50.3933
Gh_A01G0149	4	903	5.70167	5.90681	7.45465
Gh_A01G0150	15	2736	4.04142	4.14725	4.72649
Gh_A01G0151	3	1092	1.27845	2.16038	2.07812
Gh_A01G0152	19	2484	9.54228	9.63174	10.2258
Gh_A01G0153	5	630	0.0757301	0.0670229	0.100617
Gh_A01G0154	3	882	3.51023	2.81142	2.73931
Gh_A01G0155	2	546	0.784939	0.840049	0.530082
Gh_A01G0156	3	393	0	0	0.172827
Gh_A01G0157	4	1419	8.28565	7.77203	6.58764
Gh_A01G0158	7	654	24.6773	22.4959	21.4085
Gh_A01G0159	14	1089	15.2225	14.908	14.4354
Gh_A01G0160	7	801	0	0	0
Gh_A01G0161	10	1797	5.94793	6.27415	5.94033
Gh_A01G0162	1	795	0.481532	0.283469	0.553783
Gh_A01G0163	4	2109	13.0453	12.1295	15.2874
Gh_A01G0164	9	2244	9.29876	9.75968	9.53476
Gh_A01G0165	9	1566	3.53296	4.24537	5.09053
Gh_A01G0166	6	1116	9.49987	9.55805	8.94151
Gh_A01G0167	23	2100	7.93156	8.07413	7.45103
Gh_A01G0168	24	2640	9.18147	9.63084	10.3793
Gh_A01G0169	11	1101	6.50256	6.85112	6.70937
Gh_A01G0170	3	357	12.7776	14.409	14.1594
Gh_A01G0171	1	480	0.125467	0.226569	0.111285
Gh_A01G0172	8	990	17.722	18.7527	17.4411
Gh_A01G0173	3	327	0	0	0
Gh_A01G0174	4	639	0.0299311	0	0
Gh_A01G0175	4	756	8.13296	9.0059	9.42001
Gh_A01G0176	6	1344	9.99263	10.2302	10.6028
Gh_A01G0177	11	1155	0.475952	0.516955	0.546149
Gh_A01G0178	13	3231	9.95096	11.4523	10.3707
Gh_A01G0179	5	471	22.5475	20.1704	20.6688
Gh_A01G0180	1	720	0.204465	0.438527	0.166487
Gh_A01G0181	1	720	13.4251	11.2106	14.625
Gh_A01G0182	1	621	3.58736	1.97661	2.71853
Gh_A01G0183	8	1263	7.88981	7.33789	6.87052
Gh_A01G0184	9	3108	0.457085	0.598136	0.554202
Gh_A01G0185	5	411	131.612	119.212	103.195
Gh_A01G0186	24	2622	0.918416	1.28987	1.26919
Gh_A01G0187	5	3120	0	0	0
Gh_A01G0188	4	585	0	0	0
Gh_A01G0189	24	2598	10.4166	11.9766	10.3949
Gh_A01G0190	1	336	1.28947	0.294055	0.55169
Gh_A01G0191	1	870	1.86867	1.98238	1.71163
Gh_A01G0192	2	378	0.74039	0.704904	0.708032
Gh_A01G0193	28	3192	2.18898	2.70335	2.46226
Gh_A01G0194	8	1272	15.7182	17.0001	19.4489
Gh_A01G0195	5	1554	5.82443	4.97712	6.45702
Gh_A01G0196	7	1413	14.8097	16.3125	17.7976
Gh_A01G0197	1	1140	8.9924	7.91178	9.34502
Gh_A01G0198	1	966	6.88894	7.36233	7.64641
Gh_A01G0199	1	807	4.69358	4.20892	4.09098
Gh_A01G0200	1	1158	2.53994	2.69294	2.09258
Gh_A01G0201	1	987	3.16788	2.92883	3.30151
Gh_A01G0202	1	972	3.70548	3.16051	3.79501
Gh_A01G0203	1	999	9.59697	7.62226	8.60105
Gh_A01G0204	18	2310	20.5974	21.6365	21.5716
Gh_A01G0205	1	582	17.2753	14.7479	19.1965
Gh_A01G0206	1	339	0.321609	0	0.287637
Gh_A01G0207	5	666	8.71297	10.361	8.17654
Gh_A01G0208	1	378	39.8377	33.5916	47.8856
Gh_A01G0209	8	804	2.87628	3.58548	2.44646
Gh_A01G0210	8	1419	1.67994	1.68205	1.9745
Gh_A01G0211	7	678	15.5994	17.0898	16.9626
Gh_A01G0212	1	852	1.55558	2.13252	2.31654
Gh_A01G0213	20	3321	2.953	3.04822	3.10246
Gh_A01G0214	8	909	7.26565	8.41675	8.32202
Gh_A01G0215	7	1935	6.57687	6.07141	7.31743
Gh_A01G0216	4	810	0.609415	0.564399	0.400593
Gh_A01G0217	6	2037	22.2967	25.2905	21.9045
Gh_A01G0218	3	381	1.77908	2.41817	2.1655
Gh_A01G0219	3	414	24.6502	24.9533	20.4243
Gh_A01G0220	2	237	0	0	1.07174
Gh_A01G0221	10	1590	16.8148	17.1184	19.0109
Gh_A01G0222	1	330	0	0.323773	0.317629
Gh_A01G0223	13	1341	1.14642	1.00057	1.19482
Gh_A01G0224	15	1827	18.1595	14.4863	20.6385
Gh_A01G0225	4	333	17.4804	17.4855	17.4445
Gh_A01G0226	5	1065	0.0471439	0.0804567	0.0640915
Gh_A01G0227	3	795	0.25928	0.120376	0.385477
Gh_A01G0228	6	594	19.9712	17.6822	21.3745
Gh_A01G0229	13	1434	8.14927	7.98121	9.78774
Gh_A01G0230	3	672	9.38498	13.1359	13.3688
Gh_A01G0231	1	519	2.53279	1.65972	3.44781
Gh_A01G0232	1	531	0	0	0
Gh_A01G0233	2	612	11.1596	12.3743	10.587
Gh_A01G0234	1	1995	1.80919	1.92796	2.08646
Gh_A01G0235	2	1143	0.047105	0.028452	0
Gh_A01G0236	3	1440	13.2207	12.5986	10.7889
Gh_A01G0237	3	963	0.349497	0.270233	0.466513
Gh_A01G0238	6	1965	12.4239	12.4591	15.6994
Gh_A01G0239	6	1380	14.2918	13.9501	16.838
Gh_A01G0240	8	993	9.71902	8.85909	10.2897
Gh_A01G0241	6	1116	4.63643	4.96154	4.94235
Gh_A01G0242	2	213	34.0167	8.09321	15.5131
Gh_A01G0243	18	1485	0.619738	1.01288	0.663134
Gh_A01G0244	1	1977	3.94713	3.9214	4.12193
Gh_A01G0245	18	3516	12.4455	10.2904	12.0757
Gh_A01G0246	1	1308	0.0524522	0.110513	0.42992
Gh_A01G0247	9	1665	11.7522	9.66031	8.91275
Gh_A01G0248	7	1164	8.70165	8.71587	9.62025
Gh_A01G0249	5	432	0.877717	1.97227	1.68217
Gh_A01G0250	17	2115	3.87697	4.01854	4.27356
Gh_A01G0251	1	1251	12.5176	11.1854	10.9388
Gh_A01G0252	1	2202	4.85968	5.09983	5.28184
Gh_A01G0253	2	450	0	0	0
Gh_A01G0254	8	3381	0.262819	0.285967	0.184609
Gh_A01G0255	4	519	0.0434697	0	0
Gh_A01G0256	5	2385	7.65845	7.59598	8.58941
Gh_A01G0257	4	483	11.7042	14.4276	11.9515
Gh_A01G0258	3	213	0	8.63895	6.16789
Gh_A01G0259	3	339	2.72878	3.48632	3.37052
Gh_A01G0260	1	435	0.169459	0.069909	0.432355
Gh_A01G0261	4	438	56.4987	53.8954	49.0803
Gh_A01G0262	12	1299	49.2592	50.0382	59.5459
Gh_A01G0263	5	1812	5.95102	5.13106	6.20093
Gh_A01G0264	2	1467	9.53064	8.70816	9.0592
Gh_A01G0265	3	942	10.6773	11.1264	7.82743
Gh_A01G0266	2	2547	87.1819	84.5955	104.324
Gh_A01G0267	3	960	0.973963	1.8699	1.25934
Gh_A01G0268	22	2478	2.03203	2.23863	1.73614
Gh_A01G0269	6	1878	0.0971376	0.0395236	0.00836397
Gh_A01G0270	4	834	0	0.0666507	0
Gh_A01G0271	13	1530	8.35623	7.57874	8.72919
Gh_A01G0272	3	1098	0.027317	0.046639	0.0457254
Gh_A01G0273	4	1071	0.0141097	0	0
Gh_A01G0274	3	657	94.3608	75.9452	81.414
Gh_A01G0275	1	723	2.89885	3.74963	3.35744
Gh_A01G0276	1	270	0	0	0
Gh_A01G0277	1	1173	81.26	85.1234	75.7276
Gh_A01G0278	11	1110	0.0645768	0.0741847	0.123212
Gh_A01G0279	11	1110	0.139862	0.0144525	0.0770941
Gh_A01G0280	1	1794	2.31898	2.06755	3.37821
Gh_A01G0281	14	2874	35.2977	30.1806	31.793
Gh_A01G0282	2	690	0.495476	0.232501	0.394449
Gh_A01G0283	4	1197	0	0	0.0136092
Gh_A01G0284	1	432	2.36664	4.60996	2.68933
Gh_A01G0285	5	1845	0.0656099	0.0573831	0.0410182
Gh_A01G0286	13	1842	2.32596	2.34332	3.45898
Gh_A01G0287	8	468	0.533275	0.234371	0.174975
Gh_A01G0288	9	1689	6.92474	6.27512	7.09853
Gh_A01G0289	9	918	17.9327	17.3681	18.2524
Gh_A01G0290	8	1866	1.99892	2.17913	1.97075
Gh_A01G0291	5	1557	0	0.149015	0.187531
Gh_A01G0292	2	252	0	0	0
Gh_A01G0293	5	1557	2.74159	2.92062	2.52111
Gh_A01G0294	4	1179	0.620001	0.459649	0.285091
Gh_A01G0295	2	237	55.0736	22.6968	34.5432
Gh_A01G0296	2	237	0	0	0
Gh_A01G0297	2	237	0	0	0
Gh_A01G0298	2	201	0	0	0
Gh_A01G0299	2	171	89.5067	0	68.0413
Gh_A01G0300	5	1062	0.235267	0.256901	0.308725
Gh_A01G0301	6	642	0.0890997	0	0
Gh_A01G0302	2	1032	1.02833	0.930139	1.23868
Gh_A01G0303	1	549	0	0	0.0455573
Gh_A01G0304	10	1785	10.1328	9.07481	11.5555
Gh_A01G0305	1	1476	7.07746	7.3183	6.69871
Gh_A01G0306	4	885	1.60096	1.60256	1.92663
Gh_A01G0307	4	1086	0	0	0
Gh_A01G0308	9	945	2.91121	2.70714	2.45998
Gh_A01G0309	4	954	10.3294	10.6173	9.85072
Gh_A01G0310	1	1116	0	0	0
Gh_A01G0311	2	2004	31.0457	30.4662	45.2066
Gh_A01G0312	3	516	14.1922	14.2247	12.4083
Gh_A01G0313	17	2808	11.7431	15.3953	16.9357
Gh_A01G0314	1	162	0	0	0
Gh_A01G0315	5	3318	0.0131074	0.0125015	0
Gh_A01G0316	7	1629	0.843061	0.813243	0.421415
Gh_A01G0317	8	3600	0.0720978	0.116462	0.0801934
Gh_A01G0318	5	936	4.70366	5.77133	4.25198
Gh_A01G0319	4	291	0	0	0
Gh_A01G0320	3	891	6.5247	5.84868	6.50666
Gh_A01G0321	5	2661	0.2995	0.209827	0.241393
Gh_A01G0322	3	903	4.34811	3.31195	3.6687
Gh_A01G0323	4	735	13.4504	13.5481	13.1561
Gh_A01G0324	6	987	1.47682	0.819875	0.781172
Gh_A01G0325	5	1101	0.159952	0.106262	0.0320038
Gh_A01G0326	24	3549	0.0333583	0.0118116	0.0118253
Gh_A01G0327	9	588	0	0	0
Gh_A01G0328	24	3045	2.84769	3.98862	1.26373
Gh_A01G0329	24	3048	11.7128	14.373	9.4754
Gh_A01G0330	5	1845	0.0835925	0.0247991	0
Gh_A01G0331	1	261	0	0	0.547337
Gh_A01G0332	2	282	0	0	0
Gh_A01G0333	1	294	0	0	0
Gh_A01G0334	2	951	0.0462201	0.0177495	0
Gh_A01G0335	1	270	0	0	0
Gh_A01G0336	1	288	0	0	0
Gh_A01G0337	1	294	0	0	0
Gh_A01G0338	1	294	0	0	0
Gh_A01G0339	1	294	0	0	0
Gh_A01G0340	1	294	0	0	0
Gh_A01G0341	6	870	6.45046	7.36065	7.03571
Gh_A01G0342	1	291	0	1.60999	0
Gh_A01G0343	4	474	8.13077	9.15834	12.5338
Gh_A01G0344	1	1383	46.3783	37.1256	39.3301
Gh_A01G0345	6	1431	21.2884	24.0885	27.0239
Gh_A01G0346	1	576	0.0357823	0	0
Gh_A01G0347	1	552	0.380579	0.208976	0.173259
Gh_A01G0348	1	564	0	0.0412733	0.04338
Gh_A01G0349	4	348	11.5928	11.3301	11.6402
Gh_A01G0350	8	1614	2.21689	2.18006	2.5048
Gh_A01G0351	10	1161	10.1664	9.25398	9.63032
Gh_A01G0352	1	354	0.113237	0.13037	0.130167
Gh_A01G0353	2	264	0.423717	0.495997	0
Gh_A01G0354	1	297	0	0	0
Gh_A01G0355	10	5208	0.0690591	0.028558	0.0239675
Gh_A01G0356	2	222	258	236.228	69.2373
Gh_A01G0357	19	1875	18.1901	18.5431	18.3485
Gh_A01G0358	3	2004	1.28426	1.40537	1.42253
Gh_A01G0359	2	2139	0.178875	0.245328	0.215101
Gh_A01G0360	3	978	20.9638	21.3009	20.2523
Gh_A01G0361	5	1560	0.541875	1.34753	5.44652
Gh_A01G0362	2	690	0	0	0
Gh_A01G0363	1	1578	0.0243449	0.00934383	0.038903
Gh_A01G0364	5	1488	12.428	10.4859	12.2601
Gh_A01G0365	7	1413	12.2785	11.0485	13.0985
Gh_A01G0366	4	1335	5.45682	5.42157	5.12759
Gh_A01G0367	2	879	0	0.0206294	0.129905
Gh_A01G0368	1	222	0	0	0
Gh_A01G0369	1	351	0	0	0
Gh_A01G0370	3	456	7.3866	7.92972	10.543
Gh_A01G0371	16	1638	9.95572	9.73843	10.6301
Gh_A01G0372	4	714	3.02847	3.31551	3.77476
Gh_A01G0373	3	573	0.244301	0.32975	0.039329
Gh_A01G0374	8	1245	3.55486	3.59008	3.98425
Gh_A01G0375	2	201	52.7995	59.9858	40.9604
Gh_A01G0376	7	549	8.82148	10.0815	10.1531
Gh_A01G0377	4	1170	14.7244	15.0322	15.0922
Gh_A01G0378	4	429	72.3327	70.5458	59.4456
Gh_A01G0379	7	1902	28.917	32.0053	23.4658
Gh_A01G0380	11	1140	29.4672	29.2332	26.4039
Gh_A01G0381	8	1374	5.12405	4.952	6.75481
Gh_A01G0382	5	1194	0.0161403	0	0
Gh_A01G0383	9	5946	0.0151608	0.00901512	0
Gh_A01G0384	1	582	0	0.0409973	0.03919
Gh_A01G0385	11	2907	3.3266	3.09376	3.01523
Gh_A01G0386	1	573	0.0361187	0	0
Gh_A01G0387	1	1380	0.0102386	0.0229787	0
Gh_A01G0388	1	1323	0.072852	1.75334	4.80698
Gh_A01G0389	1	1323	0.0960523	0.449927	0.932355
Gh_A01G0390	10	2910	22.7763	21.7805	26.1526
Gh_A01G0391	8	462	23.0822	22.8703	22.2222
Gh_A01G0392	7	2067	18.2417	16.5505	19.374
Gh_A01G0393	1	363	0.244947	0.120273	0.570048
Gh_A01G0394	7	1041	0.106448	0.0679539	0.572873
Gh_A01G0395	8	1305	18.7807	23.0584	28.5976
Gh_A01G0396	11	1278	1.02117	0.444265	0.0257907
Gh_A01G0397	1	1830	0	0.0493312	0.0086181
Gh_A01G0398	4	1176	16.9053	20.7241	19.5002
Gh_A01G0399	1	312	1.00948	0.195691	0.600292
Gh_A01G0400	1	294	0.584042	0	0
Gh_A01G0401	6	1395	0.0516414	0.0701409	0.0452898
Gh_A01G0402	3	1164	5.92875	6.49503	7.98622
Gh_A01G0403	12	3639	1.13251	1.4362	0.882369
Gh_A01G0404	7	1020	31.4539	28.0831	38.9278
Gh_A01G0405	1	1317	34.7908	35.6627	30.6682
Gh_A01G0406	3	1833	13.8432	13.1689	12.624
Gh_A01G0407	1	264	0	0	0
Gh_A01G0408	1	387	0	0	0
Gh_A01G0409	1	387	0.623914	0.586072	0.4873
Gh_A01G0410	1	378	0	0	0
Gh_A01G0411	4	1365	0	0	0
Gh_A01G0412	4	2862	0.0307953	0.0445232	0.0250738
Gh_A01G0413	9	1707	7.04875	7.97497	6.80204
Gh_A01G0414	1	1341	7.49589	7.37796	7.57299
Gh_A01G0415	5	780	0.249407	0.0491768	0.0498699
Gh_A01G0416	5	1164	5.13226	6.39995	8.22362
Gh_A01G0417	7	1737	0.319431	0.280757	0.790521
Gh_A01G0418	6	360	4.61872	6.10614	7.20118
Gh_A01G0419	4	933	15.6191	19.4061	16.6373
Gh_A01G0420	9	1422	4.26074	4.27861	5.5096
Gh_A01G0421	2	651	16.8533	15.658	19.2931
Gh_A01G0422	1	948	0.884308	0.743084	0.735144
Gh_A01G0423	2	1062	0.0428007	0	0.0167706
Gh_A01G0424	1	1419	1.43478	1.59177	1.09947
Gh_A01G0425	5	1566	11.7498	12.2565	13.9186
Gh_A01G0426	8	474	3.43289	4.89132	3.02615
Gh_A01G0427	5	303	4.45703	2.73921	4.52121
Gh_A01G0428	9	1065	7.65273	9.07536	9.21903
Gh_A01G0429	7	996	2.14424	3.03488	0.776261
Gh_A01G0430	2	2073	20.9937	21.86	18.827
Gh_A01G0431	3	849	2.18949	2.72734	1.46711
Gh_A01G0432	2	933	1.35019	1.60648	1.3374
Gh_A01G0433	1	1377	0.0509219	0.942694	0.840254
Gh_A01G0434	4	879	5.18029	5.1681	5.6468
Gh_A01G0435	6	5808	6.83855	7.57899	7.32637
Gh_A01G0436	6	1014	3.22022	3.10105	2.97596
Gh_A01G0437	5	603	6.92243	7.7495	5.88926
Gh_A01G0438	2	168	303.823	358.231	64.0167
Gh_A01G0439	1	534	0.060334	0.319349	0
Gh_A01G0440	3	1080	12.2643	14.3785	14.2582
Gh_A01G0441	5	417	3.38385	3.91762	3.9052
Gh_A01G0442	3	1830	17.1061	16.8023	15.1199
Gh_A01G0443	20	2082	10.1576	9.7521	9.71176
Gh_A01G0444	7	1224	8.92626	9.83448	7.17042
Gh_A01G0445	1	693	0.203591	0.26844	0.386089
Gh_A01G0446	5	942	0.0688983	0	0.275511
Gh_A01G0447	2	549	0.877449	0.51666	0.520718
Gh_A01G0448	2	513	0.381735	0.297616	0.598206
Gh_A01G0449	1	3159	6.61264	5.94293	5.06115
Gh_A01G0450	4	891	4.65661	5.92027	4.0431
Gh_A01G0451	2	243	2.20883	5.84376	5.52465
Gh_A01G0452	6	633	0.16531	0.23334	0.105102
Gh_A01G0453	7	1455	5.42156	3.41047	4.52518
Gh_A01G0454	6	576	0	0	0
Gh_A01G0455	8	1050	0	0	0
Gh_A01G0456	5	1566	0	0	0.0103471
Gh_A01G0457	12	1539	18.7284	15.6937	17.3078
Gh_A01G0458	1	762	5.92254	5.96857	5.0993
Gh_A01G0459	8	2472	0.0523729	0.157813	0.237959
Gh_A01G0460	1	2349	0.236637	0.1997	0.371886
Gh_A01G0461	7	1893	6.7502	7.46064	6.64339
Gh_A01G0462	4	1257	0.920806	0.823577	1.24528
Gh_A01G0463	9	1719	2.91241	3.06151	3.52401
Gh_A01G0464	1	435	0.148297	0.490591	0.284368
Gh_A01G0465	3	183	0	0	0
Gh_A01G0466	8	1983	15.1068	17.1215	16.2192
Gh_A01G0467	2	2808	0.0133877	0	0.0207705
Gh_A01G0468	2	2520	0	0.00572133	0
Gh_A01G0469	1	2784	1.37946	0.968224	0.193561
Gh_A01G0470	1	543	0	0.0428093	0.307373
Gh_A01G0471	1	354	0.163831	0	0
Gh_A01G0472	13	1641	5.62456	5.01966	5.71692
Gh_A01G0473	2	477	0	0	0
Gh_A01G0474	1	567	0	0	0
Gh_A01G0475	6	3165	8.39736	8.02281	8.25651
Gh_A01G0476	1	777	3.06326	3.42378	3.27836
Gh_A01G0477	3	771	0.120923	0	0.153732
Gh_A01G0478	2	1524	5.8835	5.98277	6.1696
Gh_A01G0479	1	2376	1.51667	1.99182	1.48707
Gh_A01G0480	1	315	0	0	0
Gh_A01G0481	2	795	0.747747	0.784822	0.389523
Gh_A01G0482	10	2082	11.5977	9.5159	9.13388
Gh_A01G0483	12	1584	1.64234	1.89289	1.31515
Gh_A01G0484	2	180	289.6	426.132	415.57
Gh_A01G0485	15	1410	0.106877	0.0895977	0.0464437
Gh_A01G0486	2	1212	92.7744	62.6668	79.0235
Gh_A01G0487	3	768	21.6392	17.1404	13.0126
Gh_A01G0488	4	1614	12.6175	12.4848	12.8201
Gh_A01G0489	2	534	0.183766	0.0898067	0.0959293
Gh_A01G0490	2	534	0	0	0
Gh_A01G0491	6	1224	15.524	10.5648	10.9747
Gh_A01G0492	7	2391	10.5134	11.4798	9.93819
Gh_A01G0493	1	261	8.61175	10.2847	11.4285
Gh_A01G0494	4	516	4.49491	3.80981	3.717
Gh_A01G0495	8	3474	5.11134	4.50676	4.20002
Gh_A01G0496	2	585	0	0	0
Gh_A01G0497	3	1008	0.124018	0.152764	0.0708674
Gh_A01G0498	1	381	0.814025	0.790247	0.291763
Gh_A01G0499	21	3783	21.5272	19.7085	22.5288
Gh_A01G0500	10	1500	0.0750472	0.218266	0.231733
Gh_A01G0501	12	2124	2.12575	2.83129	2.14192
Gh_A01G0502	2	873	6.32581	7.16546	11.18
Gh_A01G0503	3	1149	7.24436	7.53824	7.73506
Gh_A01G0504	1	207	14.8008	0	0
Gh_A01G0505	1	2520	6.80393	7.62867	7.38428
Gh_A01G0506	5	1599	1.28127	1.16065	1.34699
Gh_A01G0507	2	1014	0.0151676	0	0
Gh_A01G0508	2	1014	0	0	0
Gh_A01G0509	1	225	0	0	0
Gh_A01G0510	2	180	0	0	0
Gh_A01G0511	2	219	0	0	0
Gh_A01G0512	12	1329	1.88129	2.61643	2.12708
Gh_A01G0513	6	765	6.56543	4.87896	3.44845
Gh_A01G0514	2	906	1.04363	0.675253	1.72172
Gh_A01G0515	10	1158	0.437657	0.340227	0.273742
Gh_A01G0516	3	300	68.452	59.1655	73.2726
Gh_A01G0517	2	192	0	0	7.57033
Gh_A01G0518	22	3624	11.578	12.7681	12.3122
Gh_A01G0519	10	1401	0.0947458	0.138068	0.090212
Gh_A01G0520	7	2130	39.8019	34.7772	36.1252
Gh_A01G0521	2	330	0.710357	1.28557	0.973111
Gh_A01G0522	6	747	15.0424	14.558	13.803
Gh_A01G0523	1	252	0.57028	3.77524	3.82846
Gh_A01G0524	1	300	16.0146	18.7533	36.6116
Gh_A01G0525	12	1494	2.87367	3.18239	4.55274
Gh_A01G0526	3	984	0.0466667	0.035363	0
Gh_A01G0527	2	852	0.168589	0.238448	0
Gh_A01G0528	9	1752	2.51067	2.39583	2.34476
Gh_A01G0529	3	978	37.7073	42.5616	43.8193
Gh_A01G0530	1	663	14.0669	12.5984	13.8641
Gh_A01G0531	2	753	9.46363	8.77376	14.8377
Gh_A01G0532	1	342	1.19933	1.2846	1.10773
Gh_A01G0533	7	2508	0.0075833	0.076613	0.0298536
Gh_A01G0534	7	2445	8.05292	7.51948	6.31751
Gh_A01G0535	6	2286	0	0.0513249	0.0063556
Gh_A01G0536	15	3876	0.0430605	0.0458905	0.0510172
Gh_A01G0537	1	378	77.2723	73.659	149.57
Gh_A01G0538	3	933	0	0	0
Gh_A01G0539	8	1797	0	0.0244292	0.00841953
Gh_A01G0540	1	654	3.37297	3.89177	3.07572
Gh_A01G0541	7	1608	2.16189	1.77988	1.68511
Gh_A01G0542	1	2949	0.905588	0.85096	0.777009
Gh_A01G0543	4	612	11.1667	11.7546	11.8566
Gh_A01G0544	7	1425	1.54824	1.15224	1.62714
Gh_A01G0545	4	1275	2.81076	2.96682	3.28721
Gh_A01G0546	3	1842	2.77656	2.58215	1.30071
Gh_A01G0547	3	1842	177.361	217.476	231.778
Gh_A01G0548	1	2547	0.736754	0.610591	0.564175
Gh_A01G0549	2	495	0.372353	0.0556047	0.268862
Gh_A01G0550	13	1119	7.14286	5.75834	6.88423
Gh_A01G0551	2	540	3.09487	3.74115	4.96808
Gh_A01G0552	2	384	0.501406	0.689673	0.478725
Gh_A01G0553	2	1608	0.0408355	0.172106	0.159918
Gh_A01G0554	2	231	0	0	0
Gh_A01G0555	7	1638	0.430958	0.486351	0.29734
Gh_A01G0556	1	1755	4.73295	4.93003	10.0091
Gh_A01G0557	7	1290	11.8461	11.0236	11.9063
Gh_A01G0558	4	609	19.9293	22.2809	17.8797
Gh_A01G0559	2	405	20.2828	21.8961	18.9746
Gh_A01G0560	2	405	38.9391	42.7153	51.2481
Gh_A01G0561	6	1062	1.74633	1.33569	0.781487
Gh_A01G0562	2	1296	13.3663	11.9416	10.6685
Gh_A01G0563	2	600	0.257509	0.184472	0.155665
Gh_A01G0564	17	2409	6.78496	5.76292	8.3936
Gh_A01G0565	3	387	0	0.752703	0.99323
Gh_A01G0566	5	717	48.2106	42.7624	44.0353
Gh_A01G0567	1	1086	7.18891	4.16117	3.75949
Gh_A01G0568	6	1605	0.754829	0.455926	0.44431
Gh_A01G0569	7	2502	6.24263	7.72139	7.32875
Gh_A01G0570	20	3624	8.07409	8.76097	8.66198
Gh_A01G0571	3	1731	0.190937	0.357645	0.176279
Gh_A01G0572	16	2610	5.91093	6.48339	6.31249
Gh_A01G0573	3	993	0	0.0365863	0
Gh_A01G0574	4	798	6.88298	5.30833	7.60249
Gh_A01G0575	1	1374	107.549	105.429	131.5
Gh_A01G0576	1	420	0	0	0
Gh_A01G0577	4	342	73.4634	73.7392	63.6589
Gh_A01G0578	3	234	36.6742	26.7075	18.1971
Gh_A01G0579	8	900	9.01371	11.0686	8.93043
Gh_A01G0580	4	342	19.675	21.4884	25.1288
Gh_A01G0581	3	1074	37.5137	36.6251	23.316
Gh_A01G0582	2	2004	0.0357388	0.028946	0.00742613
Gh_A01G0583	12	1269	0	0	0.0127802
Gh_A01G0584	2	573	0.0361187	0.0387833	0
Gh_A01G0585	1	630	0	0	0
Gh_A01G0586	1	630	0.0855993	0.312138	0
Gh_A01G0587	8	1062	10.4782	12.6729	10.7042
Gh_A01G0588	3	531	2.1428	1.45741	2.05213
Gh_A01G0589	1	384	0	0	0
Gh_A01G0590	2	300	0	0	0.237608
Gh_A01G0591	15	1716	7.55838	8.55388	8.75216
Gh_A01G0592	4	237	8.58224	7.1842	9.14097
Gh_A01G0593	1	1407	0.013152	0.0117426	0
Gh_A01G0594	5	1173	14.3433	15.1903	14.9535
Gh_A01G0595	6	840	3.63385	2.91701	2.58939
Gh_A01G0596	8	1185	4.79703	5.26243	4.65176
Gh_A01G0597	5	297	13.8764	14.8663	12.8242
Gh_A01G0598	5	1014	5.1937	5.02803	5.51288
Gh_A01G0599	2	519	11.4698	10.7993	10.8753
Gh_A01G0600	2	363	0	0	0
Gh_A01G0601	3	1305	1.34028	0.965385	1.19666
Gh_A01G0602	3	1317	0.884616	0.774087	0.630751
Gh_A01G0603	1	501	3.10286	1.98993	1.54548
Gh_A01G0604	7	2826	11.3374	9.84353	10.2824
Gh_A01G0605	11	3567	16.0292	19.228	16.4454
Gh_A01G0606	1	1497	0.170395	0.242511	0.296653
Gh_A01G0607	5	1176	0.0579192	0.0440237	0.0294113
Gh_A01G0608	2	1176	0.160733	0.0830209	0.156674
Gh_A01G0609	2	456	12.6379	13.1134	11.9402
Gh_A01G0610	7	750	6.45251	7.48949	7.66006
Gh_A01G0611	1	936	1.30581	1.1754	1.21571
Gh_A01G0612	7	1599	17.5458	13.4508	14.1254
Gh_A01G0613	4	1425	0.471753	0.446854	0.178568
Gh_A01G0614	2	213	0	0	3.17731
Gh_A01G0615	6	1257	41.1969	38.428	39.6064
Gh_A01G0616	5	900	0.328025	0.757418	0.303327
Gh_A01G0617	1	342	0.127398	0.137815	0
Gh_A01G0618	3	2109	13.6932	12.1221	10.0759
Gh_A01G0619	8	627	21.1658	18.442	20.0344
Gh_A01G0620	4	705	2.28076	2.69783	3.34301
Gh_A01G0621	8	1614	4.96908	5.60746	5.27942
Gh_A01G0622	1	339	12.2797	9.04424	13.8961
Gh_A01G0623	6	1050	7.33853	8.01864	7.53316
Gh_A01G0624	7	4650	19.2026	18.1529	16.9564
Gh_A01G0625	8	534	3.76128	4.0446	3.17037
Gh_A01G0626	1	1134	1.76894	1.57974	1.09909
Gh_A01G0627	2	519	6.98922	8.09592	7.82634
Gh_A01G0628	1	597	0.673537	0.670292	0.305336
Gh_A01G0629	1	888	1.80034	1.61588	1.93671
Gh_A01G0630	11	1221	9.8142	8.72087	7.05227
Gh_A01G0631	3	1614	0.0125544	0	0.0189409
Gh_A01G0632	1	258	3.16782	2.75045	2.33679
Gh_A01G0633	8	1176	6.55089	6.45311	6.36439
Gh_A01G0634	5	1164	1.11566	1.00197	1.57711
Gh_A01G0635	2	423	1.6155	1.06282	0.44511
Gh_A01G0636	1	369	0	0	0
Gh_A01G0637	1	1314	0.0864297	0.10773	0.174915
Gh_A01G0638	13	1539	47.9764	48.4656	46.5041
Gh_A01G0639	6	1575	0	0.0307583	0
Gh_A01G0640	23	2769	9.22552	9.81514	9.36853
Gh_A01G0641	1	465	0	0	0.177362
Gh_A01G0642	1	438	0	0	0
Gh_A01G0643	1	426	0	0	0
Gh_A01G0644	3	1365	0	0	0
Gh_A01G0645	2	474	0	0.0562313	0
Gh_A01G0646	8	1377	215.409	172.346	210.85
Gh_A01G0647	5	1566	0.0896293	0	0.0595
Gh_A01G0648	1	663	0	0	0
Gh_A01G0649	4	1167	0.106533	0.240387	0.114306
Gh_A01G0650	2	702	35.5618	29.1665	45.1234
Gh_A01G0651	5	1266	1.2274	0.584328	0.687775
Gh_A01G0652	15	1707	14.606	13.4325	15.8891
Gh_A01G0653	3	1050	0.0214077	0	0
Gh_A01G0654	6	915	7.73494	7.87289	7.8933
Gh_A01G0655	3	570	16.9647	19.0154	21.0752
Gh_A01G0656	13	1629	8.16856	9.36884	8.87682
Gh_A01G0657	11	1410	1.75044	1.62367	1.52116
Gh_A01G0658	9	1752	63.6686	56.5171	61.0643
Gh_A01G0659	6	1263	3.26745	3.42668	3.47086
Gh_A01G0660	1	549	0	0	0
Gh_A01G0661	4	1161	9.48327	6.04466	6.95334
Gh_A01G0662	6	1251	18.7996	20.4263	18.2566
Gh_A01G0663	5	693	16.8927	12.9261	14.0563
Gh_A01G0664	1	366	0.273746	0	0
Gh_A01G0665	17	4110	19.1556	18.8621	20.0257
Gh_A01G0666	14	2046	10.1155	9.21908	9.0841
Gh_A01G0667	1	387	9.95774	7.49237	7.17679
Gh_A01G0668	14	1527	0.0119097	0	0
Gh_A01G0669	9	2289	52.9614	51.1518	59.8928
Gh_A01G0670	6	909	0.740167	0.793666	1.15303
Gh_A01G0671	3	1527	10.6771	8.73238	8.8176
Gh_A01G0672	5	660	84.1839	80.5842	87.0622
Gh_A01G0673	2	165	87.9023	0	0
Gh_A01G0674	4	930	7.55595	7.28297	5.54217
Gh_A01G0675	8	1023	1.62356	1.57658	1.47977
Gh_A01G0676	5	630	28.9407	22.8406	24.0373
Gh_A01G0677	1	1272	76.1489	68.5118	76.6538
Gh_A01G0678	3	4143	5.18016	4.45824	4.96476
Gh_A01G0679	2	1752	0	0	0
Gh_A01G0680	3	1110	0.411063	0.437675	0.494616
Gh_A01G0681	6	1704	8.12029	10.071	9.27419
Gh_A01G0682	1	1620	21.2517	20.2793	29.8903
Gh_A01G0683	1	1272	0.942291	0.164711	0.259335
Gh_A01G0684	4	432	1.13068	1.14121	0.731922
Gh_A01G0685	14	2487	0.786352	0.771893	0.779096
Gh_A01G0686	1	465	0.31171	0.418306	0.920087
Gh_A01G0687	3	1770	0.426972	0.533004	0.597649
Gh_A01G0688	1	273	6.65132	6.63017	6.47943
Gh_A01G0689	14	1905	2.76319	3.34946	3.09505
Gh_A01G0690	2	1536	1.65651	1.5606	1.53539
Gh_A01G0691	3	255	0	0	0
Gh_A01G0692	1	234	1.46924	0	0
Gh_A01G0693	3	429	1.81772	2.27073	1.4402
Gh_A01G0694	2	1524	0	0	0
Gh_A01G0695	6	549	6.25774	6.42378	4.9082
Gh_A01G0696	2	1509	0.646223	0.669173	0.358341
Gh_A01G0697	2	1593	0.911812	0.864455	0.687406
Gh_A01G0698	2	729	0.388435	0.405242	0.107768
Gh_A01G0699	3	1446	0.00967183	0	0.0341563
Gh_A01G0700	1	1158	2.7817	2.96042	2.91538
Gh_A01G0701	3	564	11.2765	8.4009	10.0445
Gh_A01G0702	5	1080	0.113207	0.0313511	0.0477844
Gh_A01G0703	6	2049	22.9047	23.069	20.802
Gh_A01G0704	6	990	9.90446	9.93647	10.7363
Gh_A01G0705	3	1053	3.56252	3.69889	2.82112
Gh_A01G0706	23	2079	3.30883	3.568	3.81275
Gh_A01G0707	2	1068	0.329244	0.189226	0.0633112
Gh_A01G0708	2	1053	13.3254	5.86992	6.48891
Gh_A01G0709	3	1131	11.4035	10.0498	11.1212
Gh_A01G0710	1	300	32.6568	33.7137	34.3505
Gh_A01G0711	1	813	2.78376	2.34159	1.74655
Gh_A01G0712	1	561	0	0	0
Gh_A01G0713	1	627	4.01579	4.42554	5.37006
Gh_A01G0714	2	1254	89.8026	83.3047	88.9902
Gh_A01G0715	6	807	6.88618	5.586	5.85815
Gh_A01G0716	8	948	0.483105	0.673008	0.702497
Gh_A01G0717	9	5289	14.8937	13.9197	13.903
Gh_A01G0718	1	1041	0	0	0
Gh_A01G0719	7	2157	5.97059	6.27476	5.45543
Gh_A01G0720	17	1584	3.54267	3.83963	3.54405
Gh_A01G0721	16	11253	35.6158	37.0134	39.0112
Gh_A01G0722	1	3192	0.520671	0.582791	0.49704
Gh_A01G0723	3	267	27.9461	28.4997	25.4061
Gh_A01G0724	4	639	37.4497	34.266	36.6102
Gh_A01G0725	8	2241	7.74401	8.34481	6.32713
Gh_A01G0726	7	2223	0.0252614	0.0200485	0.0272619
Gh_A01G0727	5	2157	18.4066	17.9357	17.7604
Gh_A01G0728	5	1311	11.896	10.8479	11.5161
Gh_A01G0729	10	948	14.5576	14.0918	13.65
Gh_A01G0730	2	1755	21.9878	22.615	20.2102
Gh_A01G0731	9	1146	12.4754	13.1806	13.2039
Gh_A01G0732	17	1926	18.2799	21.675	17.6147
Gh_A01G0733	10	2226	1.92594	1.89245	2.12293
Gh_A01G0734	7	834	0	0	0.0219657
Gh_A01G0735	2	1962	3.78216	3.38747	3.89527
Gh_A01G0736	6	609	0.391319	0.361454	0.407179
Gh_A01G0737	3	1020	0.722532	0.659501	2.99326
Gh_A01G0738	12	1029	15.9743	22.1663	18.8432
Gh_A01G0739	1	282	0	0	0.342447
Gh_A01G0740	8	681	10.2162	10.2352	10.05
Gh_A01G0741	3	2100	93.4176	76.2666	136.206
Gh_A01G0742	8	633	1.28086	1.05194	0.890715
Gh_A01G0743	2	285	4.20577	3.04205	2.70706
Gh_A01G0744	2	3297	2.14153	2.79872	2.38212
Gh_A01G0745	16	3573	0.0963884	0.046713	0.0722327
Gh_A01G0746	18	3477	0.981757	0.939026	0.74663
Gh_A01G0747	14	1455	5.91148	6.18041	6.16764
Gh_A01G0748	3	852	0	0	0
Gh_A01G0749	4	987	3.08707	2.95323	2.8909
Gh_A01G0750	1	2025	16.8021	14.8776	15.9691
Gh_A01G0751	3	315	19.5109	17.9963	17.1732
Gh_A01G0752	3	177	0	0	0
Gh_A01G0753	11	1353	0.199078	0.554814	0.250838
Gh_A01G0754	5	603	0	0.0367233	0
Gh_A01G0755	1	2412	0.262462	0.17802	0.188612
Gh_A01G0756	2	528	0.223915	0.095588	0.189071
Gh_A01G0757	4	741	0.0348863	0	0.0542485
Gh_A01G0758	7	684	1.55431	1.14042	1.48816
Gh_A01G0759	3	948	3.62514	3.38902	3.76459
Gh_A01G0760	1	438	0.687766	0.210119	0.413634
Gh_A01G0761	2	207	0	0	0
Gh_A01G0762	1	474	0.052342	0.118629	0.056171
Gh_A01G0763	1	474	0.191485	0.580902	0.360262
Gh_A01G0764	2	165	263.707	514.06	488.475
Gh_A01G0765	9	1779	0	0.050956	0.0695006
Gh_A01G0766	1	609	22.2624	13.11	18.2044
Gh_A01G0767	24	3096	0.0576904	0.0678152	0.0469108
Gh_A01G0768	19	2571	2.05994	2.54813	2.1164
Gh_A01G0769	1	426	7.63164	10.7897	8.58562
Gh_A01G0770	3	1059	0.714671	0.500421	0.761451
Gh_A01G0771	17	3438	16.0471	16.7018	14.1118
Gh_A01G0772	2	765	1.00271	0.735291	1.22263
Gh_A01G0773	3	1695	0.00800087	0	0
Gh_A01G0774	5	1206	96.4835	80.3393	137.043
Gh_A01G0775	6	1467	19.1419	18.0228	20.5271
Gh_A01G0776	3	345	1.47501	1.07794	2.65957
Gh_A01G0777	2	372	7.37947	14.6414	7.50555
Gh_A01G0778	2	249	0	0	0
Gh_A01G0779	3	408	0.506556	0.080232	0
Gh_A01G0780	2	183	0	0	0
Gh_A01G0781	6	1194	2.02913	2.07843	2.53256
Gh_A01G0782	4	1701	0.0314252	0.0280858	0
Gh_A01G0783	4	432	113.378	102.411	120.527
Gh_A01G0784	2	2136	6.02656	5.28161	5.42523
Gh_A01G0785	14	1281	20.1489	18.4448	21.1599
Gh_A01G0786	3	1485	0.256291	0.422762	0.513164
Gh_A01G0787	3	1398	1.03258	1.27362	1.59823
Gh_A01G0788	5	495	3.81191	4.13065	3.47905
Gh_A01G0789	1	273	0	0	0
Gh_A01G0790	2	528	1.4152	1.22152	1.79737
Gh_A01G0791	19	2640	10.5234	11.0179	10.3202
Gh_A01G0792	12	1218	0.86309	0.603593	0.936106
Gh_A01G0793	2	1503	6.59372	7.4579	6.84093
Gh_A01G0794	7	3732	18.8773	17.9266	19.7466
Gh_A01G0795	1	1596	0	0	0
Gh_A01G0796	1	795	9.23382	6.92046	8.12225
Gh_A01G0797	2	492	0	0	0
Gh_A01G0798	4	1122	0	0.0595427	0.0156164
Gh_A01G0799	21	1530	23.4737	23.2724	24.816
Gh_A01G0800	15	2343	5.74196	4.99893	5.04326
Gh_A01G0801	3	1071	3.56544	2.12861	8.73239
Gh_A01G0802	20	1578	12.6319	15.1447	15.6995
Gh_A01G0803	47	6357	35.9021	37.5633	34.696
Gh_A01G0804	1	1107	3.48388	2.3484	2.926
Gh_A01G0805	5	1224	18.9258	18.781	14.6465
Gh_A01G0806	1	186	0	0	0
Gh_A01G0807	6	627	24.048	27.1886	27.0855
Gh_A01G0808	3	1440	33.5643	33.4072	33.961
Gh_A01G0809	24	3864	10.4487	11.529	11.4239
Gh_A01G0810	1	720	4.97221	4.74347	5.01786
Gh_A01G0811	1	642	1.42081	1.80481	1.95681
Gh_A01G0812	10	3252	21.1384	20.458	23.6054
Gh_A01G0813	7	936	158.552	123.402	160.651
Gh_A01G0814	13	1278	66.8079	64.0033	69.1673
Gh_A01G0815	6	870	4.90502	4.89385	5.73617
Gh_A01G0816	5	1095	21.1713	19.8906	22.0789
Gh_A01G0817	5	1443	7.31455	8.93577	7.71282
Gh_A01G0818	2	444	33.3307	33.6206	33.8558
Gh_A01G0819	3	1101	4.64037	4.6684	5.52605
Gh_A01G0820	5	2220	51.9334	50.796	42.193
Gh_A01G0821	1	570	4.91453	7.02505	7.83394
Gh_A01G0822	10	1713	8.28521	8.85422	6.72549
Gh_A01G0823	6	690	7.18595	7.19898	7.90791
Gh_A01G0824	14	1698	0	0	0
Gh_A01G0825	5	489	54.4781	53.3344	54.6517
Gh_A01G0826	9	1365	0	0.0232876	0.0475689
Gh_A01G0827	6	2655	11.6016	10.9301	10.2883
Gh_A01G0828	2	1371	27.2571	27.2099	27.7888
Gh_A01G0829	4	1149	10.8191	10.1507	10.617
Gh_A01G0830	9	534	15.4616	15.8702	16.3365
Gh_A01G0831	1	1740	16.0801	15.0235	16.0227
Gh_A01G0832	3	2436	14.2213	13.8502	15.1779
Gh_A01G0833	6	645	8.67309	8.69386	8.92633
Gh_A01G0834	13	3138	13.5391	14.5237	15.8947
Gh_A01G0835	9	741	2.09534	1.77785	2.06068
Gh_A01G0836	5	960	0	0	0.0191803
Gh_A01G0837	2	237	0	0.97915	0
Gh_A01G0838	10	747	453.751	466.376	439.138
Gh_A01G0839	5	807	0.15478	0.0935657	0.0478222
Gh_A01G0840	5	828	0	0	0
Gh_A01G0841	1	1728	0.66015	0.839009	0.688266
Gh_A01G0842	6	1182	31.3797	34.4005	29.445
Gh_A01G0843	39	3825	12.8131	11.7989	15.4814
Gh_A01G0844	4	2721	2.85701	2.79566	4.05219
Gh_A01G0845	8	1479	18.1323	15.663	28.0735
Gh_A01G0846	1	1332	3.20819	2.40661	5.29857
Gh_A01G0847	4	1938	0.338783	0.549192	0.739759
Gh_A01G0848	11	1275	11.9057	8.72878	18.9978
Gh_A01G0849	5	399	149.743	132.252	211.177
Gh_A01G0850	7	708	4.58002	4.49187	7.59572
Gh_A01G0851	10	1377	7.92685	7.60849	11.8968
Gh_A01G0852	4	2121	2.28291	2.8258	4.07434
Gh_A01G0853	23	2691	18.2106	19.2936	30.9771
Gh_A01G0854	1	291	0	0	0
Gh_A01G0855	2	990	0.038806	0	0.0173796
Gh_A01G0856	13	2454	12.6363	11.9614	18.3638
Gh_A01G0857	7	1011	17.999	19.9744	30.7927
Gh_A01G0858	10	1734	11.1468	11.7242	16.9154
Gh_A01G0859	11	1278	5.6955	6.11533	8.40772
Gh_A01G0860	2	1257	0.51139	0.313876	0.774149
Gh_A01G0861	1	282	10.3414	5.14976	10.1251
Gh_A01G0862	1	900	0.0770443	0.059891	0.061662
Gh_A01G0863	6	2244	7.15784	5.37416	9.29368
Gh_A01G0864	5	2100	8.10236	8.39109	14.8775
Gh_A01G0865	1	837	1.98606	1.58414	2.33648
Gh_A01G0866	1	858	4.77655	4.08683	7.91818
Gh_A01G0867	7	663	0	0.0329401	0.224983
Gh_A01G0868	1	681	0	0	0
Gh_A01G0869	3	267	0.396043	1.38833	0.94477
Gh_A01G0870	5	1659	0.543509	0.575864	0.964643
Gh_A01G0871	2	594	12.612	13.4724	53.7675
Gh_A01G0872	10	1167	6.04541	5.74027	6.32042
Gh_A01G0873	8	1626	11.7106	13.7496	12.0688
Gh_A01G0874	12	2346	16.8461	16.8884	18.8362
Gh_A01G0875	12	2205	7.93189	8.11247	55.8245
Gh_A01G0876	1	2148	2.3077	2.37126	2.12063
Gh_A01G0877	3	624	6.87207	6.41327	6.473
Gh_A01G0878	4	555	0	0	0
Gh_A01G0879	4	621	8.16877	7.23611	7.36635
Gh_A01G0880	10	2538	0.994867	0.776825	0.741174
Gh_A01G0881	13	1314	2.9864	2.78209	3.05819
Gh_A01G0882	14	1461	47.7836	42.1144	43.524
Gh_A01G0883	4	1383	2.72651	2.38763	1.96625
Gh_A01G0884	8	756	67.325	69.6053	62.1705
Gh_A01G0885	6	663	10.7525	11.1815	11.1354
Gh_A01G0886	2	1110	0.0199138	0.0150932	0.173319
Gh_A01G0887	6	1575	9.75991	10.8172	11.6299
Gh_A01G0888	3	543	0.726285	0.486711	0.267159
Gh_A01G0889	2	831	1.0663	1.75958	1.9369
Gh_A01G0890	5	1041	16.2996	17.8633	19.19
Gh_A01G0891	10	2217	0.776655	0.68402	0.811328
Gh_A01G0892	22	2370	2.44125	2.78436	2.47034
Gh_A01G0893	1	756	0	0.0256363	0.0269152
Gh_A01G0894	14	2508	3.08597	2.98331	3.35046
Gh_A01G0895	3	912	0.0258719	0.0785402	0.101691
Gh_A01G0896	3	1023	6.30535	4.80252	6.21858
Gh_A01G0897	6	906	5.08374	5.13543	5.23702
Gh_A01G0898	1	501	34.3914	39.9368	61.4804
Gh_A01G0899	13	1140	19.1662	18.8382	17.71
Gh_A01G0900	3	1359	9.73889	11.2069	11.1431
Gh_A01G0901	4	1653	0.0790451	0.0934045	0.169606
Gh_A01G0902	3	1137	9.32253	9.60583	11.4938
Gh_A01G0903	6	1161	0.164045	0.130969	0.113446
Gh_A01G0904	7	654	0.695385	0.959873	0.915311
Gh_A01G0905	1	294	0	0	0
Gh_A01G0906	1	321	0.16155	0.557633	0
Gh_A01G0907	6	3282	5.68032	6.88584	6.40609
Gh_A01G0908	14	2841	60.0493	57.0167	53.439
Gh_A01G0909	1	1317	10.5315	10.2444	9.61138
Gh_A01G0910	7	1617	18.3298	14.4608	17.3031
Gh_A01G0911	4	1278	12.0162	10.6824	14.3318
Gh_A01G0912	5	2523	39.9148	34.0421	35.6696
Gh_A01G0913	4	1329	35.6244	30.6367	31.2489
Gh_A01G0914	2	1458	3.81157	4.26221	4.04853
Gh_A01G0915	1	2322	3.72748	3.47205	3.10401
Gh_A01G0916	7	2634	10.233	9.31928	10.2837
Gh_A01G0917	1	354	0	0	0
Gh_A01G0918	2	1197	0.106889	0.151689	0.0970894
Gh_A01G0919	2	921	0.548192	0.553695	0.292196
Gh_A01G0920	18	2457	6.38186	6.25217	7.40971
Gh_A01G0921	6	780	12.4899	12.2518	13.3062
Gh_A01G0922	6	1179	6.91028	6.18741	5.75463
Gh_A01G0923	7	648	4.75258	6.30437	5.42645
Gh_A01G0924	3	684	0.919652	0.663537	0.838331
Gh_A01G0925	3	360	83.4973	77.7334	81.0286
Gh_A01G0926	2	192	0	0	0
Gh_A01G0927	5	1512	13.1046	9.99461	18.33
Gh_A01G0928	4	360	16.2467	14.7886	17.2153
Gh_A01G0929	2	564	1.12458	1.13533	1.21296
Gh_A01G0930	1	753	1.89971	1.12725	1.1312
Gh_A01G0931	2	822	48.0773	47.8048	51.6938
Gh_A01G0932	5	822	62.7032	57.0644	61.2197
Gh_A01G0933	5	927	16.9322	18.937	20.1328
Gh_A01G0934	4	429	17.5729	17.24	24.2871
Gh_A01G0935	6	1953	0.911296	2.16382	2.3898
Gh_A01G0936	1	264	0	0	0
Gh_A01G0937	2	303	0	0	0
Gh_A01G0938	1	846	30.7046	25.1704	24.5251
Gh_A01G0939	4	2703	9.59776	8.61597	9.56772
Gh_A01G0940	3	444	30.5822	29.0634	31.1019
Gh_A01G0941	6	831	1.11479	1.24987	1.59797
Gh_A01G0942	8	1917	8.55299	7.76589	7.50846
Gh_A01G0943	12	2574	0	0.0276856	0.0111755
Gh_A01G0944	22	1683	26.2311	24.926	29.2064
Gh_A01G0945	10	5019	24.8666	24.8768	25.2017
Gh_A01G0946	10	5397	19.9332	20.3524	20.1116
Gh_A01G0947	3	1119	0	0	0.182919
Gh_A01G0948	12	2133	5.34189	5.11084	5.20705
Gh_A01G0949	13	1041	2.76999	2.536	3.29371
Gh_A01G0950	16	1959	18.2251	18.5152	20.3971
Gh_A01G0951	1	414	7.26846	4.23374	7.38346
Gh_A01G0952	5	1536	21.3613	21.3354	22.0381
Gh_A01G0953	7	1884	0.873352	0.389178	0.280108
Gh_A01G0954	3	717	11.1218	11.5098	11.0457
Gh_A01G0955	8	1176	2.86067	3.42282	3.23582
Gh_A01G0956	1	711	20.686	18.9338	24.1429
Gh_A01G0957	1	1158	0.628167	0.368937	0.509917
Gh_A01G0958	11	1479	1.63003	1.6992	2.10409
Gh_A01G0959	9	1455	3.05266	2.5341	3.46251
Gh_A01G0960	2	1563	0	0	0
Gh_A01G0961	5	1215	24.1797	21.7988	19.1959
Gh_A01G0962	1	1833	0	0	0
Gh_A01G0963	3	1167	5.22933	4.92824	7.8015
Gh_A01G0964	5	2442	7.23011	7.78221	10.4103
Gh_A01G0965	1	705	5.15974	4.30165	4.68558
Gh_A01G0966	1	501	0.0466323	0	0
Gh_A01G0967	9	2838	5.1905	5.84041	6.05266
Gh_A01G0968	7	1020	3.33461	4.06768	4.02953
Gh_A01G0969	4	234	61.6286	84.3086	59.8366
Gh_A01G0970	7	1236	8.42583	9.8986	7.678
Gh_A01G0971	6	678	8.35111	7.39148	8.02868
Gh_A01G0972	1	837	0.432162	0.200515	0.290415
Gh_A01G0973	1	372	0.593763	0.209651	0.50752
Gh_A01G0974	8	828	8.65358	9.04085	8.46646
Gh_A01G0975	2	2466	0.494875	0.921476	0.778338
Gh_A01G0976	5	807	2.37382	2.14608	2.92351
Gh_A01G0977	1	366	0.477207	0.227899	0.859571
Gh_A01G0978	1	1371	0.77812	0.69877	0.535966
Gh_A01G0979	4	1248	0.605064	0.592117	0.569278
Gh_A01G0980	5	1209	0	0	0
Gh_A01G0981	2	336	0	0	0
Gh_A01G0982	1	216	0	0	0
Gh_A01G0983	5	648	0.0773063	0.099343	0.0647477
Gh_A01G0984	2	549	0.527967	0.794868	0.737971
Gh_A01G0985	13	2979	2.62342	2.7167	2.77456
Gh_A01G0986	3	1329	5.67743	6.09601	7.615
Gh_A01G0987	12	1908	6.971	7.0032	7.83773
Gh_A01G0988	3	2898	0.0087218	0.0249718	0.00514203
Gh_A01G0989	1	474	26.809	21.9236	26.008
Gh_A01G0990	1	288	0	0.847457	0.581597
Gh_A01G0991	3	1062	0.151706	0.413695	0.292142
Gh_A01G0992	1	1605	24.2205	21.9353	25.1003
Gh_A01G0993	5	1374	25.9592	28.1446	30.0226
Gh_A01G0994	1	1326	13.4693	11.1529	11.2502
Gh_A01G0995	1	1269	0	0	0
Gh_A01G0996	25	3102	5.36315	5.3534	5.41692
Gh_A01G0997	1	369	0	0	0
Gh_A01G0998	3	654	2.92821	1.47238	1.86181
Gh_A01G0999	9	1956	15.5058	13.7483	15.0698
Gh_A01G1000	2	1005	7.94396	5.18888	6.75703
Gh_A01G1001	5	1377	0.0102659	0.044065	0
Gh_A01G1002	9	2694	8.45016	9.16286	9.08656
Gh_A01G1003	2	279	16.359	18.8192	8.7263
Gh_A01G1004	1	657	6.08234	7.20929	6.49038
Gh_A01G1005	1	1524	0.00907793	0.00974117	0.0743527
Gh_A01G1006	2	192	35.851	9.13367	0
Gh_A01G1007	1	501	0.41299	0.461376	0.260013
Gh_A01G1008	1	492	1.49724	1.19286	2.05017
Gh_A01G1009	2	777	0.160189	0.170617	0.048619
Gh_A01G1010	1	804	0	0	0
Gh_A01G1011	1	906	0	0	0
Gh_A01G1012	1	378	0	0	0
Gh_A01G1013	1	477	0	0	0
Gh_A01G1014	1	579	3.91268	3.88283	4.02044
Gh_A01G1015	1	1032	5.54781	5.30058	4.57706
Gh_A01G1016	16	1818	6.29257	5.88622	6.75838
Gh_A01G1017	11	1818	18.3814	16.6574	17.647
Gh_A01G1018	8	1572	5.33983	5.64484	7.13814
Gh_A01G1019	4	531	0.425658	0.141585	0.139829
Gh_A01G1020	4	1290	0	0	0
Gh_A01G1021	4	1032	0	0	0
Gh_A01G1022	11	2427	2.71652	3.66246	4.08855
Gh_A01G1023	3	654	12.3314	11.9578	11.3704
Gh_A01G1024	1	168	0	0	0
Gh_A01G1025	5	279	6.22402	11.2025	7.92776
Gh_A01G1026	2	768	0.0224231	0.0240692	0.0502603
Gh_A01G1027	8	1173	0.0787067	0.140206	0.0842073
Gh_A01G1028	3	879	0	0	0.0216508
Gh_A01G1029	6	1494	2.4715	1.937	3.23532
Gh_A01G1030	15	2460	10.2355	9.5142	10.1714
Gh_A01G1031	3	1158	6.68443	5.41242	6.72469
Gh_A01G1032	27	4035	10.6501	11.1725	12.5551
Gh_A01G1033	3	1656	9.74193	11.3214	12.4907
Gh_A01G1034	3	972	0.0795002	0.302702	0.314403
Gh_A01G1035	4	1665	1.77716	2.4539	1.5568
Gh_A01G1036	5	516	2.55246	3.46835	2.9958
Gh_A01G1037	8	801	17.2062	14.1418	16.1272
Gh_A01G1038	5	600	8.52735	6.70163	9.95498
Gh_A01G1039	1	624	0	0	0
Gh_A01G1040	12	2085	39.8423	30.6162	37.8424
Gh_A01G1041	10	1071	1.06648	1.59885	1.49412
Gh_A01G1042	2	171	174.334	442.619	226.501
Gh_A01G1043	1	411	0	0	0
Gh_A01G1044	4	462	2.94678	2.5681	2.57173
Gh_A01G1045	2	627	0	0	0
Gh_A01G1046	2	1872	0	0	0
Gh_A01G1047	2	1290	0.393521	0.288432	0.709904
Gh_A01G1048	18	2085	6.161	5.86887	6.53889
Gh_A01G1049	3	909	0	0	0
Gh_A01G1050	6	2022	6.0844	6.38932	7.33749
Gh_A01G1051	2	1944	0.706045	0.651139	0.843295
Gh_A01G1052	1	474	0.386552	0.45298	0.869634
Gh_A01G1053	2	513	1.91788	1.65149	3.47437
Gh_A01G1054	1	228	51.0892	57.9122	56.5755
Gh_A01G1055	6	1590	12.699	12.2844	13.2817
Gh_A01G1056	5	3753	17.5653	17.7079	17.1535
Gh_A01G1057	4	960	11.6064	11.7431	12.0594
Gh_A01G1058	6	708	13.551	15.7054	15.5003
Gh_A01G1059	5	876	68.5165	59.633	59.222
Gh_A01G1060	1	279	1.69451	1.70401	1.41735
Gh_A01G1061	1	1002	7.31078	7.39524	8.52921
Gh_A01G1062	5	1959	17.0675	16.5655	14.839
Gh_A01G1063	17	3054	20.9159	19.7492	20.0292
Gh_A01G1064	1	2007	1.36901	1.09048	1.41097
Gh_A01G1065	27	2796	7.26265	8.60188	7.10662
Gh_A01G1066	1	1797	18.882	18.2188	22.2698
Gh_A01G1067	1	507	0	0	0
Gh_A01G1068	20	5721	6.19344	7.84189	7.14262
Gh_A01G1069	3	210	35.8103	54.217	37.7234
Gh_A01G1070	6	1953	3.95517	3.76544	4.39768
Gh_A01G1071	4	2235	11.8906	13.0184	12.5887
Gh_A01G1072	3	393	311.374	289.229	237.25
Gh_A01G1073	2	1377	1.39731	1.11386	0.868381
Gh_A01G1074	5	474	0.0695717	0.168694	0.0608183
Gh_A01G1075	8	2223	11.1342	12.3917	11.8486
Gh_A01G1076	5	969	4.22465	4.03852	4.73329
Gh_A01G1077	6	936	5.92234	5.3685	4.00372
Gh_A01G1078	8	720	19.5068	16.366	16.0884
Gh_A01G1079	38	5400	6.82076	6.64873	6.92237
Gh_A01G1080	1	453	0	0	0
Gh_A01G1081	2	990	2.87873	2.5977	3.23556
Gh_A01G1082	7	699	3.66485	3.26348	1.61267
Gh_A01G1083	20	2856	0.337354	0.491784	0.69847
Gh_A01G1084	26	2871	23.6697	23.314	24.656
Gh_A01G1085	26	2847	8.11749	9.87815	7.33498
Gh_A01G1086	1	1146	104.855	115.287	120.511
Gh_A01G1087	1	246	0	0	0
Gh_A01G1088	13	2316	35.7539	33.5127	38.0476
Gh_A01G1089	4	429	0	0	0
Gh_A01G1090	17	2901	6.38363	7.38565	8.07101
Gh_A01G1091	4	810	5.08743	4.63821	6.08802
Gh_A01G1092	1	444	0.20949	0.328657	0.198537
Gh_A01G1093	14	1224	10.9167	9.70556	11.3291
Gh_A01G1094	6	432	5.78825	5.15959	4.71429
Gh_A01G1095	3	276	1.90658	3.30716	1.39449
Gh_A01G1096	4	582	3.38583	4.25888	3.19316
Gh_A01G1097	5	510	154.185	145.741	131.712
Gh_A01G1098	7	2505	8.63211	9.17503	7.99717
Gh_A01G1099	8	1356	15.9462	16.1276	16.1243
Gh_A01G1100	23	4245	5.83961	5.19056	5.74322
Gh_A01G1101	3	255	19.9434	15.7078	22.2593
Gh_A01G1102	6	921	21.4955	22.6173	24.4778
Gh_A01G1103	1	2268	2.05986	2.1064	1.73462
Gh_A01G1104	5	1062	0.21888	0.190705	0.369561
Gh_A01G1105	4	312	47.773	37.0052	30.5038
Gh_A01G1106	1	2151	16.5922	15.8695	17.4992
Gh_A01G1107	9	1101	0	0	0
Gh_A01G1108	2	1002	0.20627	0.0511525	0.0346303
Gh_A01G1109	5	360	0	0	0
Gh_A01G1110	1	204	24.6559	13.6951	17.6031
Gh_A01G1111	1	204	31.8179	67.6506	51.8702
Gh_A01G1112	1	192	124.8	133.8	86.6959
Gh_A01G1113	2	219	20.9346	10.4429	14.3171
Gh_A01G1114	1	183	25.5817	0	0
Gh_A01G1115	1	192	0	0	7.57033
Gh_A01G1116	8	864	29.1245	27.9193	26.6609
Gh_A01G1117	2	921	0.407218	0.412946	0.25428
Gh_A01G1118	11	1581	4.50943	5.06921	3.70686
Gh_A01G1119	7	1773	0.0851684	0.146157	0.131582
Gh_A01G1120	1	537	0.059703	0	0.091605
Gh_A01G1121	2	264	5.48577	5.69896	10.6044
Gh_A01G1122	13	1794	5.17984	6.27878	5.08457
Gh_A01G1123	8	1818	3.82585	4.35825	5.21555
Gh_A01G1124	4	1251	6.34646	6.93853	6.65851
Gh_A01G1125	4	630	160.145	153.618	177.087
Gh_A01G1126	1	198	667.223	668.873	632.31
Gh_A01G1127	7	348	1.17511	0.397245	0.936603
Gh_A01G1128	3	1659	1.83928	3.27107	2.18117
Gh_A01G1129	2	327	0.872752	0.3457	0.79267
Gh_A01G1130	4	957	0.119241	0.279378	0.355272
Gh_A01G1131	5	1641	6.20453	6.27383	5.88562
Gh_A01G1132	11	927	4.36635	5.26112	3.53672
Gh_A01G1133	7	1107	0	0	0.0158898
Gh_A01G1134	4	798	1.82801	2.05746	2.43914
Gh_A01G1135	8	3933	7.03068	7.42562	7.00405
Gh_A01G1136	2	819	10.4682	10.2445	10.7014
Gh_A01G1137	14	2427	16.5957	15.611	17.6179
Gh_A01G1138	1	708	0.235603	0.517873	0.261353
Gh_A01G1139	2	354	0	0	0
Gh_A01G1140	4	300	0	0	0
Gh_A01G1141	4	1164	6.41537	6.93943	7.10027
Gh_A01G1142	1	228	0	0	0
Gh_A01G1143	1	474	13.2451	10.9478	7.31203
Gh_A01G1144	3	222	56.2202	21.7712	25.5546
Gh_A01G1145	5	1110	28.7849	27.5033	29.8934
Gh_A01G1146	8	1569	3.37471	4.00152	4.0183
Gh_A01G1147	1	750	4.06026	4.77584	6.03962
Gh_A01G1148	9	1629	7.99446	7.81337	7.84371
Gh_A01G1149	1	405	0	0	0
Gh_A01G1150	3	1314	4.71552	4.75892	4.77342
Gh_A01G1151	1	555	0	0	0
Gh_A01G1152	3	363	0	0	0
Gh_A01G1153	2	1584	2.97302	2.56411	3.04148
Gh_A01G1154	3	255	0	0	0
Gh_A01G1155	4	528	47.6062	43.8347	47.9715
Gh_A01G1156	1	852	106.927	148.459	197.337
Gh_A01G1157	1	900	0.124074	0.0600284	0.0400607
Gh_A01G1158	15	2580	13.9334	15.019	14.6617
Gh_A01G1159	4	990	9.85966	9.18944	9.67168
Gh_A01G1160	11	1407	35.4231	33.7555	33.0393
Gh_A01G1161	19	2676	21.7404	22.4625	21.0759
Gh_A01G1162	8	2220	9.76465	8.70884	10.6471
Gh_A01G1163	1	879	0.398496	0.434109	0.338601
Gh_A01G1164	16	1845	11.6741	10.5712	11.2693
Gh_A01G1165	16	1683	20.4123	19.8201	22.2916
Gh_A01G1166	5	1656	8.69489	8.32719	8.28733
Gh_A01G1167	6	714	0.970161	0.809724	0.822397
Gh_A01G1168	14	1611	10.2285	10.9892	10.2717
Gh_A01G1169	7	960	1.76489	2.09443	1.73214
Gh_A01G1170	18	2634	36.3482	38.1698	40.7992
Gh_A01G1171	2	1038	0	0.0480306	0
Gh_A01G1172	9	2259	2.44601	3.19465	2.96124
Gh_A01G1173	11	1515	9.30183	9.18813	8.58253
Gh_A01G1174	5	708	1.7067	1.85578	1.93617
Gh_A01G1175	1	312	0	0.198108	0
Gh_A01G1176	2	153	0	0	0
Gh_A01G1177	9	2418	62.2692	62.4964	65.2613
Gh_A01G1178	2	330	3.15882	4.52622	1.42572
Gh_A01G1179	14	1404	22.6686	24.444	23.2013
Gh_A01G1180	12	1308	0	0.0122707	0
Gh_A01G1181	2	1239	3.34949	3.60592	2.78641
Gh_A01G1182	10	1362	0.0789846	0.0600047	0
Gh_A01G1183	24	8523	0.0839282	0.11635	0.0718327
Gh_A01G1184	6	1008	0.249819	0.276662	0.478353
Gh_A01G1185	1	951	0.120228	0.0927929	0.0554847
Gh_A01G1186	1	849	18.8539	19.4518	17.7614
Gh_A01G1187	1	267	0	0	0
Gh_A01G1188	2	921	4.84543	5.14232	4.77315
Gh_A01G1189	2	237	0	0	0
Gh_A01G1190	3	495	0.285934	0.641938	0.217368
Gh_A01G1191	5	1755	13.8422	13.3358	13.6978
Gh_A01G1192	6	1497	1.71169	2.94782	1.8437
Gh_A01G1193	2	366	0.645523	0.453817	0.772582
Gh_A01G1194	5	822	1.77278	1.08756	1.63048
Gh_A01G1195	1	231	0	0	0
Gh_A01G1196	5	330	0	0	0
Gh_A01G1197	8	2193	3.44421	3.52643	3.17322
Gh_A01G1198	7	1785	65.5539	63.8	70.4537
Gh_A01G1199	3	1026	3.82403	4.86193	3.76442
Gh_A01G1200	3	990	0	0.016809	0
Gh_A01G1201	2	1569	0.00876733	0	0.0195836
Gh_A01G1202	16	1572	1.87839	1.69221	1.98471
Gh_A01G1203	6	1197	2.79561	3.50715	4.09054
Gh_A01G1204	6	1566	20.8953	18.8778	19.1349
Gh_A01G1205	5	693	7.39301	8.28576	10.0499
Gh_A01G1206	2	198	5.0503	79.9645	43.7394
Gh_A01G1207	12	1725	15.3454	14.4934	15.1994
Gh_A01G1208	3	1635	0.661284	0.575642	0.464551
Gh_A01G1209	7	1170	3.28151	3.45383	4.02541
Gh_A01G1210	7	1152	3.29407	3.39742	2.37908
Gh_A01G1211	2	303	0	0	0
Gh_A01G1212	2	1899	7.6921	8.24148	7.27381
Gh_A01G1213	16	1842	28.64	30.3945	34.0613
Gh_A01G1214	10	1836	34.3633	34.5749	33.8396
Gh_A01G1215	1	1752	4.03189	4.28302	3.55817
Gh_A01G1216	7	951	7.47915	7.0819	6.83009
Gh_A01G1217	20	2163	16.6499	17.0345	18.2299
Gh_A01G1218	3	1599	2.09552	1.60348	1.85871
Gh_A01G1219	1	594	10.4163	9.5428	11.4311
Gh_A01G1220	1	243	6.18939	7.78433	13.1527
Gh_A01G1221	5	489	0.759276	0.479948	0.992724
Gh_A01G1222	4	525	3.34528	2.99665	2.36683
Gh_A01G1223	6	609	0.760651	0.691114	1.13117
Gh_A01G1224	3	1350	0	0	0
Gh_A01G1225	7	1092	5.31976	4.34134	6.34362
Gh_A01G1226	2	714	2.85275	1.93509	2.68785
Gh_A01G1227	4	1497	18.7658	15.5135	19.2052
Gh_A01G1228	2	951	0.396481	0.474921	0.546364
Gh_A01G1229	1	291	0.249198	0.288145	0
Gh_A01G1230	1	285	0	0	0
Gh_A01G1231	2	387	5.52323	6.38201	3.69173
Gh_A01G1232	3	291	4.82088	3.5946	3.00053
Gh_A01G1233	2	387	0.12498	0.280918	0.293312
Gh_A01G1234	6	834	0.718304	1.07421	2.51956
Gh_A01G1235	2	216	0	0	0
Gh_A01G1236	4	570	0	0	0
Gh_A01G1237	2	456	1.56181	1.009	3.68557
Gh_A01G1238	4	900	11.6341	9.93485	11.531
Gh_A01G1239	1	246	0	0	0
Gh_A01G1240	3	2838	10.1862	9.52878	6.92198
Gh_A01G1241	10	1740	35.9749	35.5951	41.0674
Gh_A01G1242	1	1851	54.2463	41.8145	46.0665
Gh_A01G1243	2	414	7.72459	7.31683	9.8801
Gh_A01G1244	1	153	2659.98	0	0
Gh_A01G1245	7	1857	0	0	0.00804473
Gh_A01G1246	1	240	0	0	4.0808
Gh_A01G1247	2	474	0.577382	0.0608343	0.056171
Gh_A01G1248	1	279	0	0	0
Gh_A01G1249	10	1683	11.7032	12.0609	10.7018
Gh_A01G1250	4	1614	0	0	0
Gh_A01G1251	9	861	9.63063	11.784	11.7874
Gh_A01G1252	4	876	0.25391	0.147375	0.145385
Gh_A01G1253	2	948	0.200424	0.0364186	0.11487
Gh_A01G1254	6	1926	0.483297	0.379389	0.62712
Gh_A01G1255	1	591	0	0	0
Gh_A01G1256	9	726	3.07933	2.32319	3.30214
Gh_A01G1257	1	435	0.913516	1.65299	2.2753
Gh_A01G1258	1	1113	13.974	11.0798	12.5555
Gh_A01G1259	5	732	7.78898	7.04325	6.45784
Gh_A01G1260	11	1302	12.4433	14.1064	12.0422
Gh_A01G1261	11	4764	23.5377	23.415	23.3717
Gh_A01G1262	2	693	0	0.0292758	0
Gh_A01G1263	4	1884	4.54014	4.17015	5.97675
Gh_A01G1264	1	303	8.76682	5.91501	6.90273
Gh_A01G1265	3	768	0.0330672	0.202024	0.0510177
Gh_A01G1266	6	1968	1.94099	2.15007	1.801
Gh_A01G1267	4	1191	7.24834	6.72251	6.84317
Gh_A01G1268	11	2163	20.2869	17.0639	19.2363
Gh_A01G1269	1	456	0.0569903	0.372171	0.452491
Gh_A01G1270	1	783	10.2866	9.69695	11.0948
Gh_A01G1271	9	1179	2.59918	4.03709	4.01563
Gh_A01G1272	14	1647	10.2285	13.5383	17.2652
Gh_A01G1273	2	453	4.15232	6.21094	1.90028
Gh_A01G1274	3	846	4.50077	4.77641	4.00873
Gh_A01G1275	1	267	0	0	0
Gh_A01G1276	3	561	0.821786	0.678067	0.503808
Gh_A01G1277	2	369	53.0244	54.3524	64.6272
Gh_A01G1278	11	3090	5.4992	5.54891	6.61679
Gh_A01G1279	3	201	741.284	753.272	879.723
Gh_A01G1280	2	1401	16.2213	18.3395	18.9507
Gh_A01G1281	4	1434	29.547	26.3209	24.4585
Gh_A01G1282	8	1878	6.41732	7.72146	7.67222
Gh_A01G1283	2	567	34.095	32.2557	27.2585
Gh_A01G1284	1	291	3.97438	6.02405	2.69483
Gh_A01G1285	3	1071	16.8678	16.6726	13.5658
Gh_A01G1286	19	2781	8.54223	9.57845	6.97416
Gh_A01G1287	6	630	36.8081	29.1451	29.5541
Gh_A01G1288	5	1167	7.69003	6.32117	6.33012
Gh_A01G1289	2	1212	3.41334	3.20602	3.2363
Gh_A01G1290	1	243	8.50745	8.46252	9.78159
Gh_A01G1291	22	7038	0.703206	0.710272	0.556643
Gh_A01G1292	6	3792	1.43055	1.61387	1.11646
Gh_A01G1293	5	1485	0.679681	0.942076	0.682623
Gh_A01G1294	1	606	1.85846	2.3706	1.51127
Gh_A01G1295	4	1224	0	0	0.0397043
Gh_A01G1296	9	1608	60.3493	58.8853	57.2534
Gh_A01G1297	4	381	0.251567	0.590481	0.499418
Gh_A01G1298	1	237	0.88879	0	0.862623
Gh_A01G1299	1	234	0	0	1.90895
Gh_A01G1300	9	1284	2.76386	2.4876	1.83732
Gh_A01G1301	1	1599	0	0	0
Gh_A01G1302	4	2400	0.0178045	0.00604057	0
Gh_A01G1303	1	1296	0.138856	0.271014	0.238761
Gh_A01G1304	1	894	0	0	0
Gh_A01G1305	4	1692	0.69211	0.458635	0.420038
Gh_A01G1306	1	459	0	0	0
Gh_A01G1307	1	303	0	0	0
Gh_A01G1308	1	906	0	0	0
Gh_A01G1309	2	2589	4.66398	5.09999	5.21153
Gh_A01G1310	12	1893	11.7111	12.0349	10.6834
Gh_A01G1311	1	480	1.75602	1.70275	2.11348
Gh_A01G1312	2	1176	4.40439	4.36154	4.7565
Gh_A01G1313	4	1890	0.871587	1.07505	0.835123
Gh_A01G1314	1	1260	0.0339113	0.101803	0.646011
Gh_A01G1315	8	1377	1.96502	2.02491	0.851548
Gh_A01G1316	4	1005	7.40894	4.64997	6.76197
Gh_A01G1317	1	1857	6.3196	6.655	6.91388
Gh_A01G1318	12	2232	1.97514	2.15801	2.1625
Gh_A01G1319	1	219	4.6909	1.97178	4.46277
Gh_A01G1320	1	441	130.408	121.378	142.164
Gh_A01G1321	4	1059	13.8664	14.5069	12.7611
Gh_A01G1322	18	2103	7.22061	7.23713	7.16673
Gh_A01G1323	7	1293	0.355147	0.349957	0.17579
Gh_A01G1324	33	4449	19.2979	17.0108	17.1406
Gh_A01G1325	8	762	11.3421	10.4037	8.57937
Gh_A01G1326	1	957	4.37874	3.66521	4.13191
Gh_A01G1327	1	213	102.298	66.6277	63.5586
Gh_A01G1328	5	642	10.3513	10.4311	8.96855
Gh_A01G1329	1	876	0.580254	0.188981	0.149412
Gh_A01G1330	7	819	51.2899	55.8216	53.3091
Gh_A01G1331	4	1299	7.45124	7.38281	7.90837
Gh_A01G1332	21	2619	1.04809	3.60964	4.83349
Gh_A01G1333	4	2271	0	0.0189873	0
Gh_A01G1334	8	3039	8.54643	8.15165	5.7852
Gh_A01G1335	5	465	0.925684	0.83822	0.06047
Gh_A01G1336	3	546	0	0	0
Gh_A01G1337	7	2025	0.291476	0.300694	0.200382
Gh_A01G1338	5	534	0	0	0
Gh_A01G1339	6	999	6.19514	7.64545	5.36787
Gh_A01G1340	6	546	39.3752	36.5594	38.9498
Gh_A01G1341	17	2445	9.61257	8.61034	7.46195
Gh_A01G1342	6	1242	0	0	0
Gh_A01G1343	9	1380	3.08539	3.01871	3.23974
Gh_A01G1344	2	177	0	31.0939	63.9269
Gh_A01G1345	7	537	1.13244	2.21289	1.87548
Gh_A01G1346	2	432	0.554571	0.288073	0.289731
Gh_A01G1347	3	1020	9.80353	9.02254	8.98245
Gh_A01G1348	7	600	0	0	0
Gh_A01G1349	4	894	1.40081	1.40931	3.34285
Gh_A01G1350	2	1134	0	0	0
Gh_A01G1351	3	912	0.0517437	0	0
Gh_A01G1352	6	819	29.126	30.4163	23.0923
Gh_A01G1353	10	6138	9.47933	9.82484	8.92343
Gh_A01G1354	1	393	12.6512	11.1217	13.4375
Gh_A01G1355	9	954	9.66275	10.2859	10.5735
Gh_A01G1356	2	1251	14.1569	11.892	13.3022
Gh_A01G1357	6	633	0.48121	0.572049	0.608499
Gh_A01G1358	6	816	0.252955	0.390445	0.208807
Gh_A01G1359	8	738	1.91241	2.50427	1.64459
Gh_A01G1360	2	1509	2.39977	4.15802	7.5409
Gh_A01G1361	1	522	1368.39	1043.97	963.533
Gh_A01G1362	3	1017	17.6852	16.6263	15.855
Gh_A01G1363	5	1113	0	0	0.0298459
Gh_A01G1364	1	207	0	0	0
Gh_A01G1365	1	561	0	0	0
Gh_A01G1366	1	558	0	0	0
Gh_A01G1367	1	582	1.53791	2.10285	2.11037
Gh_A01G1368	3	159	0	0	0
Gh_A01G1369	2	534	0	0.403412	0
Gh_A01G1370	1	525	87.919	117.738	64.009
Gh_A01G1371	1	531	117.983	135.037	79.0836
Gh_A01G1372	2	558	0.0556293	0.044201	0.171891
Gh_A01G1373	6	465	0.079713	0	0
Gh_A01G1374	8	1458	5.44359	7.09995	6.41784
Gh_A01G1375	2	894	0.389166	0.316939	0.186704
Gh_A01G1376	3	945	0.437788	0.486536	0.700495
Gh_A01G1377	3	1065	11.3807	10.0125	16.1091
Gh_A01G1378	5	1494	5.4255	6.55492	4.19185
Gh_A01G1379	2	1662	11.0073	12.4974	13.9775
Gh_A01G1380	5	426	13.843	10.7012	10.6955
Gh_A01G1381	3	1680	10.666	10.1535	11.8751
Gh_A01G1382	3	588	3.05382	3.73428	3.21481
Gh_A01G1383	3	285	6.29241	10.2409	7.84604
Gh_A01G1384	3	432	0	0.0710533	0.217644
Gh_A01G1385	1	489	0.120713	0.270907	0.43714
Gh_A01G1386	6	1608	0	0	0.0291301
Gh_A01G1387	2	795	2.46066	3.48111	2.91702
Gh_A01G1388	9	867	0.132851	0.250284	0.503474
Gh_A01G1389	6	546	6.05085	7.17817	4.94447
Gh_A01G1390	1	939	0.0914006	0.0368954	0.075968
Gh_A01G1391	11	1209	10.3037	11.2877	9.84179
Gh_A01G1392	7	597	47.5543	53.2814	49.6547
Gh_A01G1393	4	435	1.24168	1.19725	0.496528
Gh_A01G1394	4	1263	0	0	0
Gh_A01G1395	2	759	0	0	0
Gh_A01G1396	1	1074	0	0.015752	0.0312464
Gh_A01G1397	10	2052	3.27411	2.55533	1.84413
Gh_A01G1398	1	810	8.77416	8.81345	8.69644
Gh_A01G1399	2	462	23.1448	25.9831	29.4499
Gh_A01G1400	2	843	5.315	5.07277	9.52679
Gh_A01G1401	10	687	10.5798	9.24063	10.8004
Gh_A01G1402	2	1158	23.4455	24.0526	36.7517
Gh_A01G1403	12	1197	0.447888	0.289303	0.532923
Gh_A01G1404	3	393	196.755	177.809	203.192
Gh_A01G1405	2	549	0.413357	0.296371	0.267198
Gh_A01G1406	4	837	314.956	218.281	270.593
Gh_A01G1407	5	924	16.132	17.8771	14.241
Gh_A01G1408	2	495	0.0477913	0.269786	0
Gh_A01G1409	8	1455	61.1895	60.695	68.2985
Gh_A01G1410	5	1221	0.0552202	0.053477	0.0414597
Gh_A01G1411	5	1080	0	0	0
Gh_A01G1412	4	1179	13.3872	10.9945	12.9078
Gh_A01G1413	4	2223	12.0054	10.999	8.58396
Gh_A01G1414	3	867	3.57974	3.14466	3.88784
Gh_A01G1415	7	1515	2.79571	3.13716	2.15579
Gh_A01G1416	2	852	14.5446	16.392	12.6885
Gh_A01G1417	1	576	0.0357823	0.083508	0.125348
Gh_A01G1418	8	1515	0.655111	0.651241	1.01487
Gh_A01G1419	29	2688	13.255	12.698	12.9866
Gh_A01G1420	1	2412	0.711419	0.794019	0.755698
Gh_A01G1421	1	387	0.0861563	0.099474	0.283979
Gh_A01G1422	14	1332	3.37759	3.56683	3.31304
Gh_A01G1423	5	1479	11.3792	13.6233	12.453
Gh_A01G1424	5	2607	0.057344	0.141783	0.140647
Gh_A01G1425	16	1728	5.45905	6.07961	7.48032
Gh_A01G1426	2	1020	11.7283	12.0321	10.7284
Gh_A01G1427	10	4851	12.2476	14.83	13.483
Gh_A01G1428	1	1302	2.55798	2.11427	1.73239
Gh_A01G1429	2	735	0.396207	0.434944	0.410699
Gh_A01G1430	1	276	0	0	0
Gh_A01G1431	5	1686	14.8301	15.9968	14.4485
Gh_A01G1432	2	231	1.09091	1.2109	2.12197
Gh_A01G1433	5	1065	0.0426423	0.0624387	0.0659205
Gh_A01G1434	8	1638	0.828445	4.62248	9.16633
Gh_A01G1435	3	918	13.8697	14.145	15.3742
Gh_A01G1436	10	3063	0.603224	0.626549	0.693811
Gh_A01G1437	1	453	0	0	0.06711
Gh_A01G1438	1	357	0	0	0
Gh_A01G1439	5	780	7.23898	8.20391	15.972
Gh_A01G1440	8	657	0	0.0318603	0.130258
Gh_A01G1441	1	282	0	0	0
Gh_A01G1442	3	690	0	0	0
Gh_A01G1443	3	975	0.134767	0.409489	0.1127
Gh_A01G1444	2	747	0	0	0
Gh_A01G1445	1	846	0	0	0
Gh_A01G1446	8	693	0.754033	0.820548	0.588784
Gh_A01G1447	1	867	0.0376067	0.0834277	0
Gh_A01G1448	2	918	0.0429991	0	0.0783432
Gh_A01G1449	1	867	0	0	0
Gh_A01G1450	1	156	0	0	0
Gh_A01G1451	1	213	0	0	0
Gh_A01G1452	2	459	0	0	0
Gh_A01G1453	1	474	0	0	0
Gh_A01G1454	9	1512	10.7262	10.187	10.7243
Gh_A01G1455	5	2364	6.3424	7.70946	6.8199
Gh_A01G1456	10	1788	0.901124	1.00742	1.34098
Gh_A01G1457	3	1086	3.14426	2.97629	7.75129
Gh_A01G1458	5	1554	0.0671778	0.0792367	0.0914566
Gh_A01G1459	8	1419	0.191851	0.155602	0.044363
Gh_A01G1460	9	909	11.4181	11.8728	11.3982
Gh_A01G1461	3	1692	1.57471	1.74088	1.6578
Gh_A01G1462	11	1329	16.2195	12.048	14.3098
Gh_A01G1463	4	1887	9.22068	8.76796	13.4862
Gh_A01G1464	6	528	1.87464	2.9942	2.83625
Gh_A01G1465	8	1656	20.6052	21.4904	20.1873
Gh_A01G1466	3	885	8.84064	9.12631	8.46007
Gh_A01G1467	1	915	0	0.0391578	0.0400574
Gh_A01G1468	4	2796	8.71808	7.07687	10.9243
Gh_A01G1469	38	3726	23.0031	23.3286	21.764
Gh_A01G1470	8	774	4.64646	4.41756	4.52012
Gh_A01G1471	1	225	19.3912	26.9838	15.3012
Gh_A01G1472	4	888	4.34931	5.47733	5.01758
Gh_A01G1473	3	1341	9.53703	8.29661	9.91787
Gh_A01G1474	7	1146	0.0170113	0.0144873	0.0432892
Gh_A01G1475	4	1131	55.6725	52.1205	58.9435
Gh_A01G1476	9	870	0.139043	0.170578	0.0840798
Gh_A01G1477	5	1440	0	0	0
Gh_A01G1478	5	1887	10.5586	12.0207	11.7293
Gh_A01G1479	4	1683	6.61873	7.37239	5.47197
Gh_A01G1480	27	6552	8.01285	7.99917	7.53843
Gh_A01G1481	1	1059	6.30438	7.06672	5.0078
Gh_A01G1482	5	561	14.6346	16.2284	21.1397
Gh_A01G1483	7	672	28.3496	25.8197	33.8137
Gh_A01G1484	4	696	9.16137	8.57149	9.69435
Gh_A01G1485	5	1536	16.8431	16.1745	18.808
Gh_A01G1486	12	810	11.3307	11.1322	11.6022
Gh_A01G1487	4	972	0.180973	0.213572	0.353555
Gh_A01G1488	3	663	0	0	0
Gh_A01G1489	5	1938	4.99157	6.27321	7.13744
Gh_A01G1490	2	372	5.49146	4.47401	3.4969
Gh_A01G1491	2	339	0	0	0
Gh_A01G1492	12	1368	1.09101	1.04823	1.69148
Gh_A01G1493	6	738	6.845	7.49403	6.83644
Gh_A01G1494	12	2289	4.11682	4.40354	4.32722
Gh_A01G1495	1	825	0.376615	0.564147	0.410741
Gh_A01G1496	9	1011	6.22282	5.22156	5.15641
Gh_A01G1497	1	303	0.60069	0.701428	1.15909
Gh_A01G1498	11	1215	0.011996	0.0532304	0.0282225
Gh_A01G1499	4	1215	5.54978	5.01587	4.20315
Gh_A01G1500	6	861	5.64557	5.28034	5.69375
Gh_A01G1501	13	1635	5.91499	5.66558	6.84824
Gh_A01G1502	4	1041	0	0.0343637	0.166864
Gh_A01G1503	2	1995	5.94113	6.62908	4.54333
Gh_A01G1504	3	1272	18.2327	15.9228	26.5233
Gh_A01G1505	9	1062	0.0421827	0.0785759	0.032807
Gh_A01G1506	9	1344	25.7257	26.7669	27.8013
Gh_A01G1507	2	2991	6.54607	7.25449	10.5695
Gh_A01G1508	9	1068	0.391082	1.16614	1.10471
Gh_A01G1509	1	234	0.982513	0	0
Gh_A01G1510	11	1326	2.88756	3.00002	1.68123
Gh_A01G1511	6	735	16.7631	15.7098	14.8674
Gh_A01G1512	2	459	2.16358	2.81218	2.24005
Gh_A01G1513	9	1236	0.879251	1.02519	0.86771
Gh_A01G1514	1	486	0.16522	0	0.0533997
Gh_A01G1515	1	480	0	0	0
Gh_A01G1516	9	2451	0.972282	0.924794	0.893653
Gh_A01G1517	12	2514	0.0185069	0.143411	0.0938462
Gh_A01G1518	9	1194	11.2271	9.69277	10.5219
Gh_A01G1519	2	1395	7.17696	8.50591	7.11725
Gh_A01G1520	2	1746	0	0	0.0182041
Gh_A01G1521	15	1800	7.24353	6.87995	7.1786
Gh_A01G1522	11	1842	0.103248	0.12575	0.132766
Gh_A01G1523	2	918	21.9428	23.7985	20.2691
Gh_A01G1524	2	555	3.33348	2.81332	3.68364
Gh_A01G1525	3	465	0.163704	0.244032	0.0633647
Gh_A01G1526	1	1194	2.59735	3.39362	2.45523
Gh_A01G1527	18	2064	22.9119	20.6635	19.2829
Gh_A01G1528	8	2049	0.150431	0.201181	0.228418
Gh_A01G1529	1	225	2.26242	1.67394	3.14216
Gh_A01G1530	16	11361	12.2021	13.1751	12.634
Gh_A01G1531	1	375	0	0	0
Gh_A01G1532	6	1122	18.7826	19.1556	19.2102
Gh_A01G1533	1	1077	0.780732	0.738791	0.772748
Gh_A01G1534	1	1653	16.202	14.5174	14.2615
Gh_A01G1535	9	1023	5.68467	6.92694	5.82309
Gh_A01G1536	1	396	0.484823	0.088377	0.258343
Gh_A01G1537	1	396	3.50478	3.40463	0
Gh_A01G1538	1	678	0.108719	0.0620833	0.0895193
Gh_A01G1539	4	699	1.18331	1.36855	1.63703
Gh_A01G1540	1	702	0.351084	0.144868	0.261623
Gh_A01G1541	34	4413	7.25303	7.30171	7.13226
Gh_A01G1542	3	1425	27.8928	26.7062	25.801
Gh_A01G1543	14	1728	7.28426	7.60545	6.51279
Gh_A01G1544	3	1464	1.38692	1.27763	1.22163
Gh_A01G1545	19	2499	1.24363	0.948373	0.786287
Gh_A01G1546	1	669	0.221131	0.063417	0.383108
Gh_A01G1547	7	1734	9.19089	10.1053	9.50792
Gh_A01G1548	10	1092	7.76285	6.86541	7.10478
Gh_A01G1549	2	3021	4.66654	4.44571	4.05418
Gh_A01G1550	5	474	0	0.118629	0.058046
Gh_A01G1551	2	429	3.00005	1.01914	1.74394
Gh_A01G1552	7	1812	13.3463	12.6685	12.9916
Gh_A01G1553	6	1734	0.0685205	0.0799736	0.0349018
Gh_A01G1554	1	504	4.22221	1.49235	2.16513
Gh_A01G1555	2	666	0	0	0
Gh_A01G1556	1	306	1.10074	0	0
Gh_A01G1557	9	1731	1.29695	1.47604	1.24528
Gh_A01G1558	12	1269	32.4351	30.4709	32.9671
Gh_A01G1559	4	1554	7.21268	7.11122	9.73234
Gh_A01G1560	2	1032	0.288881	0.463591	0.38923
Gh_A01G1561	7	348	3.92086	4.77918	3.43399
Gh_A01G1562	2	1272	0.675445	0.974718	0.436481
Gh_A01G1563	2	1527	17.0263	19.3061	18.9145
Gh_A01G1564	3	915	0.684356	1.57966	0.601878
Gh_A01G1565	6	336	1.85616	0.44054	0.304525
Gh_A01G1566	8	1305	5.13166	5.75021	6.28484
Gh_A01G1567	1	774	0.288417	0.299192	0.424541
Gh_A01G1568	2	819	0.0204	0.0218965	0
Gh_A01G1569	2	366	0	0	0
Gh_A01G1570	11	1095	0.251322	0.217574	0.233288
Gh_A01G1571	7	2187	0.0119294	0.0131045	0.0200832
Gh_A01G1572	6	2331	6.29613	5.94209	6.92102
Gh_A01G1573	4	1242	7.85388	7.05549	7.22369
Gh_A01G1574	31	6828	40.6321	40.3916	48.5828
Gh_A01G1575	7	1902	0	0	0.00824247
Gh_A01G1576	2	453	0.057846	0	0.789944
Gh_A01G1577	6	2151	2.45411	2.81846	2.64721
Gh_A01G1578	8	1065	3.56865	2.98702	3.44899
Gh_A01G1579	5	825	3.22523	3.18344	2.81431
Gh_A01G1580	9	948	13.5446	12.7377	13.5769
Gh_A01G1581	1	1344	23.0465	20.1725	19.917
Gh_A01G1582	20	4641	19.4697	20.965	17.525
Gh_A01G1583	2	444	2.07616	4.20485	2.00305
Gh_A01G1584	2	870	0.0739621	0.041012	0.0629967
Gh_A01G1585	3	480	0.277629	0.109479	0.056535
Gh_A01G1586	4	2697	0.689838	0.994673	0.68824
Gh_A01G1587	2	1197	0.335521	0.464823	0.337832
Gh_A01G1588	1	243	1.08143	1.74056	0.873523
Gh_A01G1589	4	1293	5.30202	5.35126	4.48627
Gh_A01G1590	7	1149	0.118796	0.115694	0.0894047
Gh_A01G1591	5	774	0	0	0
Gh_A01G1592	6	798	10.0094	8.93684	9.51938
Gh_A01G1593	8	645	0.20021	0.294366	0.197239
Gh_A01G1594	5	1257	9.02656	10.8507	12.3924
Gh_A01G1595	30	4140	10.9212	11.9664	11.391
Gh_A01G1596	2	591	2.30703	2.03436	1.78264
Gh_A01G1597	2	492	6.89809	6.23149	5.24304
Gh_A01G1598	4	837	0.650988	0.633405	0.719981
Gh_A01G1599	2	336	10.3828	7.44759	8.05265
Gh_A01G1600	3	927	11.5451	13.3797	12.3962
Gh_A01G1601	1	1110	6.24568	6.08267	6.4092
Gh_A01G1602	10	1488	3.90782	9.12498	14.4121
Gh_A01G1603	4	1272	5.78524	6.9325	5.77201
Gh_A01G1604	8	1038	2.63355	2.10109	2.45647
Gh_A01G1605	8	1149	25.0348	18.7714	13.6056
Gh_A01G1606	1	516	15.7514	11.5311	14.363
Gh_A01G1607	1	516	16.9266	9.93569	13.4187
Gh_A01G1608	8	759	37.0078	36.7601	29.7309
Gh_A01G1609	3	891	0.722803	0.508192	0.427502
Gh_A01G1610	1	657	0	0	0.0334643
Gh_A01G1611	1	714	0	0	0
Gh_A01G1612	1	246	0.673893	0	0
Gh_A01G1613	3	945	5.87149	6.25848	8.0875
Gh_A01G1614	3	663	1.18946	1.43753	0.857092
Gh_A01G1615	5	1863	8.86044	9.61399	7.73972
Gh_A01G1616	5	879	0.0641144	0.021613	0
Gh_A01G1617	4	639	5.63983	6.35211	5.50182
Gh_A01G1618	1	1755	0.0100976	0.160113	0.203234
Gh_A01G1619	2	1212	0	0	0
Gh_A01G1620	1	1974	0.75877	0.892143	0.743599
Gh_A01G1621	10	1197	5.342	5.29111	6.58554
Gh_A01G1622	2	471	22.5074	17.873	20.3112
Gh_A01G1623	1	450	0.171387	0.129392	0.400135
Gh_A01G1624	2	342	0	0	0
Gh_A01G1625	4	639	2.69105	3.4445	2.33249
Gh_A01G1626	1	564	3.70339	3.68436	3.26816
Gh_A01G1627	3	888	44.0559	40.9695	46.9835
Gh_A01G1628	5	702	2.44582	3.05027	3.24202
Gh_A01G1629	2	483	51.8256	51.5632	46.4019
Gh_A01G1630	1	414	14.7469	11.4741	12.2088
Gh_A01G1631	1	1740	2.77116	3.27554	2.73271
Gh_A01G1632	7	1041	0.241722	0.195609	0.165531
Gh_A01G1633	1	618	1.61591	1.57951	2.11004
Gh_A01G1634	5	1218	15.816	16.3498	20.2213
Gh_A01G1635	18	2061	11.9993	11.9916	14.2744
Gh_A01G1636	3	1875	46.1533	47.498	46.2533
Gh_A01G1637	18	4287	23.5312	19.5985	22.8139
Gh_A01G1638	8	1116	9.99212	10.1959	11.6021
Gh_A01G1639	2	429	36.8817	38.1245	38.1838
Gh_A01G1640	1	648	14.815	19.83	30.1478
Gh_A01G1641	5	1188	0	0	0
Gh_A01G1642	8	2229	0.00865253	0.00686307	0.006538
Gh_A01G1643	31	4581	11.2068	11.0614	10.6572
Gh_A01G1644	2	1473	3.75095	2.87508	3.25635
Gh_A01G1645	4	804	10.8349	9.48085	10.5917
Gh_A01G1646	1	672	9.10082	9.47523	10.7802
Gh_A01G1647	1	324	0.38128	0.526435	0.349652
Gh_A01G1648	1	738	0	0	0
Gh_A01G1649	12	1308	0.0253282	0.0625348	0.0624327
Gh_A01G1650	7	855	72.9907	66.486	65.2001
Gh_A01G1651	5	1146	4.68401	4.99742	4.47667
Gh_A01G1652	1	1383	3.76213	3.28994	3.45294
Gh_A01G1653	3	1107	0.721289	0.826073	1.01618
Gh_A01G1654	9	1713	10.9326	10.5322	12.0461
Gh_A01G1655	11	1416	0.276802	0.337291	0.999753
Gh_A01G1656	4	711	117.494	129.315	135.708
Gh_A01G1657	5	1083	5.73582	5.48931	6.8572
Gh_A01G1658	2	1518	0	0	0
Gh_A01G1659	2	1548	0.0178192	0.040496	0.0719802
Gh_A01G1660	2	1548	0.229493	0.109673	0.0611176
Gh_A01G1661	6	1041	0.360455	0.266741	0.381991
Gh_A01G1662	2	1926	7.58386	7.44967	7.23647
Gh_A01G1663	7	1086	24.5291	21.8829	25.5568
Gh_A01G1664	1	510	20.9962	22.2059	19.0917
Gh_A01G1665	8	843	56.5734	54.8194	49.012
Gh_A01G1666	15	2010	3.22325	2.75249	3.68125
Gh_A01G1667	1	243	0	0	0
Gh_A01G1668	1	237	0	0	0
Gh_A01G1669	1	231	0	0	0
Gh_A01G1670	12	1551	1.34848	1.60694	1.74693
Gh_A01G1671	10	951	25.6838	23.9424	24.1564
Gh_A01G1672	11	1146	3.56131	4.70687	5.08616
Gh_A01G1673	25	3540	8.14809	8.35484	7.48934
Gh_A01G1674	2	654	0.728528	0.783428	0.423744
Gh_A01G1675	13	1473	0.0982369	0.0864311	0.098752
Gh_A01G1676	2	762	0.0226878	0.0253364	0
Gh_A01G1677	19	3012	2.1946	2.28383	2.30114
Gh_A01G1678	2	243	28.1223	30.5214	31.8424
Gh_A01G1679	23	2961	23.4452	23.475	23.3424
Gh_A01G1680	1	939	12.4062	10.7836	14.2867
Gh_A01G1681	3	1527	0.0481357	0.0513087	0.0718863
Gh_A01G1682	3	771	0	0	0
Gh_A01G1683	6	1116	6.74268	8.23981	8.14648
Gh_A01G1684	4	936	42.9723	45.0593	49.6336
Gh_A01G1685	5	1440	27.9101	22.61	30.2322
Gh_A01G1686	2	1335	7.67024	7.93692	6.54821
Gh_A01G1687	2	1428	0.0196401	0	0.0231188
Gh_A01G1688	3	297	0.64239	0.243359	0.485939
Gh_A01G1689	3	276	0	0	0
Gh_A01G1690	11	933	48.8458	44.0803	45.3554
Gh_A01G1691	1	441	0	0	0
Gh_A01G1692	7	1905	0	0	0
Gh_A01G1693	2	321	0	0	0
Gh_A01G1694	32	3315	28.0873	29.7017	28.8973
Gh_A01G1695	11	1917	0	0	0
Gh_A01G1696	1	708	16.5257	15.3119	13.7209
Gh_A01G1697	3	1281	0.605994	0.436132	0.693834
Gh_A01G1698	3	1566	8.56023	8.42117	8.05025
Gh_A01G1699	14	1866	17.4238	18.3175	17.865
Gh_A01G1700	1	483	0	0	0
Gh_A01G1701	8	2253	0.489278	0.291794	1.01266
Gh_A01G1702	1	522	0.568913	0.56861	0.532105
Gh_A01G1703	7	1410	21.293	20.8559	16.1579
Gh_A01G1704	2	543	25.4864	27.8981	26.2867
Gh_A01G1705	6	813	4.65013	4.0835	3.87968
Gh_A01G1706	6	834	25.9608	24.7698	27.0618
Gh_A01G1707	4	2244	11.7569	11.2516	14.8529
Gh_A01G1708	3	732	21.2853	19.4841	23.3652
Gh_A01G1709	1	1191	1.61701	1.33117	1.8143
Gh_A01G1710	5	990	1.53357	2.09426	2.08975
Gh_A01G1711	2	2361	0.122001	0.102905	0.0442723
Gh_A01G1712	6	1671	0.162704	0.274192	0.0756799
Gh_A01G1713	1	738	0.409255	0.453212	0.379041
Gh_A01G1714	1	1209	0.965839	1.30301	1.22941
Gh_A01G1715	3	1905	1.69348	2.20683	1.952
Gh_A01G1716	3	438	0.0833353	0	0
Gh_A01G1717	7	2376	9.67866	12.1438	12.2482
Gh_A01G1718	7	663	31.7903	36.0804	33.3237
Gh_A01G1719	2	2862	33.878	24.8483	27.4849
Gh_A01G1720	6	1086	14.5591	15.0782	16.8994
Gh_A01G1721	6	798	7.30608	6.85748	6.40521
Gh_A01G1722	4	690	14.285	14.6177	13.6478
Gh_A01G1723	1	630	0	0	0
Gh_A01G1724	2	399	0	0	0
Gh_A01G1725	1	630	0.69395	1.52903	4.34805
Gh_A01G1726	1	681	3.6983	3.86478	8.18958
Gh_A01G1727	1	1407	2.82941	2.86703	2.50414
Gh_A01G1728	7	648	0.198687	0.725295	0.725482
Gh_A01G1729	1	522	1.75774	1.52996	1.93402
Gh_A01G1730	6	612	0.094652	0.288074	0
Gh_A01G1731	1	615	2.20642	2.27374	2.36456
Gh_A01G1732	1	813	4.16715	3.51737	3.64707
Gh_A01G1733	5	636	73.4566	63.7819	70.1775
Gh_A01G1734	1	348	0.988789	0.925367	0.783686
Gh_A01G1735	1	417	12.9426	18.8526	17.9125
Gh_A01G1736	2	825	4.64	4.96042	3.63607
Gh_A01G1737	2	1002	4.83903	6.04655	2.09083
Gh_A01G1738	3	183	14.1578	38.1053	14.7544
Gh_A01G1739	2	825	2.40729	2.22895	0.420061
Gh_A01G1740	2	825	1.91558	2.45876	1.31293
Gh_A01G1741	2	327	0	0	0.172803
Gh_A01G1742	1	849	0.169495	0.0651507	0.155833
Gh_A01G1743	1	1638	3.90718	3.96768	4.09663
Gh_A01G1744	10	1185	1.0852	0.726737	0.550349
Gh_A01G1745	3	855	0.0757992	0.146843	0.106368
Gh_A01G1746	4	1263	0.0169054	0	0
Gh_A01G1747	6	495	24.3404	21.8061	22.2348
Gh_A01G1748	17	2784	17.3826	15.9813	18.0112
Gh_A01G1749	2	714	0	0	0
Gh_A01G1750	8	2547	0.0815601	0.0742777	0.115368
Gh_A01G1751	5	1017	0.783296	0.86977	0.667159
Gh_A01G1752	25	4944	11.9797	11.3439	12.2602
Gh_A01G1753	5	294	93.0648	103.359	87.7502
Gh_A01G1754	5	1350	2.29814	1.89467	2.68093
Gh_A01G1755	8	945	1.94534	1.69484	2.14429
Gh_A01G1756	8	1419	28.9579	28.8088	28.5648
Gh_A01G1757	1	1254	0.198547	0.154178	0.168184
Gh_A01G1758	2	1128	17.3605	16.2288	18.8363
Gh_A01G1759	1	840	6.07637	5.02208	6.99479
Gh_A01G1760	12	1032	19.2085	19.453	19.4679
Gh_A01G1761	1	492	0	0.107024	0.388941
Gh_A01G1762	4	480	2.48474	2.33362	3.12409
Gh_A01G1763	3	219	59.9621	109.399	63.2065
Gh_A01G1764	10	1053	9.78885	9.56526	10.4288
Gh_A01G1765	1	408	0	0	0
Gh_A01G1766	1	2082	0.767283	0.899814	0.756904
Gh_A01G1767	7	1425	7.21677	7.92788	7.329
Gh_A01G1768	5	1161	0.774529	1.84855	1.00078
Gh_A01G1769	1	291	0	0	0
Gh_A01G1770	1	762	9.54029	10.0557	12.0476
Gh_A01G1771	1	330	0	0	0
Gh_A01G1772	3	792	0	0	0.075381
Gh_A01G1773	1	537	22.1862	26.5523	40.4424
Gh_A01G1774	5	1074	0	0.016493	0
Gh_A01G1775	1	669	0.678651	0.0958846	0.126543
Gh_A01G1776	2	426	63.5345	62.786	59.4774
Gh_A01G1777	10	1305	41.1761	42.1138	39.9079
Gh_A01G1778	22	2610	20.8938	17.5063	17.6194
Gh_A01G1779	6	564	28.0843	28.9975	28.6805
Gh_A01G1780	3	1518	8.25808	6.17182	8.84683
Gh_A01G1781	1	510	3.76729	3.83051	2.66646
Gh_A01G1782	1	615	0	0	0.070542
Gh_A01G1783	1	534	0	0	0.0479647
Gh_A01G1784	2	1851	7.88253	8.38756	8.15928
Gh_A01G1785	3	1077	3.04826	3.3903	0.588736
Gh_A01G1786	1	867	2.6061	2.51004	1.91881
Gh_A01G1787	3	282	36.7434	22.1501	77.9342
Gh_A01G1788	3	282	0	0	0
Gh_A01G1789	6	945	29.4928	32.3788	29.2972
Gh_A01G1790	13	930	18.7195	18.5661	18.6193
Gh_A01G1791	6	735	63.0134	60.6812	60.1946
Gh_A01G1792	16	1338	216.709	193.325	247.218
Gh_A01G1793	1	684	23.1883	21.8156	23.6899
Gh_A01G1794	1	2454	5.42543	5.24237	4.46304
Gh_A01G1795	9	1590	6.59638	6.13642	6.07695
Gh_A01G1796	1	1707	6.30138	6.6714	5.76233
Gh_A01G1797	2	2025	10.0817	8.269	7.05694
Gh_A01G1798	16	1584	71.3317	61.9208	75.8146
Gh_A01G1799	16	1584	50.8891	46.0933	52.8973
Gh_A01G1800	1	1314	0	0.0122015	0.0505171
Gh_A01G1801	3	681	0	0	0
Gh_A01G1802	3	684	0.599257	0.277704	0.246321
Gh_A01G1803	4	201	208.28	354.813	264.622
Gh_A01G1804	4	1611	6.75054	5.88148	7.20235
Gh_A01G1805	4	1485	1.7737	2.28804	1.7801
Gh_A01G1806	4	1626	3.26164	2.56315	3.34514
Gh_A01G1807	1	2664	5.39953	4.76108	5.16829
Gh_A01G1808	4	1470	23.5852	23.6752	24.8509
Gh_A01G1809	12	1419	0.392527	0.59313	0.587972
Gh_A01G1810	5	828	0	0	0.0443817
Gh_A01G1811	14	3495	10.1783	9.94809	9.56765
Gh_A01G1812	5	1068	0.871366	1.02519	1.23614
Gh_A01G1813	10	780	0.397179	0.248755	0.224817
Gh_A01G1814	10	1419	6.23403	6.4279	6.78755
Gh_A01G1815	21	3096	12.9747	14.4726	12.7984
Gh_A01G1816	21	3093	19.037	19.5325	19.5929
Gh_A01G1817	8	2478	5.40563	6.24623	5.03637
Gh_A01G1818	6	618	47.009	51.3812	50.6216
Gh_A01G1819	1	873	0.054984	0.0817801	0.0218594
Gh_A01G1820	2	750	79.528	55.136	100.894
Gh_A01G1821	8	798	2.90091	2.76492	2.81631
Gh_A01G1822	7	840	0	0	0
Gh_A01G1823	5	1368	2.17538	2.16142	1.67556
Gh_A01G1824	2	1491	2.12464	2.4131	2.2908
Gh_A01G1825	6	1227	4.53383	4.15045	4.22934
Gh_A01G1826	6	786	8.37897	7.48526	9.30594
Gh_A01G1827	11	1623	16.6708	14.2579	13.6554
Gh_A01G1828	3	789	0.135061	0.0703177	0.148619
Gh_A01G1829	10	3990	32.0565	25.502	21.4324
Gh_A01G1830	4	333	19.3451	24.8572	20.1202
Gh_A01G1831	9	1062	8.40165	7.9274	7.95094
Gh_A01G1832	1	936	0.0169016	0	0
Gh_A01G1833	2	744	2.01362	2.94067	2.47261
Gh_A01G1834	1	942	0	0	0
Gh_A01G1835	2	276	0.46137	0	0.386633
Gh_A01G1836	15	2373	5.41292	5.2194	5.76719
Gh_A01G1837	8	1446	30.0011	31.0704	30.8815
Gh_A01G1838	1	282	0	0.639654	0.611836
Gh_A01G1839	2	2166	30.4117	36.5105	44.6083
Gh_A01G1840	1	1908	2.18024	1.94096	1.59157
Gh_A01G1841	5	2106	0.0790794	0.0633022	0.228697
Gh_A01G1842	7	657	5.17795	4.9737	6.46317
Gh_A01G1843	4	858	5.3268	2.90968	5.79441
Gh_A01G1844	4	858	0.667675	0.50875	0.284284
Gh_A01G1845	1	1281	19.408	16.4152	17.2358
Gh_A01G1846	8	1545	6.61641	6.54487	6.26884
Gh_A01G1847	9	1440	8.40523	9.21355	14.529
Gh_A01G1848	8	816	13.6597	13.277	14.1809
Gh_A01G1849	16	2130	1.19724	1.21503	1.06595
Gh_A01G1850	6	837	0.094787	0.107868	0.0907577
Gh_A01G1851	1	3108	4.42816	5.29409	3.96437
Gh_A01G1852	2	2106	6.05397	4.85589	5.52562
Gh_A01G1853	2	243	237.78	195.656	194.607
Gh_A01G1854	3	747	28.3893	23.0651	29.5706
Gh_A01G1855	2	336	0	0	0
Gh_A01G1856	2	1344	577.998	558.751	634.149
Gh_A01G1857	5	1401	3.84732	4.75516	4.499
Gh_A01G1858	3	372	22.1402	21.5074	23.2679
Gh_A01G1859	10	1929	3.52399	2.76795	3.214
Gh_A01G1860	3	1746	6.01965	6.81602	5.45423
Gh_A01G1861	4	429	215.986	217.281	219.196
Gh_A01G1862	10	4875	14.657	14.1547	14.6661
Gh_A01G1863	4	1053	4.22135	4.03596	4.51507
Gh_A01G1864	5	531	3.5023	3.55835	2.84575
Gh_A01G1865	1	708	0	0	0
Gh_A01G1866	1	906	0	0	0
Gh_A01G1867	10	1446	6.53495	5.68476	5.66854
Gh_A01G1868	8	3186	38.9351	43.5845	46.3882
Gh_A01G1869	1	453	0	0	0.06711
Gh_A01G1870	1	1911	0.111446	0.173114	0.200213
Gh_A01G1871	7	1347	10.7642	9.37184	11.7209
Gh_A01G1872	3	624	0.850818	0.897846	1.4955
Gh_A01G1873	5	2700	12.4087	13.468	12.4133
Gh_A01G1874	1	1557	1.98258	2.17043	1.85404
Gh_A01G1875	1	393	0.16503	0.28597	0.25924
Gh_A01G1876	8	648	50.5339	49.521	54.0314
Gh_A01G1877	1	414	163.875	132.561	159.562
Gh_A01G1878	2	312	10.1602	8.44314	6.17339
Gh_A01G1879	2	465	293.316	194.47	289.111
Gh_A01G1880	2	456	672.16	550.154	658.118
Gh_A01G1881	3	435	15.5396	11.3413	11.0757
Gh_A01G1882	18	2448	10.8198	11.4505	11.8451
Gh_A01G1883	1	363	0	0	0.107758
Gh_A01G1884	1	426	0.066869	0.217225	0.141764
Gh_A01G1885	3	420	163.309	139.154	134.527
Gh_A01G1886	3	420	93.2359	87.0668	84.2202
Gh_A01G1887	14	4413	0	0	0.00951394
Gh_A01G1888	3	1410	19.0652	19.1104	17.5569
Gh_A01G1889	5	2439	0.0705272	0.0765875	0.152008
Gh_A01G1890	1	312	698.262	531.29	544.844
Gh_A01G1891	11	1425	0	0	0
Gh_A01G1892	9	906	10.4272	10.7961	8.1058
Gh_A01G1893	1	414	0	0	0
Gh_A01G1894	2	1422	3.11361	2.87271	2.10562
Gh_A01G1895	4	1656	5.98453	5.66301	4.41936
Gh_A01G1896	2	336	0	0	0
Gh_A01G1897	3	1413	0.0622821	0.0452016	0.0221943
Gh_A01G1898	7	1275	15.0879	13.7675	7.35706
Gh_A01G1899	18	2196	0.00780153	0	0.0337264
Gh_A01G1900	8	1449	0.0126888	0	0.0221229
Gh_A01G1901	1	441	0	0	0
Gh_A01G1902	1	1392	0	0	0
Gh_A01G1903	1	2022	2.21259	1.88889	1.4183
Gh_A01G1904	7	849	8.47366	8.03054	9.02777
Gh_A01G1905	6	1722	0.291282	0.125165	0.135665
Gh_A01G1906	12	1689	11.6983	11.3103	13.0458
Gh_A01G1907	8	2484	17.1878	21.0791	18.7771
Gh_A01G1908	2	456	0	0	0
Gh_A01G1909	7	897	17.5806	26.7589	16.4352
Gh_A01G1910	3	795	4.37087	3.24387	4.86573
Gh_A01G1911	6	1116	4.00671	3.71904	3.69685
Gh_A01G1912	17	6045	13.5317	12.4233	11.4517
Gh_A01G1913	3	237	172.144	186.883	185.103
Gh_A01G1914	12	1296	0.874125	1.1063	1.31192
Gh_A01G1915	4	1137	1.42396	1.74394	1.39508
Gh_A01G1916	1	579	1.49045	0.912618	0.596023
Gh_A01G1917	7	2697	0.0187147	0	0.0222577
Gh_A01G1918	1	549	0.103476	0.130812	0.174987
Gh_A01G1919	9	1209	4.67431	3.95597	4.87873
Gh_A01G1920	5	492	0	0	0
Gh_A01G1921	1	1443	4.29518	4.04056	5.22602
Gh_A01G1922	1	1482	9.7459	9.83782	11.1075
Gh_A01G1923	2	1947	220.603	182.674	324.318
Gh_A01G1924	1	951	2.6092	2.86414	1.96185
Gh_A01G1925	7	1665	4.2189	3.92081	5.2721
Gh_A01G1926	1	423	2.97331	6.29639	7.92629
Gh_A01G1927	12	951	7.666	8.4984	9.03185
Gh_A01G1928	10	1479	2.51974	4.07393	2.9914
Gh_A01G1929	3	540	2.31571	1.68788	4.11709
Gh_A01G1930	1	2196	0.00879927	0.0324581	0.0276398
Gh_A01G1931	3	549	1.48654	1.05589	1.69482
Gh_A01G1932	7	1527	4.06958	3.98544	4.18798
Gh_A01G1933	5	393	73.3731	81.5332	64.4855
Gh_A01G1934	3	1452	1.56411	1.28991	1.31463
Gh_A01G1935	4	2967	0	0	0.00501143
Gh_A01G1936	3	1059	0	0	0.0336657
Gh_A01G1937	3	1356	0.0154836	0	0
Gh_A01G1938	3	1284	0	0	0
Gh_A01G1939	9	2340	15.7837	15.0172	16.4431
Gh_A01G1940	4	921	4.17275	4.55802	3.503
Gh_A01G1941	2	843	15.4963	14.7029	17.8181
Gh_A01G1942	8	684	15.3085	13.5514	12.2008
Gh_A01G1943	19	2265	15.3112	13.4397	12.6983
Gh_A01G1944	1	1392	4.06417	2.928	2.38362
Gh_A01G1945	1	297	0	0	0
Gh_A01G1946	1	2088	2.86034	2.47403	2.67208
Gh_A01G1947	2	771	1.35021	1.65469	1.41082
Gh_A01G1948	5	1677	0	0	0
Gh_A01G1949	2	888	12.6294	10.0847	12.2446
Gh_A01G1950	13	1437	6.14072	5.55921	5.45269
Gh_A01G1951	1	396	0	0.093373	0.279726
Gh_A01G1952	5	615	3.00053	3.03029	3.24441
Gh_A01G1953	10	927	79.5888	78.3334	85.2573
Gh_A01G1954	1	291	0	0	0
Gh_A01G1955	8	1449	12.7862	10.6443	12.1105
Gh_A01G1956	3	366	61.4509	56.8995	44.8405
Gh_A01G1957	1	2616	0.433093	0.31463	0.300617
Gh_A01G1958	22	2949	4.93517	5.74096	5.32915
Gh_A01G1959	4	684	69.1594	63.8153	71.6802
Gh_A01G1960	9	1182	79.0644	71.8733	78.7156
Gh_A01G1961	8	1284	0	0	0
Gh_A01G1962	2	780	0.0438237	0	0
Gh_A01G1963	7	1806	20.0235	18.868	19.3201
Gh_A01G1964	3	1074	0.201624	0.016493	0.0826313
Gh_A01G1965	3	1023	22.6631	23.7578	20.6528
Gh_A01G1966	27	4017	13.2016	12.7028	13.5119
Gh_A01G1967	1	933	12.5514	13.1104	15.2629
Gh_A01G1968	10	1470	6.84803	6.35621	6.95275
Gh_A01G1969	11	1353	49.4394	30.1931	41.0229
Gh_A01G1970	10	1158	2.03781	1.97455	2.4555
Gh_A01G1971	7	516	6.21691	6.88593	5.91545
Gh_A01G1972	2	858	2.64176	2.16305	1.86804
Gh_A01G1973	4	507	4.33141	6.10628	4.08226
Gh_A01G1974	6	1125	1.53586	1.687	1.9661
Gh_A01G1975	16	2598	15.2369	13.8675	15.3687
Gh_A01G1976	3	2358	0	0.0126038	0
Gh_A01G1977	1	3366	1.14932	1.0037	1.18753
Gh_A01G1978	2	513	0.058999	0	0.0517963
Gh_A01G1979	1	756	5.83903	5.0485	5.93952
Gh_A01G1980	4	831	17.9861	17.7434	16.9481
Gh_A01G1981	4	1470	0.422876	0.342134	0.109969
Gh_A01G1982	4	543	0	0	0
Gh_A01G1983	5	981	0	0	0
Gh_A01G1984	4	2826	13.0409	12.2152	12.2576
Gh_A01G1985	1	771	0.0328767	0.0239295	0.0741569
Gh_A01G1986	2	324	27.2582	26.5298	29.8239
Gh_A01G1987	5	1530	7.49525	8.68774	8.12851
Gh_A01G1988	5	789	89.9443	80.5836	97.252
Gh_A01G1989	3	483	0.13362	0.054023	0.289682
Gh_A01G1990	1	510	3.945	7.42532	9.84006
Gh_A01G1991	5	972	0.0558302	0.017975	0
Gh_A01G1992	12	1578	0.5719	0.546078	0.670467
Gh_A01G1993	2	933	4.97894	5.69544	5.70474
Gh_A01G1994	1	648	3.62035	4.29401	5.39201
Gh_A01G1995	3	489	63.3385	55.3452	58.7688
Gh_A01G1996	4	1227	71.5755	61.1332	62.8174
Gh_A01G1997	3	744	1.16734	0.758789	1.03568
Gh_A01G1998	8	2001	1.6689	2.14992	1.54689
Gh_A01G1999	8	4353	2.51891	2.40603	2.49819
[truncated: 68,479 more rows]

## Sheet: miRNAs
sRNA.readcount	A_TPM	B_TPM	R_TPM
aau-miR160	16.9595	12.7983	8.67023
aau-miR168	2.10446	2.59966	1.17165
ahy-miR156a	0	0	0.234331
ahy-miR398	0.742751	1.19984	1.99181
aly-miR157d-3p	0.123792	0.899883	0.351496
aly-miR162a-5p	1.36171	0.999871	1.05449
aly-miR166g-5p	19.9305	15.498	12.771
ama-miR396-3p	0.866543	0.199974	0.702992
aqc-miR159	0.123792	0.299961	0.234331
aqc-miR171f	1.36171	0.699909	0.937322
ata-miR393-5p	0.247584	0.0999871	0
ata-miR395b-3p	0.123792	0	0.234331
ath-miR156a-5p	1.60929	1.09986	0.702992
ath-miR156g	0	0.0999871	0
ath-miR157a-5p	6.0658	12.0984	4.56945
ath-miR159a	320.745	231.67	159.813
ath-miR159b-3p	100.767	77.49	51.0841
ath-miR159c	13.4933	16.8978	7.14708
ath-miR160a-5p	16.4643	12.5984	8.31873
ath-miR162a-3p	14.3599	7.89898	7.49858
ath-miR162a-5p	1.36171	0.999871	1.05449
ath-miR164a	11.6364	11.4985	7.49858
ath-miR164c-5p	2.35205	3.29957	2.10897
ath-miR166a-3p	365.681	283.763	150.206
ath-miR167a-5p	14.3599	15.8979	8.4359
ath-miR167d	15.3502	14.4981	7.96724
ath-miR168a-3p	1.98067	2.2997	0.820157
ath-miR168a-5p	4.5803	3.8995	2.6948
ath-miR170-5p	5.32305	5.3993	3.16346
ath-miR171b-3p	1.4855	0.799896	0.468661
ath-miR171c-5p	0.371376	1.19984	0.468661
ath-miR172a	1.98067	1.99974	0.820157
ath-miR172c	14.1123	9.49877	7.49858
ath-miR2111a-5p	0	0.0999871	0.117165
ath-miR319a	546.541	353.254	254.014
ath-miR319c	130.229	79.2897	49.0922
ath-miR390a-3p	1.11413	1.19984	0.585826
ath-miR390a-5p	81.8264	45.4941	28.0025
ath-miR393a-5p	0.247584	0.0999871	0
ath-miR394a	1.60929	0.599922	0.702992
ath-miR395a	3.46617	5.19933	2.34331
ath-miR396a-3p	0	0.599922	0
ath-miR396a-5p	0.866543	0.599922	0.937322
ath-miR396b-3p	0.866543	0.199974	0.702992
ath-miR396b-5p	3.83755	4.79938	3.28063
ath-miR397a	0.123792	0.0999871	0
ath-miR398a-3p	0.371376	1.09986	1.99181
ath-miR398b-3p	0.247584	0	0
ath-miR399b	0.371376	0.999871	0.468661
ath-miR399f	0.123792	0.0999871	0
ath-miR403-3p	0.371376	0	0.234331
ath-miR408-3p	0	0	0.117165
ath-miR414	0.123792	0	0
ath-miR5658	0	0.0999871	0.468661
ath-miR8175	1.73309	2.39969	2.46047
ath-miR858a	0.247584	0.199974	0.468661
ath-miR858b	0.247584	0.199974	0.468661
atr-miR390.1	80.7123	44.9942	27.4167
atr-miR8577	0	0.0999871	0.234331
bdi-miR159a-3p	0.495168	0.599922	0.117165
bdi-miR162	1.23792	0.699909	0.937322
bna-miR167d	15.2264	14.2981	7.73291
bra-miR408-5p	0	0	0.117165
cca-miR156b	0	0.199974	0
cca-miR390	0.866543	0.499935	0.468661
cme-miR166i	2.22825	3.0996	2.34331
cme-miR399d	0.123792	0.199974	0
cpa-miR166e	352.064	274.764	144.23
cpa-miR8155	0.495168	1.59979	1.05449
csi-miR160	17.2071	13.0983	8.78739
gar-miR2947	55.2112	47.2939	19.5666
ghr-miR160	0.247584	0.199974	0.117165
ghr-miR2948-5p	18.6926	25.1967	17.4576
ghr-miR2949a-3p	0.247584	0.599922	0.234331
ghr-miR2949a-5p	24.7584	20.9973	12.068
ghr-miR2949b	3.58997	2.89962	2.10897
ghr-miR2950	0.495168	0.799896	0.117165
ghr-miR3476-5p	24.5108	22.0971	14.5285
ghr-miR482a	8.41785	5.19933	4.56945
ghr-miR482b	16.3405	16.1979	9.13889
ghr-miR7484a	0.123792	0.399948	0.117165
ghr-miR7485	0	0.299961	0.117165
ghr-miR7486a	0.123792	0.399948	0.585826
ghr-miR7487	0.247584	0	0
ghr-miR7490	0.123792	0	0
ghr-miR7491	1.4855	0.599922	0.585826
ghr-miR7492a	0.123792	0	0
ghr-miR7494	0.247584	0.199974	0
ghr-miR7495a	0.123792	0.699909	0.117165
ghr-miR7496a	0	0	0.117165
ghr-miR7498	0	0.0999871	0
ghr-miR7500	1.23792	0.199974	0.351496
ghr-miR7501	0.495168	0.499935	0.585826
ghr-miR7503	0.123792	0.0999871	0.117165
ghr-miR7504a	1.60929	1.39982	0.585826
ghr-miR7504b	1.36171	1.09986	0.234331
ghr-miR7505	0.618959	0.499935	0.117165
ghr-miR7506	0.123792	0.499935	0.234331
ghr-miR7507	0.618959	0.399948	0
ghr-miR7508	19.1877	15.198	15.4658
ghr-miR7509	0	0.0999871	0.234331
ghr-miR7510a	2.35205	1.99974	1.52315
ghr-miR7510b	0	0.0999871	0.117165
ghr-miR7511	0.247584	0.199974	0
ghr-miR7512	0.123792	0.0999871	0
ghr-miR7514	0.247584	0.0999871	0
ghr-miR827a	0.123792	0.0999871	0
gma-miR159a-5p	0	0.199974	0
gma-miR159e-5p	0	0.199974	0
gma-miR160a-3p	1.23792	0.699909	0.468661
gma-miR160b	17.4547	13.1983	9.13889
gma-miR164b	11.6364	11.4985	7.49858
gma-miR166m	0	0.0999871	0
gma-miR166u	409.999	313.359	171.647
gma-miR167h	11.884	13.7982	7.02992
gma-miR167i	9.40818	12.3984	5.85826
gma-miR168b	4.5803	3.8995	2.6948
gma-miR171a	1.23792	0.499935	0.468661
gma-miR172b-5p	0.247584	0	0
gma-miR172d	0.123792	0.0999871	0
gma-miR319q	150.531	91.0882	54.2475
gma-miR390a-3p	1.11413	1.19984	0.585826
gma-miR390b-5p	0.866543	0.399948	0.468661
gma-miR390e	81.8264	45.4941	28.0025
gma-miR395d	0	0	0.117165
gma-miR396a-3p	0	0.599922	0
gma-miR396b-3p	2.35205	1.39982	1.87464
gma-miR396d	0.123792	0	0
gma-miR396h	0.866543	0.599922	0.937322
gma-miR408d	0	0	0.117165
gma-miR4995	0	0.0999871	0.585826
gma-miR5368	0.618959	0.399948	0.937322
gma-miR6300	1.98067	2.59966	2.81197
gra-miR166c	1.85688	2.2997	1.17165
gra-miR166d	23.1491	16.7978	14.4113
gra-miR167a	0	0.0999871	0.117165
gra-miR167c	31.6907	35.5954	19.8009
gra-miR172b	0.866543	0.0999871	0.234331
gra-miR3267	2.22825	0.899883	0.585826
gra-miR3476	14.4837	15.8979	10.7792
gra-miR399	0.123792	0	0
gra-miR477	0.123792	0	0
gra-miR482	2.72342	1.89975	2.34331
gra-miR482c	3.46617	2.39969	1.64031
gra-miR482d	46.7933	39.1949	32.5719
gra-miR5207	1.98067	0.999871	0.234331
gra-miR530b	0	0.199974	0
gra-miR5741	0.123792	0.299961	0
gra-miR7484d	0	0	0.117165
gra-miR7484e	0.247584	0.399948	0
gra-miR7484g	0.123792	0	0.117165
gra-miR7484h	0.247584	0.299961	0
gra-miR7484j	0.247584	0.399948	0.234331
gra-miR7484k	0.866543	1.29983	1.17165
gra-miR7484n	0.990335	0.799896	0.468661
gra-miR7484o	0.123792	0	0.117165
gra-miR7486e	1.36171	0.199974	0.702992
gra-miR7486f	0	0.299961	0
gra-miR7486h	0.495168	0.0999871	0.351496
gra-miR7486i	0.371376	0.399948	0.234331
gra-miR7486j	3.96134	2.19972	2.46047
gra-miR7492e	0	0.0999871	0
gra-miR7492n	0.123792	0	0
gra-miR7492o	0	0.0999871	0
gra-miR7494b	0.495168	0.899883	0.351496
gra-miR7494c	0.495168	0.0999871	0.117165
gra-miR7502e	0	0.0999871	0
gra-miR7503b	0.123792	0	0.117165
gra-miR7504d	0.123792	0	0
gra-miR7504e	0.247584	0	0
gra-miR7504g	0	0	0.117165
gra-miR7504h	0	0	0.117165
gra-miR7504i	0	0	0.117165
gra-miR7504k	0.123792	0	0
gra-miR7505b	7.05614	5.19933	4.21795
gra-miR7506b	0	0.0999871	0
gra-miR7584e	0	0	0.117165
gra-miR8632	0.990335	0.499935	0.820157
gra-miR8633	4.33272	3.39956	2.6948
gra-miR8634	0.123792	0.0999871	0.234331
gra-miR8636	0.247584	0.699909	0.117165
gra-miR8637	0.247584	0.599922	0
gra-miR8638	2.84721	24.6968	6.44409
gra-miR8639a	1.36171	1.19984	0.585826
gra-miR8641	0.247584	0.199974	0
gra-miR8642	0	0	0.117165
gra-miR8643a	0	0.0999871	0
gra-miR8644	0	0	0.117165
gra-miR8646	0	0.299961	0
gra-miR8647	0.123792	0.199974	0.234331
gra-miR8649	0.371376	0	0
gra-miR8650	0.123792	0	0
gra-miR8654a	0.123792	0	0
gra-miR8657a	0	0.399948	0
gra-miR8658	0	0.0999871	0
gra-miR8664	0.123792	0	0
gra-miR8666	0	0.0999871	0
gra-miR8667	0.618959	0.999871	0.351496
gra-miR8668	0.123792	0	0
gra-miR8670a	2.10446	2.2997	2.10897
gra-miR8672	0.495168	0.299961	0.234331
gra-miR8674a	0.866543	0.499935	0.351496
gra-miR8674c	0	0.0999871	0
gra-miR8675a	0	0.199974	0
gra-miR8675b	0	0	0.117165
gra-miR8676	0.123792	0.0999871	0
gra-miR8677	0.247584	0.0999871	0.117165
gra-miR8678	0.866543	0.199974	0.234331
gra-miR8683	0.123792	0.0999871	0.117165
gra-miR8686	0.123792	0	0.117165
gra-miR8689	0	0.199974	0.117165
gra-miR8691	1.23792	0.199974	0.585826
gra-miR8692	5.44684	3.8995	3.0463
gra-miR8693	0.123792	0	0
gra-miR8697	0.371376	0.0999871	0
gra-miR8698	0	0.0999871	0
gra-miR8700	0.247584	0.299961	0.117165
gra-miR8701	0.742751	0.199974	0.585826
gra-miR8702	0.371376	0.499935	0.351496
gra-miR8703a	0	0	0.117165
gra-miR8704	0	0.0999871	0
gra-miR8705	0.123792	0.199974	0
gra-miR8707	0	0.0999871	0
gra-miR8708	0.123792	0	0
gra-miR8710a	0	0.0999871	0
gra-miR8714	0.247584	0.199974	0
gra-miR8715	2.59963	0.799896	1.52315
gra-miR8716	0.247584	0	0
gra-miR8718	3.34238	1.29983	1.87464
gra-miR8719	0.371376	0.0999871	0
gra-miR8723a	0	0.0999871	0
gra-miR8723b	0.123792	0.199974	0
gra-miR8727	0.495168	0	0
gra-miR8728	0.123792	0.399948	0.117165
gra-miR8730	0	0.0999871	0
gra-miR8733	0	0.299961	0.351496
gra-miR8736	0	0	0.117165
gra-miR8737	0.123792	0	0
gra-miR8739	0.123792	0.0999871	0
gra-miR8741	0.866543	0.399948	0.351496
gra-miR8742a	0.123792	0.0999871	0
gra-miR8743c	0	0	0.117165
gra-miR8746	0.247584	0.299961	0.234331
gra-miR8749	0.123792	0	0.117165
gra-miR8752	0.123792	0	0
gra-miR8753	0.123792	0.199974	0
gra-miR8755	0	0.0999871	0
gra-miR8759	0.247584	0	0
gra-miR8762a	0.618959	0.0999871	0.702992
gra-miR8763	0	0.0999871	0
gra-miR8764	0	0	0.117165
gra-miR8765	0.247584	0.0999871	0
gra-miR8766	0.123792	0	0.117165
gra-miR8767a	0	0.299961	0.117165
gra-miR8768	0	0.399948	0.117165
gra-miR8771a	0.247584	0.199974	0.234331
gra-miR8771c	0.123792	0.299961	0
gra-miR8771e	0	0.0999871	0
gra-miR8779	0	0.0999871	0.117165
gra-miR8781b	0.123792	0.399948	0.234331
gra-miR8785	0	0.0999871	0
gra-miR8787	0.123792	0	0
han-miR3630-3p	0.123792	0.0999871	0
hbr-miR156	6.0658	12.0984	4.56945
hbr-miR6173	0.123792	0.299961	0.234331
hci-miR164a	0.123792	0.399948	0.820157
htu-miR171a	8.66543	8.99883	5.03811
lus-miR159b	100.767	77.49	51.0841
lus-miR172j	0.123792	0.0999871	0
mdm-miR396a	0.123792	0.0999871	0
mes-miR166i	0.371376	0.799896	0.117165
mes-miR172c	0.247584	0	0
mes-miR477a	1.60929	0.0999871	0.117165
mes-miR477i	0.123792	0.0999871	0
mes-miR535a	4.45651	3.79951	1.99181
mes-miR535b	0.371376	0.199974	0.234331
mtr-miR166b	72.4183	50.1935	36.4384
mtr-miR171c	0.495168	0.299961	0
mtr-miR171e-5p	0.123792	0.0999871	0.117165
mtr-miR172a	16.7119	6.49916	7.49858
mtr-miR172d-5p	4.82788	1.89975	1.99181
mtr-miR319a-3p	378.184	234.77	147.277
mtr-miR319a-5p	0.495168	0.0999871	0.351496
mtr-miR395a	0.123792	0	0.234331
mtr-miR395g	0.123792	0	0.234331
mtr-miR395h	0	0	0.117165
novel_1	1012.25	745.203	812.658
novel_10	30.329	24.7968	17.4576
novel_102	0.247584	0.399948	0.351496
novel_11	8.04647	10.5986	5.03811
novel_12	9.1606	7.49903	8.20157
novel_13	9.90335	6.69913	5.27244
novel_15	6.18959	8.69887	7.96724
novel_16	7.92268	4.69939	3.98362
novel_2	144.465	177.777	155.595
novel_20	2.35205	3.0996	1.40598
novel_22	3.21859	3.49955	1.40598
novel_24	2.97101	1.99974	1.40598
novel_25	1.4855	1.59979	0.937322
novel_27	2.97101	1.39982	0.702992
novel_28	2.10446	2.09973	1.05449
novel_29	0	2.39969	0.937322
novel_31	1.60929	1.39982	1.17165
novel_32	0.742751	0.699909	0.820157
novel_34	1.11413	1.29983	0.468661
novel_37	0.742751	0.999871	0.468661
novel_39	0.123792	0.599922	0.585826
novel_4	78.7316	56.7926	35.6182
novel_41	0.247584	0.199974	0.234331
novel_42	1.36171	1.69978	0.937322
novel_43	3.34238	2.09973	1.52315
novel_44	0.371376	0.399948	0.234331
novel_45	2.84721	1.89975	1.17165
novel_46	0.495168	0	0.117165
novel_47	0.618959	0.0999871	0.234331
novel_49	0.371376	0.299961	0.117165
novel_50	0.990335	0.599922	0.117165
novel_53	0.371376	0.499935	0.702992
novel_54	1.73309	2.2997	1.17165
novel_55	0.742751	0.599922	0.117165
novel_56	0.247584	0.499935	0.351496
novel_57	0.247584	0.299961	0.117165
novel_58	0.990335	1.19984	1.05449
novel_60	2.84721	1.09986	1.17165
novel_61	0.371376	0.499935	0.117165
novel_62	0.247584	0.499935	0.351496
novel_63	0.247584	0.399948	0
novel_65	0.618959	0.399948	0.117165
novel_67	20.6732	25.4967	22.9644
novel_68	3.96134	2.19972	2.22614
novel_69	0.371376	0.499935	0
novel_70	1.23792	0.899883	0.585826
novel_72	0.123792	0.0999871	0.351496
novel_73	0.371376	0.299961	0
novel_74	2.35205	1.89975	0.937322
novel_75	1.60929	0.599922	0.468661
novel_76	0.742751	0.999871	1.17165
novel_77	9.53198	5.69926	6.20976
novel_78	5.94201	6.99909	4.92094
novel_79	13.6171	12.8983	15.3486
novel_80	0.371376	0.0999871	0.351496
novel_81	0.247584	0.499935	0.234331
novel_83	1.85688	1.49981	0.937322
novel_88	0.990335	0.299961	0.937322
novel_89	0.618959	0.199974	0.468661
novel_9	31.8145	29.8961	11.5994
novel_90	0.495168	0.199974	0.234331
novel_92	14.3599	16.1979	31.7518
novel_94	2.10446	0.699909	1.52315
novel_95	0.495168	0.0999871	0.351496
novel_96	0.371376	0.0999871	0.351496
novel_98	0.742751	0.699909	0.117165
novel_99	0.495168	0.699909	0.937322
nta-miR397	0.123792	0.0999871	0
nta-miR477a	1.60929	0.0999871	0.117165
osa-miR159a.1	100.767	77.49	51.0841
osa-miR159f	1.60929	1.79977	0.234331
osa-miR160e-5p	8.78922	7.59902	5.27244
osa-miR160f-5p	0.371376	0.399948	0.117165
osa-miR164d	2.35205	3.29957	2.10897
osa-miR164e	0.123792	0.299961	0.585826
osa-miR166b-5p	0.742751	0.599922	0.117165
osa-miR166d-5p	50.2595	41.0947	25.3077
osa-miR166g-3p	94.3294	74.3904	47.6863
osa-miR166h-5p	0.495168	0.0999871	0
osa-miR166m	17.4547	15.9979	11.0135
osa-miR167d-5p	15.2264	14.2981	7.73291
osa-miR169n	0.123792	0	0
osa-miR171b	8.66543	8.99883	5.03811
osa-miR171c-5p	0.123792	0.399948	0.234331
osa-miR393a	0.247584	0.0999871	0
osa-miR395b	0.123792	0	0.234331
osa-miR397b	0.247584	0	0
osa-miR398b	0.495168	0.499935	1.28882
osa-miR399a	0.371376	0.0999871	0
osa-miR408-3p	0	0	0.117165
osa-miR5072	0.123792	0.0999871	0.117165
osa-miR5083	6.93235	6.29918	7.96724
osa-miR5532	0.123792	0.0999871	0
osa-miR5538	0	0.0999871	0.117165
peu-miR2916	0	0	0.234331
ppe-miR1511-3p	0.495168	1.59979	1.05449
ppe-miR393a	0.247584	0.0999871	0
ppe-miR396a	0	0.0999871	0
ppt-miR166j	0.123792	0.399948	0.234331
ppt-miR319a	19.1877	17.2978	13.474
ppt-miR390c-5p	5.81822	2.49968	1.52315
ppt-miR408b	0	0	0.117165
ppt-miR535a	0.123792	0.0999871	0.117165
pta-miR319	18.0736	15.198	12.771
ptc-miR160g	0	0.0999871	0
ptc-miR166n	72.4183	50.1935	36.4384
ptc-miR167f-3p	2.84721	2.79964	1.99181
ptc-miR167f-5p	31.5669	35.3954	19.8009
ptc-miR171c	0.123792	0.399948	0.117165
ptc-miR172b-5p	4.82788	1.89975	1.87464
ptc-miR172i	3.71376	2.39969	1.99181
ptc-miR2111a	0.123792	0.0999871	0
ptc-miR319e	226.663	157.68	119.157
ptc-miR393a-3p	0	0.0999871	0
ptc-miR396e-3p	2.35205	1.39982	1.87464
ptc-miR396g-5p	0	0.199974	0
ptc-miR397b	0.247584	0	0
ptc-miR6478	1.36171	2.2997	2.57764
rgl-miR5139	0.618959	1.59979	1.05449
rgl-miR5141	0.247584	0.599922	0.351496
sbi-miR172f	3.96134	2.69965	2.10897
sly-miR171d	0.123792	0.399948	0.117165
smo-miR171b	0.371376	0.299961	0.117165
stu-miR156f-5p	0	0.199974	0
stu-miR171d-5p	0.123792	0.399948	0
stu-miR172c-3p	0.742751	0.899883	0.351496
tae-miR395b	3.46617	5.19933	2.34331
tcc-miR169n	0	0.0999871	0
tcc-miR172d	3.96134	2.49968	2.22614
tcc-miR399e	0	0.0999871	0
vun-miR164	1.85688	0.699909	0.702992
vvi-miR166a	72.4183	50.1935	36.4384
vvi-miR167c	33.5476	39.4949	22.7301
vvi-miR171f	0.123792	0.399948	0.117165
vvi-miR172a	0.247584	0	0
vvi-miR172b	0.247584	0	0
vvi-miR2950-5p	0.123792	0.0999871	0.585826
vvi-miR3630-3p	10.3985	9.99871	13.9427
vvi-miR396a	0.247584	0.499935	0.468661
vvi-miR396b	3.83755	4.79938	3.28063
vvi-miR482	9.65577	8.19894	5.27244
vvi-miR845a	0.123792	0	0
zma-miR162-3p	12.9981	6.89911	6.91275
zma-miR164g-3p	0.618959	0.299961	0.351496
zma-miR164h-5p	0.123792	0.299961	0.585826
zma-miR166h-3p	353.797	277.064	145.871
zma-miR171b-3p	1.23792	0.599922	0.468661
zma-miR171c-3p	0	0.0999871	0
zma-miR171c-5p	0.123792	0.399948	0.234331
zma-miR396g-3p	0.866543	0.599922	0.937322
zma-miR398a-3p	0	0.0999871	0.117165
