# Supplementary material for: Transcriptome Analysis Implicates Involvement of Long Noncoding RNAs in Cytoplasmic Male Sterility and Fertility Restoration in Cotton
Source: Int J Mol Sci. 2019 Nov 6;20(22):5530. doi: 10.3390/ijms20225530 (PMC6888562; doi:10.3390/ijms20225530)
Supplement: Supplementary file 1 [file ijms-20-05530-s001.zip › Supplementary Files/Table S2 The differentially expressed lncRNAs between in A-B, A-R, and B-R three comparisons.xlsx]

## Sheet: A-B
transcript_id	A_FPKM	B_FPKM	R_FPKM	LOG(A/B,2)
TCONS_00000062	2.26242	0	0	#DIV/0!
TCONS_00000102	1.80989	0	0	#DIV/0!
TCONS_00000341	2.84276	0	0	#DIV/0!
TCONS_00000418	5.3257	0	0	#DIV/0!
TCONS_00000521	3.40187	0	0	#DIV/0!
TCONS_00000619	1.42138	0	0	#DIV/0!
TCONS_00000630	7.30547	0	0	#DIV/0!
TCONS_00000664	1.52921	0	0	#DIV/0!
TCONS_00000665	15.5447	0	0	#DIV/0!
TCONS_00000667	4.60845	0	1.57205	#DIV/0!
TCONS_00000676	1.84575	0	0	#DIV/0!
TCONS_00000677	1.37217	0	0	#DIV/0!
TCONS_00000716	4.38113	0	0	#DIV/0!
TCONS_00000742	1.42138	0	0	#DIV/0!
TCONS_00000769	16.5552	5.8852	0	1.49212
TCONS_00000793	2.46488	0	0	#DIV/0!
TCONS_00000812	3.40187	0	0	#DIV/0!
TCONS_00000813	2.46488	0	0	#DIV/0!
TCONS_00000816	3.2416	0	0	#DIV/0!
TCONS_00000831	1.52748	0	0	#DIV/0!
TCONS_00000917	1.47308	0	0	#DIV/0!
TCONS_00000993	4.38113	0	0	#DIV/0!
TCONS_00001023	4.15807	0	0	#DIV/0!
TCONS_00001047	1.99875	0	0	#DIV/0!
TCONS_00001063	2.81749	0	0	#DIV/0!
TCONS_00001093	12.8337	43.8043	19.858	-1.77113
TCONS_00001132	4.62007	0	0	#DIV/0!
TCONS_00001133	2.26242	0	0	#DIV/0!
TCONS_00001181	2.57546	0	0	#DIV/0!
TCONS_00001189	1.92019	0	0	#DIV/0!
TCONS_00001227	3.9975	0	0	#DIV/0!
TCONS_00001384	8.76223	0	0	#DIV/0!
TCONS_00001396	2.81749	0	0	#DIV/0!
TCONS_00001435	9.7523	0	0	#DIV/0!
TCONS_00001467	2.3954	0	0	#DIV/0!
TCONS_00001536	6.87467	0	0	#DIV/0!
TCONS_00001537	3.8404	0	0	#DIV/0!
TCONS_00001542	2.08179	0	0	#DIV/0!
TCONS_00001547	1.99875	0	0	#DIV/0!
TCONS_00001596	7.30547	0	0	#DIV/0!
TCONS_00001605	3.2416	0	0	#DIV/0!
TCONS_00001607	2.95012	0	0	#DIV/0!
TCONS_00001609	1.92019	0	0	#DIV/0!
TCONS_00001692	2.16961	0	0	#DIV/0!
TCONS_00001701	4.62007	0	0	#DIV/0!
TCONS_00001711	0	3.21504	0	#NUM!
TCONS_00001713	7.77237	0	0	#DIV/0!
TCONS_00001723	2.81749	0	0	#DIV/0!
TCONS_00001726	4.87617	10.5586	10.592	-1.1146
TCONS_00001737	1.54179	0.167772	9.57321e-05	3.20003
TCONS_00001766	5.90023	0	0	#DIV/0!
TCONS_00001775	1.62652	0.392127	0	2.0524
TCONS_00001802	2.94617	0	0	#DIV/0!
TCONS_00001833	7.5101	0	0	#DIV/0!
TCONS_00001851	1.37217	0	0	#DIV/0!
TCONS_00001874	3.2416	0	0	#DIV/0!
TCONS_00001882	1.77524	0	0	#DIV/0!
TCONS_00001907	5.4467	0	0	#DIV/0!
TCONS_00001908	3.94977	0	0	#DIV/0!
TCONS_00001915	7.30547	0	0	#DIV/0!
TCONS_00001925	1.92019	0	0	#DIV/0!
TCONS_00001948	5.1511	0	0	#DIV/0!
TCONS_00001976	1.54062	0.278544	0.560443	2.46753
TCONS_00001990	7.14573	0	0	#DIV/0!
TCONS_00001999	2.46488	0	0	#DIV/0!
TCONS_00002004	1.77524	0	0	#DIV/0!
TCONS_00002006	1.70835	0	0	#DIV/0!
TCONS_00002018	3.2416	0	0	#DIV/0!
TCONS_00002021	0.475977	1.08904	0.194247	-1.19409
TCONS_00002023	2.16961	0	0	#DIV/0!
TCONS_00002035	2.95012	0	0	#DIV/0!
TCONS_00002076	1.84575	0	0	#DIV/0!
TCONS_00002080	4.15807	0	0	#DIV/0!
TCONS_00002097	6.4832	0	0	#DIV/0!
TCONS_00002115	2.36069	0	0	#DIV/0!
TCONS_00002123	1.56692	3.35866	2.79278	-1.09996
TCONS_00002163	1.58468	0	0	#DIV/0!
TCONS_00002164	17.8948	0	0	#DIV/0!
TCONS_00002182	6.47647	0	0	#DIV/0!
TCONS_00002183	3.40187	0	1.95017	#DIV/0!
TCONS_00002186	4.1636	0	0	#DIV/0!
TCONS_00002194	1.92019	0	0	#DIV/0!
TCONS_00002241	2.81749	0	0	#DIV/0!
TCONS_00002325	4.87617	0	0	#DIV/0!
TCONS_00002379	2.16961	0	0	#DIV/0!
TCONS_00002412	5.15093	0	0	#DIV/0!
TCONS_00002418	1.77524	0	0	#DIV/0!
TCONS_00002421	10.8934	0	0	#DIV/0!
TCONS_00002429	2.69281	0	0	#DIV/0!
TCONS_00002432	4.87617	0	3.92743	#DIV/0!
TCONS_00002491	2.95012	0	0	#DIV/0!
TCONS_00002592	5.765	0	0	#DIV/0!
TCONS_00002612	2.46488	0	0	#DIV/0!
TCONS_00002629	3.57287	0	0	#DIV/0!
TCONS_00002651	2.26242	0	0	#DIV/0!
TCONS_00002664	1.32535	0	0	#DIV/0!
TCONS_00002712	3.75503	0	0	#DIV/0!
TCONS_00002713	1.99875	0	0	#DIV/0!
TCONS_00002751	1.09228	0	0	#DIV/0!
TCONS_00002773	3.09125	0	0	#DIV/0!
TCONS_00002778	4.15807	0	0	#DIV/0!
TCONS_00002796	6.47647	0	0	#DIV/0!
TCONS_00002805	3.75503	0	0	#DIV/0!
TCONS_00002885	6.5899	0	0	#DIV/0!
TCONS_00002895	5.1511	0	0	#DIV/0!
TCONS_00002948	7.77237	0	0	#DIV/0!
TCONS_00002963	7.77237	0	0	#DIV/0!
TCONS_00003026	1.37246	0	0	#DIV/0!
TCONS_00003060	4.38113	0	6.63623	#DIV/0!
TCONS_00003122	3.9975	0	0	#DIV/0!
TCONS_00003141	1.92019	0	0	#DIV/0!
TCONS_00003160	1.18868	0.514939	0.472481	1.20689
TCONS_00003163	1.75801	0	0	#DIV/0!
TCONS_00003214	6.87467	0	0	#DIV/0!
TCONS_00003262	2.46488	0	0	#DIV/0!
TCONS_00003288	2.36069	0	0	#DIV/0!
TCONS_00003304	1.75801	0	0	#DIV/0!
TCONS_00003473	7.77237	0	6.26717	#DIV/0!
TCONS_00003536	7.77237	0	0	#DIV/0!
TCONS_00003558	2.04157	0	0	#DIV/0!
TCONS_00003584	5.4467	0	0	#DIV/0!
TCONS_00003590	5.765	0	0	#DIV/0!
TCONS_00003604	6.87467	0	0	#DIV/0!
TCONS_00003648	1.37217	0	0	#DIV/0!
TCONS_00003658	1.84575	0	0	#DIV/0!
TCONS_00003659	5.765	0	0	#DIV/0!
TCONS_00003685	8.2776	0	0	#DIV/0!
TCONS_00003699	6.10783	0	0	#DIV/0!
TCONS_00003746	2.69281	0	0	#DIV/0!
TCONS_00003754	5.4467	0	0	#DIV/0!
TCONS_00003823	4.52178	1.65638	3.36303	1.44886
TCONS_00003909	1.32535	0	0	#DIV/0!
TCONS_00003910	8.76223	0	0	#DIV/0!
TCONS_00003953	2.36069	0	0	#DIV/0!
TCONS_00003954	1.52748	0	0	#DIV/0!
TCONS_00004006	3.40187	0	0	#DIV/0!
TCONS_00004041	7.30547	0	0	#DIV/0!
TCONS_00004043	3.09125	0	0	#DIV/0!
TCONS_00004085	3.94977	0	0	#DIV/0!
TCONS_00004094	8.2776	0	0	#DIV/0!
TCONS_00004113	1.42138	0	0	#DIV/0!
TCONS_00004134	4.62007	0	0	#DIV/0!
TCONS_00004189	1.59311	0.41941	1.4043	1.92541
TCONS_00004233	0.544461	1.29015	0.916386	-1.24464
TCONS_00004234	1.40662	0.294968	0.321064	2.2536
TCONS_00004238	3.57287	0	0	#DIV/0!
TCONS_00004243	2.57546	0	0	#DIV/0!
TCONS_00004288	1.99875	0	0	#DIV/0!
TCONS_00004307	1.99875	0	1.5984	#DIV/0!
TCONS_00004316	2.57546	0	0	#DIV/0!
TCONS_00004326	3.57287	0	0	#DIV/0!
TCONS_00004335	4.15807	0	0	#DIV/0!
TCONS_00004357	635.216	0	0	#DIV/0!
TCONS_00004424	1.99875	0	0	#DIV/0!
TCONS_00004425	3.2416	0	0	#DIV/0!
TCONS_00004454	4.52483	0	0	#DIV/0!
TCONS_00004506	5.89438	0	0	#DIV/0!
TCONS_00004554	7.77237	0	0	#DIV/0!
TCONS_00004561	13.7493	0	0	#DIV/0!
TCONS_00004588	18.3235	0	0	#DIV/0!
TCONS_00004619	3.2416	0	0	#DIV/0!
TCONS_00004670	2.16961	0	0	#DIV/0!
TCONS_00004708	1.10435	2.62198	0	-1.24745
TCONS_00004735	6.47647	0	0	#DIV/0!
TCONS_00004761	4.62007	0	0	#DIV/0!
TCONS_00004763	1.32535	0	0	#DIV/0!
TCONS_00004796	2.95012	0	0	#DIV/0!
TCONS_00004801	7.77237	0	0	#DIV/0!
TCONS_00004807	1.32535	0	0	#DIV/0!
TCONS_00004825	1.52748	0	0	#DIV/0!
TCONS_00004851	1.77524	0	0	#DIV/0!
TCONS_00004950	3.2416	0	0	#DIV/0!
TCONS_00004959	3.2416	0	0	#DIV/0!
TCONS_00004964	6.10783	0	0	#DIV/0!
TCONS_00004965	4.15807	0	0	#DIV/0!
TCONS_00005021	1.70835	0	0	#DIV/0!
TCONS_00005218	6.87467	0	0	#DIV/0!
TCONS_00005230	3.28982	0	0	#DIV/0!
TCONS_00005252	2.26242	0	0	#DIV/0!
TCONS_00005302	4.87617	0	0	#DIV/0!
TCONS_00005305	4.87617	0	0	#DIV/0!
TCONS_00005382	3.57287	0	0	#DIV/0!
TCONS_00005393	3.94977	0	0	#DIV/0!
TCONS_00005407	1.28074	0	0	#DIV/0!
TCONS_00005553	1.47308	0	0	#DIV/0!
TCONS_00005568	1.32535	0	0	#DIV/0!
TCONS_00005584	3.75503	0	0	#DIV/0!
TCONS_00005610	1.28074	0	0	#DIV/0!
TCONS_00005690	1.47308	0	0	#DIV/0!
TCONS_00005697	3.40187	0	0	#DIV/0!
TCONS_00005702	7.30547	0	0	#DIV/0!
TCONS_00005721	1.58468	0	0	#DIV/0!
TCONS_00005744	5.765	0	0	#DIV/0!
TCONS_00005749	1.92019	0	0	#DIV/0!
TCONS_00005765	17.0653	8.46483	6.94191	1.01151
TCONS_00005781	1.36744	0.000932047	4.52661e-06	10.5188
TCONS_00005827	2.24415	0	0	#DIV/0!
TCONS_00005886	758.645	2050.13	1298.17	-1.43422
TCONS_00005894	1.32535	0	0	#DIV/0!
TCONS_00005906	2.36069	0	0	#DIV/0!
TCONS_00005908	2.46488	0	0	#DIV/0!
TCONS_00005928	2.57546	0	0	#DIV/0!
TCONS_00005947	3.75503	0	0	#DIV/0!
TCONS_00005990	4.15807	0	0	#DIV/0!
TCONS_00006010	8.2776	0	0	#DIV/0!
TCONS_00006022	7.4549	0	0	#DIV/0!
TCONS_00006038	2.46488	0	0	#DIV/0!
TCONS_00006046	4.38113	0	0	#DIV/0!
TCONS_00006065	1.47308	0	0	#DIV/0!
TCONS_00006066	0.107696	0.362411	2.68936	-1.75067
TCONS_00006140	4.87617	0	0	#DIV/0!
TCONS_00006150	2.3954	0	0	#DIV/0!
TCONS_00006168	1.70835	0	0	#DIV/0!
TCONS_00006188	2.81749	0	0	#DIV/0!
TCONS_00006258	1.64491	0	0	#DIV/0!
TCONS_00006412	1.37217	0	0	#DIV/0!
TCONS_00006450	7.77237	0	0	#DIV/0!
TCONS_00006502	6.10783	0	0	#DIV/0!
TCONS_00006512	2.56248	0	0	#DIV/0!
TCONS_00006523	3.28982	0	0	#DIV/0!
TCONS_00006576	13.7493	0	0	#DIV/0!
TCONS_00006605	14.6285	0	0	#DIV/0!
TCONS_00006644	12.953	0	0	#DIV/0!
TCONS_00006667	0.698298	2.32976	9.38602	-1.73827
TCONS_00006832	10.4347	0	0	#DIV/0!
TCONS_00006839	1.77382	0	0	#DIV/0!
TCONS_00006863	1.84495	0	0	#DIV/0!
TCONS_00006912	2.83437	0	0	#DIV/0!
TCONS_00006975	2.36555	0	0	#DIV/0!
TCONS_00006995	1.99942	0	0	#DIV/0!
TCONS_00007000	1.92005	0	1.23106	#DIV/0!
TCONS_00007001	4.1031	0	0	#DIV/0!
TCONS_00007075	1.46924	0	0.954477	#DIV/0!
TCONS_00007126	2.70246	0	0	#DIV/0!
TCONS_00007144	1.6424	0	0	#DIV/0!
TCONS_00007193	2.70246	0	0	#DIV/0!
TCONS_00007218	4.4246	0	0	#DIV/0!
TCONS_00007219	5.85143	0	0	#DIV/0!
TCONS_00007222	1.52401	0	0	#DIV/0!
TCONS_00007271	2.26594	0	2.88349	#DIV/0!
TCONS_00007283	14.0106	0	0	#DIV/0!
TCONS_00007310	1.58167	0	0	#DIV/0!
TCONS_00007342	5.52283	0	4.92383	#DIV/0!
TCONS_00007370	7.4549	0	0	#DIV/0!
TCONS_00007376	1.40283	0	0	#DIV/0!
TCONS_00007383	5.52283	0	0	#DIV/0!
TCONS_00007451	2.26594	0	0	#DIV/0!
TCONS_00007454	2.08327	0	0	#DIV/0!
TCONS_00007483	1.84495	0	0	#DIV/0!
TCONS_00007493	0	4.21867	0	#NUM!
TCONS_00007496	2.82911	0	0	#DIV/0!
TCONS_00007518	0	4.63637	0	#NUM!
TCONS_00007566	3.26033	0	0	#DIV/0!
TCONS_00007569	3.5974	0	0	#DIV/0!
TCONS_00007585	1.52401	0	0	#DIV/0!
TCONS_00007603	94.2043	0	0	#DIV/0!
TCONS_00007622	2.17197	0	0	#DIV/0!
TCONS_00007623	2.30745	0	0	#DIV/0!
TCONS_00007700	6.5899	0	0	#DIV/0!
TCONS_00007714	4.7311	0	0	#DIV/0!
TCONS_00007725	7.0053	0	0	#DIV/0!
TCONS_00007728	2.58331	0	0	#DIV/0!
TCONS_00007730	3.8401	0	0	#DIV/0!
TCONS_00007740	1.58167	0	0	#DIV/0!
TCONS_00007742	3.42333	0	0	#DIV/0!
TCONS_00007747	1.40283	0	0.94807	#DIV/0!
TCONS_00007749	2.82911	0	0	#DIV/0!
TCONS_00007796	1.99942	0	0	#DIV/0!
TCONS_00007821	0.0687991	1.05039	0.365689	-3.9324
TCONS_00007916	9.3399	0	0	#DIV/0!
TCONS_00007931	0.33708	0.0572973	1.35591	2.55655
TCONS_00007942	6.20627	0	0	#DIV/0!
TCONS_00007972	6.20627	0	0	#DIV/0!
TCONS_00007984	4.66993	0	0	#DIV/0!
TCONS_00008000	4.196	0	0	#DIV/0!
TCONS_00008018	7.4549	0	0	#DIV/0!
TCONS_00008019	5.39378	13.1881	9.36103	-1.28987
TCONS_00008029	1.84495	0	0	#DIV/0!
TCONS_00008061	2.36555	0	0	#DIV/0!
TCONS_00008070	7.1948	0	0	#DIV/0!
TCONS_00008080	5.21733	0	0	#DIV/0!
TCONS_00008087	1.41719	0	0	#DIV/0!
TCONS_00008128	2.58331	0	0	#DIV/0!
TCONS_00008143	1.35571	0	0	#DIV/0!
TCONS_00008153	3.78347	0	0	#DIV/0!
TCONS_00008164	8.91633	0	0	#DIV/0!
TCONS_00008189	1.92005	0	0	#DIV/0!
TCONS_00008223	2.26594	0	0	#DIV/0!
TCONS_00008230	1.99942	0	0	#DIV/0!
TCONS_00008280	1.46924	0	0	#DIV/0!
TCONS_00008282	1.65058	0	0	#DIV/0!
TCONS_00008287	7.4549	0	0	#DIV/0!
TCONS_00008300	4.196	0	0	#DIV/0!
TCONS_00008320	3.59029	0	0	#DIV/0!
TCONS_00008324	2.17197	0	0	#DIV/0!
TCONS_00008329	1.70637	0	0	#DIV/0!
TCONS_00008347	2.17197	0	0	#DIV/0!
TCONS_00008360	4.196	0	0	#DIV/0!
TCONS_00008402	5.21733	0	0	#DIV/0!
TCONS_00008412	4.196	0	0	#DIV/0!
TCONS_00008418	2.82911	0	0	#DIV/0!
TCONS_00008430	1.32063	0	0	#DIV/0!
TCONS_00008432	2.26594	0	0	#DIV/0!
TCONS_00008444	1.84495	0	0	#DIV/0!
TCONS_00008453	4.4246	0	0	#DIV/0!
TCONS_00008462	6.5899	0	0	#DIV/0!
TCONS_00008464	4.4246	0	0	#DIV/0!
TCONS_00008470	4.66993	0	0	#DIV/0!
TCONS_00008510	4.196	0	0	#DIV/0!
TCONS_00008513	13.1798	0	0	#DIV/0!
TCONS_00008535	10.4347	0	0	#DIV/0!
TCONS_00008582	4.9336	0	0	#DIV/0!
TCONS_00008598	4.66993	0	0	#DIV/0!
TCONS_00008608	2.82911	0	0	#DIV/0!
TCONS_00008696	3.41273	0	0	#DIV/0!
TCONS_00008704	4.196	0	0	#DIV/0!
TCONS_00008740	1.70637	0	0	#DIV/0!
TCONS_00008790	2.70246	0	0	#DIV/0!
TCONS_00008836	6.5899	0	0	#DIV/0!
TCONS_00008848	3.78347	0	0	#DIV/0!
TCONS_00008933	2.82911	0	0	#DIV/0!
TCONS_00008935	3.78347	0	0	#DIV/0!
TCONS_00008941	5.52283	0	0	#DIV/0!
TCONS_00008955	3.95626	14.1901	8.38464	-1.84268
TCONS_00008967	1.3677	0	0	#DIV/0!
TCONS_00008994	6.52067	0	0	#DIV/0!
TCONS_00009005	5.52283	0	0	#DIV/0!
TCONS_00009006	7.96537	0	0	#DIV/0!
TCONS_00009032	5.52283	0	0	#DIV/0!
TCONS_00009045	5.40493	0	0	#DIV/0!
TCONS_00009047	17.5543	0	0	#DIV/0!
TCONS_00009088	4.9336	0	0	#DIV/0!
TCONS_00009106	1.3677	0	0	#DIV/0!
TCONS_00009107	11.3504	0	0	#DIV/0!
TCONS_00009108	0	5.0279	0	#NUM!
TCONS_00009127	6.20627	0	0	#DIV/0!
TCONS_00009172	0.955904	3.38423	0.466202	-1.82389
TCONS_00009178	3.9827	0	0	#DIV/0!
TCONS_00009195	7.4549	0	0	#DIV/0!
TCONS_00009218	3.8401	0	0	#DIV/0!
TCONS_00009265	4.196	0	0	#DIV/0!
TCONS_00009291	1.77382	0	0	#DIV/0!
TCONS_00009293	1.3677	0	0	#DIV/0!
TCONS_00009342	5.85143	0	0	#DIV/0!
TCONS_00009371	0.712392	1.89413	0.48971	-1.41079
TCONS_00009392	3.9827	0	0	#DIV/0!
TCONS_00009399	3.26033	0	0	#DIV/0!
TCONS_00009428	2.36555	0	0	#DIV/0!
TCONS_00009431	2.26594	0	0	#DIV/0!
TCONS_00009438	1.92005	0	0	#DIV/0!
TCONS_00009495	2.09537	0	0	#DIV/0!
TCONS_00009501	4.9336	0	0	#DIV/0!
TCONS_00009544	12.4125	0	0	#DIV/0!
TCONS_00009545	2.36555	0	0	#DIV/0!
TCONS_00009553	3.42333	0	0	#DIV/0!
TCONS_00009556	1.92005	0	0	#DIV/0!
TCONS_00009562	7.4549	0	0	#DIV/0!
TCONS_00009588	13.1798	0	0	#DIV/0!
TCONS_00009630	0.976627	2.1087	9.67963e-06	-1.11047
TCONS_00009696	2.08327	0	0	#DIV/0!
TCONS_00009720	2.47117	0	0	#DIV/0!
TCONS_00009739	3.10739	0	0	#DIV/0!
TCONS_00009748	2.73331	1.2109	0	1.17457
TCONS_00009752	5.85143	0	0	#DIV/0!
TCONS_00009761	1.08143	0	0	#DIV/0!
TCONS_00009775	2.36555	0	0	#DIV/0!
TCONS_00009822	6.5899	0	0	#DIV/0!
TCONS_00009911	5.52283	0	0	#DIV/0!
TCONS_00009926	1.32063	0	0	#DIV/0!
TCONS_00009965	1.32063	0	0	#DIV/0!
TCONS_00009998	3.10739	0	0	#DIV/0!
TCONS_00010019	1.70637	0	0	#DIV/0!
TCONS_00010025	11.0457	0	0	#DIV/0!
TCONS_00010035	0.123465	0.766766	4.47971	-2.63468
TCONS_00010050	2.17197	0	0	#DIV/0!
TCONS_00010090	2.82911	0	0	#DIV/0!
TCONS_00010095	1.6424	0	0	#DIV/0!
TCONS_00010108	3.5974	0	0	#DIV/0!
TCONS_00010126	1.41719	0	0	#DIV/0!
TCONS_00010133	7.4549	0	0	#DIV/0!
TCONS_00010149	1.92005	0	0	#DIV/0!
TCONS_00010216	6.32227	14.6149	4.89051	-1.20892
TCONS_00010226	5.85143	0	0	#DIV/0!
TCONS_00010236	6.5899	0	0	#DIV/0!
TCONS_00010240	2.82911	0	0	#DIV/0!
TCONS_00010252	2.82911	0	0	#DIV/0!
TCONS_00010254	2.08327	0	0	#DIV/0!
TCONS_00010262	4.9336	0	0	#DIV/0!
TCONS_00010264	1.99942	0	0	#DIV/0!
TCONS_00010266	2.26594	0	0	#DIV/0!
TCONS_00010289	7.0053	0	0	#DIV/0!
TCONS_00010305	1.46924	0	0	#DIV/0!
TCONS_00010320	3.42333	0	0	#DIV/0!
TCONS_00010332	4.66993	0	0	#DIV/0!
TCONS_00010333	3.26033	0	0	#DIV/0!
TCONS_00010353	7.4549	0	0	#DIV/0!
TCONS_00010363	1.3677	0	0	#DIV/0!
TCONS_00010377	5.85143	0	0	#DIV/0!
TCONS_00010392	4.196	0	0	#DIV/0!
TCONS_00010405	1.77382	0	0	#DIV/0!
TCONS_00010432	2.26594	0	0	#DIV/0!
TCONS_00010448	1.84495	0	0	#DIV/0!
TCONS_00010465	4.66993	0	0	#DIV/0!
TCONS_00010478	4.4246	0	0	#DIV/0!
TCONS_00010493	2.08327	0	0	#DIV/0!
TCONS_00010513	7.0053	0	0	#DIV/0!
TCONS_00010600	2.96389	0	0	#DIV/0!
TCONS_00010617	3.26033	0	0	#DIV/0!
TCONS_00010677	3.26033	0	0	#DIV/0!
TCONS_00010713	5.52283	0	0	#DIV/0!
TCONS_00010718	11.9399	46.3575	28.2555	-1.95701
TCONS_00010719	2.36555	0	0	#DIV/0!
TCONS_00010720	1.91022	0	0	#DIV/0!
TCONS_00010811	2.82911	0	0	#DIV/0!
TCONS_00010817	2.70246	0	0	#DIV/0!
TCONS_00010819	2.17197	0	0	#DIV/0!
TCONS_00010829	1.92005	0	0	#DIV/0!
TCONS_00010835	1.26726	0.417353	0	1.60237
TCONS_00010840	2.64126	0	0	#DIV/0!
TCONS_00010919	1.32063	0	0	#DIV/0!
TCONS_00010929	2.58331	0	0	#DIV/0!
TCONS_00010936	6.5899	0	0	#DIV/0!
TCONS_00010937	7.1948	0	0	#DIV/0!
TCONS_00010940	1.6424	0	0	#DIV/0!
TCONS_00010946	2.82911	0	0	#DIV/0!
TCONS_00011009	1.32063	0	0	#DIV/0!
TCONS_00011014	7.4549	0	0	#DIV/0!
TCONS_00011041	2.17197	0	0	#DIV/0!
TCONS_00011042	1.96925	0	0	#DIV/0!
TCONS_00011052	3.78347	0	0	#DIV/0!
TCONS_00011065	2.83437	0	0	#DIV/0!
TCONS_00011071	1.70637	0	0	#DIV/0!
TCONS_00011083	4.66993	0	0	#DIV/0!
TCONS_00011084	3.10739	0	0	#DIV/0!
TCONS_00011085	4.196	0	0	#DIV/0!
TCONS_00011094	1.70637	0	0	#DIV/0!
TCONS_00011095	2.08327	0	0	#DIV/0!
TCONS_00011129	7.0053	0	0	#DIV/0!
TCONS_00011136	11.0457	0	0	#DIV/0!
TCONS_00011149	4.196	0	0	#DIV/0!
TCONS_00011150	5.52283	0	0	#DIV/0!
TCONS_00011174	4.66993	0	0	#DIV/0!
TCONS_00011201	0	2.64898	0	#NUM!
TCONS_00011219	2.03089	0	0	#DIV/0!
TCONS_00011231	2.80995	0	0	#DIV/0!
TCONS_00011236	5.52283	0	0	#DIV/0!
TCONS_00011273	2.55165	0	0	#DIV/0!
TCONS_00011292	3.78347	0	0	#DIV/0!
TCONS_00011295	6.20627	0	0	#DIV/0!
TCONS_00011302	1.41719	0	0	#DIV/0!
TCONS_00011314	3.42333	0	0	#DIV/0!
TCONS_00011323	5.21733	0	0	#DIV/0!
TCONS_00011324	1.46924	0	0	#DIV/0!
TCONS_00011358	2.70246	0	0	#DIV/0!
TCONS_00011380	1.77382	0	0	#DIV/0!
TCONS_00011386	3.54763	0	0	#DIV/0!
TCONS_00011402	4.196	0	0	#DIV/0!
TCONS_00011413	2.19534	0	0.48374	#DIV/0!
TCONS_00011439	5.52283	0	0	#DIV/0!
TCONS_00011442	5.16663	0	0	#DIV/0!
TCONS_00011447	2.17197	0	0	#DIV/0!
TCONS_00011516	7.4549	0	0	#DIV/0!
TCONS_00011531	3.8401	0	0	#DIV/0!
TCONS_00011540	4.66993	0	0	#DIV/0!
TCONS_00011547	1.6424	0	0	#DIV/0!
TCONS_00011565	2.93847	0	0	#DIV/0!
TCONS_00011631	1.99942	0	0	#DIV/0!
TCONS_00011649	1.04769	0	0	#DIV/0!
TCONS_00011669	3.10739	0	0	#DIV/0!
TCONS_00011725	5.21733	0	0	#DIV/0!
TCONS_00011739	3.16334	0	0	#DIV/0!
TCONS_00011748	1.6424	0	0	#DIV/0!
TCONS_00011764	4.66993	0	0	#DIV/0!
TCONS_00011782	7.0053	0	0	#DIV/0!
TCONS_00011785	1.79961	0	0	#DIV/0!
TCONS_00011795	4.9336	0	0	#DIV/0!
TCONS_00011810	3.26033	0	0	#DIV/0!
TCONS_00011821	1.47883	0	0	#DIV/0!
TCONS_00011830	1.3677	0	0	#DIV/0!
TCONS_00011980	4.66993	0	0	#DIV/0!
TCONS_00011984	1.52401	0	1.2409	#DIV/0!
TCONS_00011987	3.53005	0	0	#DIV/0!
TCONS_00012011	2.93847	0	0	#DIV/0!
TCONS_00012060	2.17195	0	0	#DIV/0!
TCONS_00012255	1.36389	0	0	#DIV/0!
TCONS_00012354	1.36389	0	0	#DIV/0!
TCONS_00012377	1.81708	0	0	#DIV/0!
TCONS_00012425	1.81708	0	0	#DIV/0!
TCONS_00012446	1.74078	0	0	#DIV/0!
TCONS_00012447	2.27505	0	0	#DIV/0!
TCONS_00012488	1.66655	0	0	#DIV/0!
TCONS_00012489	1.53655	0	0	#DIV/0!
TCONS_00012529	3.99947	0	0	#DIV/0!
TCONS_00012532	1.74078	0	0	#DIV/0!
TCONS_00012568	3.2184	0	0	#DIV/0!
TCONS_00012581	0	2.5012	0	#NUM!
TCONS_00012592	1.81708	0	0	#DIV/0!
TCONS_00012604	1.53655	0	0	#DIV/0!
TCONS_00012635	6.4368	0	0	#DIV/0!
TCONS_00012639	3.58103	0	0	#DIV/0!
TCONS_00012699	2.17195	0	0	#DIV/0!
TCONS_00012737	1.51787	0	0	#DIV/0!
TCONS_00012773	1.66655	0	0	#DIV/0!
TCONS_00012774	2.43371	0	0	#DIV/0!
TCONS_00012795	4.485	0	0	#DIV/0!
TCONS_00012815	3.33753	0	0	#DIV/0!
TCONS_00012836	7.99897	0	0	#DIV/0!
TCONS_00012852	5.00387	0	0	#DIV/0!
TCONS_00012853	1.66877	0	0	#DIV/0!
TCONS_00012878	2.17195	0	0	#DIV/0!
TCONS_00012898	2.27505	0	2.99058	#DIV/0!
TCONS_00012915	2.38486	0	0	#DIV/0!
TCONS_00012919	3.99947	0	0	#DIV/0!
TCONS_00012928	1.42915	0	0	#DIV/0!
TCONS_00012930	1.898	0	0	#DIV/0!
TCONS_00012932	4.485	0	0	#DIV/0!
TCONS_00012955	2.7601	0	0	#DIV/0!
TCONS_00012983	3.05065	0	0	#DIV/0!
TCONS_00013014	1.898	0	0	#DIV/0!
TCONS_00013051	2.07507	0	0	#DIV/0!
TCONS_00013071	2.17195	0	0	#DIV/0!
TCONS_00013075	1.30959	0	0	#DIV/0!
TCONS_00013079	2.50194	0	0	#DIV/0!
TCONS_00013100	3.20157	0	0	#DIV/0!
TCONS_00013119	3.3935	0	0	#DIV/0!
TCONS_00013150	2.17195	0	0	#DIV/0!
TCONS_00013163	3.3935	0	0	#DIV/0!
TCONS_00013173	1.31229	0	0	#DIV/0!
TCONS_00013214	1.81708	0	0	#DIV/0!
TCONS_00013217	1.74078	0	0	#DIV/0!
TCONS_00013223	1.898	0	0	#DIV/0!
TCONS_00013239	8.97003	0	0	#DIV/0!
TCONS_00013261	1.31229	0	0	#DIV/0!
TCONS_00013268	2.7601	0	0	#DIV/0!
TCONS_00013305	2.14373	0	1.69129	#DIV/0!
TCONS_00013317	3.3935	0	0	#DIV/0!
TCONS_00013326	1.41832	0	0	#DIV/0!
TCONS_00013349	2.17195	0	0	#DIV/0!
TCONS_00013351	1.36389	0	0	#DIV/0!
TCONS_00013363	3.05505	0	0	#DIV/0!
TCONS_00013366	2.27505	0	0	#DIV/0!
TCONS_00013378	0.815097	3.28312	2.65823	-2.01002
TCONS_00013385	2.07507	0	0	#DIV/0!
TCONS_00013407	1.66877	0	0	#DIV/0!
TCONS_00013435	1.96503	0	0	#DIV/0!
TCONS_00013442	1.36389	0	0	#DIV/0!
TCONS_00013448	3.03573	0	0	#DIV/0!
TCONS_00013449	3.58103	0	0	#DIV/0!
TCONS_00013478	3.05505	0	4.12723	#DIV/0!
TCONS_00013489	1.81708	0	0	#DIV/0!
TCONS_00013524	2.52665	0	0	#DIV/0!
TCONS_00013536	2.38486	0	0	#DIV/0!
TCONS_00013546	6.787	0	0	#DIV/0!
TCONS_00013549	1.34779	0	0	#DIV/0!
TCONS_00013566	1.96503	0	0	#DIV/0!
TCONS_00013586	2.07507	0	0	#DIV/0!
TCONS_00013588	3.78257	0	0	#DIV/0!
TCONS_00013592	2.7601	0	2.73712	#DIV/0!
TCONS_00013600	1.81708	0	0	#DIV/0!
TCONS_00013615	1.4758	0	0	#DIV/0!
TCONS_00013631	1.3876	0	0	#DIV/0!
TCONS_00013637	4.485	0	0	#DIV/0!
TCONS_00013642	2.26157	0	0	#DIV/0!
TCONS_00013652	1.77758	0	0	#DIV/0!
TCONS_00013701	2.38486	0	4.7106	#DIV/0!
TCONS_00013702	3.99947	0	0	#DIV/0!
TCONS_00013726	1.4758	0	0	#DIV/0!
TCONS_00013770	3.3935	0	0	#DIV/0!
TCONS_00013777	2.34546	0	0	#DIV/0!
TCONS_00013778	4.23323	0	0	#DIV/0!
TCONS_00013785	2.07507	0	0	#DIV/0!
TCONS_00013787	3.3935	0	0	#DIV/0!
TCONS_00013797	1.74078	0	0	#DIV/0!
TCONS_00013804	1.77758	0	0	#DIV/0!
TCONS_00013865	1.27545	0.588807	0	1.11514
TCONS_00014019	0.88879	0	2.14347	#DIV/0!
TCONS_00014065	1.66877	0	0	#DIV/0!
TCONS_00014111	1.36389	0	0	#DIV/0!
TCONS_00014116	4.23323	0	0	#DIV/0!
TCONS_00014120	3.05505	0	0	#DIV/0!
TCONS_00014126	2.18182	0	0	#DIV/0!
TCONS_00014161	1.81708	0	0	#DIV/0!
TCONS_00014171	1.81708	0	0	#DIV/0!
TCONS_00014180	2.27505	0	0	#DIV/0!
TCONS_00014217	2.03377	0	0	#DIV/0!
TCONS_00014219	7.56513	0	0	#DIV/0!
TCONS_00014225	4.22874	0	0	#DIV/0!
TCONS_00014249	1.98386	0	0	#DIV/0!
TCONS_00014301	3.05505	0	0	#DIV/0!
TCONS_00014383	3.3935	0	0	#DIV/0!
TCONS_00014445	2.72778	0	0	#DIV/0!
TCONS_00014455	4.485	0	0	#DIV/0!
TCONS_00014484	4.5501	0	0	#DIV/0!
TCONS_00014506	3.2184	0	0	#DIV/0!
TCONS_00014513	3.3935	0	0	#DIV/0!
TCONS_00014520	4.23323	0	0	#DIV/0!
TCONS_00014521	2.6268	0	0	#DIV/0!
TCONS_00014732	1.898	0	0	#DIV/0!
TCONS_00014733	1.53655	0	0	#DIV/0!
TCONS_00014768	1.31229	0	0	#DIV/0!
TCONS_00014770	2.6268	0	0	#DIV/0!
TCONS_00014775	3.05505	0	0	#DIV/0!
TCONS_00014812	2.50194	0	0	#DIV/0!
TCONS_00014824	1.4758	0	0	#DIV/0!
TCONS_00014835	1.4758	0	0	#DIV/0!
TCONS_00014844	1.03044	0.366461	0.607903	1.49153
TCONS_00014852	3.78257	0	0	#DIV/0!
TCONS_00014853	6.82513	0	0	#DIV/0!
TCONS_00014855	4.23323	0	0	#DIV/0!
TCONS_00014857	2.07507	0	0	#DIV/0!
TCONS_00014860	1.36389	0	0	#DIV/0!
TCONS_00014885	2.90259	0	0	#DIV/0!
TCONS_00014899	1.66877	0	0	#DIV/0!
TCONS_00014908	2.50194	0	0	#DIV/0!
TCONS_00014909	2.03377	0	0	#DIV/0!
TCONS_00014912	1.98386	0	0	#DIV/0!
TCONS_00014931	1.36389	0	0	#DIV/0!
TCONS_00014957	0.185014	1.11682	0.797698	-2.59369
TCONS_00015002	3.58103	0	0	#DIV/0!
TCONS_00015018	1.89954	0	0	#DIV/0!
TCONS_00015063	6.4368	0	0	#DIV/0!
TCONS_00015076	2.38486	0	0	#DIV/0!
TCONS_00015121	3.78257	0	0	#DIV/0!
TCONS_00015144	7.8804	0	0	#DIV/0!
TCONS_00015147	2.27505	0	0	#DIV/0!
TCONS_00015152	1.74078	0	0	#DIV/0!
TCONS_00015157	7.99897	0	0	#DIV/0!
TCONS_00015179	3.05505	0	0	#DIV/0!
TCONS_00015210	2.17195	0	0	#DIV/0!
TCONS_00015229	1.53655	0	0	#DIV/0!
TCONS_00015256	0.406215	2.32585	15.0002	-2.51744
TCONS_00015261	3.9677	0	0	#DIV/0!
TCONS_00015271	1.81708	0	0	#DIV/0!
TCONS_00015312	4.60967	0	0	#DIV/0!
TCONS_00015345	4.52313	0	0	#DIV/0!
TCONS_00015356	1.31229	0	0	#DIV/0!
TCONS_00015410	1.41832	0	0	#DIV/0!
TCONS_00015412	1.66877	0	0	#DIV/0!
TCONS_00015428	3.05505	0	0	#DIV/0!
TCONS_00015448	4.485	0	0	#DIV/0!
TCONS_00015450	2.45175	0	1.26441	#DIV/0!
TCONS_00015464	3.58103	0	0	#DIV/0!
TCONS_00015490	9.6552	0	0	#DIV/0!
TCONS_00015497	8.2803	0	0	#DIV/0!
TCONS_00015542	1.66877	0	0	#DIV/0!
TCONS_00015591	3.2184	0	0	#DIV/0!
TCONS_00015619	2.27505	0	0	#DIV/0!
TCONS_00015626	1.98386	0	0	#DIV/0!
TCONS_00015632	1.60078	0	0	#DIV/0!
TCONS_00015669	0	1.7632	0	#NUM!
TCONS_00015717	4.23323	0	0	#DIV/0!
TCONS_00015727	1.81708	0	0	#DIV/0!
TCONS_00015829	3.05505	0	0	#DIV/0!
TCONS_00015836	3.2184	0	0	#DIV/0!
TCONS_00015839	2.6268	0	0	#DIV/0!
TCONS_00015844	1.42915	0	0	#DIV/0!
TCONS_00015899	1.58418	0	0.472387	#DIV/0!
TCONS_00015923	2.6268	0	0	#DIV/0!
TCONS_00015976	4.485	0	0	#DIV/0!
TCONS_00016046	1.36389	0	0	#DIV/0!
TCONS_00016060	1.53655	0	0	#DIV/0!
TCONS_00016073	1.53655	0	0	#DIV/0!
TCONS_00016075	2.17195	0	0	#DIV/0!
TCONS_00016084	2.07507	0	0	#DIV/0!
TCONS_00016093	1.34779	0	0	#DIV/0!
TCONS_00016100	4.485	0	0	#DIV/0!
TCONS_00016105	2.7601	0	0	#DIV/0!
TCONS_00016170	5.09125	2.5012	2.57451	1.0254
TCONS_00016175	2.17195	0	0	#DIV/0!
TCONS_00016212	1.898	0	0	#DIV/0!
TCONS_00016214	0.860387	0	2.06907	#DIV/0!
TCONS_00016239	1.41832	0	0	#DIV/0!
TCONS_00016245	1.53655	0	0	#DIV/0!
TCONS_00016252	2.83663	0	0	#DIV/0!
TCONS_00016280	5.694	0	0	#DIV/0!
TCONS_00016291	2.55398	0	0	#DIV/0!
TCONS_00016304	1.898	6.47677	26.5586	-1.77079
TCONS_00016325	2.07507	0	0	#DIV/0!
TCONS_00016355	2.7601	0	0	#DIV/0!
TCONS_00016388	2.50194	0	0	#DIV/0!
TCONS_00016424	1.81708	0	0	#DIV/0!
TCONS_00016432	1.3876	0	0	#DIV/0!
TCONS_00016443	1.66877	0	0	#DIV/0!
TCONS_00016451	3.3935	0	0	#DIV/0!
TCONS_00016453	3.58103	0	0	#DIV/0!
TCONS_00016454	1.36389	0	0	#DIV/0!
TCONS_00016472	1.66877	0	0	#DIV/0!
TCONS_00016536	1.98386	0	0	#DIV/0!
TCONS_00016542	3.99947	0	0	#DIV/0!
TCONS_00016585	2.38486	0	0	#DIV/0!
TCONS_00016593	1.36389	0	0	#DIV/0!
TCONS_00016628	5.2536	0	0	#DIV/0!
TCONS_00016630	1.41832	0	0	#DIV/0!
TCONS_00016651	2.07507	0	0	#DIV/0!
TCONS_00016679	3.2184	0	0	#DIV/0!
TCONS_00016689	2.17195	0	0	#DIV/0!
TCONS_00016702	4.485	0	0	#DIV/0!
TCONS_00016713	2.17195	0	0	#DIV/0!
TCONS_00016758	2.9516	0	0	#DIV/0!
TCONS_00016779	1.31229	0	0	#DIV/0!
TCONS_00016791	2.50194	0	0	#DIV/0!
TCONS_00016803	2.17195	0	0	#DIV/0!
TCONS_00016815	3.90599	9.1237	3.43002	-1.22393
TCONS_00016875	1.17273	0	0	#DIV/0!
TCONS_00016887	0.396043	0	2.01313	#DIV/0!
TCONS_00016913	4.23323	0	0	#DIV/0!
TCONS_00016934	0.669143	1.49751	0	-1.16218
TCONS_00016940	2.17195	0	0	#DIV/0!
TCONS_00016947	2.38486	0	0	#DIV/0!
TCONS_00016996	0	5.48132	0	#NUM!
TCONS_00017009	2.27505	0	0	#DIV/0!
TCONS_00017015	5.00387	0	0	#DIV/0!
TCONS_00017021	2.7601	0	0	#DIV/0!
TCONS_00017026	2.90259	0	0	#DIV/0!
TCONS_00017031	1.60078	0	0	#DIV/0!
TCONS_00017032	4.485	0	0	#DIV/0!
TCONS_00017040	2.50194	0	0	#DIV/0!
TCONS_00017060	1.53655	0	0	#DIV/0!
TCONS_00017102	2.7601	0	0	#DIV/0!
TCONS_00017110	3.99947	0	0	#DIV/0!
TCONS_00017127	3.33753	0	0	#DIV/0!
TCONS_00017143	3.99947	0	0	#DIV/0!
TCONS_00017201	2.50194	0	0	#DIV/0!
TCONS_00017356	0	4.47	0	#NUM!
TCONS_00017375	0	1.47723	0	#NUM!
TCONS_00017378	0	6.04857	0	#NUM!
TCONS_00017424	0	1.66995	0	#NUM!
TCONS_00017545	0	12.0971	0	#NUM!
TCONS_00017546	0	1.47723	0	#NUM!
TCONS_00017552	0	2.07527	0	#NUM!
TCONS_00017553	0	3.77423	0	#NUM!
TCONS_00017589	0	2.62564	0	#NUM!
TCONS_00017683	0	2.27494	0	#NUM!
TCONS_00017684	2.38486	6.1033	0	-1.35568
TCONS_00017741	0	2.52462	0	#NUM!
TCONS_00017746	0	6.7756	0	#NUM!
TCONS_00017767	0	1.98428	0	#NUM!
TCONS_00017779	0	3.9893	0	#NUM!
TCONS_00017798	0	1.98428	0	#NUM!
TCONS_00017806	0	3.57417	0	#NUM!
TCONS_00017836	0	1.74176	0	#NUM!
TCONS_00017873	0	3.07586	0	#NUM!
TCONS_00017876	0	3.57417	0	#NUM!
TCONS_00017917	0	1.53793	0	#NUM!
TCONS_00017930	0	2.03714	0	#NUM!
TCONS_00017932	0	1.81788	3.72567	#NUM!
TCONS_00017934	0	2.07527	0	#NUM!
TCONS_00017942	0	5.34133	0	#NUM!
TCONS_00017958	0	5.0279	0	#NUM!
TCONS_00017963	0	5.5166	0	#NUM!
TCONS_00017967	0	1.09248	0	#NUM!
TCONS_00017978	0	1.28061	0	#NUM!
TCONS_00018046	0	6.04857	0	#NUM!
TCONS_00018065	0	1.96853	0	#NUM!
TCONS_00018069	0	3.21396	0	#NUM!
TCONS_00018070	0	3.21396	0	#NUM!
TCONS_00018133	0	3.3878	0	#NUM!
TCONS_00018160	0	1.81788	0	#NUM!
TCONS_00018179	0	1.31414	0	#NUM!
TCONS_00018209	0	1.36534	0	#NUM!
TCONS_00018212	0	5.0279	0	#NUM!
TCONS_00018286	0	1.66995	0	#NUM!
TCONS_00018294	0	1.74176	0	#NUM!
TCONS_00018319	0	2.3845	0	#NUM!
TCONS_00018336	0	3.21396	0	#NUM!
TCONS_00018339	0	4.72326	0	#NUM!
TCONS_00018342	0	2.9528	0	#NUM!
TCONS_00018343	0	5.34133	0	#NUM!
TCONS_00018347	0	4.73823	0	#NUM!
TCONS_00018352	0	4.47	0	#NUM!
TCONS_00018358	0	6.81355	4.82082	#NUM!
TCONS_00018365	0	3.9893	0	#NUM!
TCONS_00018410	0	2.5012	0	#NUM!
TCONS_00018426	0	1.66995	0	#NUM!
TCONS_00018428	0	2.62564	0	#NUM!
TCONS_00018432	0	10.1634	0	#NUM!
TCONS_00018434	0	2.07527	0	#NUM!
TCONS_00018439	0	1.98428	0	#NUM!
TCONS_00018450	0	3.63577	0	#NUM!
TCONS_00018457	0	3.05166	0	#NUM!
TCONS_00018469	0	1.81788	0	#NUM!
TCONS_00018473	0	2.26461	0	#NUM!
TCONS_00018476	0	3.3878	0	#NUM!
TCONS_00018483	0	3.96857	0	#NUM!
TCONS_00018506	0	1.81788	0	#NUM!
TCONS_00018530	0	2.75831	0	#NUM!
TCONS_00018546	0	1.81788	0	#NUM!
TCONS_00018562	0	12.8559	3.31811	#NUM!
TCONS_00018570	0	2.27494	2.48225	#NUM!
TCONS_00018574	0	3.77423	0	#NUM!
TCONS_00018576	0	1.31373	0	#NUM!
TCONS_00018593	0	4.47	0	#NUM!
TCONS_00018612	1.37229	3.23491	2.86047	-1.23713
TCONS_00018640	0	1.93444	2.02414	#NUM!
TCONS_00018652	0	1.72472	0	#NUM!
TCONS_00018657	0	4.47	0	#NUM!
TCONS_00018660	0	3.21396	0	#NUM!
TCONS_00018661	0	1.89862	0	#NUM!
TCONS_00018684	0	1.31373	0	#NUM!
TCONS_00018687	0	6.5161	0	#NUM!
TCONS_00018706	0	5.5166	0	#NUM!
TCONS_00018721	0	1.1742	1.26441	#NUM!
TCONS_00018722	0	1.31373	0	#NUM!
TCONS_00018724	0	2.5012	0	#NUM!
TCONS_00018735	0	2.62564	0	#NUM!
TCONS_00018739	0	5.34133	0	#NUM!
TCONS_00018790	0	6.04857	0	#NUM!
TCONS_00018798	0	2.90005	0	#NUM!
TCONS_00018833	0	4.34407	0	#NUM!
TCONS_00018834	0	8.44153	0	#NUM!
TCONS_00018846	0	1.72472	0	#NUM!
TCONS_00018893	0	7.1483	0	#NUM!
TCONS_00018898	0	1.53793	0	#NUM!
TCONS_00018899	0	1.47723	0	#NUM!
TCONS_00018944	0	1.76516	0	#NUM!
TCONS_00018945	0	6.42793	0	#NUM!
TCONS_00018962	0	1.74176	1.38462	#NUM!
TCONS_00018965	0	3.9893	0	#NUM!
TCONS_00019006	0	2.5012	0	#NUM!
TCONS_00019014	0	3.07586	0	#NUM!
TCONS_00019017	0.44264	1.02975	0.526714	-1.21809
TCONS_00019026	0	0.86236	1.42747	#NUM!
TCONS_00019049	0	4.47	0	#NUM!
TCONS_00019084	0	6.04857	0	#NUM!
TCONS_00019120	0	2.18496	0	#NUM!
TCONS_00019146	0	1.81788	0	#NUM!
TCONS_00019152	0	41.9131	34.4417	#NUM!
TCONS_00019165	0	1.53793	0	#NUM!
TCONS_00019183	0	3.9893	0	#NUM!
TCONS_00019185	0	7.8769	8.6165	#NUM!
TCONS_00019190	0	2.5012	0	#NUM!
TCONS_00019195	0	1.18734	0.73124	#NUM!
TCONS_00019204	0	3.9893	0	#NUM!
TCONS_00019243	0	1.84085	0	#NUM!
TCONS_00019252	0	4.2249	4.897	#NUM!
TCONS_00019257	0	2.27494	2.48225	#NUM!
TCONS_00019267	0	3.9893	0	#NUM!
TCONS_00019268	0.31915	2.19067	1.44548	-2.77907
TCONS_00019269	0.198627	2.34967	0.57858	-3.56432
TCONS_00019283	0	1.47723	0	#NUM!
TCONS_00019300	0	1.43343	0	#NUM!
TCONS_00019318	0	3.21396	0	#NUM!
TCONS_00019336	0	3.96857	0	#NUM!
TCONS_00019338	0	3.96857	0	#NUM!
TCONS_00019340	0	5.0279	0	#NUM!
TCONS_00019351	0	3.21396	0	#NUM!
TCONS_00019355	0	3.21396	0	#NUM!
TCONS_00019386	0	1.53793	0	#NUM!
TCONS_00019421	0	11.3619	0	#NUM!
TCONS_00019455	0	3.05166	0	#NUM!
TCONS_00019459	0	3.77423	0	#NUM!
TCONS_00019495	0	1.47723	0	#NUM!
TCONS_00019509	0	6.04857	0	#NUM!
TCONS_00019558	0	4.47	0	#NUM!
TCONS_00019573	0	5.68093	0	#NUM!
TCONS_00019579	0	5.0279	0	#NUM!
TCONS_00019645	0	4.73823	0	#NUM!
TCONS_00019663	0	2.17203	0	#NUM!
TCONS_00019670	0	4.47	0	#NUM!
TCONS_00019671	0	1.60211	0	#NUM!
TCONS_00019673	0	3.21396	0	#NUM!
TCONS_00019695	0	2.27494	0	#NUM!
TCONS_00019704	0	1.11604	0	#NUM!
TCONS_00019708	0	5.34133	0	#NUM!
TCONS_00019713	0	3.9893	0	#NUM!
TCONS_00019760	0	2.66594	0	#NUM!
TCONS_00019777	0	1.67055	0	#NUM!
TCONS_00019808	0	4.54987	0	#NUM!
TCONS_00019820	0	1.66995	0	#NUM!
TCONS_00019825	0	3.57417	0	#NUM!
TCONS_00019855	0	4.73823	0	#NUM!
TCONS_00019891	0	2.75831	0	#NUM!
TCONS_00019908	0	2.5012	0	#NUM!
TCONS_00019909	0	2.90005	0	#NUM!
TCONS_00019949	0	1.52205	0	#NUM!
TCONS_00019951	0	1.53793	0	#NUM!
TCONS_00019954	0	2.5012	0	#NUM!
TCONS_00019958	0	3.77423	0	#NUM!
TCONS_00019968	0	2.3845	0	#NUM!
TCONS_00019971	0.714577	4.86725	2.27832	-2.76795
TCONS_00020012	0	5.23009	0	#NUM!
TCONS_00020013	0	4.73823	0	#NUM!
TCONS_00020015	0	4.22077	0	#NUM!
TCONS_00020041	0	2.62564	0	#NUM!
TCONS_00020068	0	1.84085	0	#NUM!
TCONS_00020091	0	5.68093	0	#NUM!
TCONS_00020157	0	2.10922	0	#NUM!
TCONS_00020186	0	3.57417	0	#NUM!
TCONS_00020191	0	2.75831	0	#NUM!
TCONS_00020207	0	2.75831	0	#NUM!
TCONS_00020218	0.95511	2.23672	0.63453	-1.22764
TCONS_00020298	0	1.66995	0	#NUM!
TCONS_00020299	0	6.04857	0	#NUM!
TCONS_00020374	0	8.44153	0	#NUM!
TCONS_00020376	0	1.31373	0	#NUM!
TCONS_00020384	0	6.68013	0	#NUM!
TCONS_00020407	0	5.34133	0	#NUM!
TCONS_00020413	0	5.0024	1.95017	#NUM!
TCONS_00020414	0	2.5012	0	#NUM!
TCONS_00020439	0	1.60211	0	#NUM!
TCONS_00020452	0	2.90005	0	#NUM!
TCONS_00020463	0	3.05166	0	#NUM!
TCONS_00020500	0	2.07527	0	#NUM!
TCONS_00020516	0	9.47643	0	#NUM!
TCONS_00020544	0	1.60211	0	#NUM!
TCONS_00020547	0	6.04857	0	#NUM!
TCONS_00020570	0	2.3845	0	#NUM!
TCONS_00020574	0	1.60211	0	#NUM!
TCONS_00020581	0	5.27644	0	#NUM!
TCONS_00020606	0	1.53793	0	#NUM!
TCONS_00020653	0	5.34133	0	#NUM!
TCONS_00020667	0	5.0279	0	#NUM!
TCONS_00020676	0	5.0024	0	#NUM!
TCONS_00020682	0	1.36534	0	#NUM!
TCONS_00020699	0	2.3845	0	#NUM!
TCONS_00020707	0	6.04857	0	#NUM!
TCONS_00020725	0	6.1033	0	#NUM!
TCONS_00020734	0	3.05166	0	#NUM!
TCONS_00020738	0	2.10922	0	#NUM!
TCONS_00020752	0	1.78143	0	#NUM!
TCONS_00020764	0	3.05166	0	#NUM!
TCONS_00020773	0	3.77423	0	#NUM!
TCONS_00020774	6.39645	18.4709	22.853	-1.52991
TCONS_00020785	0	3.3878	0	#NUM!
TCONS_00020793	0	3.21396	0	#NUM!
TCONS_00020820	0	5.25127	0	#NUM!
TCONS_00020823	0	5.34133	0	#NUM!
TCONS_00020826	0	1.98428	0	#NUM!
TCONS_00020828	0	4.47	0	#NUM!
TCONS_00020886	0	2.62564	0	#NUM!
TCONS_00020893	0	1.98428	0	#NUM!
TCONS_00020897	0.495116	1.33998	0.672059	-1.43637
TCONS_00020929	0	1.98428	0	#NUM!
TCONS_00020981	0	3.3878	0	#NUM!
TCONS_00020983	0	2.75831	0	#NUM!
TCONS_00020984	0	2.5012	0	#NUM!
TCONS_00020992	0	1.53793	0	#NUM!
TCONS_00021009	0	3.79723	0	#NUM!
TCONS_00021032	0	1.11604	0	#NUM!
TCONS_00021056	0	2.27494	0	#NUM!
TCONS_00021075	0	1.66995	0	#NUM!
TCONS_00021086	0	9.94107	0	#NUM!
TCONS_00021093	0	5.34133	0	#NUM!
TCONS_00021114	0	1.89862	0	#NUM!
TCONS_00021136	0	3.07586	0	#NUM!
TCONS_00021137	0	1.72472	0	#NUM!
TCONS_00021148	0	1.98428	0	#NUM!
TCONS_00021167	0	4.47	0	#NUM!
TCONS_00021186	0	5.0279	0	#NUM!
TCONS_00021223	0	1.47723	0	#NUM!
TCONS_00021229	0	2.3845	0	#NUM!
TCONS_00021240	0	2.85474	0	#NUM!
TCONS_00021259	0	1.89862	0	#NUM!
TCONS_00021292	0	2.5012	0	#NUM!
TCONS_00021302	0	3.3969	0	#NUM!
TCONS_00021304	0	3.05166	0	#NUM!
TCONS_00021314	0	5.68093	0	#NUM!
TCONS_00021324	0	2.75831	0	#NUM!
TCONS_00021326	0	2.95446	0	#NUM!
TCONS_00021350	0	6.8248	0	#NUM!
TCONS_00021354	0	5.0279	0	#NUM!
TCONS_00021365	0	28.416	27.9672	#NUM!
TCONS_00021423	0	1.36534	0	#NUM!
TCONS_00021492	0	3.06972	0	#NUM!
TCONS_00021546	0	4.22077	0	#NUM!
TCONS_00021559	0	2.3845	0	#NUM!
TCONS_00021563	0	1.98428	0	#NUM!
TCONS_00021590	0	3.77423	0	#NUM!
TCONS_00021593	0	2.07527	0	#NUM!
TCONS_00021632	0	5.34133	0	#NUM!
TCONS_00021763	0	5.53557	0	#NUM!
TCONS_00021835	0	1.37524	0	#NUM!
TCONS_00021845	0	1.54464	0	#NUM!
TCONS_00021857	0	1.37524	0	#NUM!
TCONS_00021963	0	2.60388	0	#NUM!
TCONS_00021982	0	1.48512	0	#NUM!
TCONS_00021994	0	4.37967	0	#NUM!
TCONS_00021995	0	2.26369	0	#NUM!
TCONS_00021996	0.873907	2.02393	0.70246	-1.21161
TCONS_00021998	0	2.06952	0	#NUM!
TCONS_00022031	0	1.60752	0	#NUM!
TCONS_00022091	0	2.26369	0	#NUM!
TCONS_00022112	0	3.62769	0	#NUM!
TCONS_00022143	0	5.21213	0	#NUM!
TCONS_00022150	0	3.01588	0	#NUM!
TCONS_00022237	0	3.34787	0	#NUM!
TCONS_00022271	0	6.03177	0	#NUM!
TCONS_00022305	0	1.54464	0	#NUM!
TCONS_00022314	0	2.48327	0	#NUM!
TCONS_00022318	0	5.8852	0	#NUM!
TCONS_00022337	0	1.98087	0	#NUM!
TCONS_00022353	0	2.37007	0	#NUM!
TCONS_00022361	0	10.4243	0	#NUM!
TCONS_00022362	0	2.48327	0	#NUM!
TCONS_00022388	0	2.37007	0	#NUM!
TCONS_00022391	0	2.60388	0	#NUM!
TCONS_00022410	0	2.73234	0	#NUM!
TCONS_00022437	0	5.21213	0	#NUM!
TCONS_00022457	0	1.50973	0	#NUM!
TCONS_00022459	0	3.17248	0	#NUM!
TCONS_00022504	0	1.98087	0	#NUM!
TCONS_00022527	0	1.42873	0	#NUM!
TCONS_00022598	0	4.52737	0	#NUM!
TCONS_00022601	0	3.63707	0	#NUM!
TCONS_00022610	0	2.64898	0	#NUM!
TCONS_00022611	0	2.73234	0	#NUM!
TCONS_00022621	0	4.91317	0	#NUM!
TCONS_00022632	1.28564	0.619851	1.49779	1.0525
TCONS_00022658	0	2.06952	0	#NUM!
TCONS_00022662	0	1.37524	0	#NUM!
TCONS_00022665	0	5.21213	0	#NUM!
TCONS_00022666	0	3.01588	0	#NUM!
TCONS_00022685	0	1.98087	0	#NUM!
TCONS_00022715	0	1.10622	0	#NUM!
TCONS_00022718	0	2.16367	0	#NUM!
TCONS_00022737	0	5.8852	0	#NUM!
TCONS_00022756	0	10.4243	0	#NUM!
TCONS_00022761	0	2.48327	0	#NUM!
TCONS_00022773	0	5.8852	0	#NUM!
TCONS_00022783	0	4.37967	0	#NUM!
TCONS_00022812	0	1.89734	0	#NUM!
TCONS_00022819	3.32188	10.4506	7.57888	-1.65351
TCONS_00022823	0	1.67394	0	#NUM!
TCONS_00022868	0	2.26369	0	#NUM!
TCONS_00022893	0	2.73234	0	#NUM!
TCONS_00022902	0	4.32733	0	#NUM!
TCONS_00022904	0	2.53539	0	#NUM!
TCONS_00022918	0	2.16367	0	#NUM!
TCONS_00022920	0	4.91317	0	#NUM!
TCONS_00022930	0	1.60752	0	#NUM!
TCONS_00022931	0	3.71203	0	#NUM!
TCONS_00022937	0	2.37007	0	#NUM!
TCONS_00022985	0	2.16367	0	#NUM!
TCONS_00022989	0	1.60752	0	#NUM!
TCONS_00022995	0	1.67394	0	#NUM!
TCONS_00023001	0	1.74417	0	#NUM!
TCONS_00023055	0	1.42873	0	#NUM!
TCONS_00023071	0	3.51953	0	#NUM!
TCONS_00023074	0	2.85745	0	#NUM!
TCONS_00023079	0	5.23253	0	#NUM!
TCONS_00023083	0	2.60388	0	#NUM!
TCONS_00023085	0	4.52737	0	#NUM!
TCONS_00023096	0	1.37524	0	#NUM!
TCONS_00023114	0	2.06952	0	#NUM!
TCONS_00023116	0	2.26369	0	#NUM!
TCONS_00023117	0	4.91317	0	#NUM!
TCONS_00023160	0	2.16367	0	#NUM!
TCONS_00023190	0	2.461	0	#NUM!
TCONS_00023205	0	0.637973	3.30142	#NUM!
TCONS_00023224	0	5.7389	0	#NUM!
TCONS_00023233	0	4.37967	0	#NUM!
TCONS_00023240	0	9.27277	0	#NUM!
TCONS_00023243	0	2.26369	0	#NUM!
TCONS_00023268	3.54702	1.48799	3.98369	1.25324
TCONS_00023288	0	2.13753	0	#NUM!
TCONS_00023302	0	2.60388	0	#NUM!
TCONS_00023321	0	5.53557	0	#NUM!
TCONS_00023332	0	1.81854	0	#NUM!
TCONS_00023338	0	2.60388	0	#NUM!
TCONS_00023346	0	1.55484	0	#NUM!
TCONS_00023423	0	1.74417	0	#NUM!
TCONS_00023424	0	2.73234	0	#NUM!
TCONS_00023427	0	1.48512	0	#NUM!
TCONS_00023430	0	1.98087	0	#NUM!
TCONS_00023432	0	3.71203	0	#NUM!
TCONS_00023511	0	1.74417	0	#NUM!
TCONS_00023512	0	5.46467	0	#NUM!
TCONS_00023601	0	3.01588	0	#NUM!
TCONS_00023620	0	5.46467	0	#NUM!
TCONS_00023630	0	2.37007	0	#NUM!
TCONS_00023632	0	3.0993	0	#NUM!
TCONS_00023637	0	2.0662	0	#NUM!
TCONS_00023655	0	2.73234	0	#NUM!
TCONS_00023766	0	4.37967	0	#NUM!
TCONS_00023788	0	2.37007	0	#NUM!
TCONS_00023802	0	4.14077	0	#NUM!
TCONS_00023805	0	2.37007	0	#NUM!
TCONS_00023807	6.88323	14.5118	8.21934	-1.07607
TCONS_00023821	0	2.37007	0	#NUM!
TCONS_00023824	0	1.89734	0	#NUM!
TCONS_00023857	0	10.0202	0	#NUM!
TCONS_00023907	0	7.03907	0	#NUM!
TCONS_00023979	0	3.91867	0	#NUM!
TCONS_00024007	0	1.67394	0	#NUM!
TCONS_00024032	0	5.8852	0	#NUM!
TCONS_00024051	0	2.48327	0	#NUM!
TCONS_00024102	0	2.97024	0	#NUM!
TCONS_00024106	0	4.91317	0	#NUM!
TCONS_00024107	0	7.83733	0	#NUM!
TCONS_00024144	0	2.60388	0	#NUM!
TCONS_00024176	0	1.32449	1.33961	#NUM!
TCONS_00024196	0	2.06952	0	#NUM!
TCONS_00024201	0	4.37967	0	#NUM!
TCONS_00024232	0	1.87168	0	#NUM!
TCONS_00024241	0	1.98087	0	#NUM!
TCONS_00024243	0	7.42403	0	#NUM!
TCONS_00024288	0	3.91867	0	#NUM!
TCONS_00024302	0	1.54464	0	#NUM!
TCONS_00024334	0	2.48327	0	#NUM!
TCONS_00024351	0	1.98087	0	#NUM!
TCONS_00024366	0	3.71203	0	#NUM!
TCONS_00024379	0	1.63909	0	#NUM!
TCONS_00024412	0	3.71203	0	#NUM!
TCONS_00024429	0	4.37967	0	#NUM!
TCONS_00024501	0	1.89734	0	#NUM!
TCONS_00024510	0	7.83733	0	#NUM!
TCONS_00024531	0	2.06952	0	#NUM!
TCONS_00024544	0	1.67394	0	#NUM!
TCONS_00024547	0	3.34007	0	#NUM!
TCONS_00024548	1.13078	2.74058	1.47485	-1.27716
TCONS_00024549	0	1.32449	0	#NUM!
TCONS_00024571	0	5.53557	0	#NUM!
TCONS_00024599	0	5.53557	18.8015	#NUM!
TCONS_00024602	0	7.42403	0	#NUM!
TCONS_00024656	0	2.16367	0	#NUM!
TCONS_00024664	0	3.34007	0	#NUM!
TCONS_00024668	1.11227	4.10427	2.49457	-1.88361
TCONS_00024693	0	4.63637	0	#NUM!
TCONS_00024697	0	1.32449	0	#NUM!
TCONS_00024699	0	1.81854	0	#NUM!
TCONS_00024706	0	3.21504	0	#NUM!
TCONS_00024707	0	1.32449	0	#NUM!
TCONS_00024708	0	1.38551	0	#NUM!
TCONS_00024749	0	8.7593	0	#NUM!
TCONS_00024773	0	4.37967	0	#NUM!
TCONS_00024789	0	1.81854	0	#NUM!
TCONS_00024837	0	3.91867	0	#NUM!
TCONS_00024852	0	2.48327	0	#NUM!
TCONS_00024853	0	1.89734	0	#NUM!
TCONS_00024874	0	1.46654	0	#NUM!
TCONS_00024900	0	1.42873	0	#NUM!
TCONS_00024918	0	2.26369	0	#NUM!
TCONS_00024926	0	1.54464	0	#NUM!
TCONS_00024974	0	1.46654	0	#NUM!
TCONS_00025021	0	5.53557	0	#NUM!
TCONS_00025037	0	3.34007	0	#NUM!
TCONS_00025050	0	7.03907	0	#NUM!
TCONS_00025051	0	5.8852	0	#NUM!
TCONS_00025068	0	4.63637	0	#NUM!
TCONS_00025089	0	4.32733	0	#NUM!
TCONS_00025093	0	3.51953	0	#NUM!
TCONS_00025109	0	3.96173	0	#NUM!
TCONS_00025128	0	1.60752	0	#NUM!
TCONS_00025137	2.86393	23.2364	17.3326	-3.02031
TCONS_00025139	0	3.86697	1.0202	#NUM!
TCONS_00025145	0.248684	1.07511	0.580454	-2.11209
TCONS_00025163	0	1.74417	0	#NUM!
TCONS_00025208	0	3.01588	0	#NUM!
TCONS_00025213	0	2.73234	0	#NUM!
TCONS_00025247	0	1.42517	0.58336	#NUM!
TCONS_00025252	0	4.37967	0	#NUM!
TCONS_00025267	0	2.37007	0	#NUM!
TCONS_00025278	0	3.63707	0	#NUM!
TCONS_00025280	0	1.89734	0	#NUM!
TCONS_00025317	0	1.55484	0	#NUM!
TCONS_00025351	0	1.54464	0	#NUM!
TCONS_00025365	0	2.26369	0	#NUM!
TCONS_00025381	0	4.63637	0	#NUM!
TCONS_00025439	0	3.34007	0	#NUM!
TCONS_00025497	0	6.03177	0	#NUM!
TCONS_00025514	0	4.63637	0	#NUM!
TCONS_00025549	0	3.01588	0	#NUM!
TCONS_00025550	0	5.21213	0	#NUM!
TCONS_00025573	0	1.42873	0	#NUM!
TCONS_00025579	0	4.14077	0	#NUM!
TCONS_00025602	0	11.7704	0	#NUM!
TCONS_00025635	0	1.67394	0	#NUM!
TCONS_00025642	0	5.53557	0	#NUM!
TCONS_00025648	0.80779	0.269469	1.23424	1.58386
TCONS_00025694	0	1.54464	0	#NUM!
TCONS_00025711	0	2.26157	0	#NUM!
TCONS_00025713	0	4.13903	0	#NUM!
TCONS_00025715	0	5.21213	0	#NUM!
TCONS_00025788	0	4.14077	0	#NUM!
TCONS_00025800	0	6.34497	0	#NUM!
TCONS_00025824	0	3.71203	0	#NUM!
TCONS_00025841	0	4.91317	0	#NUM!
TCONS_00025859	0	3.71203	0	#NUM!
TCONS_00025862	0	4.14077	0	#NUM!
TCONS_00025878	0	5.8852	0	#NUM!
TCONS_00025893	0	5.53557	0	#NUM!
TCONS_00025901	0	2.16367	0	#NUM!
TCONS_00025924	0	2.86944	0	#NUM!
TCONS_00025974	0	2.48327	0	#NUM!
TCONS_00026015	0.00171238	1.27594	1.1846	-9.54134
TCONS_00026067	0	6.0785	0	#NUM!
TCONS_00026091	0	1.59149	0	#NUM!
TCONS_00026156	0	1.3566	0	#NUM!
TCONS_00026171	0	1.59149	1.89101	#NUM!
TCONS_00026176	0	2.51386	0	#NUM!
TCONS_00026229	0	4.47117	0	#NUM!
TCONS_00026281	0	1.6125	0	#NUM!
TCONS_00026291	0	1.89363	0	#NUM!
TCONS_00026300	0	4.21867	0	#NUM!
TCONS_00026321	0	1.30545	0	#NUM!
TCONS_00026324	0	3.56507	0	#NUM!
TCONS_00026348	0	1.71715	0	#NUM!
TCONS_00026373	0	2.4218	2.12197	#NUM!
TCONS_00026376	0	1.46761	0	#NUM!
TCONS_00026407	0	2.26157	0	#NUM!
TCONS_00026411	0	3.56507	0	#NUM!
TCONS_00026426	0	1.59149	0	#NUM!
TCONS_00026457	0	2.88703	0	#NUM!
TCONS_00026462	0	2.26157	0	#NUM!
TCONS_00026479	0	2.61188	0	#NUM!
TCONS_00026515	0	2.61188	0	#NUM!
TCONS_00026518	0	1.80607	0	#NUM!
TCONS_00026541	0	3.7672	0	#NUM!
TCONS_00026552	0	2.06246	0	#NUM!
TCONS_00026580	0	3.7672	0	#NUM!
TCONS_00026588	0	2.26157	0	#NUM!
TCONS_00026647	0	5.48963	0	#NUM!
TCONS_00026683	0	4.74427	0	#NUM!
TCONS_00026689	0	2.88703	0	#NUM!
TCONS_00026706	0	3.03925	0	#NUM!
TCONS_00026716	0	4.74427	0	#NUM!
TCONS_00026739	0	1.97178	0	#NUM!
TCONS_00026766	0	1.46761	0	#NUM!
TCONS_00026768	0	2.26157	0	#NUM!
TCONS_00026780	0.725043	1.55052	1.93455	-1.09661
TCONS_00026825	0	2.74482	0	#NUM!
TCONS_00026832	0	1.6125	0	#NUM!
TCONS_00026856	0	5.48963	0	#NUM!
TCONS_00026866	0	2.48748	0	#NUM!
TCONS_00026873	0	1.73035	0	#NUM!
TCONS_00026874	0	1.41059	0	#NUM!
TCONS_00026876	0	1.47216	0	#NUM!
TCONS_00026906	0	3.37717	0	#NUM!
TCONS_00026909	0	3.20229	0	#NUM!
TCONS_00026913	0	6.75437	0	#NUM!
TCONS_00026939	0	1.97178	0	#NUM!
TCONS_00026940	0	2.37094	0	#NUM!
TCONS_00026958	0	3.20229	0	#NUM!
TCONS_00026960	0	9.4885	0	#NUM!
TCONS_00026971	0	5.22377	0	#NUM!
TCONS_00026986	0	1.73035	0	#NUM!
TCONS_00027014	0	3.18298	0	#NUM!
TCONS_00027026	0	5.35983	0	#NUM!
TCONS_00027049	0	3.98473	0	#NUM!
TCONS_00027050	0	5.03993	0	#NUM!
TCONS_00027051	0	1.80607	0	#NUM!
TCONS_00027064	0	1.30545	0	#NUM!
TCONS_00027097	0	1.46761	0	#NUM!
TCONS_00027100	0	2.0262	0	#NUM!
TCONS_00027106	0	3.56507	0	#NUM!
TCONS_00027124	0	2.48748	0	#NUM!
TCONS_00027130	0	3.7672	0	#NUM!
TCONS_00027137	0	1.38829	0	#NUM!
TCONS_00027143	0	1.77323	0	#NUM!
TCONS_00027150	0	2.17254	0	#NUM!
TCONS_00027154	0.204422	1.13696	1.80048	-2.47556
TCONS_00027161	0	4.21867	0	#NUM!
TCONS_00027173	0	2.15892	1.86379	#NUM!
TCONS_00027207	0	4.21867	0	#NUM!
TCONS_00027221	0	2.26157	0	#NUM!
TCONS_00027222	6.5899	15.4269	4.01267	-1.22712
TCONS_00027223	0	3.7672	0	#NUM!
TCONS_00027239	0	2.26157	0	#NUM!
TCONS_00027244	0	9.38433	0	#NUM!
TCONS_00027248	0	1.65891	0	#NUM!
TCONS_00027252	0	5.35983	0	#NUM!
TCONS_00027279	0	2.37094	0	#NUM!
TCONS_00027296	0	2.93522	0	#NUM!
TCONS_00027297	0	2.88703	0	#NUM!
TCONS_00027319	0	2.37094	0	#NUM!
TCONS_00027322	0	7.5344	0	#NUM!
TCONS_00027336	0	3.98473	0	#NUM!
TCONS_00027339	0	2.17254	0	#NUM!
TCONS_00027341	0	2.88703	0	#NUM!
TCONS_00027345	0	1.65891	0	#NUM!
TCONS_00027349	0	1.04877	0	#NUM!
TCONS_00027387	0	5.03993	0	#NUM!
TCONS_00027399	0	1.73035	0	#NUM!
TCONS_00027407	0	2.48748	0	#NUM!
TCONS_00027412	0	2.88703	0	#NUM!
TCONS_00027413	0	1.41059	0	#NUM!
TCONS_00027421	0	1.97178	0	#NUM!
TCONS_00027455	0	4.21867	0	#NUM!
TCONS_00027458	0	2.61188	0	#NUM!
TCONS_00027461	0	1.6125	0	#NUM!
TCONS_00027462	0	5.35983	0	#NUM!
TCONS_00027485	0	2.74482	0	#NUM!
TCONS_00027492	0	2.17254	0	#NUM!
TCONS_00027493	0	4.74427	0	#NUM!
TCONS_00027497	0	3.56507	0	#NUM!
TCONS_00027498	0	2.88703	0	#NUM!
TCONS_00027505	0	7.5344	0	#NUM!
TCONS_00027507	0	1.73035	0	#NUM!
TCONS_00027549	0	3.37717	0	#NUM!
TCONS_00027566	0	1.46761	0	#NUM!
TCONS_00027570	0	1.30545	0	#NUM!
TCONS_00027581	0	1.46761	0	#NUM!
TCONS_00027582	0	1.80607	0	#NUM!
TCONS_00027618	0	5.03993	0	#NUM!
TCONS_00027635	0	4.97497	0	#NUM!
TCONS_00027663	0	4.47117	0	#NUM!
TCONS_00027685	0	3.98473	0	#NUM!
TCONS_00027690	0	3.03925	0	#NUM!
TCONS_00027727	0	2.61188	0	#NUM!
TCONS_00027753	0	1.62777	0	#NUM!
TCONS_00027779	0	1.59149	0	#NUM!
TCONS_00027824	0	2.63217	0	#NUM!
TCONS_00027871	0	1.52782	0	#NUM!
TCONS_00027874	0	3.56507	0	#NUM!
TCONS_00027883	0	3.20229	0	#NUM!
TCONS_00027892	0	4.21867	0	#NUM!
TCONS_00027936	0	5.35983	0	#NUM!
TCONS_00027946	0	1.3566	0	#NUM!
TCONS_00027988	0	3.56507	0	#NUM!
TCONS_00028004	0	3.56507	0	#NUM!
TCONS_00028044	0	2.88703	0	#NUM!
TCONS_00028047	0	1.80607	0	#NUM!
TCONS_00028049	0	2.61188	0	#NUM!
TCONS_00028050	0	2.88703	0	#NUM!
TCONS_00028055	0	5.03993	0	#NUM!
TCONS_00028059	0	1.3566	0	#NUM!
TCONS_00028083	0	3.56507	0	#NUM!
TCONS_00028180	0	3.31782	0	#NUM!
TCONS_00028187	0	1.46761	0	#NUM!
TCONS_00028196	0	2.0262	0	#NUM!
TCONS_00028199	0	3.20229	0	#NUM!
TCONS_00028215	0	1.46761	0	#NUM!
TCONS_00028216	0	1.3566	4.38193	#NUM!
TCONS_00028249	1.5082	0.370151	4.9699e-18	2.02664
TCONS_00028262	0	3.03925	0	#NUM!
TCONS_00028353	2.17195	10.2207	5.15951	-2.23444
TCONS_00028357	0	3.37717	0	#NUM!
TCONS_00028358	0	1.80607	0	#NUM!
TCONS_00028360	0	1.6125	0	#NUM!
TCONS_00028370	0	6.40457	0	#NUM!
TCONS_00028383	0	3.05565	0	#NUM!
TCONS_00028387	0	3.56507	0	#NUM!
TCONS_00028395	0	1.73035	0	#NUM!
TCONS_00028399	0	10.0799	0	#NUM!
TCONS_00028435	0	2.48748	0	#NUM!
TCONS_00028437	0	2.15892	0	#NUM!
TCONS_00028452	0	1.3566	0	#NUM!
TCONS_00028465	0	9.4885	0	#NUM!
TCONS_00028466	0	3.20229	0	#NUM!
TCONS_00028524	0	1.56361	0	#NUM!
TCONS_00028568	0	1.0131	0	#NUM!
TCONS_00028602	0	3.98473	0	#NUM!
TCONS_00028617	0	1.80607	0	#NUM!
TCONS_00028697	0	1.89363	0	#NUM!
TCONS_00028708	0	3.7672	0	#NUM!
TCONS_00028710	0	4.21867	0	#NUM!
TCONS_00028722	0	2.88703	0	#NUM!
TCONS_00028723	0	4.47117	0	#NUM!
TCONS_00028733	0	1.80607	0	#NUM!
TCONS_00028747	0	2.7132	0	#NUM!
TCONS_00028748	0	5.22377	0	#NUM!
TCONS_00028750	0	1.37483	0	#NUM!
TCONS_00028762	0	2.93522	0	#NUM!
TCONS_00028775	0	2.15892	0	#NUM!
TCONS_00028814	0.20858	1.02448	0.168051	-2.29621
TCONS_00028851	0	4.21867	0	#NUM!
TCONS_00028864	0	1.3566	0	#NUM!
TCONS_00028875	0	2.37094	0	#NUM!
TCONS_00028886	0	1.88643	0	#NUM!
TCONS_00028888	0	2.0262	0	#NUM!
TCONS_00028924	0	1.59149	0	#NUM!
TCONS_00028942	0	2.74482	0	#NUM!
TCONS_00028982	0	1.88643	0	#NUM!
TCONS_00028984	0	8.94233	0	#NUM!
TCONS_00028993	0	1.3566	0	#NUM!
TCONS_00028995	0	1.88643	0	#NUM!
TCONS_00029002	0	5.35983	0	#NUM!
TCONS_00029010	0	1.30545	0	#NUM!
TCONS_00029042	0	2.88703	0	#NUM!
TCONS_00029086	0	1.80607	0	#NUM!
TCONS_00029091	0	5.03993	0	#NUM!
TCONS_00029152	0	2.61188	0	#NUM!
TCONS_00029161	0	3.03925	0	#NUM!
TCONS_00029170	0	1.66363	0	#NUM!
TCONS_00029171	0	1.97178	0	#NUM!
TCONS_00029181	0	3.6327	0	#NUM!
TCONS_00029187	0	2.48748	0	#NUM!
TCONS_00029195	0	1.52782	0	#NUM!
TCONS_00029224	0	3.98473	0	#NUM!
TCONS_00029271	0	2.26157	0	#NUM!
TCONS_00029294	0	1.88643	0	#NUM!
TCONS_00029303	0	3.37717	0	#NUM!
TCONS_00029306	0	3.4607	0	#NUM!
TCONS_00029311	0	3.20229	0	#NUM!
TCONS_00029321	0	1.88643	0	#NUM!
TCONS_00029337	0	2.26157	0	#NUM!
TCONS_00029347	0	2.74482	0	#NUM!
TCONS_00029355	0	4.74427	0	#NUM!
TCONS_00029392	0	1.97178	0	#NUM!
TCONS_00029398	0	1.46761	0	#NUM!
TCONS_00029399	0	1.56361	0	#NUM!
TCONS_00029401	0	1.30545	0	#NUM!
TCONS_00029409	0	10.0799	0	#NUM!
TCONS_00029427	0	8.43737	0	#NUM!
TCONS_00029428	0	1.88643	0	#NUM!
TCONS_00029492	0	2.06246	0	#NUM!
TCONS_00029509	0	1.9583	0	#NUM!
TCONS_00029511	0	4.0698	0	#NUM!
TCONS_00029516	0	1.80607	0	#NUM!
TCONS_00029554	0	3.7672	0	#NUM!
TCONS_00029555	0	1.41059	0	#NUM!
TCONS_00029558	0	37.7698	0	#NUM!
TCONS_00029561	0	3.37717	0	#NUM!
TCONS_00029581	0	4.97497	0	#NUM!
TCONS_00029588	0	3.98473	0	#NUM!
TCONS_00029604	0	3.56507	0	#NUM!
TCONS_00029645	0	3.7672	0	#NUM!
TCONS_00029665	0	4.47117	0	#NUM!
TCONS_00029672	0	1.41059	0	#NUM!
TCONS_00029686	0	4.21867	0	#NUM!
TCONS_00029687	0	3.4607	0	#NUM!
TCONS_00029692	0	1.65891	0	#NUM!
TCONS_00029717	0	3.56507	0	#NUM!
TCONS_00029753	0	3.7672	0	#NUM!
TCONS_00029755	0	2.37094	0	#NUM!
TCONS_00029762	1.30349	0.567397	1.51145	1.19994
TCONS_00029772	0	3.31782	0	#NUM!
TCONS_00029775	0	2.37094	0	#NUM!
TCONS_00029783	0	2.88703	0	#NUM!
TCONS_00029870	0	2.37094	0	#NUM!
TCONS_00029884	0	5.35983	0	#NUM!
TCONS_00029894	0	3.37717	0	#NUM!
TCONS_00029924	0	2.17254	0	#NUM!
TCONS_00029953	0	1.80607	0	#NUM!
TCONS_00029964	0	5.35983	0	#NUM!
TCONS_00029967	0	1.46761	0	#NUM!
TCONS_00029970	0	2.37094	0	#NUM!
TCONS_00029979	0	1.65891	0	#NUM!
TCONS_00030120	0	2.74482	0	#NUM!
TCONS_00030146	0	3.20229	0	#NUM!
TCONS_00030147	0	5.35983	0	#NUM!
TCONS_00030187	0	4.97497	2.84273	#NUM!
TCONS_00030195	0	1.65891	0	#NUM!
TCONS_00030210	0	1.97178	0	#NUM!
TCONS_00030217	0	2.26157	0	#NUM!
TCONS_00030218	0	1.65891	0	#NUM!
TCONS_00030243	0	2.88703	0	#NUM!
TCONS_00030245	0	3.61213	0	#NUM!
TCONS_00030257	0	3.05565	0	#NUM!
TCONS_00030275	0	7.9695	0	#NUM!
TCONS_00030280	0	4.97497	0	#NUM!
TCONS_00030288	0	1.52782	0	#NUM!
TCONS_00030302	0	1.30545	0	#NUM!
TCONS_00030315	0	8.23447	0	#NUM!
TCONS_00030325	0	2.06246	0	#NUM!
TCONS_00030336	0	5.35983	0	#NUM!
TCONS_00030346	0	3.37717	0	#NUM!
TCONS_00030361	0	4.97497	0	#NUM!
TCONS_00030371	0	2.7132	0	#NUM!
TCONS_00030412	0	9.4885	0	#NUM!
TCONS_00030415	0	3.56507	0	#NUM!
TCONS_00030435	0	2.61188	0	#NUM!
TCONS_00030477	0	1.73035	0	#NUM!
TCONS_00030489	0	1.52782	0	#NUM!
TCONS_00030497	0	4.47117	0	#NUM!
TCONS_00030502	0	4.21867	0	#NUM!
TCONS_00030503	0	3.7672	0	#NUM!
TCONS_00030894	0	2.48327	4.6839	#NUM!
TCONS_00031672	1.17273	7.10786	4.95972	-2.59954
TCONS_00032119	3.5974	0	3.17731	#DIV/0!
TCONS_00032254	1.05298	0	1.36403	#DIV/0!
TCONS_00032527	0	0.452467	1.38433	#NUM!
TCONS_00032563	1.89044e-05	1.65067e-16	4.2575	36.7369
TCONS_00032564	0.500998	0.0013734	6.04747	8.51091
TCONS_00032573	0.285492	0	5.57775	#DIV/0!
TCONS_00032763	0	2.35621	1.31291	#NUM!
TCONS_00033101	0.432828	0.127991	1.45727	1.75775
TCONS_00033148	0	1.21831	1.31291	#NUM!
TCONS_00033271	0	0.495997	2.03095	#NUM!
TCONS_00033569	0	5.03993	34.838	#NUM!
TCONS_00033925	0	0.638817	1.35851	#NUM!
TCONS_00034712	0	6.02546	24.8491	#NUM!
TCONS_00034972	2.17197	0	1.89101	#DIV/0!
TCONS_00035163	0	1.36534	1.47485	#NUM!
TCONS_00035815	0	3.79723	1.9468	#NUM!
TCONS_00036066	0	0.332676	1.91481	#NUM!
TCONS_00036410	0	1.89862	3.8936	#NUM!
TCONS_00038394	0	1.48512	4.52717	#NUM!
TCONS_00039808	0	3.34007	2.60123	#NUM!
TCONS_00039817	0	1.30893	1.34857	#NUM!
TCONS_00040308	0	2.16367	1.70612	#NUM!
TCONS_00040650	1.00079	2.12734	2.21999	-1.08791
TCONS_00040805	4.23323	0	4.25537	#DIV/0!
TCONS_00040996	1.31229	0	2.55904	#DIV/0!
TCONS_00041369	6.35494e-07	0.292052	2.75982	-18.8099
TCONS_00041703	2.7601	0	2.73712	#DIV/0!
TCONS_00042978	10.3022	0	0	#DIV/0!
TCONS_00043056	6.47647	0	0	#DIV/0!
TCONS_00043070	2.08179	0	0	#DIV/0!
TCONS_00043187	3.40187	0	0	#DIV/0!
TCONS_00043217	2.57546	0	0	#DIV/0!
TCONS_00043244	4.87617	0	0	#DIV/0!
TCONS_00043247	2.49105	0	0	#DIV/0!
TCONS_00043297	4.38113	0	0	#DIV/0!
TCONS_00043300	1.92019	0	0	#DIV/0!
TCONS_00043322	9.24013	0	0	#DIV/0!
TCONS_00043349	0.662838	2.47595	1.70178	-1.90125
TCONS_00043351	8.2776	0	0	#DIV/0!
TCONS_00043370	6.87467	0	0	#DIV/0!
TCONS_00043408	6.87467	0	0	#DIV/0!
TCONS_00043426	2.95012	0	0	#DIV/0!
TCONS_00043428	6.4832	0	0	#DIV/0!
TCONS_00043444	3.57287	0	0	#DIV/0!
TCONS_00043459	7.77237	0	0	#DIV/0!
TCONS_00043488	5.90023	0	0	#DIV/0!
TCONS_00043523	2.10617	0	0.793617	#DIV/0!
TCONS_00043734	5.1511	0	0	#DIV/0!
TCONS_00043808	5.1511	0	0	#DIV/0!
TCONS_00043841	7.77237	0	0	#DIV/0!
TCONS_00043874	3.2416	0	0	#DIV/0!
TCONS_00043918	8.2776	0	0	#DIV/0!
TCONS_00043943	5.765	0	0	#DIV/0!
TCONS_00043966	6.87467	0	0	#DIV/0!
TCONS_00043999	17.3936	36.3645	6.78544	-1.06397
TCONS_00044000	1.77524	0	0	#DIV/0!
TCONS_00044027	6.54293	0	0	#DIV/0!
TCONS_00044032	2.57546	0	0	#DIV/0!
TCONS_00044054	3.09125	0	0	#DIV/0!
TCONS_00044065	1.64491	0	0	#DIV/0!
TCONS_00044073	4.6909	0	0	#DIV/0!
TCONS_00044087	1.84575	0	0	#DIV/0!
TCONS_00044089	14.611	0	0	#DIV/0!
TCONS_00044093	4.87617	0	0	#DIV/0!
TCONS_00044097	3.57287	0	0	#DIV/0!
TCONS_00044100	1.70202	0.314808	0	2.4347
TCONS_00044192	4.62007	0	3.72007	#DIV/0!
TCONS_00044194	35.7934	17.8415	8.89437	1.00446
TCONS_00044281	3.09125	0	0	#DIV/0!
TCONS_00044282	2.08179	0	0	#DIV/0!
TCONS_00044308	13.7493	0	0	#DIV/0!
TCONS_00044319	1.99875	0	0	#DIV/0!
TCONS_00044346	5.4467	0	0	#DIV/0!
TCONS_00044347	3.75503	0	0	#DIV/0!
TCONS_00044366	6.47647	0	0	#DIV/0!
TCONS_00044383	4.52483	0	0	#DIV/0!
TCONS_00044462	1.28074	0	0	#DIV/0!
TCONS_00044526	2.46488	0	0	#DIV/0!
TCONS_00044544	73.7204	0.252752	0	8.1882
TCONS_00044557	2.69281	0	0	#DIV/0!
TCONS_00044651	1.42138	0	0	#DIV/0!
TCONS_00044672	15.5447	0	0	#DIV/0!
TCONS_00044747	3.4167	0	0	#DIV/0!
TCONS_00044751	2.74434	0	0	#DIV/0!
TCONS_00044804	1.92019	0	0	#DIV/0!
TCONS_00044806	2.26242	0	0	#DIV/0!
TCONS_00044807	11.53	0	0	#DIV/0!
TCONS_00044827	4.38113	0	0	#DIV/0!
TCONS_00044831	1.64491	0	0	#DIV/0!
TCONS_00044869	4.87617	0	3.69397	#DIV/0!
TCONS_00044904	2.16961	0	0	#DIV/0!
TCONS_00045048	1.28074	0	0.965437	#DIV/0!
TCONS_00045062	7.30547	0	0	#DIV/0!
TCONS_00045069	2.36069	0	0	#DIV/0!
TCONS_00045175	3.75503	0	0	#DIV/0!
TCONS_00045200	3.40187	0	0	#DIV/0!
TCONS_00045211	2.96961	0	0	#DIV/0!
TCONS_00045229	1.92019	0	0	#DIV/0!
TCONS_00045359	10.6017	0	0	#DIV/0!
TCONS_00045426	2.31806	0	0	#DIV/0!
TCONS_00045454	1.52748	0	0	#DIV/0!
TCONS_00045647	3.57287	0	0	#DIV/0!
TCONS_00045654	0.165648	1.91222	0.958204	-3.52906
TCONS_00045669	7.72637	0	1.50222	#DIV/0!
TCONS_00045698	1.58468	0	0	#DIV/0!
TCONS_00045720	1.52748	0	0	#DIV/0!
TCONS_00045731	3.55047	0	0	#DIV/0!
TCONS_00045783	2.69281	0	0	#DIV/0!
TCONS_00045799	7.77237	0	0	#DIV/0!
TCONS_00045801	648.602	0	0	#DIV/0!
TCONS_00045858	3.55047	0	0	#DIV/0!
TCONS_00045895	0.162567	1.1816	0.982504	-2.86163
TCONS_00045921	2.31806	0	0	#DIV/0!
TCONS_00045941	2.16961	0	0	#DIV/0!
TCONS_00045944	1.92019	0	0	#DIV/0!
TCONS_00045945	3.75503	0	0	#DIV/0!
TCONS_00045960	7.5101	0	0	#DIV/0!
TCONS_00046103	3.4167	0	0	#DIV/0!
TCONS_00046108	4.92977	0	0	#DIV/0!
TCONS_00046134	2.57546	0	0	#DIV/0!
TCONS_00046138	4.15807	0	0	#DIV/0!
TCONS_00046156	2.26242	0	0	#DIV/0!
TCONS_00046192	2.36069	0	0	#DIV/0!
TCONS_00046210	1.5792	0	0	#DIV/0!
TCONS_00046220	1.6607	0	0	#DIV/0!
TCONS_00046224	1.70835	0	0	#DIV/0!
TCONS_00046229	2.95012	0	0	#DIV/0!
TCONS_00046258	1.52748	0	0	#DIV/0!
TCONS_00046280	2.36069	0	0	#DIV/0!
TCONS_00046336	1.58468	0	0	#DIV/0!
TCONS_00046371	1.32535	0	0	#DIV/0!
TCONS_00046382	3.75503	0	0	#DIV/0!
TCONS_00046410	1.99875	0	0	#DIV/0!
TCONS_00046511	5.65258	0	0	#DIV/0!
TCONS_00046512	10.8934	0	0	#DIV/0!
TCONS_00046540	1.77524	0	1.41796	#DIV/0!
TCONS_00046586	2.47645	0	0	#DIV/0!
TCONS_00046653	3.16936	0	0	#DIV/0!
TCONS_00046665	3.09125	0	0	#DIV/0!
TCONS_00046666	8.2776	0	0	#DIV/0!
TCONS_00046763	3.09125	0	0	#DIV/0!
TCONS_00046833	1.99875	0	0	#DIV/0!
TCONS_00046892	0	1.52418	1.11862	#NUM!
TCONS_00046962	1.37217	0	0	#DIV/0!
TCONS_00046963	2.69281	0	0	#DIV/0!
TCONS_00046966	1.23822	0	1.97223	#DIV/0!
TCONS_00047015	3.75503	0	0	#DIV/0!
TCONS_00047017	3.75503	0	0	#DIV/0!
TCONS_00047027	2.46488	0	0	#DIV/0!
TCONS_00047062	3.6915	0	0	#DIV/0!
TCONS_00047063	15.0961	6.06754	10.2147	1.31499
TCONS_00047065	10.2056	0	0	#DIV/0!
TCONS_00047075	1.08679	0	0	#DIV/0!
TCONS_00047085	3.09125	0	0	#DIV/0!
TCONS_00047169	5.13439	1.18698	0	2.1129
TCONS_00047190	21.4946	6.03696	1.63411	1.83208
TCONS_00047196	1.47308	0	0	#DIV/0!
TCONS_00047232	5.4467	0	0	#DIV/0!
TCONS_00047265	7.14573	0	0	#DIV/0!
TCONS_00047275	11.2642	0	0	#DIV/0!
TCONS_00047278	1.48885	0	0	#DIV/0!
TCONS_00047293	6.47647	0	0	#DIV/0!
TCONS_00047305	2.08179	0	0	#DIV/0!
TCONS_00047367	1.47308	0	0	#DIV/0!
TCONS_00047404	4.62007	0	0	#DIV/0!
TCONS_00047406	6.1825	0	0	#DIV/0!
TCONS_00047419	2.16961	0	0	#DIV/0!
TCONS_00047561	213.448	1.91826	1.895	6.79794
TCONS_00047564	3.40187	0	0	#DIV/0!
TCONS_00047565	6.47647	0	0	#DIV/0!
TCONS_00047598	5.765	0	0	#DIV/0!
TCONS_00047620	5.1511	0	0	#DIV/0!
TCONS_00047629	3.94977	0	0	#DIV/0!
TCONS_00047665	5.4467	0	0	#DIV/0!
TCONS_00047671	2.89857	7.73088	1.76781	-1.41529
TCONS_00047758	6.47647	0	0	#DIV/0!
TCONS_00047784	2.46488	0	0	#DIV/0!
TCONS_00047786	1.77524	0	0	#DIV/0!
TCONS_00047818	2.08179	0	0	#DIV/0!
TCONS_00047826	7.77237	0	0	#DIV/0!
TCONS_00047861	1.57125	0	0	#DIV/0!
TCONS_00047897	2.67641	0	0	#DIV/0!
TCONS_00047965	4.87617	0	0	#DIV/0!
TCONS_00048088	1.99875	0	0	#DIV/0!
TCONS_00048101	1.42138	0	0	#DIV/0!
TCONS_00048114	1.6607	0	0	#DIV/0!
TCONS_00048278	12.4125	0	0	#DIV/0!
TCONS_00048367	2.58331	0	0	#DIV/0!
TCONS_00048418	8.8492	0	0	#DIV/0!
TCONS_00048521	11.0457	0	0	#DIV/0!
TCONS_00048526	11.9399	0	0	#DIV/0!
TCONS_00048532	3.5974	0	0	#DIV/0!
TCONS_00048533	2.82911	0	0	#DIV/0!
TCONS_00048604	1.70637	0	0	#DIV/0!
TCONS_00048638	4.9336	0	0	#DIV/0!
TCONS_00048646	2.17197	0	0	#DIV/0!
TCONS_00048655	4.196	0	0	#DIV/0!
TCONS_00048693	1.32063	0	0	#DIV/0!
TCONS_00048762	5.52283	0	0	#DIV/0!
TCONS_00048789	12.4125	0	0	#DIV/0!
TCONS_00048790	3.9619	0	0	#DIV/0!
TCONS_00048899	3.9827	0	0	#DIV/0!
TCONS_00048933	5.21733	0	0	#DIV/0!
TCONS_00048959	2.36555	0	0	#DIV/0!
TCONS_00048981	0.0317584	1.79683	0.839919	-5.82217
TCONS_00048985	5.85143	0	0	#DIV/0!
TCONS_00048992	9.86717	0	0	#DIV/0!
TCONS_00049012	4.4246	0	0	#DIV/0!
TCONS_00049037	2.26594	0	0	#DIV/0!
TCONS_00049076	3.10739	0	0	#DIV/0!
TCONS_00049078	1.57537	0	0	#DIV/0!
TCONS_00049079	2.83437	1.1323	1.21837	1.32377
TCONS_00049097	1.6424	0	0	#DIV/0!
TCONS_00049098	2.93847	0	1.26441	#DIV/0!
TCONS_00049109	1.6424	0	0	#DIV/0!
TCONS_00049123	2.70246	0	0	#DIV/0!
TCONS_00049140	1.32063	0	0	#DIV/0!
TCONS_00049171	2.47117	0	0	#DIV/0!
TCONS_00049195	3.42333	0	0	#DIV/0!
TCONS_00049208	2.36555	0	0	#DIV/0!
TCONS_00049212	14.9098	0	0	#DIV/0!
TCONS_00049238	7.96537	0	0	#DIV/0!
TCONS_00049239	3.6899	0	0	#DIV/0!
TCONS_00049253	1.46924	0	0	#DIV/0!
TCONS_00049264	1.70637	0	0	#DIV/0!
TCONS_00049276	2.47117	0	0	#DIV/0!
TCONS_00049284	1.32063	0	0	#DIV/0!
TCONS_00049312	2.16286	0	0	#DIV/0!
TCONS_00049382	4.66993	0	0	#DIV/0!
TCONS_00049385	0.680045	1.61132	0.71856	-1.24454
TCONS_00049406	2.26594	0	0	#DIV/0!
TCONS_00049430	5.85143	0	0	#DIV/0!
TCONS_00049432	6.20627	0	0	#DIV/0!
TCONS_00049445	12.0609	0	13.3291	#DIV/0!
TCONS_00049522	5.85143	0	0	#DIV/0!
TCONS_00049525	5.85143	0	0	#DIV/0!
TCONS_00049526	2.26594	0	0	#DIV/0!
TCONS_00049537	6.84667	0	0	#DIV/0!
TCONS_00049555	4.196	0	0	#DIV/0!
TCONS_00049572	2.46632	0	0	#DIV/0!
TCONS_00049601	8.392	0	0	#DIV/0!
TCONS_00049603	3.10739	0	0	#DIV/0!
TCONS_00049649	3.9827	0	0	#DIV/0!
TCONS_00049664	7.4549	0	0	#DIV/0!
TCONS_00049685	1.52401	0	0	#DIV/0!
TCONS_00049692	4.27242	0	0	#DIV/0!
TCONS_00049693	8.8492	0	0	#DIV/0!
TCONS_00049708	2.70246	0	0	#DIV/0!
TCONS_00049716	1.52401	0	0	#DIV/0!
TCONS_00049748	1.77382	0	0	#DIV/0!
TCONS_00049750	1.6424	0	0	#DIV/0!
TCONS_00049781	3.26033	0	0	#DIV/0!
TCONS_00049784	2.36555	0	0	#DIV/0!
TCONS_00049793	9.86717	0	0	#DIV/0!
TCONS_00049808	1.70637	0	0	#DIV/0!
TCONS_00049810	3.26033	0	0	#DIV/0!
TCONS_00049812	7.4135	0	0	#DIV/0!
TCONS_00049844	6.5899	0	0	#DIV/0!
TCONS_00049848	1.46924	0	0	#DIV/0!
TCONS_00049858	1.52401	0	0	#DIV/0!
TCONS_00049884	0	13.8155	14.2859	#NUM!
TCONS_00049974	3.26033	0	0	#DIV/0!
TCONS_00050115	2.36555	0	0	#DIV/0!
TCONS_00050119	7.96537	0	0	#DIV/0!
TCONS_00050126	3.78347	0	0	#DIV/0!
TCONS_00050146	3.42333	0	0	#DIV/0!
TCONS_00050177	1.77382	0	0	#DIV/0!
TCONS_00050212	0	2.03714	0	#NUM!
TCONS_00050214	4.66993	0	0	#DIV/0!
TCONS_00050230	4.4246	0	0	#DIV/0!
TCONS_00050244	6.5899	0	0	#DIV/0!
TCONS_00050251	1.84495	0	0	#DIV/0!
TCONS_00050252	1.41719	0	0	#DIV/0!
TCONS_00050272	2.58331	0	0	#DIV/0!
TCONS_00050336	2.17197	0	0	#DIV/0!
TCONS_00050359	3.9827	0	0	#DIV/0!
TCONS_00050367	7.4549	0	0	#DIV/0!
TCONS_00050391	4.66993	0	0	#DIV/0!
TCONS_00050494	1.52401	0	0	#DIV/0!
TCONS_00050534	5.52283	0	0	#DIV/0!
TCONS_00050535	1.96925	0	0	#DIV/0!
TCONS_00050555	2.82911	0	0	#DIV/0!
TCONS_00050559	1.3677	0	0	#DIV/0!
TCONS_00050565	1.32063	0	0	#DIV/0!
TCONS_00050644	4.94233	0	0	#DIV/0!
TCONS_00050656	2.47117	0	0	#DIV/0!
TCONS_00050665	4.66993	0	0	#DIV/0!
TCONS_00050733	3.26033	0	0	#DIV/0!
TCONS_00050740	8.392	0	0	#DIV/0!
TCONS_00050816	3.78347	0	0	#DIV/0!
TCONS_00050862	1.32063	0	0	#DIV/0!
TCONS_00050866	5.52283	0	0	#DIV/0!
TCONS_00050872	14.9098	0	0	#DIV/0!
TCONS_00050896	4.4246	0	0	#DIV/0!
TCONS_00050897	1.84495	0	0	#DIV/0!
TCONS_00050912	13.1798	0	0	#DIV/0!
TCONS_00050914	2.17197	0	0	#DIV/0!
TCONS_00050933	1.46924	0	0	#DIV/0!
TCONS_00050934	3.5974	0	0	#DIV/0!
TCONS_00050940	4.9336	0	0	#DIV/0!
TCONS_00050943	7.4549	0	0	#DIV/0!
TCONS_00050981	1.92005	0	0	#DIV/0!
TCONS_00051013	1.41719	0	0	#DIV/0!
TCONS_00051025	4.9336	0	0	#DIV/0!
TCONS_00051026	1.92005	0	0	#DIV/0!
TCONS_00051054	4.196	0	0	#DIV/0!
TCONS_00051127	3.99883	0	0	#DIV/0!
TCONS_00051137	1.6424	0	0	#DIV/0!
TCONS_00051138	16.5685	0	0	#DIV/0!
TCONS_00051161	2.36555	0	0	#DIV/0!
TCONS_00051197	4.66993	0	0	#DIV/0!
TCONS_00051272	1.52401	0	0	#DIV/0!
TCONS_00051283	1.52401	0	0	#DIV/0!
TCONS_00051285	2.70246	0	0	#DIV/0!
TCONS_00051315	1.52401	0	0	#DIV/0!
TCONS_00051342	0	9.3746	9.81727	#NUM!
TCONS_00051352	1.84495	0	0	#DIV/0!
TCONS_00051378	7.0053	0	0	#DIV/0!
TCONS_00051400	3.42333	0	0	#DIV/0!
TCONS_00051401	1.29941	0	0	#DIV/0!
TCONS_00051404	1.77382	0	0	#DIV/0!
TCONS_00051409	2.36555	0	2.06476	#DIV/0!
TCONS_00051412	2.82911	0	0	#DIV/0!
TCONS_00051414	1.84495	0	0	#DIV/0!
TCONS_00051448	1.74781	0	0	#DIV/0!
TCONS_00051458	7.1847	0	0	#DIV/0!
TCONS_00051488	2.82911	0	0	#DIV/0!
TCONS_00051506	2.96389	0	0	#DIV/0!
TCONS_00051527	3.59029	0	0	#DIV/0!
TCONS_00051528	7.4549	0	0	#DIV/0!
TCONS_00051539	5.52283	0	0	#DIV/0!
TCONS_00051540	1.27582	2.9122	1.09357	-1.19068
TCONS_00051594	3.26033	0	0	#DIV/0!
TCONS_00051611	3.10739	0	0	#DIV/0!
TCONS_00051613	8.8492	0	0	#DIV/0!
TCONS_00051652	1.70637	0	0	#DIV/0!
TCONS_00051653	1.41719	0	0	#DIV/0!
TCONS_00051661	5.16663	0	0	#DIV/0!
TCONS_00051671	6.21477	0	0	#DIV/0!
TCONS_00051678	4.9336	0	0	#DIV/0!
TCONS_00051682	1.99942	0	0	#DIV/0!
TCONS_00051691	1.58167	0	0	#DIV/0!
TCONS_00051718	5.21733	0	0	#DIV/0!
TCONS_00051731	5.52283	0	0	#DIV/0!
TCONS_00051732	1.84495	0	0	#DIV/0!
TCONS_00051750	1.41342	0	0	#DIV/0!
TCONS_00051756	2.96389	0	0	#DIV/0!
TCONS_00051771	2.26594	0	0	#DIV/0!
TCONS_00051783	5.52283	0	0	#DIV/0!
TCONS_00051786	3.26033	0	0	#DIV/0!
TCONS_00051804	1.84495	0	0	#DIV/0!
TCONS_00051841	2.93847	0	0	#DIV/0!
TCONS_00051848	2.36555	0	0	#DIV/0!
TCONS_00051878	1.84495	0	0	#DIV/0!
TCONS_00051881	2.26594	0	0	#DIV/0!
TCONS_00051891	5.21733	0	0	#DIV/0!
TCONS_00051896	3.78347	0	0	#DIV/0!
TCONS_00051990	1.6424	0	0	#DIV/0!
TCONS_00051998	1.3677	0	0	#DIV/0!
TCONS_00052036	5.85143	0	0	#DIV/0!
TCONS_00052042	1.41719	0	0	#DIV/0!
TCONS_00052076	5.85143	0	0	#DIV/0!
TCONS_00052086	3.78347	0	0	#DIV/0!
TCONS_00052109	3.04803	0	0	#DIV/0!
TCONS_00052114	1.52401	0	0	#DIV/0!
TCONS_00052177	3.9827	0	0	#DIV/0!
TCONS_00052181	2.36555	0	0	#DIV/0!
TCONS_00052246	0.807495	4.25564	2.79969	-2.39785
TCONS_00052258	1.60495	0	0	#DIV/0!
TCONS_00052280	1.3677	0	0	#DIV/0!
TCONS_00052329	5.85143	0	0	#DIV/0!
TCONS_00052333	2.96389	0	0	#DIV/0!
TCONS_00052384	1.75591	0.451251	0.824153	1.96021
TCONS_00052398	2.08327	0	0	#DIV/0!
TCONS_00052402	2.47117	0	0	#DIV/0!
TCONS_00052407	3.5974	0	0	#DIV/0!
TCONS_00052420	4.9336	0	0	#DIV/0!
TCONS_00052432	4.07195	0	0	#DIV/0!
TCONS_00052438	1.84495	0	0	#DIV/0!
TCONS_00052458	1.58167	0	0	#DIV/0!
TCONS_00052507	1.29941	0	0	#DIV/0!
TCONS_00052536	1.65058	0	0	#DIV/0!
TCONS_00052563	6.20627	0	0	#DIV/0!
TCONS_00052588	1.92005	0	0	#DIV/0!
TCONS_00052591	4.196	0	0	#DIV/0!
TCONS_00052598	6.5899	0	0	#DIV/0!
TCONS_00052605	3.99883	0	0	#DIV/0!
TCONS_00052653	1.6424	0	0	#DIV/0!
TCONS_00052654	3.42333	0	0	#DIV/0!
TCONS_00052686	2.82911	0	0	#DIV/0!
TCONS_00052725	4.76973	0	0	#DIV/0!
TCONS_00052768	3.74174	0	0	#DIV/0!
TCONS_00052802	2.07507	0	0	#DIV/0!
TCONS_00052813	2.90259	0	0	#DIV/0!
TCONS_00052851	4.76973	0	0	#DIV/0!
TCONS_00052883	3.58103	0	0	#DIV/0!
TCONS_00052897	2.07507	0	0	#DIV/0!
TCONS_00052907	3.58103	0	0	#DIV/0!
TCONS_00052923	1.53655	0	0	#DIV/0!
TCONS_00052933	5.09125	0	0	#DIV/0!
TCONS_00053004	4.23323	0	0	#DIV/0!
TCONS_00053041	2.90259	0	0	#DIV/0!
TCONS_00053042	3.2184	0	0	#DIV/0!
TCONS_00053093	2.38486	0	0	#DIV/0!
TCONS_00053101	2.90259	0	0	#DIV/0!
TCONS_00053159	5.2536	0	0	#DIV/0!
TCONS_00053228	4.485	0	0	#DIV/0!
TCONS_00053269	1.66877	0	0	#DIV/0!
TCONS_00053287	3.58103	0	0	#DIV/0!
TCONS_00053299	2.27505	0	0	#DIV/0!
TCONS_00053309	1.60078	0	2.15972	#DIV/0!
TCONS_00053311	2.07507	0	0	#DIV/0!
TCONS_00053360	1.74078	0	0	#DIV/0!
TCONS_00053381	1.81708	0	1.78256	#DIV/0!
TCONS_00053398	13.455	0	0	#DIV/0!
TCONS_00053400	2.18182	0	0	#DIV/0!
TCONS_00053406	3.3935	0	0	#DIV/0!
TCONS_00053425	3.2184	0	0	#DIV/0!
TCONS_00053457	1.54162	0	0	#DIV/0!
TCONS_00053504	6.4368	0	0	#DIV/0!
TCONS_00053519	1.96503	0	0	#DIV/0!
TCONS_00053524	4.485	0	0	#DIV/0!
TCONS_00053544	3.78257	0	0	#DIV/0!
TCONS_00053569	5.5202	0	0	#DIV/0!
TCONS_00053600	1.898	0	0	#DIV/0!
TCONS_00053604	3.2184	0	0	#DIV/0!
TCONS_00053649	1.898	0	0	#DIV/0!
TCONS_00053680	1.74078	0	0	#DIV/0!
TCONS_00053704	6.51583	0	0	#DIV/0!
TCONS_00053706	7.16207	0	0	#DIV/0!
TCONS_00053715	1.60078	0	0	#DIV/0!
TCONS_00053723	8.46647	0	0	#DIV/0!
TCONS_00053734	4.485	0	0	#DIV/0!
TCONS_00053750	13.455	0	0	#DIV/0!
TCONS_00053754	2.83663	0	0	#DIV/0!
TCONS_00053756	2.6268	0	0	#DIV/0!
TCONS_00053757	3.58103	0	0	#DIV/0!
TCONS_00053797	1.898	0	0	#DIV/0!
TCONS_00053822	1.98386	0	0	#DIV/0!
TCONS_00053847	1.60078	0	0	#DIV/0!
TCONS_00053848	3.78257	0	0	#DIV/0!
TCONS_00053857	1.898	0	0	#DIV/0!
TCONS_00053859	1.41832	0	0	#DIV/0!
TCONS_00053895	1.98386	0	0	#DIV/0!
TCONS_00053896	1.89954	0	0	#DIV/0!
TCONS_00053898	3.99947	0	0	#DIV/0!
TCONS_00053909	1.4758	0	0	#DIV/0!
TCONS_00053920	3.2184	0	0	#DIV/0!
TCONS_00053973	0.982513	3.54815	1.90895	-1.85252
TCONS_00053986	1.41832	0	0	#DIV/0!
TCONS_00053995	3.2184	0	0	#DIV/0!
TCONS_00054003	4.23323	0	0	#DIV/0!
TCONS_00054009	1.60078	0	0	#DIV/0!
TCONS_00054072	3.99947	0	0	#DIV/0!
TCONS_00054073	2.6268	0	0	#DIV/0!
TCONS_00054148	2.90259	0	0	#DIV/0!
TCONS_00054156	1.4758	0	0	#DIV/0!
TCONS_00054164	3.05505	0	0	#DIV/0!
TCONS_00054181	1.60078	0	0	#DIV/0!
TCONS_00054200	1.36389	0	0	#DIV/0!
TCONS_00054219	1.80608	0	0	#DIV/0!
TCONS_00054243	1.60078	0	0	#DIV/0!
TCONS_00054259	1.898	0	0	#DIV/0!
TCONS_00054290	1.51118	3.77247e-20	1.32384	65.1187
TCONS_00054298	7.99897	0	0	#DIV/0!
TCONS_00054310	1.74078	0	0	#DIV/0!
TCONS_00054325	0.501087	2.82236	7.07623	-2.49377
TCONS_00054349	3.63417	0	0	#DIV/0!
TCONS_00054394	1.05298	2.43197	2.38771	-1.20765
TCONS_00054432	3.78257	0	0	#DIV/0!
TCONS_00054517	9.16517	0	0	#DIV/0!
TCONS_00054518	8.2803	0	0	#DIV/0!
TCONS_00054551	2.6268	0	0	#DIV/0!
TCONS_00054552	1.898	0	0	#DIV/0!
TCONS_00054571	1.36389	0	0	#DIV/0!
TCONS_00054649	3.78257	0	0	#DIV/0!
TCONS_00054656	1.53655	0	0	#DIV/0!
TCONS_00054666	3.3935	0	0	#DIV/0!
TCONS_00054680	2.7601	0	0	#DIV/0!
TCONS_00054739	1.53655	0	0	#DIV/0!
TCONS_00054742	1.66877	0	0	#DIV/0!
TCONS_00054752	2.27505	0	0	#DIV/0!
TCONS_00054769	4.485	0	0	#DIV/0!
TCONS_00054782	1.60078	0	0	#DIV/0!
TCONS_00054802	4.23323	0	0	#DIV/0!
TCONS_00054924	5.00387	0	0	#DIV/0!
TCONS_00054989	1.4758	0	0	#DIV/0!
TCONS_00055022	2.52665	0	0	#DIV/0!
TCONS_00055060	1.4758	0	0	#DIV/0!
TCONS_00055123	2.27505	0	0	#DIV/0!
TCONS_00055131	1.4758	0	0	#DIV/0!
TCONS_00055195	2.38486	0	0	#DIV/0!
TCONS_00055232	1.55601	0.47346	0	1.71654
TCONS_00055279	3.78257	0	0	#DIV/0!
TCONS_00055284	3.3935	0	0	#DIV/0!
TCONS_00055314	1.13078	0	0	#DIV/0!
TCONS_00055318	4.15013	0	0	#DIV/0!
TCONS_00055385	1.81708	0	0	#DIV/0!
TCONS_00055410	1.53655	0	0	#DIV/0!
TCONS_00055417	2.27505	0	0	#DIV/0!
TCONS_00055419	2.10595	0	0	#DIV/0!
TCONS_00055422	2.94754	0	0	#DIV/0!
TCONS_00055425	2.6268	0	0	#DIV/0!
TCONS_00055513	1.31229	3.20421	0	-1.28788
TCONS_00055516	2.07507	0	0	#DIV/0!
TCONS_00055520	1.31229	0	0	#DIV/0!
TCONS_00055540	3.796	0	0	#DIV/0!
TCONS_00055547	7.16207	0	0	#DIV/0!
TCONS_00055574	1.898	0	0	#DIV/0!
TCONS_00055579	0.646851	1.87366	0.69972	-1.53436
TCONS_00055585	3.99947	0	0	#DIV/0!
TCONS_00055600	4.485	0	0	#DIV/0!
TCONS_00055601	2.90259	0	0	#DIV/0!
TCONS_00055627	2.07507	0	0	#DIV/0!
TCONS_00055640	11.8669	0	0	#DIV/0!
TCONS_00055657	4.23323	0	0	#DIV/0!
TCONS_00055679	3.58103	0	0	#DIV/0!
TCONS_00055702	3.3935	0	0	#DIV/0!
TCONS_00055745	1.36389	0	0	#DIV/0!
TCONS_00055751	2.72778	0	0	#DIV/0!
TCONS_00055766	2.38486	0	0	#DIV/0!
TCONS_00055775	3.3935	0	0	#DIV/0!
TCONS_00055792	4.23323	0	0	#DIV/0!
TCONS_00055820	2.90259	0	0	#DIV/0!
TCONS_00055857	1.36389	0	0	#DIV/0!
TCONS_00055907	1.81708	0	0	#DIV/0!
TCONS_00055917	2.34546	0	0	#DIV/0!
TCONS_00055976	2.27505	0	2.24408	#DIV/0!
TCONS_00055981	3.99947	0	0	#DIV/0!
TCONS_00055989	3.15893	0	0	#DIV/0!
TCONS_00055992	1.31229	0	0	#DIV/0!
TCONS_00055993	2.6268	0	0	#DIV/0!
TCONS_00056000	4.23323	0	0	#DIV/0!
TCONS_00056051	7.99897	0	0	#DIV/0!
TCONS_00056052	1.74078	0	0	#DIV/0!
TCONS_00056094	4.76973	0	0	#DIV/0!
TCONS_00056096	2.07507	0	0	#DIV/0!
TCONS_00056141	1.74078	0	0	#DIV/0!
TCONS_00056159	1.98386	0	0	#DIV/0!
TCONS_00056166	2.90259	0	0	#DIV/0!
[truncated: 41,348 more rows]

## Sheet: A-R
transcript_id	A_FPKM	B_FPKM	R_FPKM	LOG(A/R,2)
TCONS_00000062	2.26242	0	0	#DIV/0!
TCONS_00000095	3.94977	5.8001	0	#DIV/0!
TCONS_00000102	1.80989	0	0	#DIV/0!
TCONS_00000341	2.84276	0	0	#DIV/0!
TCONS_00000381	3.30533	2.33782	0.824768	2.00273
TCONS_00000418	5.3257	0	0	#DIV/0!
TCONS_00000506	2.63069	2.33226	0	#DIV/0!
TCONS_00000521	3.40187	0	0	#DIV/0!
TCONS_00000619	1.42138	0	0	#DIV/0!
TCONS_00000630	7.30547	0	0	#DIV/0!
TCONS_00000643	24.502	20.2864	8.66994	1.49881
TCONS_00000664	1.52921	0	0	#DIV/0!
TCONS_00000665	15.5447	0	0	#DIV/0!
TCONS_00000667	4.60845	0	1.57205	1.55164
TCONS_00000676	1.84575	0	0	#DIV/0!
TCONS_00000677	1.37217	0	0	#DIV/0!
TCONS_00000716	4.38113	0	0	#DIV/0!
TCONS_00000742	1.42138	0	0	#DIV/0!
TCONS_00000769	16.5552	5.8852	0	#DIV/0!
TCONS_00000793	2.46488	0	0	#DIV/0!
TCONS_00000812	3.40187	0	0	#DIV/0!
TCONS_00000813	2.46488	0	0	#DIV/0!
TCONS_00000816	3.2416	0	0	#DIV/0!
TCONS_00000831	1.52748	0	0	#DIV/0!
TCONS_00000917	1.47308	0	0	#DIV/0!
TCONS_00000993	4.38113	0	0	#DIV/0!
TCONS_00001023	4.15807	0	0	#DIV/0!
TCONS_00001047	1.99875	0	0	#DIV/0!
TCONS_00001063	2.81749	0	0	#DIV/0!
TCONS_00001066	8.11542	7.63778	3.06283	1.4058
TCONS_00001132	4.62007	0	0	#DIV/0!
TCONS_00001133	2.26242	0	0	#DIV/0!
TCONS_00001181	2.57546	0	0	#DIV/0!
TCONS_00001189	1.92019	0	0	#DIV/0!
TCONS_00001227	3.9975	0	0	#DIV/0!
TCONS_00001384	8.76223	0	0	#DIV/0!
TCONS_00001396	2.81749	0	0	#DIV/0!
TCONS_00001435	9.7523	0	0	#DIV/0!
TCONS_00001467	2.3954	0	0	#DIV/0!
TCONS_00001530	0.62366	1.12327	0.000343827	10.8249
TCONS_00001532	2.3172	2.14851	0.663943	1.80325
TCONS_00001536	6.87467	0	0	#DIV/0!
TCONS_00001537	3.8404	0	0	#DIV/0!
TCONS_00001542	2.08179	0	0	#DIV/0!
TCONS_00001547	1.99875	0	0	#DIV/0!
TCONS_00001596	7.30547	0	0	#DIV/0!
TCONS_00001605	3.2416	0	0	#DIV/0!
TCONS_00001607	2.95012	0	0	#DIV/0!
TCONS_00001609	1.92019	0	0	#DIV/0!
TCONS_00001672	2.54143	2.67051	0.619374	2.03676
TCONS_00001692	2.16961	0	0	#DIV/0!
TCONS_00001701	4.62007	0	0	#DIV/0!
TCONS_00001713	7.77237	0	0	#DIV/0!
TCONS_00001723	2.81749	0	0	#DIV/0!
TCONS_00001726	4.87617	10.5586	10.592	-1.11915
TCONS_00001737	1.54179	0.167772	9.57321e-05	13.9752
TCONS_00001766	5.90023	0	0	#DIV/0!
TCONS_00001775	1.62652	0.392127	0	#DIV/0!
TCONS_00001802	2.94617	0	0	#DIV/0!
TCONS_00001833	7.5101	0	0	#DIV/0!
TCONS_00001851	1.37217	0	0	#DIV/0!
TCONS_00001874	3.2416	0	0	#DIV/0!
TCONS_00001882	1.77524	0	0	#DIV/0!
TCONS_00001907	5.4467	0	0	#DIV/0!
TCONS_00001908	3.94977	0	0	#DIV/0!
TCONS_00001915	7.30547	0	0	#DIV/0!
TCONS_00001925	1.92019	0	0	#DIV/0!
TCONS_00001948	5.1511	0	0	#DIV/0!
TCONS_00001976	1.54062	0.278544	0.560443	1.45887
TCONS_00001990	7.14573	0	0	#DIV/0!
TCONS_00001999	2.46488	0	0	#DIV/0!
TCONS_00002004	1.77524	0	0	#DIV/0!
TCONS_00002006	1.70835	0	0	#DIV/0!
TCONS_00002018	3.2416	0	0	#DIV/0!
TCONS_00002021	0.475977	1.08904	0.194247	1.293
TCONS_00002023	2.16961	0	0	#DIV/0!
TCONS_00002035	2.95012	0	0	#DIV/0!
TCONS_00002076	1.84575	0	0	#DIV/0!
TCONS_00002080	4.15807	0	0	#DIV/0!
TCONS_00002097	6.4832	0	0	#DIV/0!
TCONS_00002115	2.36069	0	0	#DIV/0!
TCONS_00002163	1.58468	0	0	#DIV/0!
TCONS_00002164	17.8948	0	0	#DIV/0!
TCONS_00002182	6.47647	0	0	#DIV/0!
TCONS_00002186	4.1636	0	0	#DIV/0!
TCONS_00002194	1.92019	0	0	#DIV/0!
TCONS_00002241	2.81749	0	0	#DIV/0!
TCONS_00002325	4.87617	0	0	#DIV/0!
TCONS_00002375	5.41555	4.08195	0	#DIV/0!
TCONS_00002379	2.16961	0	0	#DIV/0!
TCONS_00002385	1.03529	0.530403	0.384431	1.42924
TCONS_00002412	5.15093	0	0	#DIV/0!
TCONS_00002418	1.77524	0	0	#DIV/0!
TCONS_00002421	10.8934	0	0	#DIV/0!
TCONS_00002429	2.69281	0	0	#DIV/0!
TCONS_00002491	2.95012	0	0	#DIV/0!
TCONS_00002592	5.765	0	0	#DIV/0!
TCONS_00002612	2.46488	0	0	#DIV/0!
TCONS_00002629	3.57287	0	0	#DIV/0!
TCONS_00002651	2.26242	0	0	#DIV/0!
TCONS_00002664	1.32535	0	0	#DIV/0!
TCONS_00002712	3.75503	0	0	#DIV/0!
TCONS_00002713	1.99875	0	0	#DIV/0!
TCONS_00002751	1.09228	0	0	#DIV/0!
TCONS_00002773	3.09125	0	0	#DIV/0!
TCONS_00002778	4.15807	0	0	#DIV/0!
TCONS_00002796	6.47647	0	0	#DIV/0!
TCONS_00002805	3.75503	0	0	#DIV/0!
TCONS_00002812	1.84575	1.25693	0	#DIV/0!
TCONS_00002885	6.5899	0	0	#DIV/0!
TCONS_00002895	5.1511	0	0	#DIV/0!
TCONS_00002924	0.561195	0.504311	1.34192	-1.25773
TCONS_00002948	7.77237	0	0	#DIV/0!
TCONS_00002963	7.77237	0	0	#DIV/0!
TCONS_00003026	1.37246	0	0	#DIV/0!
TCONS_00003122	3.9975	0	0	#DIV/0!
TCONS_00003141	1.92019	0	0	#DIV/0!
TCONS_00003160	1.18868	0.514939	0.472481	1.33104
TCONS_00003163	1.75801	0	0	#DIV/0!
TCONS_00003214	6.87467	0	0	#DIV/0!
TCONS_00003262	2.46488	0	0	#DIV/0!
TCONS_00003288	2.36069	0	0	#DIV/0!
TCONS_00003304	1.75801	0	0	#DIV/0!
TCONS_00003388	4.21338	2.56265	0.873523	2.27006
TCONS_00003536	7.77237	0	0	#DIV/0!
TCONS_00003558	2.04157	0	0	#DIV/0!
TCONS_00003584	5.4467	0	0	#DIV/0!
TCONS_00003590	5.765	0	0	#DIV/0!
TCONS_00003604	6.87467	0	0	#DIV/0!
TCONS_00003621	1.15725	0.657922	0.446637	1.37352
TCONS_00003648	1.37217	0	0	#DIV/0!
TCONS_00003658	1.84575	0	0	#DIV/0!
TCONS_00003659	5.765	0	0	#DIV/0!
TCONS_00003685	8.2776	0	0	#DIV/0!
TCONS_00003699	6.10783	0	0	#DIV/0!
TCONS_00003746	2.69281	0	0	#DIV/0!
TCONS_00003754	5.4467	0	0	#DIV/0!
TCONS_00003828	0.943969	1.45296	0.341554	1.46663
TCONS_00003873	1.37217	0.946813	0	#DIV/0!
TCONS_00003909	1.32535	0	0	#DIV/0!
TCONS_00003910	8.76223	0	0	#DIV/0!
TCONS_00003924	3.75503	2.75831	0	#DIV/0!
TCONS_00003953	2.36069	0	0	#DIV/0!
TCONS_00003954	1.52748	0	0	#DIV/0!
TCONS_00003994	4.15807	6.1033	0	#DIV/0!
TCONS_00003996	1.44162	1.2986	0.550928	1.38776
TCONS_00004006	3.40187	0	0	#DIV/0!
TCONS_00004041	7.30547	0	0	#DIV/0!
TCONS_00004043	3.09125	0	0	#DIV/0!
TCONS_00004084	1.58468	1.1742	0	#DIV/0!
TCONS_00004085	3.94977	0	0	#DIV/0!
TCONS_00004094	8.2776	0	0	#DIV/0!
TCONS_00004113	1.42138	0	0	#DIV/0!
TCONS_00004134	4.62007	0	0	#DIV/0!
TCONS_00004168	7.77237	5.68093	0	#DIV/0!
TCONS_00004171	1.09364	1.52266	2.24451	-1.03726
TCONS_00004203	1.27745	1.48799	0	#DIV/0!
TCONS_00004234	1.40662	0.294968	0.321064	2.1313
TCONS_00004238	3.57287	0	0	#DIV/0!
TCONS_00004243	2.57546	0	0	#DIV/0!
TCONS_00004288	1.99875	0	0	#DIV/0!
TCONS_00004316	2.57546	0	0	#DIV/0!
TCONS_00004326	3.57287	0	0	#DIV/0!
TCONS_00004335	4.15807	0	0	#DIV/0!
TCONS_00004357	635.216	0	0	#DIV/0!
TCONS_00004424	1.99875	0	0	#DIV/0!
TCONS_00004425	3.2416	0	0	#DIV/0!
TCONS_00004434	2.57082	3.33985	1.22577	1.06854
TCONS_00004454	4.52483	0	0	#DIV/0!
TCONS_00004506	5.89438	0	0	#DIV/0!
TCONS_00004546	1.92019	2.84851	0	#DIV/0!
TCONS_00004554	7.77237	0	0	#DIV/0!
TCONS_00004561	13.7493	0	0	#DIV/0!
TCONS_00004588	18.3235	0	0	#DIV/0!
TCONS_00004619	3.2416	0	0	#DIV/0!
TCONS_00004670	2.16961	0	0	#DIV/0!
TCONS_00004708	1.10435	2.62198	0	#DIV/0!
TCONS_00004735	6.47647	0	0	#DIV/0!
TCONS_00004761	4.62007	0	0	#DIV/0!
TCONS_00004763	1.32535	0	0	#DIV/0!
TCONS_00004778	2.0267	1.02516	0	#DIV/0!
TCONS_00004796	2.95012	0	0	#DIV/0!
TCONS_00004801	7.77237	0	0	#DIV/0!
TCONS_00004807	1.32535	0	0	#DIV/0!
TCONS_00004825	1.52748	0	0	#DIV/0!
TCONS_00004851	1.77524	0	0	#DIV/0!
TCONS_00004950	3.2416	0	0	#DIV/0!
TCONS_00004959	3.2416	0	0	#DIV/0!
TCONS_00004964	6.10783	0	0	#DIV/0!
TCONS_00004965	4.15807	0	0	#DIV/0!
TCONS_00005021	1.70835	0	0	#DIV/0!
TCONS_00005078	5.34367	4.95321	2.492	1.10053
TCONS_00005218	6.87467	0	0	#DIV/0!
TCONS_00005230	3.28982	0	0	#DIV/0!
TCONS_00005249	4.62007	3.03925	0	#DIV/0!
TCONS_00005252	2.26242	0	0	#DIV/0!
TCONS_00005302	4.87617	0	0	#DIV/0!
TCONS_00005305	4.87617	0	0	#DIV/0!
TCONS_00005382	3.57287	0	0	#DIV/0!
TCONS_00005393	3.94977	0	0	#DIV/0!
TCONS_00005407	1.28074	0	0	#DIV/0!
TCONS_00005449	5.99719	9.66737	2.69929	1.15171
TCONS_00005553	1.47308	0	0	#DIV/0!
TCONS_00005568	1.32535	0	0	#DIV/0!
TCONS_00005584	3.75503	0	0	#DIV/0!
TCONS_00005610	1.28074	0	0	#DIV/0!
TCONS_00005690	1.47308	0	0	#DIV/0!
TCONS_00005697	3.40187	0	0	#DIV/0!
TCONS_00005702	7.30547	0	0	#DIV/0!
TCONS_00005719	16.534	17.812	0	#DIV/0!
TCONS_00005721	1.58468	0	0	#DIV/0!
TCONS_00005744	5.765	0	0	#DIV/0!
TCONS_00005749	1.92019	0	0	#DIV/0!
TCONS_00005765	17.0653	8.46483	6.94191	1.29766
TCONS_00005781	1.36744	0.000932047	4.52661e-06	18.2046
TCONS_00005827	2.24415	0	0	#DIV/0!
TCONS_00005894	1.32535	0	0	#DIV/0!
TCONS_00005906	2.36069	0	0	#DIV/0!
TCONS_00005908	2.46488	0	0	#DIV/0!
TCONS_00005928	2.57546	0	0	#DIV/0!
TCONS_00005947	3.75503	0	0	#DIV/0!
TCONS_00005990	4.15807	0	0	#DIV/0!
TCONS_00006010	8.2776	0	0	#DIV/0!
TCONS_00006022	7.4549	0	0	#DIV/0!
TCONS_00006038	2.46488	0	0	#DIV/0!
TCONS_00006046	4.38113	0	0	#DIV/0!
TCONS_00006065	1.47308	0	0	#DIV/0!
TCONS_00006066	0.107696	0.362411	2.68936	-4.64223
TCONS_00006140	4.87617	0	0	#DIV/0!
TCONS_00006150	2.3954	0	0	#DIV/0!
TCONS_00006168	1.70835	0	0	#DIV/0!
TCONS_00006188	2.81749	0	0	#DIV/0!
TCONS_00006258	1.64491	0	0	#DIV/0!
TCONS_00006412	1.37217	0	0	#DIV/0!
TCONS_00006450	7.77237	0	0	#DIV/0!
TCONS_00006502	6.10783	0	0	#DIV/0!
TCONS_00006512	2.56248	0	0	#DIV/0!
TCONS_00006523	3.28982	0	0	#DIV/0!
TCONS_00006576	13.7493	0	0	#DIV/0!
TCONS_00006605	14.6285	0	0	#DIV/0!
TCONS_00006644	12.953	0	0	#DIV/0!
TCONS_00006667	0.698298	2.32976	9.38602	-3.7486
TCONS_00006832	10.4347	0	0	#DIV/0!
TCONS_00006839	1.77382	0	0	#DIV/0!
TCONS_00006863	1.84495	0	0	#DIV/0!
TCONS_00006912	2.83437	0	0	#DIV/0!
TCONS_00006975	2.36555	0	0	#DIV/0!
TCONS_00006995	1.99942	0	0	#DIV/0!
TCONS_00007001	4.1031	0	0	#DIV/0!
TCONS_00007126	2.70246	0	0	#DIV/0!
TCONS_00007144	1.6424	0	0	#DIV/0!
TCONS_00007193	2.70246	0	0	#DIV/0!
TCONS_00007218	4.4246	0	0	#DIV/0!
TCONS_00007219	5.85143	0	0	#DIV/0!
TCONS_00007222	1.52401	0	0	#DIV/0!
TCONS_00007283	14.0106	0	0	#DIV/0!
TCONS_00007310	1.58167	0	0	#DIV/0!
TCONS_00007370	7.4549	0	0	#DIV/0!
TCONS_00007376	1.40283	0	0	#DIV/0!
TCONS_00007383	5.52283	0	0	#DIV/0!
TCONS_00007451	2.26594	0	0	#DIV/0!
TCONS_00007454	2.08327	0	0	#DIV/0!
TCONS_00007483	1.84495	0	0	#DIV/0!
TCONS_00007496	2.82911	0	0	#DIV/0!
TCONS_00007566	3.26033	0	0	#DIV/0!
TCONS_00007569	3.5974	0	0	#DIV/0!
TCONS_00007585	1.52401	0	0	#DIV/0!
TCONS_00007603	94.2043	0	0	#DIV/0!
TCONS_00007622	2.17197	0	0	#DIV/0!
TCONS_00007623	2.30745	0	0	#DIV/0!
TCONS_00007700	6.5899	0	0	#DIV/0!
TCONS_00007706	8.51175	8.98699	3.00443	1.50237
TCONS_00007714	4.7311	0	0	#DIV/0!
TCONS_00007725	7.0053	0	0	#DIV/0!
TCONS_00007728	2.58331	0	0	#DIV/0!
TCONS_00007730	3.8401	0	0	#DIV/0!
TCONS_00007740	1.58167	0	0	#DIV/0!
TCONS_00007742	3.42333	0	0	#DIV/0!
TCONS_00007749	2.82911	0	0	#DIV/0!
TCONS_00007796	1.99942	0	0	#DIV/0!
TCONS_00007821	0.0687991	1.05039	0.365689	-2.41015
TCONS_00007916	9.3399	0	0	#DIV/0!
TCONS_00007931	0.33708	0.0572973	1.35591	-2.0081
TCONS_00007942	6.20627	0	0	#DIV/0!
TCONS_00007972	6.20627	0	0	#DIV/0!
TCONS_00007984	4.66993	0	0	#DIV/0!
TCONS_00008000	4.196	0	0	#DIV/0!
TCONS_00008018	7.4549	0	0	#DIV/0!
TCONS_00008029	1.84495	0	0	#DIV/0!
TCONS_00008061	2.36555	0	0	#DIV/0!
TCONS_00008067	1.15373	1.85626	2.67831	-1.21502
TCONS_00008070	7.1948	0	0	#DIV/0!
TCONS_00008080	5.21733	0	0	#DIV/0!
TCONS_00008087	1.41719	0	0	#DIV/0!
TCONS_00008128	2.58331	0	0	#DIV/0!
TCONS_00008143	1.35571	0	0	#DIV/0!
TCONS_00008153	3.78347	0	0	#DIV/0!
TCONS_00008164	8.91633	0	0	#DIV/0!
TCONS_00008186	1.23737	1.00284	0.135768	3.18806
TCONS_00008189	1.92005	0	0	#DIV/0!
TCONS_00008223	2.26594	0	0	#DIV/0!
TCONS_00008230	1.99942	0	0	#DIV/0!
TCONS_00008280	1.46924	0	0	#DIV/0!
TCONS_00008282	1.65058	0	0	#DIV/0!
TCONS_00008287	7.4549	0	0	#DIV/0!
TCONS_00008300	4.196	0	0	#DIV/0!
TCONS_00008304	7.4549	5.8852	0	#DIV/0!
TCONS_00008320	3.59029	0	0	#DIV/0!
TCONS_00008324	2.17197	0	0	#DIV/0!
TCONS_00008329	1.70637	0	0	#DIV/0!
TCONS_00008347	2.17197	0	0	#DIV/0!
TCONS_00008360	4.196	0	0	#DIV/0!
TCONS_00008401	1.58167	2.43197	0	#DIV/0!
TCONS_00008402	5.21733	0	0	#DIV/0!
TCONS_00008412	4.196	0	0	#DIV/0!
TCONS_00008418	2.82911	0	0	#DIV/0!
TCONS_00008430	1.32063	0	0	#DIV/0!
TCONS_00008432	2.26594	0	0	#DIV/0!
TCONS_00008444	1.84495	0	0	#DIV/0!
TCONS_00008453	4.4246	0	0	#DIV/0!
TCONS_00008454	4.9336	3.9893	0	#DIV/0!
TCONS_00008462	6.5899	0	0	#DIV/0!
TCONS_00008464	4.4246	0	0	#DIV/0!
TCONS_00008470	4.66993	0	0	#DIV/0!
TCONS_00008510	4.196	0	0	#DIV/0!
TCONS_00008513	13.1798	0	0	#DIV/0!
TCONS_00008535	10.4347	0	0	#DIV/0!
TCONS_00008582	4.9336	0	0	#DIV/0!
TCONS_00008598	4.66993	0	0	#DIV/0!
TCONS_00008608	2.82911	0	0	#DIV/0!
TCONS_00008682	3.27746	4.25295	0	#DIV/0!
TCONS_00008683	3.24459	3.24547	0	#DIV/0!
TCONS_00008696	3.41273	0	0	#DIV/0!
TCONS_00008704	4.196	0	0	#DIV/0!
TCONS_00008740	1.70637	0	0	#DIV/0!
TCONS_00008790	2.70246	0	0	#DIV/0!
TCONS_00008836	6.5899	0	0	#DIV/0!
TCONS_00008848	3.78347	0	0	#DIV/0!
TCONS_00008933	2.82911	0	0	#DIV/0!
TCONS_00008935	3.78347	0	0	#DIV/0!
TCONS_00008941	5.52283	0	0	#DIV/0!
TCONS_00008955	3.95626	14.1901	8.38464	-1.08361
TCONS_00008967	1.3677	0	0	#DIV/0!
TCONS_00008994	6.52067	0	0	#DIV/0!
TCONS_00009005	5.52283	0	0	#DIV/0!
TCONS_00009006	7.96537	0	0	#DIV/0!
TCONS_00009032	5.52283	0	0	#DIV/0!
TCONS_00009045	5.40493	0	0	#DIV/0!
TCONS_00009047	17.5543	0	0	#DIV/0!
TCONS_00009088	4.9336	0	0	#DIV/0!
TCONS_00009106	1.3677	0	0	#DIV/0!
TCONS_00009107	11.3504	0	0	#DIV/0!
TCONS_00009127	6.20627	0	0	#DIV/0!
TCONS_00009172	0.955904	3.38423	0.466202	1.03591
TCONS_00009178	3.9827	0	0	#DIV/0!
TCONS_00009195	7.4549	0	0	#DIV/0!
TCONS_00009218	3.8401	0	0	#DIV/0!
TCONS_00009235	3.9827	5.77407	0	#DIV/0!
TCONS_00009265	4.196	0	0	#DIV/0!
TCONS_00009291	1.77382	0	0	#DIV/0!
TCONS_00009293	1.3677	0	0	#DIV/0!
TCONS_00009342	5.85143	0	0	#DIV/0!
TCONS_00009392	3.9827	0	0	#DIV/0!
TCONS_00009399	3.26033	0	0	#DIV/0!
TCONS_00009428	2.36555	0	0	#DIV/0!
TCONS_00009431	2.26594	0	0	#DIV/0!
TCONS_00009438	1.92005	0	0	#DIV/0!
TCONS_00009472	1.335	0.991982	0.145485	3.19789
TCONS_00009495	2.09537	0	0	#DIV/0!
TCONS_00009501	4.9336	0	0	#DIV/0!
TCONS_00009544	12.4125	0	0	#DIV/0!
TCONS_00009545	2.36555	0	0	#DIV/0!
TCONS_00009553	3.42333	0	0	#DIV/0!
TCONS_00009556	1.92005	0	0	#DIV/0!
TCONS_00009562	7.4549	0	0	#DIV/0!
TCONS_00009588	13.1798	0	0	#DIV/0!
TCONS_00009630	0.976627	2.1087	9.67963e-06	16.6225
TCONS_00009696	2.08327	0	0	#DIV/0!
TCONS_00009720	2.47117	0	0	#DIV/0!
TCONS_00009735	1.4354	0.783219	0.310028	2.21098
TCONS_00009739	3.10739	0	0	#DIV/0!
TCONS_00009748	2.73331	1.2109	0	#DIV/0!
TCONS_00009752	5.85143	0	0	#DIV/0!
TCONS_00009761	1.08143	0	0	#DIV/0!
TCONS_00009775	2.36555	0	0	#DIV/0!
TCONS_00009822	6.5899	0	0	#DIV/0!
TCONS_00009911	5.52283	0	0	#DIV/0!
TCONS_00009925	1.60476	0.83352	0	#DIV/0!
TCONS_00009926	1.32063	0	0	#DIV/0!
TCONS_00009936	5.52769	3.36502	1.67643	1.72128
TCONS_00009965	1.32063	0	0	#DIV/0!
TCONS_00009997	2.23348	1.79707	0	#DIV/0!
TCONS_00009998	3.10739	0	0	#DIV/0!
TCONS_00010019	1.70637	0	0	#DIV/0!
TCONS_00010025	11.0457	0	0	#DIV/0!
TCONS_00010035	0.123465	0.766766	4.47971	-5.18123
TCONS_00010050	2.17197	0	0	#DIV/0!
TCONS_00010090	2.82911	0	0	#DIV/0!
TCONS_00010095	1.6424	0	0	#DIV/0!
TCONS_00010108	3.5974	0	0	#DIV/0!
TCONS_00010126	1.41719	0	0	#DIV/0!
TCONS_00010133	7.4549	0	0	#DIV/0!
TCONS_00010149	1.92005	0	0	#DIV/0!
TCONS_00010208	1.5365	1.67872	3.37085	-1.13346
TCONS_00010226	5.85143	0	0	#DIV/0!
TCONS_00010236	6.5899	0	0	#DIV/0!
TCONS_00010240	2.82911	0	0	#DIV/0!
TCONS_00010252	2.82911	0	0	#DIV/0!
TCONS_00010254	2.08327	0	0	#DIV/0!
TCONS_00010262	4.9336	0	0	#DIV/0!
TCONS_00010264	1.99942	0	0	#DIV/0!
TCONS_00010266	2.26594	0	0	#DIV/0!
TCONS_00010289	7.0053	0	0	#DIV/0!
TCONS_00010305	1.46924	0	0	#DIV/0!
TCONS_00010320	3.42333	0	0	#DIV/0!
TCONS_00010332	4.66993	0	0	#DIV/0!
TCONS_00010333	3.26033	0	0	#DIV/0!
TCONS_00010344	5.21733	3.7672	0	#DIV/0!
TCONS_00010353	7.4549	0	0	#DIV/0!
TCONS_00010363	1.3677	0	0	#DIV/0!
TCONS_00010377	5.85143	0	0	#DIV/0!
TCONS_00010392	4.196	0	0	#DIV/0!
TCONS_00010405	1.77382	0	0	#DIV/0!
TCONS_00010432	2.26594	0	0	#DIV/0!
TCONS_00010448	1.84495	0	0	#DIV/0!
TCONS_00010459	3.42333	2.73234	0	#DIV/0!
TCONS_00010465	4.66993	0	0	#DIV/0!
TCONS_00010478	4.4246	0	0	#DIV/0!
TCONS_00010493	2.08327	0	0	#DIV/0!
TCONS_00010513	7.0053	0	0	#DIV/0!
TCONS_00010599	4.4246	3.20229	0	#DIV/0!
TCONS_00010600	2.96389	0	0	#DIV/0!
TCONS_00010617	3.26033	0	0	#DIV/0!
TCONS_00010677	3.26033	0	0	#DIV/0!
TCONS_00010709	8.68516	6.78331	3.59575	1.27226
TCONS_00010713	5.52283	0	0	#DIV/0!
TCONS_00010718	11.9399	46.3575	28.2555	-1.24274
TCONS_00010719	2.36555	0	0	#DIV/0!
TCONS_00010720	1.91022	0	0	#DIV/0!
TCONS_00010811	2.82911	0	0	#DIV/0!
TCONS_00010817	2.70246	0	0	#DIV/0!
TCONS_00010819	2.17197	0	0	#DIV/0!
TCONS_00010829	1.92005	0	0	#DIV/0!
TCONS_00010835	1.26726	0.417353	0	#DIV/0!
TCONS_00010840	2.64126	0	0	#DIV/0!
TCONS_00010919	1.32063	0	0	#DIV/0!
TCONS_00010929	2.58331	0	0	#DIV/0!
TCONS_00010936	6.5899	0	0	#DIV/0!
TCONS_00010937	7.1948	0	0	#DIV/0!
TCONS_00010940	1.6424	0	0	#DIV/0!
TCONS_00010946	2.82911	0	0	#DIV/0!
TCONS_00010973	3.54763	3.91637	0	#DIV/0!
TCONS_00011009	1.32063	0	0	#DIV/0!
TCONS_00011014	7.4549	0	0	#DIV/0!
TCONS_00011041	2.17197	0	0	#DIV/0!
TCONS_00011042	1.96925	0	0	#DIV/0!
TCONS_00011052	3.78347	0	0	#DIV/0!
TCONS_00011065	2.83437	0	0	#DIV/0!
TCONS_00011071	1.70637	0	0	#DIV/0!
TCONS_00011083	4.66993	0	0	#DIV/0!
TCONS_00011084	3.10739	0	0	#DIV/0!
TCONS_00011085	4.196	0	0	#DIV/0!
TCONS_00011094	1.70637	0	0	#DIV/0!
TCONS_00011095	2.08327	0	0	#DIV/0!
TCONS_00011109	0	0	2.88268	#NUM!
TCONS_00011129	7.0053	0	0	#DIV/0!
TCONS_00011136	11.0457	0	0	#DIV/0!
TCONS_00011149	4.196	0	0	#DIV/0!
TCONS_00011150	5.52283	0	0	#DIV/0!
TCONS_00011172	4.4246	6.40457	0	#DIV/0!
TCONS_00011174	4.66993	0	0	#DIV/0!
TCONS_00011211	0.578063	1.05816	1.74249	-1.59185
TCONS_00011219	2.03089	0	0	#DIV/0!
TCONS_00011231	2.80995	0	0	#DIV/0!
TCONS_00011236	5.52283	0	0	#DIV/0!
TCONS_00011273	2.55165	0	0	#DIV/0!
TCONS_00011292	3.78347	0	0	#DIV/0!
TCONS_00011295	6.20627	0	0	#DIV/0!
TCONS_00011302	1.41719	0	0	#DIV/0!
TCONS_00011314	3.42333	0	0	#DIV/0!
TCONS_00011323	5.21733	0	0	#DIV/0!
TCONS_00011324	1.46924	0	0	#DIV/0!
TCONS_00011358	2.70246	0	0	#DIV/0!
TCONS_00011380	1.77382	0	0	#DIV/0!
TCONS_00011386	3.54763	0	0	#DIV/0!
TCONS_00011402	4.196	0	0	#DIV/0!
TCONS_00011413	2.19534	0	0.48374	2.18214
TCONS_00011439	5.52283	0	0	#DIV/0!
TCONS_00011442	5.16663	0	0	#DIV/0!
TCONS_00011447	2.17197	0	0	#DIV/0!
TCONS_00011516	7.4549	0	0	#DIV/0!
TCONS_00011531	3.8401	0	0	#DIV/0!
TCONS_00011540	4.66993	0	0	#DIV/0!
TCONS_00011547	1.6424	0	0	#DIV/0!
TCONS_00011565	2.93847	0	0	#DIV/0!
TCONS_00011631	1.99942	0	0	#DIV/0!
TCONS_00011640	1.08143	1.72472	0	#DIV/0!
TCONS_00011649	1.04769	0	0	#DIV/0!
TCONS_00011669	3.10739	0	0	#DIV/0!
TCONS_00011725	5.21733	0	0	#DIV/0!
TCONS_00011739	3.16334	0	0	#DIV/0!
TCONS_00011748	1.6424	0	0	#DIV/0!
TCONS_00011764	4.66993	0	0	#DIV/0!
TCONS_00011782	7.0053	0	0	#DIV/0!
TCONS_00011785	1.79961	0	0	#DIV/0!
TCONS_00011795	4.9336	0	0	#DIV/0!
TCONS_00011810	3.26033	0	0	#DIV/0!
TCONS_00011821	1.47883	0	0	#DIV/0!
TCONS_00011830	1.3677	0	0	#DIV/0!
TCONS_00011980	4.66993	0	0	#DIV/0!
TCONS_00011987	3.53005	0	0	#DIV/0!
TCONS_00012011	2.93847	0	0	#DIV/0!
TCONS_00012060	2.17195	0	0	#DIV/0!
TCONS_00012255	1.36389	0	0	#DIV/0!
TCONS_00012285	4.76973	3.01588	0	#DIV/0!
TCONS_00012354	1.36389	0	0	#DIV/0!
TCONS_00012377	1.81708	0	0	#DIV/0!
TCONS_00012425	1.81708	0	0	#DIV/0!
TCONS_00012446	1.74078	0	0	#DIV/0!
TCONS_00012447	2.27505	0	0	#DIV/0!
TCONS_00012488	1.66655	0	0	#DIV/0!
TCONS_00012489	1.53655	0	0	#DIV/0!
TCONS_00012529	3.99947	0	0	#DIV/0!
TCONS_00012532	1.74078	0	0	#DIV/0!
TCONS_00012568	3.2184	0	0	#DIV/0!
TCONS_00012592	1.81708	0	0	#DIV/0!
TCONS_00012604	1.53655	0	0	#DIV/0!
TCONS_00012635	6.4368	0	0	#DIV/0!
TCONS_00012639	3.58103	0	0	#DIV/0!
TCONS_00012699	2.17195	0	0	#DIV/0!
TCONS_00012737	1.51787	0	0	#DIV/0!
TCONS_00012773	1.66655	0	0	#DIV/0!
TCONS_00012774	2.43371	0	0	#DIV/0!
TCONS_00012795	4.485	0	0	#DIV/0!
TCONS_00012815	3.33753	0	0	#DIV/0!
TCONS_00012836	7.99897	0	0	#DIV/0!
TCONS_00012852	5.00387	0	0	#DIV/0!
TCONS_00012853	1.66877	0	0	#DIV/0!
TCONS_00012878	2.17195	0	0	#DIV/0!
TCONS_00012915	2.38486	0	0	#DIV/0!
TCONS_00012919	3.99947	0	0	#DIV/0!
TCONS_00012928	1.42915	0	0	#DIV/0!
TCONS_00012930	1.898	0	0	#DIV/0!
TCONS_00012932	4.485	0	0	#DIV/0!
TCONS_00012955	2.7601	0	0	#DIV/0!
TCONS_00012983	3.05065	0	0	#DIV/0!
TCONS_00013014	1.898	0	0	#DIV/0!
TCONS_00013051	2.07507	0	0	#DIV/0!
TCONS_00013071	2.17195	0	0	#DIV/0!
TCONS_00013075	1.30959	0	0	#DIV/0!
TCONS_00013079	2.50194	0	0	#DIV/0!
TCONS_00013100	3.20157	0	0	#DIV/0!
TCONS_00013119	3.3935	0	0	#DIV/0!
TCONS_00013135	3.99947	4.74427	0	#DIV/0!
TCONS_00013150	2.17195	0	0	#DIV/0!
TCONS_00013163	3.3935	0	0	#DIV/0!
TCONS_00013173	1.31229	0	0	#DIV/0!
TCONS_00013214	1.81708	0	0	#DIV/0!
TCONS_00013217	1.74078	0	0	#DIV/0!
TCONS_00013223	1.898	0	0	#DIV/0!
TCONS_00013239	8.97003	0	0	#DIV/0!
TCONS_00013261	1.31229	0	0	#DIV/0!
TCONS_00013268	2.7601	0	0	#DIV/0!
TCONS_00013317	3.3935	0	0	#DIV/0!
TCONS_00013326	1.41832	0	0	#DIV/0!
TCONS_00013349	2.17195	0	0	#DIV/0!
TCONS_00013351	1.36389	0	0	#DIV/0!
TCONS_00013363	3.05505	0	0	#DIV/0!
TCONS_00013366	2.27505	0	0	#DIV/0!
TCONS_00013378	0.815097	3.28312	2.65823	-1.70542
TCONS_00013385	2.07507	0	0	#DIV/0!
TCONS_00013407	1.66877	0	0	#DIV/0!
TCONS_00013435	1.96503	0	0	#DIV/0!
TCONS_00013442	1.36389	0	0	#DIV/0!
TCONS_00013448	3.03573	0	0	#DIV/0!
TCONS_00013449	3.58103	0	0	#DIV/0!
TCONS_00013489	1.81708	0	0	#DIV/0!
TCONS_00013524	2.52665	0	0	#DIV/0!
TCONS_00013536	2.38486	0	0	#DIV/0!
TCONS_00013546	6.787	0	0	#DIV/0!
TCONS_00013549	1.34779	0	0	#DIV/0!
TCONS_00013566	1.96503	0	0	#DIV/0!
TCONS_00013586	2.07507	0	0	#DIV/0!
TCONS_00013588	3.78257	0	0	#DIV/0!
TCONS_00013600	1.81708	0	0	#DIV/0!
TCONS_00013615	1.4758	0	0	#DIV/0!
TCONS_00013631	1.3876	0	0	#DIV/0!
TCONS_00013637	4.485	0	0	#DIV/0!
TCONS_00013642	2.26157	0	0	#DIV/0!
TCONS_00013652	1.77758	0	0	#DIV/0!
TCONS_00013702	3.99947	0	0	#DIV/0!
TCONS_00013726	1.4758	0	0	#DIV/0!
TCONS_00013748	1.17273	1.41978	0	#DIV/0!
TCONS_00013770	3.3935	0	0	#DIV/0!
TCONS_00013777	2.34546	0	0	#DIV/0!
TCONS_00013778	4.23323	0	0	#DIV/0!
TCONS_00013785	2.07507	0	0	#DIV/0!
TCONS_00013787	3.3935	0	0	#DIV/0!
TCONS_00013797	1.74078	0	0	#DIV/0!
TCONS_00013804	1.77758	0	0	#DIV/0!
TCONS_00013865	1.27545	0.588807	0	#DIV/0!
TCONS_00013944	3.3935	4.37967	0	#DIV/0!
TCONS_00014019	0.88879	0	2.14347	-1.27004
TCONS_00014065	1.66877	0	0	#DIV/0!
TCONS_00014111	1.36389	0	0	#DIV/0!
TCONS_00014116	4.23323	0	0	#DIV/0!
TCONS_00014120	3.05505	0	0	#DIV/0!
TCONS_00014126	2.18182	0	0	#DIV/0!
TCONS_00014161	1.81708	0	0	#DIV/0!
TCONS_00014171	1.81708	0	0	#DIV/0!
TCONS_00014180	2.27505	0	0	#DIV/0!
TCONS_00014217	2.03377	0	0	#DIV/0!
TCONS_00014219	7.56513	0	0	#DIV/0!
TCONS_00014225	4.22874	0	0	#DIV/0!
TCONS_00014249	1.98386	0	0	#DIV/0!
TCONS_00014286	18.6892	21.6889	6.52527	1.51809
TCONS_00014287	1.83847	1.73513	1.16865e-10	33.8729
TCONS_00014301	3.05505	0	0	#DIV/0!
TCONS_00014383	3.3935	0	0	#DIV/0!
TCONS_00014404	0.636852	1.19998	1.47504	-1.21173
TCONS_00014445	2.72778	0	0	#DIV/0!
TCONS_00014455	4.485	0	0	#DIV/0!
TCONS_00014484	4.5501	0	0	#DIV/0!
TCONS_00014506	3.2184	0	0	#DIV/0!
TCONS_00014513	3.3935	0	0	#DIV/0!
TCONS_00014520	4.23323	0	0	#DIV/0!
TCONS_00014521	2.6268	0	0	#DIV/0!
TCONS_00014640	0.729096	1.38416	3.36902e-06	17.7234
TCONS_00014732	1.898	0	0	#DIV/0!
TCONS_00014733	1.53655	0	0	#DIV/0!
TCONS_00014768	1.31229	0	0	#DIV/0!
TCONS_00014770	2.6268	0	0	#DIV/0!
TCONS_00014775	3.05505	0	0	#DIV/0!
TCONS_00014812	2.50194	0	0	#DIV/0!
TCONS_00014824	1.4758	0	0	#DIV/0!
TCONS_00014835	1.4758	0	0	#DIV/0!
TCONS_00014852	3.78257	0	0	#DIV/0!
TCONS_00014853	6.82513	0	0	#DIV/0!
TCONS_00014855	4.23323	0	0	#DIV/0!
TCONS_00014857	2.07507	0	0	#DIV/0!
TCONS_00014860	1.36389	0	0	#DIV/0!
TCONS_00014885	2.90259	0	0	#DIV/0!
TCONS_00014899	1.66877	0	0	#DIV/0!
TCONS_00014900	0	0	4.64673	#NUM!
TCONS_00014908	2.50194	0	0	#DIV/0!
TCONS_00014909	2.03377	0	0	#DIV/0!
TCONS_00014912	1.98386	0	0	#DIV/0!
TCONS_00014931	1.36389	0	0	#DIV/0!
TCONS_00014957	0.185014	1.11682	0.797698	-2.10821
TCONS_00015002	3.58103	0	0	#DIV/0!
TCONS_00015018	1.89954	0	0	#DIV/0!
TCONS_00015030	1.4758	1.81854	0	#DIV/0!
TCONS_00015056	2.17195	2.73234	0	#DIV/0!
TCONS_00015063	6.4368	0	0	#DIV/0!
TCONS_00015071	4.485	5.8852	0	#DIV/0!
TCONS_00015076	2.38486	0	0	#DIV/0!
TCONS_00015121	3.78257	0	0	#DIV/0!
TCONS_00015144	7.8804	0	0	#DIV/0!
TCONS_00015147	2.27505	0	0	#DIV/0!
TCONS_00015152	1.74078	0	0	#DIV/0!
TCONS_00015157	7.99897	0	0	#DIV/0!
TCONS_00015179	3.05505	0	0	#DIV/0!
TCONS_00015210	2.17195	0	0	#DIV/0!
TCONS_00015229	1.53655	0	0	#DIV/0!
TCONS_00015256	0.406215	2.32585	15.0002	-5.20659
TCONS_00015261	3.9677	0	0	#DIV/0!
TCONS_00015271	1.81708	0	0	#DIV/0!
TCONS_00015312	4.60967	0	0	#DIV/0!
TCONS_00015345	4.52313	0	0	#DIV/0!
TCONS_00015356	1.31229	0	0	#DIV/0!
TCONS_00015410	1.41832	0	0	#DIV/0!
TCONS_00015412	1.66877	0	0	#DIV/0!
TCONS_00015428	3.05505	0	0	#DIV/0!
TCONS_00015433	1.36389	1.66995	3.14216	-1.20403
TCONS_00015448	4.485	0	0	#DIV/0!
TCONS_00015464	3.58103	0	0	#DIV/0!
TCONS_00015490	9.6552	0	0	#DIV/0!
TCONS_00015497	8.2803	0	0	#DIV/0!
TCONS_00015542	1.66877	0	0	#DIV/0!
TCONS_00015591	3.2184	0	0	#DIV/0!
TCONS_00015619	2.27505	0	0	#DIV/0!
TCONS_00015626	1.98386	0	0	#DIV/0!
TCONS_00015632	1.60078	0	0	#DIV/0!
TCONS_00015716	1.74078	1.97178	0	#DIV/0!
TCONS_00015717	4.23323	0	0	#DIV/0!
TCONS_00015727	1.81708	0	0	#DIV/0!
TCONS_00015787	1.96503	1.1742	0	#DIV/0!
TCONS_00015829	3.05505	0	0	#DIV/0!
TCONS_00015836	3.2184	0	0	#DIV/0!
TCONS_00015839	2.6268	0	0	#DIV/0!
TCONS_00015844	1.42915	0	0	#DIV/0!
TCONS_00015899	1.58418	0	0.472387	1.74569
TCONS_00015923	2.6268	0	0	#DIV/0!
TCONS_00015976	4.485	0	0	#DIV/0!
TCONS_00016046	1.36389	0	0	#DIV/0!
TCONS_00016060	1.53655	0	0	#DIV/0!
TCONS_00016073	1.53655	0	0	#DIV/0!
TCONS_00016075	2.17195	0	0	#DIV/0!
TCONS_00016084	2.07507	0	0	#DIV/0!
TCONS_00016093	1.34779	0	0	#DIV/0!
TCONS_00016100	4.485	0	0	#DIV/0!
TCONS_00016105	2.7601	0	0	#DIV/0!
TCONS_00016175	2.17195	0	0	#DIV/0!
TCONS_00016212	1.898	0	0	#DIV/0!
TCONS_00016214	0.860387	0	2.06907	-1.26593
TCONS_00016239	1.41832	0	0	#DIV/0!
TCONS_00016245	1.53655	0	0	#DIV/0!
TCONS_00016252	2.83663	0	0	#DIV/0!
TCONS_00016280	5.694	0	0	#DIV/0!
TCONS_00016291	2.55398	0	0	#DIV/0!
TCONS_00016304	1.898	6.47677	26.5586	-3.80662
TCONS_00016325	2.07507	0	0	#DIV/0!
TCONS_00016355	2.7601	0	0	#DIV/0!
TCONS_00016388	2.50194	0	0	#DIV/0!
TCONS_00016424	1.81708	0	0	#DIV/0!
TCONS_00016432	1.3876	0	0	#DIV/0!
TCONS_00016443	1.66877	0	0	#DIV/0!
TCONS_00016451	3.3935	0	0	#DIV/0!
TCONS_00016453	3.58103	0	0	#DIV/0!
TCONS_00016454	1.36389	0	0	#DIV/0!
TCONS_00016472	1.66877	0	0	#DIV/0!
TCONS_00016536	1.98386	0	0	#DIV/0!
TCONS_00016542	3.99947	0	0	#DIV/0!
TCONS_00016585	2.38486	0	0	#DIV/0!
TCONS_00016593	1.36389	0	0	#DIV/0!
TCONS_00016628	5.2536	0	0	#DIV/0!
TCONS_00016630	1.41832	0	0	#DIV/0!
TCONS_00016651	2.07507	0	0	#DIV/0!
TCONS_00016679	3.2184	0	0	#DIV/0!
TCONS_00016689	2.17195	0	0	#DIV/0!
TCONS_00016702	4.485	0	0	#DIV/0!
TCONS_00016713	2.17195	0	0	#DIV/0!
TCONS_00016758	2.9516	0	0	#DIV/0!
TCONS_00016779	1.31229	0	0	#DIV/0!
TCONS_00016791	2.50194	0	0	#DIV/0!
TCONS_00016803	2.17195	0	0	#DIV/0!
TCONS_00016875	1.17273	0	0	#DIV/0!
TCONS_00016887	0.396043	0	2.01313	-2.34571
TCONS_00016913	4.23323	0	0	#DIV/0!
TCONS_00016934	0.669143	1.49751	0	#DIV/0!
TCONS_00016940	2.17195	0	0	#DIV/0!
TCONS_00016947	2.38486	0	0	#DIV/0!
TCONS_00016952	2.17195	2.48748	0	#DIV/0!
TCONS_00017009	2.27505	0	0	#DIV/0!
TCONS_00017015	5.00387	0	0	#DIV/0!
TCONS_00017021	2.7601	0	0	#DIV/0!
TCONS_00017026	2.90259	0	0	#DIV/0!
TCONS_00017031	1.60078	0	0	#DIV/0!
TCONS_00017032	4.485	0	0	#DIV/0!
TCONS_00017040	2.50194	0	0	#DIV/0!
TCONS_00017060	1.53655	0	0	#DIV/0!
TCONS_00017102	2.7601	0	0	#DIV/0!
TCONS_00017110	3.99947	0	0	#DIV/0!
TCONS_00017127	3.33753	0	0	#DIV/0!
TCONS_00017143	3.99947	0	0	#DIV/0!
TCONS_00017201	2.50194	0	0	#DIV/0!
TCONS_00017684	2.38486	6.1033	0	#DIV/0!
TCONS_00017932	0	1.81788	3.72567	#NUM!
TCONS_00017984	1.22959	1.14778	0.0796563	3.94825
TCONS_00018358	0	6.81355	4.82082	#NUM!
TCONS_00018562	0	12.8559	3.31811	#NUM!
TCONS_00018570	0	2.27494	2.48225	#NUM!
TCONS_00018612	1.37229	3.23491	2.86047	-1.05966
TCONS_00018640	0	1.93444	2.02414	#NUM!
TCONS_00018721	0	1.1742	1.26441	#NUM!
TCONS_00018962	0	1.74176	1.38462	#NUM!
TCONS_00019026	0	0.86236	1.42747	#NUM!
TCONS_00019152	0	41.9131	34.4417	#NUM!
TCONS_00019185	0	7.8769	8.6165	#NUM!
TCONS_00019195	0	1.18734	0.73124	#NUM!
TCONS_00019252	0	4.2249	4.897	#NUM!
TCONS_00019257	0	2.27494	2.48225	#NUM!
TCONS_00019268	0.31915	2.19067	1.44548	-2.17925
TCONS_00019269	0.198627	2.34967	0.57858	-1.54245
TCONS_00019828	7.00034	6.01005	3.01724	1.21419
TCONS_00019971	0.714577	4.86725	2.27832	-1.67281
TCONS_00020413	0	5.0024	1.95017	#NUM!
TCONS_00020774	6.39645	18.4709	22.853	-1.83704
TCONS_00021113	0	0	3.67934	#NUM!
TCONS_00021365	0	28.416	27.9672	#NUM!
TCONS_00021366	2.06053	4.10086	4.67322	-1.1814
TCONS_00022118	0	0	5.5369	#NUM!
TCONS_00022819	3.32188	10.4506	7.57888	-1.18998
TCONS_00022954	0.98618	1.73761	0.000360611	11.4172
TCONS_00023205	0	0.637973	3.30142	#NUM!
TCONS_00023729	1.96483	1.31097	0	#DIV/0!
TCONS_00023863	1.16652	1.96732	0.570592	1.03168
TCONS_00024176	0	1.32449	1.33961	#NUM!
TCONS_00024239	3.2184	4.14077	0	#DIV/0!
TCONS_00024599	0	5.53557	18.8015	#NUM!
TCONS_00024668	1.11227	4.10427	2.49457	-1.16528
TCONS_00024705	1.36389	1.67394	0	#DIV/0!
TCONS_00025137	2.86393	23.2364	17.3326	-2.59742
TCONS_00025139	0	3.86697	1.0202	#NUM!
TCONS_00025145	0.248684	1.07511	0.580454	-1.22287
TCONS_00025247	0	1.42517	0.58336	#NUM!
TCONS_00025253	2.25257	2.33347	0.943981	1.25474
TCONS_00025945	1.96503	1.18698	0	#DIV/0!
TCONS_00026015	0.00171238	1.27594	1.1846	-9.43418
TCONS_00026171	0	1.59149	1.89101	#NUM!
TCONS_00026373	0	2.4218	2.12197	#NUM!
TCONS_00026563	4.14246	5.51495	1.61234	1.36133
TCONS_00026780	0.725043	1.55052	1.93455	-1.41586
TCONS_00027154	0.204422	1.13696	1.80048	-3.13876
TCONS_00027173	0	2.15892	1.86379	#NUM!
TCONS_00027633	4.23323	5.03993	0	#DIV/0!
TCONS_00028216	0	1.3566	4.38193	#NUM!
TCONS_00028249	1.5082	0.370151	4.9699e-18	58.0743
TCONS_00028353	2.17195	10.2207	5.15951	-1.24825
TCONS_00028970	3.31172	4.53733	9.77276	-1.56119
TCONS_00029113	0	0	4.07183	#NUM!
TCONS_00030187	0	4.97497	2.84273	#NUM!
TCONS_00030561	0	0	3.33099	#NUM!
TCONS_00030610	0	0	2.15972	#NUM!
TCONS_00030684	0	0	3.01967	#NUM!
TCONS_00030692	0	0	2.06476	#NUM!
TCONS_00030817	0	0	1.32057	#NUM!
TCONS_00030818	0	0	6.6742	#NUM!
TCONS_00030826	0	0	3.01967	#NUM!
TCONS_00030837	0	0	3.17731	#NUM!
TCONS_00030892	0	0	4.92383	#NUM!
TCONS_00030894	0	2.48327	4.6839	#NUM!
TCONS_00031025	0	0	1.21942	#NUM!
TCONS_00031037	0	0	4.92383	#NUM!
TCONS_00031044	0	0	5.22167	#NUM!
TCONS_00031066	0	0	2.24637	#NUM!
TCONS_00031091	0	0	18.8015	#NUM!
TCONS_00031125	0	0	2.15972	#NUM!
TCONS_00031159	0	0	3.47297	#NUM!
TCONS_00031181	0	0	3.92743	#NUM!
TCONS_00031206	0	0	3.34593	#NUM!
TCONS_00031211	0	0	1.47485	#NUM!
TCONS_00031221	0	0	1.9753	#NUM!
TCONS_00031222	0	0	3.34593	#NUM!
TCONS_00031228	0	0	1.89101	#NUM!
TCONS_00031249	0	0	1.53495	#NUM!
TCONS_00031250	0	0	3.72007	#NUM!
TCONS_00031253	0	0	1.81153	#NUM!
TCONS_00031256	0	0	5.22167	#NUM!
TCONS_00031280	0	0	4.64673	#NUM!
TCONS_00031284	0	0	4.92383	#NUM!
TCONS_00031313	0	0	3.52657	#NUM!
TCONS_00031349	0	0	1.53495	#NUM!
TCONS_00031369	0	0	1.32057	#NUM!
TCONS_00031370	0	0	2.52883	#NUM!
TCONS_00031385	0	0	1.26441	#NUM!
TCONS_00031386	0	0	2.43675	#NUM!
TCONS_00031402	0	0	1.41796	#NUM!
TCONS_00031435	0	0	1.9753	#NUM!
TCONS_00031449	0	0	2.368	#NUM!
TCONS_00031471	0	0	2.83592	#NUM!
TCONS_00031479	0	0	1.41796	#NUM!
TCONS_00031497	0	0	5.20797	#NUM!
TCONS_00031524	0	0	2.0404	#NUM!
TCONS_00031563	0	0	2.48225	#NUM!
TCONS_00031577	0	0	4.38927	#NUM!
TCONS_00031580	0	0	2.08173	#NUM!
TCONS_00031592	0	0	3.0699	#NUM!
TCONS_00031613	0	0	6.6919	#NUM!
TCONS_00031615	0	0	1.81153	#NUM!
TCONS_00031624	0	0	4.64673	#NUM!
TCONS_00031626	0	0	1.36403	#NUM!
TCONS_00031636	0	0	1.66549	#NUM!
TCONS_00031641	0	0	6.6742	#NUM!
TCONS_00031644	0	0	1.36403	#NUM!
TCONS_00031651	0	0	3.34593	#NUM!
TCONS_00031658	0	0	1.53495	#NUM!
TCONS_00031671	0	0	3.9506	#NUM!
TCONS_00031672	1.17273	7.10786	4.95972	-2.08038
TCONS_00031683	0	0	3.34593	#NUM!
TCONS_00031697	0	0	4.64673	#NUM!
TCONS_00031723	0	0	2.83592	#NUM!
TCONS_00031727	0	0	1.41796	#NUM!
TCONS_00031728	0	0	2.48225	#NUM!
TCONS_00031759	0	0	4.15003	#NUM!
TCONS_00031775	0	0	2.26065	#NUM!
TCONS_00031781	0	0	1.66549	#NUM!
TCONS_00031815	0	0	3.01967	#NUM!
TCONS_00031818	0	0	5.74433	#NUM!
TCONS_00031832	0	0	1.57491	#NUM!
TCONS_00031844	0	0	5.89077	#NUM!
TCONS_00031847	0	0	5.89077	#NUM!
TCONS_00031883	0	0	1.41796	#NUM!
TCONS_00031889	0	0	2.26065	#NUM!
TCONS_00031911	0	0	2.73373	#NUM!
TCONS_00031912	0	0	1.9753	#NUM!
TCONS_00031917	0	0	3.52657	#NUM!
TCONS_00031922	0	0	4.15003	#NUM!
TCONS_00031936	0	0	6.26717	#NUM!
TCONS_00031937	0	0	1.32057	#NUM!
TCONS_00031955	0	0	1.5984	#NUM!
TCONS_00031957	0	0	3.17731	#NUM!
TCONS_00031966	0	0	1.72973	#NUM!
TCONS_00031983	0	0	2.15972	#NUM!
TCONS_00031986	0	0	5.22167	#NUM!
TCONS_00031993	0	0	1.89101	#NUM!
TCONS_00031994	0	0	11.7816	#NUM!
TCONS_00032000	0	0	1.47485	#NUM!
TCONS_00032012	0	0	1.13309	#NUM!
TCONS_00032017	0	0	4.92383	#NUM!
TCONS_00032038	0	0	3.92743	#NUM!
TCONS_00032051	0	0	3.28071	#NUM!
TCONS_00032107	0	0	4.15003	#NUM!
TCONS_00032114	0	0	4.15003	#NUM!
TCONS_00032116	0	0	4.31943	#NUM!
TCONS_00032121	0	0	3.0699	#NUM!
TCONS_00032134	0	0	1.89101	#NUM!
TCONS_00032136	0	0	3.10745	#NUM!
TCONS_00032138	0	0	1.66549	#NUM!
TCONS_00032139	0	0	1.5984	#NUM!
TCONS_00032144	0	0	2.48225	#NUM!
TCONS_00032170	0	0	8.30003	#NUM!
TCONS_00032172	0	0	1.31291	#NUM!
TCONS_00032183	0	0	1.5984	#NUM!
TCONS_00032240	0	0	3.01967	#NUM!
TCONS_00032241	0	0	1.45382	#NUM!
TCONS_00032267	0	0	2.368	#NUM!
TCONS_00032275	0	0	1.73648	#NUM!
TCONS_00032310	0	0	6.26717	#NUM!
TCONS_00032312	0	0	5.89077	#NUM!
TCONS_00032326	0	0	1.5984	#NUM!
TCONS_00032421	0	0	5.74433	#NUM!
TCONS_00032424	0	0	2.47895	#NUM!
TCONS_00032435	0	0	7.05313	#NUM!
TCONS_00032441	0	0	4.60483	#NUM!
TCONS_00032464	0	0	3.52657	#NUM!
TCONS_00032470	0	0	1.53495	#NUM!
TCONS_00032497	0	0	3.72007	#NUM!
TCONS_00032498	0	0	2.26065	#NUM!
TCONS_00032503	0	0	3.52657	#NUM!
TCONS_00032506	0	0	1.89101	#NUM!
TCONS_00032527	0	0.452467	1.38433	#NUM!
TCONS_00032551	0	0	1.81153	#NUM!
TCONS_00032563	1.89044e-05	1.65067e-16	4.2575	-17.7809
TCONS_00032564	0.500998	0.0013734	6.04747	-3.59346
TCONS_00032573	0.285492	0	5.57775	-4.28816
TCONS_00032575	0	0	5.89077	#NUM!
TCONS_00032580	0	0	1.77556	#NUM!
TCONS_00032586	0	0	7.05313	#NUM!
TCONS_00032610	0	0	5.22167	#NUM!
TCONS_00032617	0	0	1.53495	#NUM!
TCONS_00032632	0	0	1.47485	#NUM!
TCONS_00032663	0	0	4.92383	#NUM!
TCONS_00032681	0	0	4.31943	#NUM!
TCONS_00032698	0	0	3.01967	#NUM!
TCONS_00032734	0	0	2.87217	#NUM!
TCONS_00032741	0	0	5.22167	#NUM!
TCONS_00032748	0	0	5.22167	#NUM!
TCONS_00032763	0	2.35621	1.31291	#NUM!
TCONS_00032775	0	0	2.26065	#NUM!
TCONS_00032788	0	0	2.03776	#NUM!
TCONS_00032798	0	0	1.66549	#NUM!
TCONS_00032811	0	0	2.15972	#NUM!
TCONS_00032846	0	0	1.26441	#NUM!
TCONS_00032906	0	0	2.06476	#NUM!
TCONS_00032927	0	0	11.0863	#NUM!
TCONS_00032958	0	0	4.15003	#NUM!
TCONS_00032971	0	0	1.73873	#NUM!
TCONS_00032972	0	0	3.19679	#NUM!
TCONS_00032978	0	0	1.66549	#NUM!
TCONS_00032990	0	0	5.54317	#NUM!
TCONS_00033002	0	0	1.73648	#NUM!
TCONS_00033039	0	0	8.7785	#NUM!
TCONS_00033040	0	0	4.15003	#NUM!
TCONS_00033047	0	0	2.368	#NUM!
TCONS_00033061	0	0	2.06476	#NUM!
TCONS_00033067	0	0	4.38927	#NUM!
TCONS_00033096	0	0	6.6742	#NUM!
TCONS_00033101	0.432828	0.127991	1.45727	-1.7514
TCONS_00033148	0	1.21831	1.31291	#NUM!
TCONS_00033243	0	0	1.31291	#NUM!
TCONS_00033257	0	0	5.89077	#NUM!
TCONS_00033269	0	0	2.26065	#NUM!
TCONS_00033271	0	0.495997	2.03095	#NUM!
TCONS_00033278	0	0	1.89101	#NUM!
TCONS_00033289	0	0	2.34928	#NUM!
TCONS_00033314	0	0	1.9753	#NUM!
TCONS_00033322	0	0	1.31291	#NUM!
TCONS_00033326	0	0	1.41796	#NUM!
TCONS_00033351	0	0	3.72007	#NUM!
TCONS_00033352	0	0	3.72007	#NUM!
TCONS_00033354	0.129714	0.150127	1.00039	-2.94715
TCONS_00033360	0	0	1.81153	#NUM!
TCONS_00033369	0	0	6.6742	#NUM!
TCONS_00033394	2.24495	1.96792	0.783329	1.51899
TCONS_00033403	0	0	5.22167	#NUM!
TCONS_00033405	0	0	1.41796	#NUM!
TCONS_00033507	0	0	2.87217	#NUM!
TCONS_00033508	0	0	1.35851	#NUM!
TCONS_00033540	0	0	1.5984	#NUM!
TCONS_00033548	0	0	2.06476	#NUM!
TCONS_00033555	0	0	4.92383	#NUM!
TCONS_00033569	0	5.03993	34.838	#NUM!
TCONS_00033595	0	0	2.87217	#NUM!
TCONS_00033601	0	0	4.38927	#NUM!
TCONS_00033610	0	0	3.92743	#NUM!
TCONS_00033655	0	0	5.54317	#NUM!
TCONS_00033667	0	0	4.15003	#NUM!
TCONS_00033679	0	0	1.53495	#NUM!
TCONS_00033681	0	0	3.92743	#NUM!
TCONS_00033701	0	0	1.31291	#NUM!
TCONS_00033714	0	0	3.17731	#NUM!
TCONS_00033775	0	0	4.92383	#NUM!
TCONS_00033834	0	0	3.92743	#NUM!
TCONS_00033836	0	0	2.26065	#NUM!
TCONS_00033844	0	0	6.74706	#NUM!
TCONS_00033865	0	0	1.47485	#NUM!
TCONS_00033891	0	0	1.67583	#NUM!
TCONS_00033896	0	0	4.64673	#NUM!
TCONS_00033897	0	0	2.62583	#NUM!
TCONS_00033920	0	0	3.92743	#NUM!
TCONS_00033925	0	0.638817	1.35851	#NUM!
TCONS_00033942	0	0	5.22167	#NUM!
TCONS_00033944	0	0	2.60398	#NUM!
TCONS_00033951	0	0	1.9753	#NUM!
TCONS_00033957	0	0	1.31291	#NUM!
TCONS_00033958	0	0	3.52657	#NUM!
TCONS_00033959	0	0	1.26441	#NUM!
TCONS_00033974	0	0	3.17731	#NUM!
TCONS_00033981	0	0	2.87217	#NUM!
TCONS_00034009	0	0	3.01967	#NUM!
TCONS_00034038	0	0	4.15003	#NUM!
TCONS_00034039	0	0	1.97223	#NUM!
TCONS_00034044	0	0	1.66549	#NUM!
TCONS_00034051	0	0	2.73373	#NUM!
TCONS_00034066	0	0	2.26065	#NUM!
TCONS_00034090	0	0	2.73373	#NUM!
TCONS_00034115	0	0	2.368	#NUM!
TCONS_00034140	0	0	1.41796	#NUM!
TCONS_00034147	0	0	1.9263	#NUM!
TCONS_00034149	0	0	1.5984	#NUM!
TCONS_00034163	0	0	4.92383	#NUM!
TCONS_00034176	0	0	9.5529	#NUM!
TCONS_00034179	0	0	2.15972	#NUM!
TCONS_00034182	0	0	2.87217	#NUM!
TCONS_00034186	0	0	1.78617	#NUM!
TCONS_00034209	0	0	3.0699	#NUM!
TCONS_00034248	0	0	1.73648	#NUM!
TCONS_00034291	1.81708	2.26369	4.2648	-1.23086
TCONS_00034318	0	0	5.54317	#NUM!
TCONS_00034319	0	0	5.89077	#NUM!
TCONS_00034331	0	0	2.06476	#NUM!
TCONS_00034340	0	0	2.60398	#NUM!
TCONS_00034343	0	0	3.9506	#NUM!
TCONS_00034346	0	0	1.31291	#NUM!
TCONS_00034370	0	0	2.06476	#NUM!
TCONS_00034391	0	0	1.73648	#NUM!
TCONS_00034405	0	0	5.89077	#NUM!
TCONS_00034415	0	0	2.06476	#NUM!
TCONS_00034427	0	0	1.89101	#NUM!
TCONS_00034429	0	0	3.17731	#NUM!
TCONS_00034435	0	0	1.09357	#NUM!
TCONS_00034436	0	0	1.26441	#NUM!
TCONS_00034437	0	0	1.41796	#NUM!
TCONS_00034446	0	0	3.17731	#NUM!
TCONS_00034481	0	0	6.6919	#NUM!
TCONS_00034487	0	0	5.54317	#NUM!
TCONS_00034514	0	0	5.89077	#NUM!
TCONS_00034522	0	0	3.52657	#NUM!
TCONS_00034542	0	0	2.26065	#NUM!
TCONS_00034553	0	0	4.64673	#NUM!
TCONS_00034569	0	0	3.34593	#NUM!
TCONS_00034570	0	0	5.54317	#NUM!
TCONS_00034583	0	0	2.84273	#NUM!
TCONS_00034606	0	0	2.87217	#NUM!
TCONS_00034628	0	0	2.06476	#NUM!
TCONS_00034640	0	0	1.66549	#NUM!
TCONS_00034650	0	0	1.47485	#NUM!
TCONS_00034679	0	0	12.4501	#NUM!
TCONS_00034682	0	0	1.36403	#NUM!
TCONS_00034712	0	6.02546	24.8491	#NUM!
TCONS_00034718	0	0	3.01967	#NUM!
TCONS_00034721	0	0	4.38927	#NUM!
TCONS_00034740	0	0	2.60398	#NUM!
TCONS_00034759	0	0	3.01967	#NUM!
TCONS_00034761	0	0	1.36403	#NUM!
TCONS_00034798	0	0	5.22167	#NUM!
TCONS_00034811	0	0	4.92383	#NUM!
TCONS_00034837	0	0	1.6364	#NUM!
TCONS_00034926	0	0	3.92743	#NUM!
TCONS_00035056	0	0	3.17731	#NUM!
TCONS_00035151	0	0	4.38927	#NUM!
TCONS_00035161	0	0	6.26717	#NUM!
TCONS_00035162	0	0	1.81153	#NUM!
TCONS_00035163	0	1.36534	1.47485	#NUM!
TCONS_00035167	0	0	5.22167	#NUM!
TCONS_00035193	0	0	2.87217	#NUM!
TCONS_00035230	0	0	3.01967	#NUM!
TCONS_00035422	0	0	1.44948	#NUM!
TCONS_00035425	0	0	3.8936	#NUM!
TCONS_00035504	0	0	3.14409	#NUM!
TCONS_00035528	0	0	3.33254	#NUM!
TCONS_00035539	0	0	1.78372	#NUM!
TCONS_00035598	0	0	1.44948	#NUM!
TCONS_00035637	0	0	1.63868	#NUM!
TCONS_00035674	0	0	1.9468	#NUM!
TCONS_00035684	0	0	3.69397	#NUM!
TCONS_00035691	0	0	11.7812	#NUM!
TCONS_00035700	0	0	7.38797	#NUM!
TCONS_00035725	0	0	1.70912	#NUM!
TCONS_00035779	0	0	2.3906	#NUM!
TCONS_00035815	0	3.79723	1.9468	#NUM!
TCONS_00035820	0	0	4.90553	#NUM!
TCONS_00035853	0	0	2.22169	#NUM!
TCONS_00035885	0	0	4.90553	#NUM!
TCONS_00035895	0	0	3.90277	#NUM!
TCONS_00035939	0	0	4.62907	#NUM!
TCONS_00035955	0	0	1.44948	#NUM!
TCONS_00035969	0	0	1.63807	#NUM!
TCONS_00035973	0	0	1.28372	#NUM!
TCONS_00035992	0	0	1.78372	#NUM!
TCONS_00036013	0	0	8.73777	#NUM!
TCONS_00036023	0	0	15.6314	#NUM!
TCONS_00036025	0	0	2.03592	#NUM!
TCONS_00036026	0	0	3.90277	#NUM!
TCONS_00036029	0	0	2.84273	#NUM!
TCONS_00036033	0	0	1.86283	#NUM!
TCONS_00036038	0	0	1.63807	#NUM!
TCONS_00036065	0	0	1.28895	#NUM!
TCONS_00036066	0	0.332676	1.91481	#NUM!
TCONS_00036068	0	0	3.49953	#NUM!
TCONS_00036076	0	0	5.5369	#NUM!
TCONS_00036105	0	0	4.62907	#NUM!
TCONS_00036106	0	0	2.45277	#NUM!
TCONS_00036124	0	0	1.33961	#NUM!
TCONS_00036195	0	0	2.31263	#NUM!
TCONS_00036199	0	0	6.10773	#NUM!
TCONS_00036201	0	0	2.23138	#NUM!
TCONS_00036223	0	0	6.29747	#NUM!
TCONS_00036243	0	0	2.99058	#NUM!
TCONS_00036252	0	0	1.44948	#NUM!
TCONS_00036259	0	0	2.33857	#NUM!
TCONS_00036279	0	0	9.81727	#NUM!
TCONS_00036288	0	0	1.86283	#NUM!
TCONS_00036297	0	0	3.90277	#NUM!
TCONS_00036303	0	0	3.90277	#NUM!
TCONS_00036305	0	0	4.62907	#NUM!
TCONS_00036311	0	0	1.99829	#NUM!
TCONS_00036316	0	0	2.84273	#NUM!
TCONS_00036326	0	0	6.2732	#NUM!
TCONS_00036333	0	0	4.36887	#NUM!
TCONS_00036338	0	0	6.63623	#NUM!
TCONS_00036339	0	0	1.36414	#NUM!
TCONS_00036347	0	0	1.70912	#NUM!
TCONS_00036348	0	0	4.36887	#NUM!
TCONS_00036351	0	0	6.63623	#NUM!
TCONS_00036360	0	0	1.86664	#NUM!
TCONS_00036367	0	0	1.57205	#NUM!
TCONS_00036370	0	0	1.86283	#NUM!
TCONS_00036384	0	0	1.70912	#NUM!
TCONS_00036391	0	0	3.90277	#NUM!
TCONS_00036405	0	0	1.74705	#NUM!
TCONS_00036406	0	0	3.90277	#NUM!
TCONS_00036410	0	1.89862	3.8936	#NUM!
TCONS_00036411	0	0	1.53857	#NUM!
TCONS_00036412	0	0	11.0738	#NUM!
TCONS_00036414	0	0	2.84273	#NUM!
TCONS_00036416	0	0	5.5369	#NUM!
TCONS_00036418	0	0	5.98117	#NUM!
TCONS_00036422	0	0	4.12723	#NUM!
TCONS_00036441	0	0	3.31811	#NUM!
TCONS_00036461	0	0	1.63868	#NUM!
TCONS_00036476	0	0	1.28895	#NUM!
TCONS_00036483	0	0	6.2732	#NUM!
TCONS_00036524	0	0	1.78372	#NUM!
TCONS_00036534	0	0	4.62907	#NUM!
TCONS_00036536	0	0	1.39305	#NUM!
TCONS_00036537	0	0	4.62907	#NUM!
TCONS_00036541	0	0	1.49202	#NUM!
TCONS_00036548	0	0	5.89057	#NUM!
TCONS_00036553	0	0	6.99907	#NUM!
TCONS_00036554	0	0	1.37689	#NUM!
TCONS_00036577	0	0	1.28895	#NUM!
TCONS_00036599	0	0	2.45277	#NUM!
TCONS_00036621	0	0	5.68547	#NUM!
TCONS_00036664	0	0	4.62907	#NUM!
TCONS_00036679	0	0	5.5369	#NUM!
TCONS_00036685	0	0	1.57205	#NUM!
TCONS_00036716	0	0	1.15285	#NUM!
TCONS_00036717	0	0	2.03592	#NUM!
TCONS_00036734	0	0	1.86664	#NUM!
TCONS_00036769	0	0	2.57451	#NUM!
TCONS_00036796	0	0	5.5369	#NUM!
TCONS_00036812	0	0	2.99058	#NUM!
TCONS_00036859	0	0	2.23138	#NUM!
TCONS_00036864	0	0	11.7812	#NUM!
TCONS_00036888	0	0	2.03592	#NUM!
TCONS_00036905	0	0	1.9468	#NUM!
TCONS_00036931	0	0	1.86283	#NUM!
TCONS_00036934	0	0	1.44948	#NUM!
TCONS_00036936	0	0	1.63868	#NUM!
TCONS_00036937	0	0	1.39305	#NUM!
TCONS_00036958	0	0	2.99058	#NUM!
TCONS_00036969	0	0	2.03592	#NUM!
TCONS_00036973	0	0	3.90277	#NUM!
TCONS_00037013	0	0	1.9468	#NUM!
TCONS_00037073	0	0	1.57205	#NUM!
TCONS_00037086	0	0	2.57451	#NUM!
TCONS_00037099	0	0	2.03592	#NUM!
TCONS_00037118	0	0	3.14874	#NUM!
TCONS_00037125	0	0	2.84273	#NUM!
TCONS_00037130	0	0	1.9468	#NUM!
TCONS_00037158	0	0	6.2732	#NUM!
TCONS_00037225	0	0	4.12723	#NUM!
TCONS_00037228	0	0	2.57451	#NUM!
TCONS_00037263	0	0	5.5369	#NUM!
TCONS_00037286	0	0	1.28895	#NUM!
TCONS_00037303	0	0	1.50905	#NUM!
TCONS_00037315	0	0	4.62907	#NUM!
TCONS_00037322	0	0	2.49329	#NUM!
TCONS_00037324	0	0	5.5369	#NUM!
TCONS_00037325	0	0	1.33961	#NUM!
TCONS_00037359	0	0	5.89057	#NUM!
TCONS_00037371	0	0	1.05705	#NUM!
TCONS_00037375	0	0	1.28895	#NUM!
TCONS_00037408	0	0	1.28895	#NUM!
TCONS_00037414	0	0	1.44751	#NUM!
TCONS_00037425	0	0	9.25813	#NUM!
TCONS_00037442	0	0	2.84273	#NUM!
TCONS_00037477	0	0	5.21047	#NUM!
TCONS_00037581	0	0	2.57451	#NUM!
TCONS_00037618	0	0	2.57451	#NUM!
TCONS_00037622	0	0	4.36887	#NUM!
TCONS_00037624	0	0	5.21047	#NUM!
TCONS_00037648	0	0	2.23138	#NUM!
TCONS_00037652	0	0	2.89897	#NUM!
TCONS_00037654	0	0	5.5369	#NUM!
TCONS_00037655	0	0	1.33961	#NUM!
TCONS_00037656	0	0	5.89057	#NUM!
TCONS_00037700	0	0	1.99829	#NUM!
TCONS_00037708	0	0	3.90277	#NUM!
TCONS_00037721	0	0	8.01567	#NUM!
TCONS_00037722	0	0	7.80553	#NUM!
TCONS_00037723	0	0	2.99058	#NUM!
TCONS_00037730	0	0	1.50905	#NUM!
TCONS_00037741	0	0	7.80553	#NUM!
TCONS_00037809	0	0	2.33857	#NUM!
TCONS_00037832	0	0	5.68547	#NUM!
TCONS_00037872	0	0	2.13064	#NUM!
TCONS_00037890	0	0	1.78372	#NUM!
TCONS_00037910	0	0	2.03592	#NUM!
TCONS_00037916	0	0	4.26127	#NUM!
TCONS_00037956	0	0	1.72927	#NUM!
TCONS_00037961	0	0	2.70438	#NUM!
TCONS_00037984	0	0	2.45277	#NUM!
TCONS_00037985	0	0	2.48181	#NUM!
TCONS_00038008	0	0	4.26127	#NUM!
TCONS_00038011	0	0	1.57205	#NUM!
TCONS_00038026	0	0	6.99907	#NUM!
TCONS_00038086	0	0	2.67922	#NUM!
TCONS_00038106	0	0	6.2732	#NUM!
TCONS_00038129	0	0	11.0738	#NUM!
TCONS_00038133	0	0	2.84273	#NUM!
TCONS_00038169	0	0	4.62907	#NUM!
TCONS_00038192	0	0	2.45277	#NUM!
TCONS_00038217	0	0	8.25447	#NUM!
TCONS_00038219	0	0	5.5369	#NUM!
TCONS_00038227	0	0	2.70438	#NUM!
TCONS_00038231	0	0	2.84273	#NUM!
TCONS_00038246	0	0	1.70912	#NUM!
TCONS_00038247	0	0	5.21047	#NUM!
TCONS_00038252	0	0	1.36414	#NUM!
TCONS_00038277	0	0	1.57205	#NUM!
TCONS_00038293	0	0	8.25447	#NUM!
TCONS_00038295	0	0	3.90277	#NUM!
TCONS_00038296	0	0	1.39305	#NUM!
TCONS_00038298	0	0	4.62907	#NUM!
TCONS_00038308	0	0	3.49953	#NUM!
TCONS_00038322	0	0	3.49953	#NUM!
TCONS_00038339	0	0	4.36887	#NUM!
TCONS_00038373	0	0	1.50905	#NUM!
TCONS_00038394	0	1.48512	4.52717	#NUM!
TCONS_00038399	0	0	2.70438	#NUM!
TCONS_00038401	0	0	5.5369	#NUM!
TCONS_00038402	0	0	2.03592	#NUM!
TCONS_00038407	0	0	2.33857	#NUM!
TCONS_00038415	0	0	6.2732	#NUM!
TCONS_00038428	0	0	2.84273	#NUM!
TCONS_00038435	0	0	1.50905	#NUM!
TCONS_00038441	0	0	9.25813	#NUM!
TCONS_00038450	0	0	1.9468	#NUM!
TCONS_00038477	0	0	3.456	#NUM!
TCONS_00038490	0	0	1.86283	#NUM!
TCONS_00038511	0	0	5.5369	#NUM!
TCONS_00038512	0	0	1.74705	#NUM!
TCONS_00038513	0	0	1.70912	#NUM!
TCONS_00038535	0	0	6.99907	#NUM!
TCONS_00038540	0	0	2.33857	#NUM!
TCONS_00038547	0	0	4.36887	#NUM!
TCONS_00038548	0	0	4.07183	#NUM!
TCONS_00038564	0	0	4.90863	#NUM!
TCONS_00038566	0	0	1.63868	#NUM!
TCONS_00038629	0	0	15.6314	#NUM!
TCONS_00038681	0	0	4.90863	#NUM!
TCONS_00038729	0	0	2.99058	#NUM!
TCONS_00038730	0	0	6.2732	#NUM!
TCONS_00038744	0	0	2.03592	#NUM!
TCONS_00038747	0	0	1.44751	#NUM!
TCONS_00038793	0	0	2.33857	#NUM!
TCONS_00038800	0	0	2.03592	#NUM!
TCONS_00038817	0	0	12.5464	#NUM!
TCONS_00038847	0	0	11.7812	#NUM!
TCONS_00038848	0	0	5.89057	#NUM!
TCONS_00038858	0	0	1.93087	#NUM!
TCONS_00038875	0	0	2.5779	#NUM!
TCONS_00038878	0	0	3.90277	#NUM!
TCONS_00038880	0	0	1.57205	#NUM!
TCONS_00038881	0	0	3.27736	#NUM!
TCONS_00038882	0	0	4.90863	#NUM!
TCONS_00038917	0	0	2.45277	#NUM!
TCONS_00038929	0	0	1.39305	#NUM!
TCONS_00038968	0	0	1.93087	#NUM!
TCONS_00038984	0	0	5.5369	#NUM!
TCONS_00038996	0	0	2.03592	#NUM!
TCONS_00039000	0	0	1.78372	#NUM!
TCONS_00039014	0	0	10.4209	#NUM!
TCONS_00039030	0	0	2.70438	#NUM!
TCONS_00039039	0	0	3.69397	#NUM!
TCONS_00039064	0	0	1.57205	#NUM!
TCONS_00039161	0	0	2.47416	#NUM!
TCONS_00039208	0	0	3.7881	#NUM!
TCONS_00039225	0	0	1.56624	#NUM!
TCONS_00039330	0	0	2.13985	#NUM!
TCONS_00039380	0	0	3.41223	#NUM!
TCONS_00039414	0	0	3.7881	#NUM!
TCONS_00039450	0	0	1.95017	#NUM!
TCONS_00039489	0	0	4.94833	#NUM!
TCONS_00039510	0	0	4.25537	#NUM!
TCONS_00039517	0	0	1.95017	#NUM!
TCONS_00039534	0	0	3.20646	#NUM!
TCONS_00039636	0	0	5.70124	#NUM!
TCONS_00039651	0	0	3.7881	#NUM!
TCONS_00039731	0	0	1.78256	#NUM!
TCONS_00039736	0	0	2.04209	#NUM!
TCONS_00039808	0	3.34007	2.60123	#NUM!
TCONS_00039813	0	0	3.7881	#NUM!
TCONS_00039817	0	1.30893	1.34857	#NUM!
TCONS_00039826	0	0	1.23106	#NUM!
TCONS_00039839	0	0	2.73712	#NUM!
TCONS_00039851	0	0	2.35531	#NUM!
TCONS_00039873	0	0	3.7881	#NUM!
TCONS_00039879	0	0	6.77323	#NUM!
TCONS_00039890	0	0	3.41223	#NUM!
TCONS_00039891	0	0	1.23106	#NUM!
TCONS_00039904	0	0	1.33063	#NUM!
TCONS_00039914	0	0	1.29273	#NUM!
TCONS_00039915	0	0	4.51743	#NUM!
TCONS_00039932	0	0	1.63411	#NUM!
TCONS_00039938	0	0	1.86379	#NUM!
TCONS_00039972	27.546	24.5644	11.906	1.21015
TCONS_00039980	0	0	1.27952	#NUM!
TCONS_00040002	0	0	4.25537	#NUM!
TCONS_00040030	0	0	4.25537	#NUM!
TCONS_00040033	0	0	2.35531	#NUM!
TCONS_00040037	0	0	2.46212	#NUM!
TCONS_00040046	0	0	1.51774	#NUM!
TCONS_00040052	0	0	1.70612	#NUM!
TCONS_00040075	0	0	1.86379	#NUM!
TCONS_00040081	0	0	3.20646	#NUM!
TCONS_00040089	0	0	3.7881	#NUM!
TCONS_00040093	0	0	3.0388	#NUM!
TCONS_00040101	0	0	1.95017	#NUM!
TCONS_00040146	0	0	2.60123	#NUM!
TCONS_00040154	0	0	1.63411	#NUM!
TCONS_00040162	0	0	2.88268	#NUM!
TCONS_00040164	0	0	2.13985	#NUM!
TCONS_00040172	0	0	8.51077	#NUM!
TCONS_00040204	0	0	1.23106	#NUM!
TCONS_00040211	0	0	1.70612	#NUM!
TCONS_00040234	0	0	3.5554	#NUM!
TCONS_00040241	0.00068736	0.000687631	6.03471	-13.0999
TCONS_00040246	0	0	2.88268	#NUM!
TCONS_00040248	0	0	2.04209	#NUM!
TCONS_00040251	0	0	2.04209	#NUM!
TCONS_00040260	0	0	7.57617	#NUM!
TCONS_00040263	0	0	1.97643	#NUM!
TCONS_00040272	0	0	2.60123	#NUM!
TCONS_00040285	0	0	2.24408	#NUM!
TCONS_00040286	0	0	2.60123	#NUM!
TCONS_00040296	0	0	2.60123	#NUM!
TCONS_00040302	0	0	3.20646	#NUM!
TCONS_00040308	0	2.16367	1.70612	#NUM!
TCONS_00040341	0	0	4.25537	#NUM!
TCONS_00040344	0	0	1.56624	#NUM!
TCONS_00040355	0	0	4.25537	#NUM!
TCONS_00040357	0	0	1.50222	#NUM!
TCONS_00040364	0	0	5.47423	#NUM!
TCONS_00040368	0	0	5.20247	#NUM!
TCONS_00040384	0	0	2.47416	#NUM!
TCONS_00040393	0	0	4.25537	#NUM!
TCONS_00040411	0	0	2.88268	#NUM!
TCONS_00040422	0	0	2.35531	#NUM!
TCONS_00040423	0	0	3.20646	#NUM!
TCONS_00040453	0	0	1.63411	#NUM!
TCONS_00040552	0	0	1.23106	#NUM!
TCONS_00040595	0	0	5.16741	#NUM!
TCONS_00040599	0	0	1.70612	#NUM!
TCONS_00040631	0	0	4.7106	#NUM!
TCONS_00040650	1.00079	2.12734	2.21999	-1.14942
TCONS_00040660	0	0	2.13985	#NUM!
TCONS_00040668	0	0	4.25537	#NUM!
TCONS_00040677	0	0	2.24408	#NUM!
TCONS_00040715	0	0	2.47416	#NUM!
TCONS_00040731	0	0	1.50222	#NUM!
TCONS_00040738	0	0	3.20646	#NUM!
TCONS_00040749	0	0	4.7106	#NUM!
TCONS_00040773	0	0	1.95017	#NUM!
TCONS_00040794	0	0	3.3866	#NUM!
TCONS_00040819	0	0	2.66126	#NUM!
TCONS_00040963	0	0	1.38524	#NUM!
TCONS_00041074	0	0	4.01267	#NUM!
TCONS_00041093	0	0	1.44174	#NUM!
TCONS_00041113	0	0	1.86379	#NUM!
TCONS_00041115	0	0	2.88268	#NUM!
TCONS_00041145	0	0	4.51743	#NUM!
TCONS_00041149	0	0	5.76537	#NUM!
TCONS_00041150	0	0	6.77323	#NUM!
TCONS_00041163	0	0	2.60123	#NUM!
TCONS_00041198	0	0	2.24408	#NUM!
TCONS_00041211	0	0	1.44174	#NUM!
TCONS_00041226	0	0	4.7106	#NUM!
TCONS_00041228	0	0	4.50663	#NUM!
TCONS_00041241	0.355757	0.383913	1.38717	-1.96318
TCONS_00041258	0	0	1.84472	#NUM!
TCONS_00041281	0	0	4.25537	#NUM!
TCONS_00041283	0	0	4.2797	#NUM!
TCONS_00041342	0	0	4.48817	#NUM!
TCONS_00041343	0	0	12.7661	#NUM!
TCONS_00041345	0	0	2.04209	#NUM!
TCONS_00041367	0	0	4.51743	#NUM!
TCONS_00041369	6.35494e-07	0.292052	2.75982	-22.0502
TCONS_00041382	0	0	1.56624	#NUM!
TCONS_00041385	0	0	2.73712	#NUM!
TCONS_00041396	0	0	7.57617	#NUM!
TCONS_00041413	0	0	2.1412	#NUM!
TCONS_00041420	0	0	1.27952	#NUM!
TCONS_00041500	0	0	4.51743	#NUM!
TCONS_00041505	0	0	1.44174	#NUM!
TCONS_00041515	0	0	1.27952	#NUM!
TCONS_00041524	0	0	2.73712	#NUM!
TCONS_00041544	0	0	3.5799	#NUM!
TCONS_00041554	0	0	2.12197	#NUM!
TCONS_00041583	0	0	2.73712	#NUM!
TCONS_00041584	0	0	2.24408	#NUM!
TCONS_00041615	0	0	4.51743	#NUM!
TCONS_00041624	0	0	2.04209	#NUM!
TCONS_00041626	0	0	2.35531	#NUM!
TCONS_00041627	0	0	3.3866	#NUM!
TCONS_00041629	0	0	3.7881	#NUM!
TCONS_00041645	0	0	2.73712	#NUM!
TCONS_00041646	0	0	1.44174	#NUM!
TCONS_00041661	0	0	4.51743	#NUM!
TCONS_00041677	0	0	1.86379	#NUM!
TCONS_00041679	0	0	6.0776	#NUM!
TCONS_00041681	0	0	1.23348	#NUM!
TCONS_00041682	0	0	1.44174	#NUM!
TCONS_00041691	0	0	1.70612	#NUM!
TCONS_00041721	0	0	1.56624	#NUM!
TCONS_00041780	0	0	8.02533	#NUM!
TCONS_00041806	0	0	2.88349	#NUM!
TCONS_00041807	0	0	2.73712	#NUM!
TCONS_00041844	0	0	4.2797	#NUM!
TCONS_00041848	0	0	1.38462	#NUM!
TCONS_00041850	0	0	2.88268	#NUM!
TCONS_00041955	0	0	2.60123	#NUM!
TCONS_00041961	0	0	2.73712	#NUM!
TCONS_00041970	0	0	1.78256	#NUM!
TCONS_00041978	0	0	1.50222	#NUM!
TCONS_00042022	0	0	7.15977	#NUM!
TCONS_00042030	0	0	1.33063	#NUM!
TCONS_00042033	0	0	3.20646	#NUM!
TCONS_00042056	0	0	2.73712	#NUM!
TCONS_00042084	0	0	2.73712	#NUM!
TCONS_00042119	0	0	4.25537	#NUM!
TCONS_00042125	0	0	1.50222	#NUM!
TCONS_00042151	0	0	1.38462	#NUM!
TCONS_00042206	0	0	1.50222	#NUM!
TCONS_00042209	0	0	3.20646	#NUM!
TCONS_00042239	0	0	3.7881	#NUM!
TCONS_00042243	0	0	1.50222	#NUM!
TCONS_00042245	0	0	1.23106	#NUM!
TCONS_00042265	0	0	2.35531	#NUM!
TCONS_00042271	0	0	2.88268	#NUM!
TCONS_00042313	0	0	6.0776	#NUM!
TCONS_00042318	0	0	1.95017	#NUM!
TCONS_00042341	0	0	2.88268	#NUM!
TCONS_00042375	0	0	12.038	#NUM!
TCONS_00042378	0	0	4.01267	#NUM!
TCONS_00042393	0	0	2.13985	#NUM!
TCONS_00042409	0	0	2.60123	#NUM!
TCONS_00042426	0	0	2.04209	#NUM!
TCONS_00042429	0	0	7.57617	#NUM!
TCONS_00042451	0	0	1.50222	#NUM!
TCONS_00042469	0	0	1.78256	#NUM!
TCONS_00042491	0	0	3.5651	#NUM!
TCONS_00042513	0	0	6.41293	#NUM!
TCONS_00042529	0	0	2.24408	#NUM!
TCONS_00042557	0	0	1.56624	#NUM!
TCONS_00042566	0	0	1.33063	#NUM!
TCONS_00042581	0	0	1.56624	#NUM!
TCONS_00042609	0	0	3.5799	#NUM!
TCONS_00042611	0	0	2.88268	#NUM!
TCONS_00042613	0	0	2.73712	#NUM!
TCONS_00042622	0	0	1.78256	#NUM!
TCONS_00042644	0	0	1.27952	#NUM!
TCONS_00042652	0	0	5.47423	#NUM!
TCONS_00042654	0	0	1.70612	#NUM!
TCONS_00042659	0	0	3.90033	#NUM!
TCONS_00042724	0	0	3.20646	#NUM!
TCONS_00042743	0	0	3.5799	#NUM!
TCONS_00042744	0	0	1.44174	#NUM!
TCONS_00042748	0	0	2.13985	#NUM!
TCONS_00042751	0	0	3.7881	#NUM!
TCONS_00042978	10.3022	0	0	#DIV/0!
TCONS_00043056	6.47647	0	0	#DIV/0!
TCONS_00043070	2.08179	0	0	#DIV/0!
TCONS_00043187	3.40187	0	0	#DIV/0!
TCONS_00043217	2.57546	0	0	#DIV/0!
TCONS_00043244	4.87617	0	0	#DIV/0!
TCONS_00043247	2.49105	0	0	#DIV/0!
TCONS_00043297	4.38113	0	0	#DIV/0!
TCONS_00043300	1.92019	0	0	#DIV/0!
TCONS_00043322	9.24013	0	0	#DIV/0!
TCONS_00043349	0.662838	2.47595	1.70178	-1.36032
TCONS_00043351	8.2776	0	0	#DIV/0!
TCONS_00043370	6.87467	0	0	#DIV/0!
TCONS_00043408	6.87467	0	0	#DIV/0!
TCONS_00043426	2.95012	0	0	#DIV/0!
TCONS_00043428	6.4832	0	0	#DIV/0!
TCONS_00043444	3.57287	0	0	#DIV/0!
TCONS_00043459	7.77237	0	0	#DIV/0!
TCONS_00043486	1.25848	0.713477	0	#DIV/0!
TCONS_00043488	5.90023	0	0	#DIV/0!
TCONS_00043523	2.10617	0	0.793617	1.40811
TCONS_00043552	0.554507	0.817977	1.19794	-1.11128
TCONS_00043734	5.1511	0	0	#DIV/0!
TCONS_00043808	5.1511	0	0	#DIV/0!
TCONS_00043841	7.77237	0	0	#DIV/0!
TCONS_00043874	3.2416	0	0	#DIV/0!
TCONS_00043912	1.22294	2.22065	3.72955	-1.60865
TCONS_00043918	8.2776	0	0	#DIV/0!
TCONS_00043943	5.765	0	0	#DIV/0!
TCONS_00043966	6.87467	0	0	#DIV/0!
TCONS_00043998	2.00032	1.78419	0.689577	1.53645
TCONS_00043999	17.3936	36.3645	6.78544	1.35804
TCONS_00044000	1.77524	0	0	#DIV/0!
TCONS_00044027	6.54293	0	0	#DIV/0!
TCONS_00044032	2.57546	0	0	#DIV/0!
TCONS_00044052	4.38113	3.17248	0	#DIV/0!
TCONS_00044054	3.09125	0	0	#DIV/0!
TCONS_00044065	1.64491	0	0	#DIV/0!
TCONS_00044073	4.6909	0	0	#DIV/0!
TCONS_00044087	1.84575	0	0	#DIV/0!
TCONS_00044089	14.611	0	0	#DIV/0!
TCONS_00044093	4.87617	0	0	#DIV/0!
TCONS_00044097	3.57287	0	0	#DIV/0!
TCONS_00044100	1.70202	0.314808	0	#DIV/0!
TCONS_00044180	2.06255	2.24612	0.914534	1.17332
TCONS_00044194	35.7934	17.8415	8.89437	2.00873
TCONS_00044281	3.09125	0	0	#DIV/0!
TCONS_00044282	2.08179	0	0	#DIV/0!
TCONS_00044308	13.7493	0	0	#DIV/0!
TCONS_00044319	1.99875	0	0	#DIV/0!
TCONS_00044321	1.95292	1.1877	0.870503	1.16571
TCONS_00044346	5.4467	0	0	#DIV/0!
TCONS_00044347	3.75503	0	0	#DIV/0!
TCONS_00044366	6.47647	0	0	#DIV/0!
TCONS_00044383	4.52483	0	0	#DIV/0!
TCONS_00044442	21.8132	27.9483	47.3752	-1.11893
TCONS_00044462	1.28074	0	0	#DIV/0!
TCONS_00044526	2.46488	0	0	#DIV/0!
TCONS_00044544	73.7204	0.252752	0	#DIV/0!
TCONS_00044557	2.69281	0	0	#DIV/0!
TCONS_00044593	0	0	6.29747	#NUM!
TCONS_00044651	1.42138	0	0	#DIV/0!
TCONS_00044672	15.5447	0	0	#DIV/0!
TCONS_00044747	3.4167	0	0	#DIV/0!
TCONS_00044751	2.74434	0	0	#DIV/0!
TCONS_00044804	1.92019	0	0	#DIV/0!
TCONS_00044806	2.26242	0	0	#DIV/0!
TCONS_00044807	11.53	0	0	#DIV/0!
TCONS_00044827	4.38113	0	0	#DIV/0!
TCONS_00044831	1.64491	0	0	#DIV/0!
TCONS_00044904	2.16961	0	0	#DIV/0!
TCONS_00044993	1.04804	0.774825	0.193472	2.4375
TCONS_00045062	7.30547	0	0	#DIV/0!
TCONS_00045069	2.36069	0	0	#DIV/0!
TCONS_00045175	3.75503	0	0	#DIV/0!
TCONS_00045200	3.40187	0	0	#DIV/0!
TCONS_00045211	2.96961	0	0	#DIV/0!
TCONS_00045229	1.92019	0	0	#DIV/0!
TCONS_00045359	10.6017	0	0	#DIV/0!
TCONS_00045426	2.31806	0	0	#DIV/0!
TCONS_00045437	1.92019	1.41978	0	#DIV/0!
TCONS_00045454	1.52748	0	0	#DIV/0!
TCONS_00045644	1.32535	0.984267	0	#DIV/0!
TCONS_00045647	3.57287	0	0	#DIV/0!
TCONS_00045654	0.165648	1.91222	0.958204	-2.53221
TCONS_00045669	7.72637	0	1.50222	2.3627
TCONS_00045698	1.58468	0	0	#DIV/0!
TCONS_00045720	1.52748	0	0	#DIV/0!
TCONS_00045731	3.55047	0	0	#DIV/0!
TCONS_00045783	2.69281	0	0	#DIV/0!
TCONS_00045799	7.77237	0	0	#DIV/0!
TCONS_00045801	648.602	0	0	#DIV/0!
TCONS_00045858	3.55047	0	0	#DIV/0!
TCONS_00045895	0.162567	1.1816	0.982504	-2.59543
TCONS_00045921	2.31806	0	0	#DIV/0!
TCONS_00045941	2.16961	0	0	#DIV/0!
TCONS_00045944	1.92019	0	0	#DIV/0!
TCONS_00045945	3.75503	0	0	#DIV/0!
TCONS_00045960	7.5101	0	0	#DIV/0!
TCONS_00046013	3.13353	5.45438	6.61048	-1.07696
TCONS_00046101	0	0	2.22169	#NUM!
TCONS_00046103	3.4167	0	0	#DIV/0!
TCONS_00046108	4.92977	0	0	#DIV/0!
TCONS_00046134	2.57546	0	0	#DIV/0!
TCONS_00046138	4.15807	0	0	#DIV/0!
TCONS_00046156	2.26242	0	0	#DIV/0!
TCONS_00046192	2.36069	0	0	#DIV/0!
TCONS_00046210	1.5792	0	0	#DIV/0!
TCONS_00046220	1.6607	0	0	#DIV/0!
TCONS_00046221	1.28074	0.96674	0	#DIV/0!
TCONS_00046224	1.70835	0	0	#DIV/0!
TCONS_00046229	2.95012	0	0	#DIV/0!
TCONS_00046258	1.52748	0	0	#DIV/0!
TCONS_00046280	2.36069	0	0	#DIV/0!
TCONS_00046336	1.58468	0	0	#DIV/0!
TCONS_00046371	1.32535	0	0	#DIV/0!
TCONS_00046382	3.75503	0	0	#DIV/0!
TCONS_00046410	1.99875	0	0	#DIV/0!
TCONS_00046441	1.21777	0.988107	0.49708	1.29269
TCONS_00046511	5.65258	0	0	#DIV/0!
TCONS_00046512	10.8934	0	0	#DIV/0!
TCONS_00046549	1.99875	1.48512	0	#DIV/0!
TCONS_00046586	2.47645	0	0	#DIV/0!
TCONS_00046653	3.16936	0	0	#DIV/0!
TCONS_00046665	3.09125	0	0	#DIV/0!
TCONS_00046666	8.2776	0	0	#DIV/0!
TCONS_00046763	3.09125	0	0	#DIV/0!
TCONS_00046833	1.99875	0	0	#DIV/0!
TCONS_00046892	0	1.52418	1.11862	#NUM!
TCONS_00046962	1.37217	0	0	#DIV/0!
TCONS_00046963	2.69281	0	0	#DIV/0!
TCONS_00046970	2.42121	2.27592	1.14977	1.07438
TCONS_00047015	3.75503	0	0	#DIV/0!
TCONS_00047017	3.75503	0	0	#DIV/0!
TCONS_00047027	2.46488	0	0	#DIV/0!
TCONS_00047062	3.6915	0	0	#DIV/0!
TCONS_00047065	10.2056	0	0	#DIV/0!
TCONS_00047075	1.08679	0	0	#DIV/0!
TCONS_00047085	3.09125	0	0	#DIV/0!
TCONS_00047169	5.13439	1.18698	0	#DIV/0!
TCONS_00047190	21.4946	6.03696	1.63411	3.7174
TCONS_00047196	1.47308	0	0	#DIV/0!
TCONS_00047232	5.4467	0	0	#DIV/0!
TCONS_00047265	7.14573	0	0	#DIV/0!
TCONS_00047275	11.2642	0	0	#DIV/0!
TCONS_00047278	1.48885	0	0	#DIV/0!
TCONS_00047293	6.47647	0	0	#DIV/0!
TCONS_00047305	2.08179	0	0	#DIV/0!
TCONS_00047367	1.47308	0	0	#DIV/0!
TCONS_00047404	4.62007	0	0	#DIV/0!
TCONS_00047406	6.1825	0	0	#DIV/0!
TCONS_00047419	2.16961	0	0	#DIV/0!
TCONS_00047561	213.448	1.91826	1.895	6.81554
TCONS_00047564	3.40187	0	0	#DIV/0!
TCONS_00047565	6.47647	0	0	#DIV/0!
TCONS_00047598	5.765	0	0	#DIV/0!
TCONS_00047620	5.1511	0	0	#DIV/0!
TCONS_00047629	3.94977	0	0	#DIV/0!
TCONS_00047665	5.4467	0	0	#DIV/0!
TCONS_00047737	6.10783	4.37967	0	#DIV/0!
TCONS_00047758	6.47647	0	0	#DIV/0!
TCONS_00047784	2.46488	0	0	#DIV/0!
TCONS_00047786	1.77524	0	0	#DIV/0!
TCONS_00047818	2.08179	0	0	#DIV/0!
TCONS_00047826	7.77237	0	0	#DIV/0!
TCONS_00047860	2.57546	3.79723	0	#DIV/0!
TCONS_00047861	1.57125	0	0	#DIV/0!
TCONS_00047897	2.67641	0	0	#DIV/0!
TCONS_00047965	4.87617	0	0	#DIV/0!
TCONS_00048074	7.30269	8.14577	16.1504	-1.14507
TCONS_00048088	1.99875	0	0	#DIV/0!
TCONS_00048101	1.42138	0	0	#DIV/0!
TCONS_00048114	1.6607	0	0	#DIV/0!
TCONS_00048278	12.4125	0	0	#DIV/0!
TCONS_00048367	2.58331	0	0	#DIV/0!
TCONS_00048418	8.8492	0	0	#DIV/0!
TCONS_00048521	11.0457	0	0	#DIV/0!
TCONS_00048526	11.9399	0	0	#DIV/0!
TCONS_00048532	3.5974	0	0	#DIV/0!
TCONS_00048533	2.82911	0	0	#DIV/0!
TCONS_00048604	1.70637	0	0	#DIV/0!
TCONS_00048638	4.9336	0	0	#DIV/0!
TCONS_00048646	2.17197	0	0	#DIV/0!
TCONS_00048655	4.196	0	0	#DIV/0!
TCONS_00048693	1.32063	0	0	#DIV/0!
TCONS_00048762	5.52283	0	0	#DIV/0!
TCONS_00048786	7.4549	11.7704	0	#DIV/0!
TCONS_00048789	12.4125	0	0	#DIV/0!
TCONS_00048790	3.9619	0	0	#DIV/0!
TCONS_00048899	3.9827	0	0	#DIV/0!
TCONS_00048933	5.21733	0	0	#DIV/0!
TCONS_00048959	2.36555	0	0	#DIV/0!
TCONS_00048981	0.0317584	1.79683	0.839919	-4.72504
TCONS_00048985	5.85143	0	0	#DIV/0!
TCONS_00048992	9.86717	0	0	#DIV/0!
TCONS_00049012	4.4246	0	0	#DIV/0!
TCONS_00049037	2.26594	0	0	#DIV/0!
TCONS_00049076	3.10739	0	0	#DIV/0!
TCONS_00049078	1.57537	0	0	#DIV/0!
TCONS_00049079	2.83437	1.1323	1.21837	1.21807
TCONS_00049097	1.6424	0	0	#DIV/0!
TCONS_00049098	2.93847	0	1.26441	1.2166
TCONS_00049109	1.6424	0	0	#DIV/0!
TCONS_00049123	2.70246	0	0	#DIV/0!
TCONS_00049140	1.32063	0	0	#DIV/0!
TCONS_00049171	2.47117	0	0	#DIV/0!
TCONS_00049195	3.42333	0	0	#DIV/0!
TCONS_00049208	2.36555	0	0	#DIV/0!
TCONS_00049212	14.9098	0	0	#DIV/0!
TCONS_00049235	4.4246	3.20229	0	#DIV/0!
TCONS_00049238	7.96537	0	0	#DIV/0!
TCONS_00049239	3.6899	0	0	#DIV/0!
TCONS_00049253	1.46924	0	0	#DIV/0!
TCONS_00049264	1.70637	0	0	#DIV/0!
TCONS_00049276	2.47117	0	0	#DIV/0!
TCONS_00049284	1.32063	0	0	#DIV/0!
TCONS_00049290	2.82914	3.65163	0.512854	2.46374
TCONS_00049312	2.16286	0	0	#DIV/0!
TCONS_00049361	1.63489	1.95738	0.684893	1.25524
TCONS_00049382	4.66993	0	0	#DIV/0!
TCONS_00049406	2.26594	0	0	#DIV/0!
TCONS_00049430	5.85143	0	0	#DIV/0!
TCONS_00049432	6.20627	0	0	#DIV/0!
TCONS_00049522	5.85143	0	0	#DIV/0!
TCONS_00049525	5.85143	0	0	#DIV/0!
TCONS_00049526	2.26594	0	0	#DIV/0!
TCONS_00049537	6.84667	0	0	#DIV/0!
TCONS_00049555	4.196	0	0	#DIV/0!
TCONS_00049572	2.46632	0	0	#DIV/0!
TCONS_00049580	14.9098	11.9338	0	#DIV/0!
TCONS_00049601	8.392	0	0	#DIV/0!
TCONS_00049603	3.10739	0	0	#DIV/0!
TCONS_00049649	3.9827	0	0	#DIV/0!
TCONS_00049664	7.4549	0	0	#DIV/0!
TCONS_00049685	1.52401	0	0	#DIV/0!
TCONS_00049692	4.27242	0	0	#DIV/0!
TCONS_00049693	8.8492	0	0	#DIV/0!
TCONS_00049708	2.70246	0	0	#DIV/0!
TCONS_00049716	1.52401	0	0	#DIV/0!
TCONS_00049740	3.5974	2.86944	0	#DIV/0!
TCONS_00049748	1.77382	0	0	#DIV/0!
TCONS_00049750	1.6424	0	0	#DIV/0!
TCONS_00049781	3.26033	0	0	#DIV/0!
TCONS_00049784	2.36555	0	0	#DIV/0!
TCONS_00049793	9.86717	0	0	#DIV/0!
TCONS_00049808	1.70637	0	0	#DIV/0!
TCONS_00049810	3.26033	0	0	#DIV/0!
TCONS_00049812	7.4135	0	0	#DIV/0!
TCONS_00049844	6.5899	0	0	#DIV/0!
TCONS_00049848	1.46924	0	0	#DIV/0!
TCONS_00049858	1.52401	0	0	#DIV/0!
TCONS_00049884	0	13.8155	14.2859	#NUM!
TCONS_00049974	3.26033	0	0	#DIV/0!
TCONS_00050115	2.36555	0	0	#DIV/0!
TCONS_00050119	7.96537	0	0	#DIV/0!
TCONS_00050126	3.78347	0	0	#DIV/0!
TCONS_00050146	3.42333	0	0	#DIV/0!
TCONS_00050177	1.77382	0	0	#DIV/0!
TCONS_00050214	4.66993	0	0	#DIV/0!
TCONS_00050230	4.4246	0	0	#DIV/0!
TCONS_00050244	6.5899	0	0	#DIV/0!
TCONS_00050251	1.84495	0	0	#DIV/0!
TCONS_00050252	1.41719	0	0	#DIV/0!
TCONS_00050272	2.58331	0	0	#DIV/0!
TCONS_00050336	2.17197	0	0	#DIV/0!
TCONS_00050359	3.9827	0	0	#DIV/0!
TCONS_00050367	7.4549	0	0	#DIV/0!
TCONS_00050391	4.66993	0	0	#DIV/0!
TCONS_00050494	1.52401	0	0	#DIV/0!
TCONS_00050534	5.52283	0	0	#DIV/0!
TCONS_00050535	1.96925	0	0	#DIV/0!
TCONS_00050555	2.82911	0	0	#DIV/0!
TCONS_00050559	1.3677	0	0	#DIV/0!
TCONS_00050565	1.32063	0	0	#DIV/0!
TCONS_00050644	4.94233	0	0	#DIV/0!
TCONS_00050656	2.47117	0	0	#DIV/0!
TCONS_00050665	4.66993	0	0	#DIV/0!
TCONS_00050733	3.26033	0	0	#DIV/0!
TCONS_00050740	8.392	0	0	#DIV/0!
TCONS_00050816	3.78347	0	0	#DIV/0!
TCONS_00050862	1.32063	0	0	#DIV/0!
TCONS_00050866	5.52283	0	0	#DIV/0!
TCONS_00050872	14.9098	0	0	#DIV/0!
TCONS_00050896	4.4246	0	0	#DIV/0!
TCONS_00050897	1.84495	0	0	#DIV/0!
TCONS_00050912	13.1798	0	0	#DIV/0!
TCONS_00050914	2.17197	0	0	#DIV/0!
TCONS_00050933	1.46924	0	0	#DIV/0!
TCONS_00050934	3.5974	0	0	#DIV/0!
TCONS_00050940	4.9336	0	0	#DIV/0!
TCONS_00050943	7.4549	0	0	#DIV/0!
TCONS_00050981	1.92005	0	0	#DIV/0!
TCONS_00051013	1.41719	0	0	#DIV/0!
TCONS_00051023	104.144	149.553	45.1727	1.20506
TCONS_00051025	4.9336	0	0	#DIV/0!
TCONS_00051026	1.92005	0	0	#DIV/0!
TCONS_00051054	4.196	0	0	#DIV/0!
TCONS_00051127	3.99883	0	0	#DIV/0!
TCONS_00051137	1.6424	0	0	#DIV/0!
TCONS_00051138	16.5685	0	0	#DIV/0!
TCONS_00051161	2.36555	0	0	#DIV/0!
TCONS_00051197	4.66993	0	0	#DIV/0!
TCONS_00051272	1.52401	0	0	#DIV/0!
TCONS_00051283	1.52401	0	0	#DIV/0!
TCONS_00051285	2.70246	0	0	#DIV/0!
TCONS_00051315	1.52401	0	0	#DIV/0!
TCONS_00051342	0	9.3746	9.81727	#NUM!
TCONS_00051352	1.84495	0	0	#DIV/0!
TCONS_00051378	7.0053	0	0	#DIV/0!
TCONS_00051400	3.42333	0	0	#DIV/0!
TCONS_00051401	1.29941	0	0	#DIV/0!
TCONS_00051404	1.77382	0	0	#DIV/0!
TCONS_00051412	2.82911	0	0	#DIV/0!
TCONS_00051414	1.84495	0	0	#DIV/0!
TCONS_00051448	1.74781	0	0	#DIV/0!
TCONS_00051458	7.1847	0	0	#DIV/0!
TCONS_00051488	2.82911	0	0	#DIV/0!
TCONS_00051506	2.96389	0	0	#DIV/0!
TCONS_00051527	3.59029	0	0	#DIV/0!
TCONS_00051528	7.4549	0	0	#DIV/0!
TCONS_00051539	5.52283	0	0	#DIV/0!
TCONS_00051594	3.26033	0	0	#DIV/0!
TCONS_00051611	3.10739	0	0	#DIV/0!
TCONS_00051613	8.8492	0	0	#DIV/0!
TCONS_00051652	1.70637	0	0	#DIV/0!
TCONS_00051653	1.41719	0	0	#DIV/0!
TCONS_00051661	5.16663	0	0	#DIV/0!
TCONS_00051671	6.21477	0	0	#DIV/0!
TCONS_00051678	4.9336	0	0	#DIV/0!
TCONS_00051682	1.99942	0	0	#DIV/0!
TCONS_00051691	1.58167	0	0	#DIV/0!
TCONS_00051692	5.54824	3.07024	1.09357	2.34298
TCONS_00051718	5.21733	0	0	#DIV/0!
TCONS_00051731	5.52283	0	0	#DIV/0!
TCONS_00051732	1.84495	0	0	#DIV/0!
TCONS_00051750	1.41342	0	0	#DIV/0!
TCONS_00051756	2.96389	0	0	#DIV/0!
TCONS_00051771	2.26594	0	0	#DIV/0!
TCONS_00051783	5.52283	0	0	#DIV/0!
TCONS_00051786	3.26033	0	0	#DIV/0!
TCONS_00051804	1.84495	0	0	#DIV/0!
TCONS_00051841	2.93847	0	0	#DIV/0!
TCONS_00051848	2.36555	0	0	#DIV/0!
TCONS_00051878	1.84495	0	0	#DIV/0!
TCONS_00051881	2.26594	0	0	#DIV/0!
TCONS_00051891	5.21733	0	0	#DIV/0!
TCONS_00051896	3.78347	0	0	#DIV/0!
TCONS_00051990	1.6424	0	0	#DIV/0!
TCONS_00051998	1.3677	0	0	#DIV/0!
TCONS_00052036	5.85143	0	0	#DIV/0!
TCONS_00052042	1.41719	0	0	#DIV/0!
TCONS_00052076	5.85143	0	0	#DIV/0!
TCONS_00052086	3.78347	0	0	#DIV/0!
TCONS_00052109	3.04803	0	0	#DIV/0!
TCONS_00052114	1.52401	0	0	#DIV/0!
TCONS_00052177	3.9827	0	0	#DIV/0!
TCONS_00052181	2.36555	0	0	#DIV/0!
TCONS_00052246	0.807495	4.25564	2.79969	-1.79374
TCONS_00052258	1.60495	0	0	#DIV/0!
TCONS_00052280	1.3677	0	0	#DIV/0!
TCONS_00052329	5.85143	0	0	#DIV/0!
TCONS_00052333	2.96389	0	0	#DIV/0!
TCONS_00052382	3.10117	2.7628	1.47158	1.07544
TCONS_00052384	1.75591	0.451251	0.824153	1.09123
TCONS_00052398	2.08327	0	0	#DIV/0!
TCONS_00052402	2.47117	0	0	#DIV/0!
TCONS_00052407	3.5974	0	0	#DIV/0!
TCONS_00052420	4.9336	0	0	#DIV/0!
TCONS_00052432	4.07195	0	0	#DIV/0!
TCONS_00052438	1.84495	0	0	#DIV/0!
TCONS_00052458	1.58167	0	0	#DIV/0!
TCONS_00052507	1.29941	0	0	#DIV/0!
TCONS_00052536	1.65058	0	0	#DIV/0!
TCONS_00052563	6.20627	0	0	#DIV/0!
TCONS_00052588	1.92005	0	0	#DIV/0!
TCONS_00052591	4.196	0	0	#DIV/0!
TCONS_00052598	6.5899	0	0	#DIV/0!
TCONS_00052605	3.99883	0	0	#DIV/0!
TCONS_00052621	1.6099	1.52205	0	#DIV/0!
TCONS_00052653	1.6424	0	0	#DIV/0!
TCONS_00052654	3.42333	0	0	#DIV/0!
TCONS_00052686	2.82911	0	0	#DIV/0!
TCONS_00052725	4.76973	0	0	#DIV/0!
TCONS_00052768	3.74174	0	0	#DIV/0!
TCONS_00052789	0.602027	0.695977	1.40492	-1.22259
TCONS_00052802	2.07507	0	0	#DIV/0!
TCONS_00052813	2.90259	0	0	#DIV/0!
TCONS_00052851	4.76973	0	0	#DIV/0!
TCONS_00052883	3.58103	0	0	#DIV/0!
TCONS_00052897	2.07507	0	0	#DIV/0!
TCONS_00052907	3.58103	0	0	#DIV/0!
TCONS_00052923	1.53655	0	0	#DIV/0!
TCONS_00052933	5.09125	0	0	#DIV/0!
TCONS_00053004	4.23323	0	0	#DIV/0!
TCONS_00053041	2.90259	0	0	#DIV/0!
TCONS_00053042	3.2184	0	0	#DIV/0!
TCONS_00053093	2.38486	0	0	#DIV/0!
TCONS_00053101	2.90259	0	0	#DIV/0!
TCONS_00053159	5.2536	0	0	#DIV/0!
TCONS_00053228	4.485	0	0	#DIV/0!
TCONS_00053269	1.66877	0	0	#DIV/0!
TCONS_00053287	3.58103	0	0	#DIV/0!
TCONS_00053299	2.27505	0	0	#DIV/0!
TCONS_00053311	2.07507	0	0	#DIV/0!
TCONS_00053360	1.74078	0	0	#DIV/0!
TCONS_00053398	13.455	0	0	#DIV/0!
TCONS_00053400	2.18182	0	0	#DIV/0!
TCONS_00053406	3.3935	0	0	#DIV/0!
TCONS_00053425	3.2184	0	0	#DIV/0!
TCONS_00053457	1.54162	0	0	#DIV/0!
TCONS_00053504	6.4368	0	0	#DIV/0!
TCONS_00053519	1.96503	0	0	#DIV/0!
TCONS_00053524	4.485	0	0	#DIV/0!
TCONS_00053544	3.78257	0	0	#DIV/0!
TCONS_00053569	5.5202	0	0	#DIV/0!
TCONS_00053600	1.898	0	0	#DIV/0!
TCONS_00053604	3.2184	0	0	#DIV/0!
TCONS_00053649	1.898	0	0	#DIV/0!
TCONS_00053680	1.74078	0	0	#DIV/0!
TCONS_00053704	6.51583	0	0	#DIV/0!
TCONS_00053706	7.16207	0	0	#DIV/0!
TCONS_00053715	1.60078	0	0	#DIV/0!
TCONS_00053723	8.46647	0	0	#DIV/0!
TCONS_00053734	4.485	0	0	#DIV/0!
TCONS_00053750	13.455	0	0	#DIV/0!
TCONS_00053754	2.83663	0	0	#DIV/0!
TCONS_00053756	2.6268	0	0	#DIV/0!
TCONS_00053757	3.58103	0	0	#DIV/0!
TCONS_00053797	1.898	0	0	#DIV/0!
TCONS_00053822	1.98386	0	0	#DIV/0!
TCONS_00053847	1.60078	0	0	#DIV/0!
TCONS_00053848	3.78257	0	0	#DIV/0!
TCONS_00053857	1.898	0	0	#DIV/0!
TCONS_00053859	1.41832	0	0	#DIV/0!
TCONS_00053895	1.98386	0	0	#DIV/0!
TCONS_00053896	1.89954	0	0	#DIV/0!
TCONS_00053898	3.99947	0	0	#DIV/0!
TCONS_00053909	1.4758	0	0	#DIV/0!
TCONS_00053920	3.2184	0	0	#DIV/0!
TCONS_00053986	1.41832	0	0	#DIV/0!
TCONS_00053995	3.2184	0	0	#DIV/0!
TCONS_00054000	9.71186	9.12038	2.89655	1.74541
TCONS_00054003	4.23323	0	0	#DIV/0!
TCONS_00054009	1.60078	0	0	#DIV/0!
TCONS_00054072	3.99947	0	0	#DIV/0!
TCONS_00054073	2.6268	0	0	#DIV/0!
TCONS_00054148	2.90259	0	0	#DIV/0!
TCONS_00054156	1.4758	0	0	#DIV/0!
TCONS_00054164	3.05505	0	0	#DIV/0!
TCONS_00054181	1.60078	0	0	#DIV/0!
TCONS_00054200	1.36389	0	0	#DIV/0!
TCONS_00054219	1.80608	0	0	#DIV/0!
TCONS_00054243	1.60078	0	0	#DIV/0!
TCONS_00054259	1.898	0	0	#DIV/0!
TCONS_00054298	7.99897	0	0	#DIV/0!
TCONS_00054310	1.74078	0	0	#DIV/0!
TCONS_00054325	0.501087	2.82236	7.07623	-3.81985
TCONS_00054349	3.63417	0	0	#DIV/0!
TCONS_00054394	1.05298	2.43197	2.38771	-1.18116
TCONS_00054432	3.78257	0	0	#DIV/0!
TCONS_00054517	9.16517	0	0	#DIV/0!
TCONS_00054518	8.2803	0	0	#DIV/0!
TCONS_00054551	2.6268	0	0	#DIV/0!
TCONS_00054552	1.898	0	0	#DIV/0!
TCONS_00054571	1.36389	0	0	#DIV/0!
TCONS_00054649	3.78257	0	0	#DIV/0!
TCONS_00054656	1.53655	0	0	#DIV/0!
TCONS_00054666	3.3935	0	0	#DIV/0!
TCONS_00054680	2.7601	0	0	#DIV/0!
TCONS_00054739	1.53655	0	0	#DIV/0!
TCONS_00054742	1.66877	0	0	#DIV/0!
TCONS_00054752	2.27505	0	0	#DIV/0!
TCONS_00054769	4.485	0	0	#DIV/0!
TCONS_00054782	1.60078	0	0	#DIV/0!
TCONS_00054802	4.23323	0	0	#DIV/0!
TCONS_00054924	5.00387	0	0	#DIV/0!
TCONS_00054989	1.4758	0	0	#DIV/0!
TCONS_00055022	2.52665	0	0	#DIV/0!
TCONS_00055060	1.4758	0	0	#DIV/0!
TCONS_00055123	2.27505	0	0	#DIV/0!
TCONS_00055131	1.4758	0	0	#DIV/0!
TCONS_00055195	2.38486	0	0	#DIV/0!
TCONS_00055232	1.55601	0.47346	0	#DIV/0!
TCONS_00055279	3.78257	0	0	#DIV/0!
TCONS_00055284	3.3935	0	0	#DIV/0!
TCONS_00055314	1.13078	0	0	#DIV/0!
[truncated: 42,740 more rows]

## Sheet: B-R
transcript_id	A_FPKM	B_FPKM	R_FPKM	LOG(B/R,2)
TCONS_00000095	3.94977	5.8001	0	#DIV/0!
TCONS_00000381	3.30533	2.33782	0.824768	1.50311
TCONS_00000506	2.63069	2.33226	0	#DIV/0!
TCONS_00000643	24.502	20.2864	8.66994	1.22642
TCONS_00000667	4.60845	0	1.57205	#NUM!
TCONS_00000769	16.5552	5.8852	0	#DIV/0!
TCONS_00001066	8.11542	7.63778	3.06283	1.31829
TCONS_00001093	12.8337	43.8043	19.858	1.14135
TCONS_00001530	0.62366	1.12327	0.000343827	11.6737
TCONS_00001532	2.3172	2.14851	0.663943	1.6942
TCONS_00001672	2.54143	2.67051	0.619374	2.10823
TCONS_00001711	0	3.21504	0	#DIV/0!
TCONS_00001737	1.54179	0.167772	9.57321e-05	10.7752
TCONS_00001775	1.62652	0.392127	0	#DIV/0!
TCONS_00001976	1.54062	0.278544	0.560443	-1.00866
TCONS_00002021	0.475977	1.08904	0.194247	2.48709
TCONS_00002183	3.40187	0	1.95017	#NUM!
TCONS_00002375	5.41555	4.08195	0	#DIV/0!
TCONS_00002430	1.24408	1.37242	0.653342	1.07081
TCONS_00002432	4.87617	0	3.92743	#NUM!
TCONS_00002812	1.84575	1.25693	0	#DIV/0!
TCONS_00002924	0.561195	0.504311	1.34192	-1.41191
TCONS_00003060	4.38113	0	6.63623	#NUM!
TCONS_00003388	4.21338	2.56265	0.873523	1.55272
TCONS_00003473	7.77237	0	6.26717	#NUM!
TCONS_00003823	4.52178	1.65638	3.36303	-1.02173
TCONS_00003828	0.943969	1.45296	0.341554	2.08881
TCONS_00003873	1.37217	0.946813	0	#DIV/0!
TCONS_00003924	3.75503	2.75831	0	#DIV/0!
TCONS_00003994	4.15807	6.1033	0	#DIV/0!
TCONS_00003996	1.44162	1.2986	0.550928	1.23703
TCONS_00004084	1.58468	1.1742	0	#DIV/0!
TCONS_00004168	7.77237	5.68093	0	#DIV/0!
TCONS_00004189	1.59311	0.41941	1.4043	-1.74342
TCONS_00004190	2.1295	1.64777	4.14668	-1.33144
TCONS_00004203	1.27745	1.48799	0	#DIV/0!
TCONS_00004307	1.99875	0	1.5984	#NUM!
TCONS_00004434	2.57082	3.33985	1.22577	1.44609
TCONS_00004546	1.92019	2.84851	0	#DIV/0!
TCONS_00004708	1.10435	2.62198	0	#DIV/0!
TCONS_00004778	2.0267	1.02516	0	#DIV/0!
TCONS_00004858	1.45643	1.5682	0.758182	1.04849
TCONS_00005249	4.62007	3.03925	0	#DIV/0!
TCONS_00005449	5.99719	9.66737	2.69929	1.84054
TCONS_00005588	0.63715	0.460375	1.05129	-1.19128
TCONS_00005719	16.534	17.812	0	#DIV/0!
TCONS_00005759	4.18464	4.90577	2.16579	1.17959
TCONS_00005781	1.36744	0.000932047	4.52661e-06	7.68583
TCONS_00006066	0.107696	0.362411	2.68936	-2.89156
TCONS_00006667	0.698298	2.32976	9.38602	-2.01033
TCONS_00007000	1.92005	0	1.23106	#NUM!
TCONS_00007075	1.46924	0	0.954477	#NUM!
TCONS_00007271	2.26594	0	2.88349	#NUM!
TCONS_00007342	5.52283	0	4.92383	#NUM!
TCONS_00007493	0	4.21867	0	#DIV/0!
TCONS_00007518	0	4.63637	0	#DIV/0!
TCONS_00007706	8.51175	8.98699	3.00443	1.58075
TCONS_00007747	1.40283	0	0.94807	#NUM!
TCONS_00007821	0.0687991	1.05039	0.365689	1.52224
TCONS_00007931	0.33708	0.0572973	1.35591	-4.56465
TCONS_00008186	1.23737	1.00284	0.135768	2.88488
TCONS_00008304	7.4549	5.8852	0	#DIV/0!
TCONS_00008401	1.58167	2.43197	0	#DIV/0!
TCONS_00008454	4.9336	3.9893	0	#DIV/0!
TCONS_00008682	3.27746	4.25295	0	#DIV/0!
TCONS_00008683	3.24459	3.24547	0	#DIV/0!
TCONS_00009108	0	5.0279	0	#DIV/0!
TCONS_00009172	0.955904	3.38423	0.466202	2.8598
TCONS_00009235	3.9827	5.77407	0	#DIV/0!
TCONS_00009371	0.712392	1.89413	0.48971	1.95154
TCONS_00009472	1.335	0.991982	0.145485	2.76944
TCONS_00009630	0.976627	2.1087	9.67963e-06	17.733
TCONS_00009735	1.4354	0.783219	0.310028	1.33702
TCONS_00009748	2.73331	1.2109	0	#DIV/0!
TCONS_00009925	1.60476	0.83352	0	#DIV/0!
TCONS_00009936	5.52769	3.36502	1.67643	1.00522
TCONS_00009997	2.23348	1.79707	0	#DIV/0!
TCONS_00010035	0.123465	0.766766	4.47971	-2.54655
TCONS_00010208	1.5365	1.67872	3.37085	-1.00575
TCONS_00010216	6.32227	14.6149	4.89051	1.57938
TCONS_00010344	5.21733	3.7672	0	#DIV/0!
TCONS_00010459	3.42333	2.73234	0	#DIV/0!
TCONS_00010599	4.4246	3.20229	0	#DIV/0!
TCONS_00010835	1.26726	0.417353	0	#DIV/0!
TCONS_00010973	3.54763	3.91637	0	#DIV/0!
TCONS_00011109	0	0	2.88268	#NUM!
TCONS_00011172	4.4246	6.40457	0	#DIV/0!
TCONS_00011201	0	2.64898	0	#DIV/0!
TCONS_00011413	2.19534	0	0.48374	#NUM!
TCONS_00011640	1.08143	1.72472	0	#DIV/0!
TCONS_00011984	1.52401	0	1.2409	#NUM!
TCONS_00012285	4.76973	3.01588	0	#DIV/0!
TCONS_00012581	0	2.5012	0	#DIV/0!
TCONS_00012898	2.27505	0	2.99058	#NUM!
TCONS_00013135	3.99947	4.74427	0	#DIV/0!
TCONS_00013305	2.14373	0	1.69129	#NUM!
TCONS_00013478	3.05505	0	4.12723	#NUM!
TCONS_00013592	2.7601	0	2.73712	#NUM!
TCONS_00013701	2.38486	0	4.7106	#NUM!
TCONS_00013748	1.17273	1.41978	0	#DIV/0!
TCONS_00013865	1.27545	0.588807	0	#DIV/0!
TCONS_00013944	3.3935	4.37967	0	#DIV/0!
TCONS_00014019	0.88879	0	2.14347	#NUM!
TCONS_00014286	18.6892	21.6889	6.52527	1.73285
TCONS_00014287	1.83847	1.73513	1.16865e-10	33.7895
TCONS_00014454	1.69484	2.55367	1.24497	1.03646
TCONS_00014640	0.729096	1.38416	3.36902e-06	18.6482
TCONS_00014900	0	0	4.64673	#NUM!
TCONS_00015030	1.4758	1.81854	0	#DIV/0!
TCONS_00015056	2.17195	2.73234	0	#DIV/0!
TCONS_00015071	4.485	5.8852	0	#DIV/0!
TCONS_00015256	0.406215	2.32585	15.0002	-2.68915
TCONS_00015450	2.45175	0	1.26441	#NUM!
TCONS_00015669	0	1.7632	0	#DIV/0!
TCONS_00015716	1.74078	1.97178	0	#DIV/0!
TCONS_00015787	1.96503	1.1742	0	#DIV/0!
TCONS_00015793	1.5446	2.34007	1.03669	1.17456
TCONS_00015889	2.99424	2.48499	5.70349	-1.19861
TCONS_00015899	1.58418	0	0.472387	#NUM!
TCONS_00016214	0.860387	0	2.06907	#NUM!
TCONS_00016304	1.898	6.47677	26.5586	-2.03583
TCONS_00016815	3.90599	9.1237	3.43002	1.4114
TCONS_00016887	0.396043	0	2.01313	#NUM!
TCONS_00016934	0.669143	1.49751	0	#DIV/0!
TCONS_00016952	2.17195	2.48748	0	#DIV/0!
TCONS_00016996	0	5.48132	0	#DIV/0!
TCONS_00017356	0	4.47	0	#DIV/0!
TCONS_00017375	0	1.47723	0	#DIV/0!
TCONS_00017378	0	6.04857	0	#DIV/0!
TCONS_00017424	0	1.66995	0	#DIV/0!
TCONS_00017545	0	12.0971	0	#DIV/0!
TCONS_00017546	0	1.47723	0	#DIV/0!
TCONS_00017552	0	2.07527	0	#DIV/0!
TCONS_00017553	0	3.77423	0	#DIV/0!
TCONS_00017589	0	2.62564	0	#DIV/0!
TCONS_00017683	0	2.27494	0	#DIV/0!
TCONS_00017684	2.38486	6.1033	0	#DIV/0!
TCONS_00017741	0	2.52462	0	#DIV/0!
TCONS_00017746	0	6.7756	0	#DIV/0!
TCONS_00017767	0	1.98428	0	#DIV/0!
TCONS_00017779	0	3.9893	0	#DIV/0!
TCONS_00017798	0	1.98428	0	#DIV/0!
TCONS_00017806	0	3.57417	0	#DIV/0!
TCONS_00017836	0	1.74176	0	#DIV/0!
TCONS_00017873	0	3.07586	0	#DIV/0!
TCONS_00017876	0	3.57417	0	#DIV/0!
TCONS_00017917	0	1.53793	0	#DIV/0!
TCONS_00017930	0	2.03714	0	#DIV/0!
TCONS_00017932	0	1.81788	3.72567	-1.03524
TCONS_00017934	0	2.07527	0	#DIV/0!
TCONS_00017942	0	5.34133	0	#DIV/0!
TCONS_00017958	0	5.0279	0	#DIV/0!
TCONS_00017963	0	5.5166	0	#DIV/0!
TCONS_00017967	0	1.09248	0	#DIV/0!
TCONS_00017978	0	1.28061	0	#DIV/0!
TCONS_00017984	1.22959	1.14778	0.0796563	3.84891
TCONS_00018046	0	6.04857	0	#DIV/0!
TCONS_00018065	0	1.96853	0	#DIV/0!
TCONS_00018069	0	3.21396	0	#DIV/0!
TCONS_00018070	0	3.21396	0	#DIV/0!
TCONS_00018133	0	3.3878	0	#DIV/0!
TCONS_00018160	0	1.81788	0	#DIV/0!
TCONS_00018179	0	1.31414	0	#DIV/0!
TCONS_00018209	0	1.36534	0	#DIV/0!
TCONS_00018212	0	5.0279	0	#DIV/0!
TCONS_00018286	0	1.66995	0	#DIV/0!
TCONS_00018294	0	1.74176	0	#DIV/0!
TCONS_00018319	0	2.3845	0	#DIV/0!
TCONS_00018336	0	3.21396	0	#DIV/0!
TCONS_00018339	0	4.72326	0	#DIV/0!
TCONS_00018342	0	2.9528	0	#DIV/0!
TCONS_00018343	0	5.34133	0	#DIV/0!
TCONS_00018347	0	4.73823	0	#DIV/0!
TCONS_00018352	0	4.47	0	#DIV/0!
TCONS_00018365	0	3.9893	0	#DIV/0!
TCONS_00018410	0	2.5012	0	#DIV/0!
TCONS_00018426	0	1.66995	0	#DIV/0!
TCONS_00018428	0	2.62564	0	#DIV/0!
TCONS_00018432	0	10.1634	0	#DIV/0!
TCONS_00018434	0	2.07527	0	#DIV/0!
TCONS_00018439	0	1.98428	0	#DIV/0!
TCONS_00018450	0	3.63577	0	#DIV/0!
TCONS_00018457	0	3.05166	0	#DIV/0!
TCONS_00018469	0	1.81788	0	#DIV/0!
TCONS_00018473	0	2.26461	0	#DIV/0!
TCONS_00018476	0	3.3878	0	#DIV/0!
TCONS_00018483	0	3.96857	0	#DIV/0!
TCONS_00018506	0	1.81788	0	#DIV/0!
TCONS_00018530	0	2.75831	0	#DIV/0!
TCONS_00018546	0	1.81788	0	#DIV/0!
TCONS_00018562	0	12.8559	3.31811	1.95399
TCONS_00018574	0	3.77423	0	#DIV/0!
TCONS_00018576	0	1.31373	0	#DIV/0!
TCONS_00018593	0	4.47	0	#DIV/0!
TCONS_00018652	0	1.72472	0	#DIV/0!
TCONS_00018657	0	4.47	0	#DIV/0!
TCONS_00018660	0	3.21396	0	#DIV/0!
TCONS_00018661	0	1.89862	0	#DIV/0!
TCONS_00018684	0	1.31373	0	#DIV/0!
TCONS_00018687	0	6.5161	0	#DIV/0!
TCONS_00018706	0	5.5166	0	#DIV/0!
TCONS_00018722	0	1.31373	0	#DIV/0!
TCONS_00018724	0	2.5012	0	#DIV/0!
TCONS_00018735	0	2.62564	0	#DIV/0!
TCONS_00018739	0	5.34133	0	#DIV/0!
TCONS_00018790	0	6.04857	0	#DIV/0!
TCONS_00018798	0	2.90005	0	#DIV/0!
TCONS_00018833	0	4.34407	0	#DIV/0!
TCONS_00018834	0	8.44153	0	#DIV/0!
TCONS_00018846	0	1.72472	0	#DIV/0!
TCONS_00018893	0	7.1483	0	#DIV/0!
TCONS_00018898	0	1.53793	0	#DIV/0!
TCONS_00018899	0	1.47723	0	#DIV/0!
TCONS_00018944	0	1.76516	0	#DIV/0!
TCONS_00018945	0	6.42793	0	#DIV/0!
TCONS_00018965	0	3.9893	0	#DIV/0!
TCONS_00019006	0	2.5012	0	#DIV/0!
TCONS_00019014	0	3.07586	0	#DIV/0!
TCONS_00019049	0	4.47	0	#DIV/0!
TCONS_00019084	0	6.04857	0	#DIV/0!
TCONS_00019120	0	2.18496	0	#DIV/0!
TCONS_00019146	0	1.81788	0	#DIV/0!
TCONS_00019165	0	1.53793	0	#DIV/0!
TCONS_00019183	0	3.9893	0	#DIV/0!
TCONS_00019190	0	2.5012	0	#DIV/0!
TCONS_00019204	0	3.9893	0	#DIV/0!
TCONS_00019243	0	1.84085	0	#DIV/0!
TCONS_00019267	0	3.9893	0	#DIV/0!
TCONS_00019269	0.198627	2.34967	0.57858	2.02187
TCONS_00019283	0	1.47723	0	#DIV/0!
TCONS_00019300	0	1.43343	0	#DIV/0!
TCONS_00019318	0	3.21396	0	#DIV/0!
TCONS_00019336	0	3.96857	0	#DIV/0!
TCONS_00019338	0	3.96857	0	#DIV/0!
TCONS_00019340	0	5.0279	0	#DIV/0!
TCONS_00019351	0	3.21396	0	#DIV/0!
TCONS_00019355	0	3.21396	0	#DIV/0!
TCONS_00019386	0	1.53793	0	#DIV/0!
TCONS_00019421	0	11.3619	0	#DIV/0!
TCONS_00019455	0	3.05166	0	#DIV/0!
TCONS_00019459	0	3.77423	0	#DIV/0!
TCONS_00019495	0	1.47723	0	#DIV/0!
TCONS_00019509	0	6.04857	0	#DIV/0!
TCONS_00019558	0	4.47	0	#DIV/0!
TCONS_00019573	0	5.68093	0	#DIV/0!
TCONS_00019579	0	5.0279	0	#DIV/0!
TCONS_00019645	0	4.73823	0	#DIV/0!
TCONS_00019663	0	2.17203	0	#DIV/0!
TCONS_00019670	0	4.47	0	#DIV/0!
TCONS_00019671	0	1.60211	0	#DIV/0!
TCONS_00019673	0	3.21396	0	#DIV/0!
TCONS_00019695	0	2.27494	0	#DIV/0!
TCONS_00019704	0	1.11604	0	#DIV/0!
TCONS_00019708	0	5.34133	0	#DIV/0!
TCONS_00019713	0	3.9893	0	#DIV/0!
TCONS_00019760	0	2.66594	0	#DIV/0!
TCONS_00019777	0	1.67055	0	#DIV/0!
TCONS_00019808	0	4.54987	0	#DIV/0!
TCONS_00019820	0	1.66995	0	#DIV/0!
TCONS_00019825	0	3.57417	0	#DIV/0!
TCONS_00019855	0	4.73823	0	#DIV/0!
TCONS_00019891	0	2.75831	0	#DIV/0!
TCONS_00019908	0	2.5012	0	#DIV/0!
TCONS_00019909	0	2.90005	0	#DIV/0!
TCONS_00019949	0	1.52205	0	#DIV/0!
TCONS_00019951	0	1.53793	0	#DIV/0!
TCONS_00019954	0	2.5012	0	#DIV/0!
TCONS_00019958	0	3.77423	0	#DIV/0!
TCONS_00019968	0	2.3845	0	#DIV/0!
TCONS_00019971	0.714577	4.86725	2.27832	1.09514
TCONS_00020012	0	5.23009	0	#DIV/0!
TCONS_00020013	0	4.73823	0	#DIV/0!
TCONS_00020015	0	4.22077	0	#DIV/0!
TCONS_00020041	0	2.62564	0	#DIV/0!
TCONS_00020068	0	1.84085	0	#DIV/0!
TCONS_00020091	0	5.68093	0	#DIV/0!
TCONS_00020157	0	2.10922	0	#DIV/0!
TCONS_00020186	0	3.57417	0	#DIV/0!
TCONS_00020191	0	2.75831	0	#DIV/0!
TCONS_00020207	0	2.75831	0	#DIV/0!
TCONS_00020218	0.95511	2.23672	0.63453	1.81762
TCONS_00020298	0	1.66995	0	#DIV/0!
TCONS_00020299	0	6.04857	0	#DIV/0!
TCONS_00020374	0	8.44153	0	#DIV/0!
TCONS_00020376	0	1.31373	0	#DIV/0!
TCONS_00020384	0	6.68013	0	#DIV/0!
TCONS_00020407	0	5.34133	0	#DIV/0!
TCONS_00020413	0	5.0024	1.95017	1.35902
TCONS_00020414	0	2.5012	0	#DIV/0!
TCONS_00020439	0	1.60211	0	#DIV/0!
TCONS_00020452	0	2.90005	0	#DIV/0!
TCONS_00020463	0	3.05166	0	#DIV/0!
TCONS_00020500	0	2.07527	0	#DIV/0!
TCONS_00020516	0	9.47643	0	#DIV/0!
TCONS_00020544	0	1.60211	0	#DIV/0!
TCONS_00020547	0	6.04857	0	#DIV/0!
TCONS_00020570	0	2.3845	0	#DIV/0!
TCONS_00020574	0	1.60211	0	#DIV/0!
TCONS_00020581	0	5.27644	0	#DIV/0!
TCONS_00020606	0	1.53793	0	#DIV/0!
TCONS_00020633	1.79304	2.55849	1.25234	1.03066
TCONS_00020653	0	5.34133	0	#DIV/0!
TCONS_00020667	0	5.0279	0	#DIV/0!
TCONS_00020676	0	5.0024	0	#DIV/0!
TCONS_00020682	0	1.36534	0	#DIV/0!
TCONS_00020699	0	2.3845	0	#DIV/0!
TCONS_00020707	0	6.04857	0	#DIV/0!
TCONS_00020725	0	6.1033	0	#DIV/0!
TCONS_00020734	0	3.05166	0	#DIV/0!
TCONS_00020738	0	2.10922	0	#DIV/0!
TCONS_00020752	0	1.78143	0	#DIV/0!
TCONS_00020764	0	3.05166	0	#DIV/0!
TCONS_00020773	0	3.77423	0	#DIV/0!
TCONS_00020785	0	3.3878	0	#DIV/0!
TCONS_00020793	0	3.21396	0	#DIV/0!
TCONS_00020820	0	5.25127	0	#DIV/0!
TCONS_00020823	0	5.34133	0	#DIV/0!
TCONS_00020826	0	1.98428	0	#DIV/0!
TCONS_00020828	0	4.47	0	#DIV/0!
TCONS_00020886	0	2.62564	0	#DIV/0!
TCONS_00020893	0	1.98428	0	#DIV/0!
TCONS_00020929	0	1.98428	0	#DIV/0!
TCONS_00020981	0	3.3878	0	#DIV/0!
TCONS_00020983	0	2.75831	0	#DIV/0!
TCONS_00020984	0	2.5012	0	#DIV/0!
TCONS_00020992	0	1.53793	0	#DIV/0!
TCONS_00021009	0	3.79723	0	#DIV/0!
TCONS_00021032	0	1.11604	0	#DIV/0!
TCONS_00021056	0	2.27494	0	#DIV/0!
TCONS_00021075	0	1.66995	0	#DIV/0!
TCONS_00021086	0	9.94107	0	#DIV/0!
TCONS_00021093	0	5.34133	0	#DIV/0!
TCONS_00021113	0	0	3.67934	#NUM!
TCONS_00021114	0	1.89862	0	#DIV/0!
TCONS_00021136	0	3.07586	0	#DIV/0!
TCONS_00021137	0	1.72472	0	#DIV/0!
TCONS_00021148	0	1.98428	0	#DIV/0!
TCONS_00021167	0	4.47	0	#DIV/0!
TCONS_00021186	0	5.0279	0	#DIV/0!
TCONS_00021223	0	1.47723	0	#DIV/0!
TCONS_00021229	0	2.3845	0	#DIV/0!
TCONS_00021240	0	2.85474	0	#DIV/0!
TCONS_00021259	0	1.89862	0	#DIV/0!
TCONS_00021292	0	2.5012	0	#DIV/0!
TCONS_00021302	0	3.3969	0	#DIV/0!
TCONS_00021304	0	3.05166	0	#DIV/0!
TCONS_00021314	0	5.68093	0	#DIV/0!
TCONS_00021324	0	2.75831	0	#DIV/0!
TCONS_00021326	0	2.95446	0	#DIV/0!
TCONS_00021350	0	6.8248	0	#DIV/0!
TCONS_00021354	0	5.0279	0	#DIV/0!
TCONS_00021423	0	1.36534	0	#DIV/0!
TCONS_00021492	0	3.06972	0	#DIV/0!
TCONS_00021546	0	4.22077	0	#DIV/0!
TCONS_00021559	0	2.3845	0	#DIV/0!
TCONS_00021563	0	1.98428	0	#DIV/0!
TCONS_00021590	0	3.77423	0	#DIV/0!
TCONS_00021593	0	2.07527	0	#DIV/0!
TCONS_00021632	0	5.34133	0	#DIV/0!
TCONS_00021763	0	5.53557	0	#DIV/0!
TCONS_00021835	0	1.37524	0	#DIV/0!
TCONS_00021845	0	1.54464	0	#DIV/0!
TCONS_00021857	0	1.37524	0	#DIV/0!
TCONS_00021960	1.05308	1.60194	0.793617	1.01331
TCONS_00021963	0	2.60388	0	#DIV/0!
TCONS_00021982	0	1.48512	0	#DIV/0!
TCONS_00021994	0	4.37967	0	#DIV/0!
TCONS_00021995	0	2.26369	0	#DIV/0!
TCONS_00021996	0.873907	2.02393	0.70246	1.52667
TCONS_00021998	0	2.06952	0	#DIV/0!
TCONS_00022031	0	1.60752	0	#DIV/0!
TCONS_00022091	0	2.26369	0	#DIV/0!
TCONS_00022112	0	3.62769	0	#DIV/0!
TCONS_00022118	0	0	5.5369	#NUM!
TCONS_00022143	0	5.21213	0	#DIV/0!
TCONS_00022150	0	3.01588	0	#DIV/0!
TCONS_00022175	2.18382	3.13007	1.36876	1.19333
TCONS_00022216	1.02764	1.71668	0.713023	1.2676
TCONS_00022237	0	3.34787	0	#DIV/0!
TCONS_00022271	0	6.03177	0	#DIV/0!
TCONS_00022305	0	1.54464	0	#DIV/0!
TCONS_00022314	0	2.48327	0	#DIV/0!
TCONS_00022318	0	5.8852	0	#DIV/0!
TCONS_00022337	0	1.98087	0	#DIV/0!
TCONS_00022353	0	2.37007	0	#DIV/0!
TCONS_00022361	0	10.4243	0	#DIV/0!
TCONS_00022362	0	2.48327	0	#DIV/0!
TCONS_00022388	0	2.37007	0	#DIV/0!
TCONS_00022391	0	2.60388	0	#DIV/0!
TCONS_00022410	0	2.73234	0	#DIV/0!
TCONS_00022437	0	5.21213	0	#DIV/0!
TCONS_00022457	0	1.50973	0	#DIV/0!
TCONS_00022459	0	3.17248	0	#DIV/0!
TCONS_00022504	0	1.98087	0	#DIV/0!
TCONS_00022527	0	1.42873	0	#DIV/0!
TCONS_00022598	0	4.52737	0	#DIV/0!
TCONS_00022601	0	3.63707	0	#DIV/0!
TCONS_00022610	0	2.64898	0	#DIV/0!
TCONS_00022611	0	2.73234	0	#DIV/0!
TCONS_00022621	0	4.91317	0	#DIV/0!
TCONS_00022632	1.28564	0.619851	1.49779	-1.27284
TCONS_00022658	0	2.06952	0	#DIV/0!
TCONS_00022662	0	1.37524	0	#DIV/0!
TCONS_00022665	0	5.21213	0	#DIV/0!
TCONS_00022666	0	3.01588	0	#DIV/0!
TCONS_00022685	0	1.98087	0	#DIV/0!
TCONS_00022715	0	1.10622	0	#DIV/0!
TCONS_00022718	0	2.16367	0	#DIV/0!
TCONS_00022737	0	5.8852	0	#DIV/0!
TCONS_00022756	0	10.4243	0	#DIV/0!
TCONS_00022761	0	2.48327	0	#DIV/0!
TCONS_00022773	0	5.8852	0	#DIV/0!
TCONS_00022783	0	4.37967	0	#DIV/0!
TCONS_00022812	0	1.89734	0	#DIV/0!
TCONS_00022823	0	1.67394	0	#DIV/0!
TCONS_00022868	0	2.26369	0	#DIV/0!
TCONS_00022893	0	2.73234	0	#DIV/0!
TCONS_00022902	0	4.32733	0	#DIV/0!
TCONS_00022904	0	2.53539	0	#DIV/0!
TCONS_00022918	0	2.16367	0	#DIV/0!
TCONS_00022920	0	4.91317	0	#DIV/0!
TCONS_00022930	0	1.60752	0	#DIV/0!
TCONS_00022931	0	3.71203	0	#DIV/0!
TCONS_00022937	0	2.37007	0	#DIV/0!
TCONS_00022954	0.98618	1.73761	0.000360611	12.2344
TCONS_00022985	0	2.16367	0	#DIV/0!
TCONS_00022989	0	1.60752	0	#DIV/0!
TCONS_00022995	0	1.67394	0	#DIV/0!
TCONS_00023001	0	1.74417	0	#DIV/0!
TCONS_00023055	0	1.42873	0	#DIV/0!
TCONS_00023071	0	3.51953	0	#DIV/0!
TCONS_00023074	0	2.85745	0	#DIV/0!
TCONS_00023079	0	5.23253	0	#DIV/0!
TCONS_00023083	0	2.60388	0	#DIV/0!
TCONS_00023085	0	4.52737	0	#DIV/0!
TCONS_00023096	0	1.37524	0	#DIV/0!
TCONS_00023114	0	2.06952	0	#DIV/0!
TCONS_00023116	0	2.26369	0	#DIV/0!
TCONS_00023117	0	4.91317	0	#DIV/0!
TCONS_00023160	0	2.16367	0	#DIV/0!
TCONS_00023190	0	2.461	0	#DIV/0!
TCONS_00023205	0	0.637973	3.30142	-2.37152
TCONS_00023224	0	5.7389	0	#DIV/0!
TCONS_00023233	0	4.37967	0	#DIV/0!
TCONS_00023240	0	9.27277	0	#DIV/0!
TCONS_00023243	0	2.26369	0	#DIV/0!
TCONS_00023268	3.54702	1.48799	3.98369	-1.42074
TCONS_00023288	0	2.13753	0	#DIV/0!
TCONS_00023302	0	2.60388	0	#DIV/0!
TCONS_00023321	0	5.53557	0	#DIV/0!
TCONS_00023332	0	1.81854	0	#DIV/0!
TCONS_00023338	0	2.60388	0	#DIV/0!
TCONS_00023346	0	1.55484	0	#DIV/0!
TCONS_00023423	0	1.74417	0	#DIV/0!
TCONS_00023424	0	2.73234	0	#DIV/0!
TCONS_00023427	0	1.48512	0	#DIV/0!
TCONS_00023430	0	1.98087	0	#DIV/0!
TCONS_00023432	0	3.71203	0	#DIV/0!
TCONS_00023511	0	1.74417	0	#DIV/0!
TCONS_00023512	0	5.46467	0	#DIV/0!
TCONS_00023601	0	3.01588	0	#DIV/0!
TCONS_00023620	0	5.46467	0	#DIV/0!
TCONS_00023630	0	2.37007	0	#DIV/0!
TCONS_00023632	0	3.0993	0	#DIV/0!
TCONS_00023637	0	2.0662	0	#DIV/0!
TCONS_00023655	0	2.73234	0	#DIV/0!
TCONS_00023729	1.96483	1.31097	0	#DIV/0!
TCONS_00023766	0	4.37967	0	#DIV/0!
TCONS_00023788	0	2.37007	0	#DIV/0!
TCONS_00023802	0	4.14077	0	#DIV/0!
TCONS_00023805	0	2.37007	0	#DIV/0!
TCONS_00023821	0	2.37007	0	#DIV/0!
TCONS_00023824	0	1.89734	0	#DIV/0!
TCONS_00023857	0	10.0202	0	#DIV/0!
TCONS_00023863	1.16652	1.96732	0.570592	1.7857
TCONS_00023907	0	7.03907	0	#DIV/0!
TCONS_00023979	0	3.91867	0	#DIV/0!
TCONS_00024007	0	1.67394	0	#DIV/0!
TCONS_00024032	0	5.8852	0	#DIV/0!
TCONS_00024051	0	2.48327	0	#DIV/0!
TCONS_00024102	0	2.97024	0	#DIV/0!
TCONS_00024106	0	4.91317	0	#DIV/0!
TCONS_00024107	0	7.83733	0	#DIV/0!
TCONS_00024144	0	2.60388	0	#DIV/0!
TCONS_00024196	0	2.06952	0	#DIV/0!
TCONS_00024201	0	4.37967	0	#DIV/0!
TCONS_00024232	0	1.87168	0	#DIV/0!
TCONS_00024239	3.2184	4.14077	0	#DIV/0!
TCONS_00024241	0	1.98087	0	#DIV/0!
TCONS_00024243	0	7.42403	0	#DIV/0!
TCONS_00024288	0	3.91867	0	#DIV/0!
TCONS_00024302	0	1.54464	0	#DIV/0!
TCONS_00024334	0	2.48327	0	#DIV/0!
TCONS_00024351	0	1.98087	0	#DIV/0!
TCONS_00024366	0	3.71203	0	#DIV/0!
TCONS_00024379	0	1.63909	0	#DIV/0!
TCONS_00024394	2.42483	4.19383	1.86991	1.1653
TCONS_00024412	0	3.71203	0	#DIV/0!
TCONS_00024429	0	4.37967	0	#DIV/0!
TCONS_00024501	0	1.89734	0	#DIV/0!
TCONS_00024510	0	7.83733	0	#DIV/0!
TCONS_00024531	0	2.06952	0	#DIV/0!
TCONS_00024544	0	1.67394	0	#DIV/0!
TCONS_00024547	0	3.34007	0	#DIV/0!
TCONS_00024549	0	1.32449	0	#DIV/0!
TCONS_00024571	0	5.53557	0	#DIV/0!
TCONS_00024599	0	5.53557	18.8015	-1.76404
TCONS_00024602	0	7.42403	0	#DIV/0!
TCONS_00024656	0	2.16367	0	#DIV/0!
TCONS_00024664	0	3.34007	0	#DIV/0!
TCONS_00024693	0	4.63637	0	#DIV/0!
TCONS_00024697	0	1.32449	0	#DIV/0!
TCONS_00024699	0	1.81854	0	#DIV/0!
TCONS_00024705	1.36389	1.67394	0	#DIV/0!
TCONS_00024706	0	3.21504	0	#DIV/0!
TCONS_00024707	0	1.32449	0	#DIV/0!
TCONS_00024708	0	1.38551	0	#DIV/0!
TCONS_00024749	0	8.7593	0	#DIV/0!
TCONS_00024773	0	4.37967	0	#DIV/0!
TCONS_00024789	0	1.81854	0	#DIV/0!
TCONS_00024837	0	3.91867	0	#DIV/0!
TCONS_00024852	0	2.48327	0	#DIV/0!
TCONS_00024853	0	1.89734	0	#DIV/0!
TCONS_00024874	0	1.46654	0	#DIV/0!
TCONS_00024900	0	1.42873	0	#DIV/0!
TCONS_00024918	0	2.26369	0	#DIV/0!
TCONS_00024926	0	1.54464	0	#DIV/0!
TCONS_00024974	0	1.46654	0	#DIV/0!
TCONS_00025021	0	5.53557	0	#DIV/0!
TCONS_00025037	0	3.34007	0	#DIV/0!
TCONS_00025050	0	7.03907	0	#DIV/0!
TCONS_00025051	0	5.8852	0	#DIV/0!
TCONS_00025068	0	4.63637	0	#DIV/0!
TCONS_00025089	0	4.32733	0	#DIV/0!
TCONS_00025093	0	3.51953	0	#DIV/0!
TCONS_00025109	0	3.96173	0	#DIV/0!
TCONS_00025128	0	1.60752	0	#DIV/0!
TCONS_00025139	0	3.86697	1.0202	1.92235
TCONS_00025163	0	1.74417	0	#DIV/0!
TCONS_00025208	0	3.01588	0	#DIV/0!
TCONS_00025213	0	2.73234	0	#DIV/0!
TCONS_00025247	0	1.42517	0.58336	1.28868
TCONS_00025252	0	4.37967	0	#DIV/0!
TCONS_00025253	2.25257	2.33347	0.943981	1.30565
TCONS_00025267	0	2.37007	0	#DIV/0!
TCONS_00025278	0	3.63707	0	#DIV/0!
TCONS_00025280	0	1.89734	0	#DIV/0!
TCONS_00025317	0	1.55484	0	#DIV/0!
TCONS_00025351	0	1.54464	0	#DIV/0!
TCONS_00025365	0	2.26369	0	#DIV/0!
TCONS_00025381	0	4.63637	0	#DIV/0!
TCONS_00025439	0	3.34007	0	#DIV/0!
TCONS_00025497	0	6.03177	0	#DIV/0!
TCONS_00025514	0	4.63637	0	#DIV/0!
TCONS_00025549	0	3.01588	0	#DIV/0!
TCONS_00025550	0	5.21213	0	#DIV/0!
TCONS_00025573	0	1.42873	0	#DIV/0!
TCONS_00025579	0	4.14077	0	#DIV/0!
TCONS_00025602	0	11.7704	0	#DIV/0!
TCONS_00025635	0	1.67394	0	#DIV/0!
TCONS_00025642	0	5.53557	0	#DIV/0!
TCONS_00025648	0.80779	0.269469	1.23424	-2.19543
TCONS_00025694	0	1.54464	0	#DIV/0!
TCONS_00025711	0	2.26157	0	#DIV/0!
TCONS_00025713	0	4.13903	0	#DIV/0!
TCONS_00025715	0	5.21213	0	#DIV/0!
TCONS_00025788	0	4.14077	0	#DIV/0!
TCONS_00025800	0	6.34497	0	#DIV/0!
TCONS_00025824	0	3.71203	0	#DIV/0!
TCONS_00025841	0	4.91317	0	#DIV/0!
TCONS_00025859	0	3.71203	0	#DIV/0!
TCONS_00025862	0	4.14077	0	#DIV/0!
TCONS_00025878	0	5.8852	0	#DIV/0!
TCONS_00025893	0	5.53557	0	#DIV/0!
TCONS_00025901	0	2.16367	0	#DIV/0!
TCONS_00025924	0	2.86944	0	#DIV/0!
TCONS_00025945	1.96503	1.18698	0	#DIV/0!
TCONS_00025974	0	2.48327	0	#DIV/0!
TCONS_00026067	0	6.0785	0	#DIV/0!
TCONS_00026091	0	1.59149	0	#DIV/0!
TCONS_00026156	0	1.3566	0	#DIV/0!
TCONS_00026176	0	2.51386	0	#DIV/0!
TCONS_00026229	0	4.47117	0	#DIV/0!
TCONS_00026281	0	1.6125	0	#DIV/0!
TCONS_00026291	0	1.89363	0	#DIV/0!
TCONS_00026300	0	4.21867	0	#DIV/0!
TCONS_00026321	0	1.30545	0	#DIV/0!
TCONS_00026324	0	3.56507	0	#DIV/0!
TCONS_00026348	0	1.71715	0	#DIV/0!
TCONS_00026376	0	1.46761	0	#DIV/0!
TCONS_00026407	0	2.26157	0	#DIV/0!
TCONS_00026411	0	3.56507	0	#DIV/0!
TCONS_00026426	0	1.59149	0	#DIV/0!
TCONS_00026457	0	2.88703	0	#DIV/0!
TCONS_00026462	0	2.26157	0	#DIV/0!
TCONS_00026479	0	2.61188	0	#DIV/0!
TCONS_00026515	0	2.61188	0	#DIV/0!
TCONS_00026518	0	1.80607	0	#DIV/0!
TCONS_00026541	0	3.7672	0	#DIV/0!
TCONS_00026552	0	2.06246	0	#DIV/0!
TCONS_00026563	4.14246	5.51495	1.61234	1.77419
TCONS_00026580	0	3.7672	0	#DIV/0!
TCONS_00026588	0	2.26157	0	#DIV/0!
TCONS_00026647	0	5.48963	0	#DIV/0!
TCONS_00026683	0	4.74427	0	#DIV/0!
TCONS_00026689	0	2.88703	0	#DIV/0!
TCONS_00026706	0	3.03925	0	#DIV/0!
TCONS_00026716	0	4.74427	0	#DIV/0!
TCONS_00026739	0	1.97178	0	#DIV/0!
TCONS_00026766	0	1.46761	0	#DIV/0!
TCONS_00026768	0	2.26157	0	#DIV/0!
TCONS_00026825	0	2.74482	0	#DIV/0!
TCONS_00026832	0	1.6125	0	#DIV/0!
TCONS_00026856	0	5.48963	0	#DIV/0!
TCONS_00026866	0	2.48748	0	#DIV/0!
TCONS_00026873	0	1.73035	0	#DIV/0!
TCONS_00026874	0	1.41059	0	#DIV/0!
TCONS_00026876	0	1.47216	0	#DIV/0!
TCONS_00026906	0	3.37717	0	#DIV/0!
TCONS_00026909	0	3.20229	0	#DIV/0!
TCONS_00026913	0	6.75437	0	#DIV/0!
TCONS_00026939	0	1.97178	0	#DIV/0!
TCONS_00026940	0	2.37094	0	#DIV/0!
TCONS_00026958	0	3.20229	0	#DIV/0!
TCONS_00026960	0	9.4885	0	#DIV/0!
TCONS_00026971	0	5.22377	0	#DIV/0!
TCONS_00026986	0	1.73035	0	#DIV/0!
TCONS_00027014	0	3.18298	0	#DIV/0!
TCONS_00027026	0	5.35983	0	#DIV/0!
TCONS_00027049	0	3.98473	0	#DIV/0!
TCONS_00027050	0	5.03993	0	#DIV/0!
TCONS_00027051	0	1.80607	0	#DIV/0!
TCONS_00027064	0	1.30545	0	#DIV/0!
TCONS_00027097	0	1.46761	0	#DIV/0!
TCONS_00027100	0	2.0262	0	#DIV/0!
TCONS_00027106	0	3.56507	0	#DIV/0!
TCONS_00027124	0	2.48748	0	#DIV/0!
TCONS_00027130	0	3.7672	0	#DIV/0!
TCONS_00027137	0	1.38829	0	#DIV/0!
TCONS_00027143	0	1.77323	0	#DIV/0!
TCONS_00027150	0	2.17254	0	#DIV/0!
TCONS_00027161	0	4.21867	0	#DIV/0!
TCONS_00027207	0	4.21867	0	#DIV/0!
TCONS_00027221	0	2.26157	0	#DIV/0!
TCONS_00027222	6.5899	15.4269	4.01267	1.94282
TCONS_00027223	0	3.7672	0	#DIV/0!
TCONS_00027239	0	2.26157	0	#DIV/0!
TCONS_00027244	0	9.38433	0	#DIV/0!
TCONS_00027248	0	1.65891	0	#DIV/0!
TCONS_00027252	0	5.35983	0	#DIV/0!
TCONS_00027279	0	2.37094	0	#DIV/0!
TCONS_00027296	0	2.93522	0	#DIV/0!
TCONS_00027297	0	2.88703	0	#DIV/0!
TCONS_00027319	0	2.37094	0	#DIV/0!
TCONS_00027322	0	7.5344	0	#DIV/0!
TCONS_00027336	0	3.98473	0	#DIV/0!
TCONS_00027339	0	2.17254	0	#DIV/0!
TCONS_00027341	0	2.88703	0	#DIV/0!
TCONS_00027345	0	1.65891	0	#DIV/0!
TCONS_00027349	0	1.04877	0	#DIV/0!
TCONS_00027387	0	5.03993	0	#DIV/0!
TCONS_00027399	0	1.73035	0	#DIV/0!
TCONS_00027407	0	2.48748	0	#DIV/0!
TCONS_00027412	0	2.88703	0	#DIV/0!
TCONS_00027413	0	1.41059	0	#DIV/0!
TCONS_00027421	0	1.97178	0	#DIV/0!
TCONS_00027455	0	4.21867	0	#DIV/0!
TCONS_00027458	0	2.61188	0	#DIV/0!
TCONS_00027461	0	1.6125	0	#DIV/0!
TCONS_00027462	0	5.35983	0	#DIV/0!
TCONS_00027485	0	2.74482	0	#DIV/0!
TCONS_00027492	0	2.17254	0	#DIV/0!
TCONS_00027493	0	4.74427	0	#DIV/0!
TCONS_00027497	0	3.56507	0	#DIV/0!
TCONS_00027498	0	2.88703	0	#DIV/0!
TCONS_00027505	0	7.5344	0	#DIV/0!
TCONS_00027507	0	1.73035	0	#DIV/0!
TCONS_00027549	0	3.37717	0	#DIV/0!
TCONS_00027566	0	1.46761	0	#DIV/0!
TCONS_00027570	0	1.30545	0	#DIV/0!
TCONS_00027581	0	1.46761	0	#DIV/0!
TCONS_00027582	0	1.80607	0	#DIV/0!
TCONS_00027618	0	5.03993	0	#DIV/0!
TCONS_00027633	4.23323	5.03993	0	#DIV/0!
TCONS_00027635	0	4.97497	0	#DIV/0!
TCONS_00027663	0	4.47117	0	#DIV/0!
TCONS_00027685	0	3.98473	0	#DIV/0!
TCONS_00027690	0	3.03925	0	#DIV/0!
TCONS_00027727	0	2.61188	0	#DIV/0!
TCONS_00027753	0	1.62777	0	#DIV/0!
TCONS_00027779	0	1.59149	0	#DIV/0!
TCONS_00027824	0	2.63217	0	#DIV/0!
TCONS_00027843	0.972706	1.36746	0.5908	1.21075
TCONS_00027871	0	1.52782	0	#DIV/0!
TCONS_00027874	0	3.56507	0	#DIV/0!
TCONS_00027883	0	3.20229	0	#DIV/0!
TCONS_00027892	0	4.21867	0	#DIV/0!
TCONS_00027936	0	5.35983	0	#DIV/0!
TCONS_00027946	0	1.3566	0	#DIV/0!
TCONS_00027988	0	3.56507	0	#DIV/0!
TCONS_00028004	0	3.56507	0	#DIV/0!
TCONS_00028044	0	2.88703	0	#DIV/0!
TCONS_00028047	0	1.80607	0	#DIV/0!
TCONS_00028049	0	2.61188	0	#DIV/0!
TCONS_00028050	0	2.88703	0	#DIV/0!
TCONS_00028055	0	5.03993	0	#DIV/0!
TCONS_00028059	0	1.3566	0	#DIV/0!
TCONS_00028083	0	3.56507	0	#DIV/0!
TCONS_00028180	0	3.31782	0	#DIV/0!
TCONS_00028187	0	1.46761	0	#DIV/0!
TCONS_00028196	0	2.0262	0	#DIV/0!
TCONS_00028199	0	3.20229	0	#DIV/0!
TCONS_00028215	0	1.46761	0	#DIV/0!
TCONS_00028216	0	1.3566	4.38193	-1.69157
TCONS_00028249	1.5082	0.370151	4.9699e-18	56.0477
TCONS_00028262	0	3.03925	0	#DIV/0!
TCONS_00028357	0	3.37717	0	#DIV/0!
TCONS_00028358	0	1.80607	0	#DIV/0!
TCONS_00028360	0	1.6125	0	#DIV/0!
TCONS_00028370	0	6.40457	0	#DIV/0!
TCONS_00028383	0	3.05565	0	#DIV/0!
TCONS_00028387	0	3.56507	0	#DIV/0!
TCONS_00028395	0	1.73035	0	#DIV/0!
TCONS_00028399	0	10.0799	0	#DIV/0!
TCONS_00028435	0	2.48748	0	#DIV/0!
TCONS_00028437	0	2.15892	0	#DIV/0!
TCONS_00028452	0	1.3566	0	#DIV/0!
TCONS_00028465	0	9.4885	0	#DIV/0!
TCONS_00028466	0	3.20229	0	#DIV/0!
TCONS_00028524	0	1.56361	0	#DIV/0!
TCONS_00028536	0.646253	1.24723	0.373358	1.7401
TCONS_00028568	0	1.0131	0	#DIV/0!
TCONS_00028602	0	3.98473	0	#DIV/0!
TCONS_00028617	0	1.80607	0	#DIV/0!
TCONS_00028697	0	1.89363	0	#DIV/0!
TCONS_00028708	0	3.7672	0	#DIV/0!
TCONS_00028710	0	4.21867	0	#DIV/0!
TCONS_00028722	0	2.88703	0	#DIV/0!
TCONS_00028723	0	4.47117	0	#DIV/0!
TCONS_00028733	0	1.80607	0	#DIV/0!
TCONS_00028747	0	2.7132	0	#DIV/0!
TCONS_00028748	0	5.22377	0	#DIV/0!
TCONS_00028750	0	1.37483	0	#DIV/0!
TCONS_00028762	0	2.93522	0	#DIV/0!
TCONS_00028775	0	2.15892	0	#DIV/0!
TCONS_00028814	0.20858	1.02448	0.168051	2.60791
TCONS_00028851	0	4.21867	0	#DIV/0!
TCONS_00028864	0	1.3566	0	#DIV/0!
TCONS_00028875	0	2.37094	0	#DIV/0!
TCONS_00028886	0	1.88643	0	#DIV/0!
TCONS_00028888	0	2.0262	0	#DIV/0!
TCONS_00028924	0	1.59149	0	#DIV/0!
TCONS_00028942	0	2.74482	0	#DIV/0!
TCONS_00028948	0.81665	1.29825	0.599723	1.1142
TCONS_00028970	3.31172	4.53733	9.77276	-1.10692
TCONS_00028982	0	1.88643	0	#DIV/0!
TCONS_00028984	0	8.94233	0	#DIV/0!
TCONS_00028993	0	1.3566	0	#DIV/0!
TCONS_00028995	0	1.88643	0	#DIV/0!
TCONS_00029002	0	5.35983	0	#DIV/0!
TCONS_00029010	0	1.30545	0	#DIV/0!
TCONS_00029042	0	2.88703	0	#DIV/0!
TCONS_00029086	0	1.80607	0	#DIV/0!
TCONS_00029091	0	5.03993	0	#DIV/0!
TCONS_00029113	0	0	4.07183	#NUM!
TCONS_00029152	0	2.61188	0	#DIV/0!
TCONS_00029161	0	3.03925	0	#DIV/0!
TCONS_00029170	0	1.66363	0	#DIV/0!
TCONS_00029171	0	1.97178	0	#DIV/0!
TCONS_00029181	0	3.6327	0	#DIV/0!
TCONS_00029187	0	2.48748	0	#DIV/0!
TCONS_00029195	0	1.52782	0	#DIV/0!
TCONS_00029224	0	3.98473	0	#DIV/0!
TCONS_00029271	0	2.26157	0	#DIV/0!
TCONS_00029294	0	1.88643	0	#DIV/0!
TCONS_00029303	0	3.37717	0	#DIV/0!
TCONS_00029306	0	3.4607	0	#DIV/0!
TCONS_00029311	0	3.20229	0	#DIV/0!
TCONS_00029321	0	1.88643	0	#DIV/0!
TCONS_00029337	0	2.26157	0	#DIV/0!
TCONS_00029347	0	2.74482	0	#DIV/0!
TCONS_00029355	0	4.74427	0	#DIV/0!
TCONS_00029392	0	1.97178	0	#DIV/0!
TCONS_00029398	0	1.46761	0	#DIV/0!
TCONS_00029399	0	1.56361	0	#DIV/0!
TCONS_00029401	0	1.30545	0	#DIV/0!
TCONS_00029409	0	10.0799	0	#DIV/0!
TCONS_00029427	0	8.43737	0	#DIV/0!
TCONS_00029428	0	1.88643	0	#DIV/0!
TCONS_00029492	0	2.06246	0	#DIV/0!
TCONS_00029509	0	1.9583	0	#DIV/0!
TCONS_00029511	0	4.0698	0	#DIV/0!
TCONS_00029516	0	1.80607	0	#DIV/0!
TCONS_00029554	0	3.7672	0	#DIV/0!
TCONS_00029555	0	1.41059	0	#DIV/0!
TCONS_00029558	0	37.7698	0	#DIV/0!
TCONS_00029561	0	3.37717	0	#DIV/0!
TCONS_00029581	0	4.97497	0	#DIV/0!
TCONS_00029588	0	3.98473	0	#DIV/0!
TCONS_00029604	0	3.56507	0	#DIV/0!
TCONS_00029645	0	3.7672	0	#DIV/0!
TCONS_00029665	0	4.47117	0	#DIV/0!
TCONS_00029672	0	1.41059	0	#DIV/0!
TCONS_00029686	0	4.21867	0	#DIV/0!
TCONS_00029687	0	3.4607	0	#DIV/0!
TCONS_00029692	0	1.65891	0	#DIV/0!
TCONS_00029717	0	3.56507	0	#DIV/0!
TCONS_00029753	0	3.7672	0	#DIV/0!
TCONS_00029755	0	2.37094	0	#DIV/0!
TCONS_00029762	1.30349	0.567397	1.51145	-1.41351
TCONS_00029772	0	3.31782	0	#DIV/0!
TCONS_00029775	0	2.37094	0	#DIV/0!
TCONS_00029783	0	2.88703	0	#DIV/0!
TCONS_00029870	0	2.37094	0	#DIV/0!
TCONS_00029884	0	5.35983	0	#DIV/0!
TCONS_00029894	0	3.37717	0	#DIV/0!
TCONS_00029924	0	2.17254	0	#DIV/0!
TCONS_00029953	0	1.80607	0	#DIV/0!
TCONS_00029964	0	5.35983	0	#DIV/0!
TCONS_00029967	0	1.46761	0	#DIV/0!
TCONS_00029970	0	2.37094	0	#DIV/0!
TCONS_00029979	0	1.65891	0	#DIV/0!
TCONS_00030120	0	2.74482	0	#DIV/0!
TCONS_00030146	0	3.20229	0	#DIV/0!
TCONS_00030147	0	5.35983	0	#DIV/0!
TCONS_00030195	0	1.65891	0	#DIV/0!
TCONS_00030210	0	1.97178	0	#DIV/0!
TCONS_00030217	0	2.26157	0	#DIV/0!
TCONS_00030218	0	1.65891	0	#DIV/0!
TCONS_00030243	0	2.88703	0	#DIV/0!
TCONS_00030245	0	3.61213	0	#DIV/0!
TCONS_00030257	0	3.05565	0	#DIV/0!
TCONS_00030275	0	7.9695	0	#DIV/0!
TCONS_00030280	0	4.97497	0	#DIV/0!
TCONS_00030288	0	1.52782	0	#DIV/0!
TCONS_00030302	0	1.30545	0	#DIV/0!
TCONS_00030315	0	8.23447	0	#DIV/0!
TCONS_00030325	0	2.06246	0	#DIV/0!
TCONS_00030336	0	5.35983	0	#DIV/0!
TCONS_00030346	0	3.37717	0	#DIV/0!
TCONS_00030361	0	4.97497	0	#DIV/0!
TCONS_00030371	0	2.7132	0	#DIV/0!
TCONS_00030412	0	9.4885	0	#DIV/0!
TCONS_00030415	0	3.56507	0	#DIV/0!
TCONS_00030435	0	2.61188	0	#DIV/0!
TCONS_00030477	0	1.73035	0	#DIV/0!
TCONS_00030489	0	1.52782	0	#DIV/0!
TCONS_00030497	0	4.47117	0	#DIV/0!
TCONS_00030502	0	4.21867	0	#DIV/0!
TCONS_00030503	0	3.7672	0	#DIV/0!
TCONS_00030561	0	0	3.33099	#NUM!
TCONS_00030610	0	0	2.15972	#NUM!
TCONS_00030684	0	0	3.01967	#NUM!
TCONS_00030692	0	0	2.06476	#NUM!
TCONS_00030741	0.984627	0.78469	1.67583	-1.09468
TCONS_00030817	0	0	1.32057	#NUM!
TCONS_00030818	0	0	6.6742	#NUM!
TCONS_00030826	0	0	3.01967	#NUM!
TCONS_00030837	0	0	3.17731	#NUM!
TCONS_00030892	0	0	4.92383	#NUM!
TCONS_00031025	0	0	1.21942	#NUM!
TCONS_00031037	0	0	4.92383	#NUM!
TCONS_00031044	0	0	5.22167	#NUM!
TCONS_00031066	0	0	2.24637	#NUM!
TCONS_00031091	0	0	18.8015	#NUM!
TCONS_00031125	0	0	2.15972	#NUM!
TCONS_00031159	0	0	3.47297	#NUM!
TCONS_00031181	0	0	3.92743	#NUM!
TCONS_00031206	0	0	3.34593	#NUM!
TCONS_00031211	0	0	1.47485	#NUM!
TCONS_00031221	0	0	1.9753	#NUM!
TCONS_00031222	0	0	3.34593	#NUM!
TCONS_00031228	0	0	1.89101	#NUM!
TCONS_00031249	0	0	1.53495	#NUM!
TCONS_00031250	0	0	3.72007	#NUM!
TCONS_00031253	0	0	1.81153	#NUM!
TCONS_00031256	0	0	5.22167	#NUM!
TCONS_00031280	0	0	4.64673	#NUM!
TCONS_00031284	0	0	4.92383	#NUM!
TCONS_00031313	0	0	3.52657	#NUM!
TCONS_00031349	0	0	1.53495	#NUM!
TCONS_00031369	0	0	1.32057	#NUM!
TCONS_00031370	0	0	2.52883	#NUM!
TCONS_00031385	0	0	1.26441	#NUM!
TCONS_00031386	0	0	2.43675	#NUM!
TCONS_00031402	0	0	1.41796	#NUM!
TCONS_00031435	0	0	1.9753	#NUM!
TCONS_00031449	0	0	2.368	#NUM!
TCONS_00031471	0	0	2.83592	#NUM!
TCONS_00031479	0	0	1.41796	#NUM!
TCONS_00031497	0	0	5.20797	#NUM!
TCONS_00031524	0	0	2.0404	#NUM!
TCONS_00031563	0	0	2.48225	#NUM!
TCONS_00031577	0	0	4.38927	#NUM!
TCONS_00031580	0	0	2.08173	#NUM!
TCONS_00031592	0	0	3.0699	#NUM!
TCONS_00031613	0	0	6.6919	#NUM!
TCONS_00031615	0	0	1.81153	#NUM!
TCONS_00031624	0	0	4.64673	#NUM!
TCONS_00031626	0	0	1.36403	#NUM!
TCONS_00031636	0	0	1.66549	#NUM!
TCONS_00031641	0	0	6.6742	#NUM!
TCONS_00031644	0	0	1.36403	#NUM!
TCONS_00031651	0	0	3.34593	#NUM!
TCONS_00031658	0	0	1.53495	#NUM!
TCONS_00031671	0	0	3.9506	#NUM!
TCONS_00031683	0	0	3.34593	#NUM!
TCONS_00031697	0	0	4.64673	#NUM!
TCONS_00031723	0	0	2.83592	#NUM!
TCONS_00031727	0	0	1.41796	#NUM!
TCONS_00031728	0	0	2.48225	#NUM!
TCONS_00031759	0	0	4.15003	#NUM!
TCONS_00031775	0	0	2.26065	#NUM!
TCONS_00031781	0	0	1.66549	#NUM!
TCONS_00031815	0	0	3.01967	#NUM!
TCONS_00031818	0	0	5.74433	#NUM!
TCONS_00031832	0	0	1.57491	#NUM!
TCONS_00031844	0	0	5.89077	#NUM!
TCONS_00031847	0	0	5.89077	#NUM!
TCONS_00031883	0	0	1.41796	#NUM!
TCONS_00031889	0	0	2.26065	#NUM!
TCONS_00031911	0	0	2.73373	#NUM!
TCONS_00031912	0	0	1.9753	#NUM!
TCONS_00031917	0	0	3.52657	#NUM!
TCONS_00031922	0	0	4.15003	#NUM!
TCONS_00031936	0	0	6.26717	#NUM!
TCONS_00031937	0	0	1.32057	#NUM!
TCONS_00031955	0	0	1.5984	#NUM!
TCONS_00031957	0	0	3.17731	#NUM!
TCONS_00031966	0	0	1.72973	#NUM!
TCONS_00031983	0	0	2.15972	#NUM!
TCONS_00031986	0	0	5.22167	#NUM!
TCONS_00031993	0	0	1.89101	#NUM!
TCONS_00031994	0	0	11.7816	#NUM!
TCONS_00032000	0	0	1.47485	#NUM!
TCONS_00032012	0	0	1.13309	#NUM!
TCONS_00032017	0	0	4.92383	#NUM!
TCONS_00032038	0	0	3.92743	#NUM!
TCONS_00032051	0	0	3.28071	#NUM!
TCONS_00032107	0	0	4.15003	#NUM!
TCONS_00032114	0	0	4.15003	#NUM!
TCONS_00032116	0	0	4.31943	#NUM!
TCONS_00032119	3.5974	0	3.17731	#NUM!
TCONS_00032121	0	0	3.0699	#NUM!
TCONS_00032134	0	0	1.89101	#NUM!
TCONS_00032136	0	0	3.10745	#NUM!
TCONS_00032138	0	0	1.66549	#NUM!
TCONS_00032139	0	0	1.5984	#NUM!
TCONS_00032144	0	0	2.48225	#NUM!
TCONS_00032170	0	0	8.30003	#NUM!
TCONS_00032172	0	0	1.31291	#NUM!
TCONS_00032183	0	0	1.5984	#NUM!
TCONS_00032240	0	0	3.01967	#NUM!
TCONS_00032241	0	0	1.45382	#NUM!
TCONS_00032254	1.05298	0	1.36403	#NUM!
TCONS_00032267	0	0	2.368	#NUM!
TCONS_00032275	0	0	1.73648	#NUM!
TCONS_00032310	0	0	6.26717	#NUM!
TCONS_00032312	0	0	5.89077	#NUM!
TCONS_00032326	0	0	1.5984	#NUM!
TCONS_00032421	0	0	5.74433	#NUM!
TCONS_00032424	0	0	2.47895	#NUM!
TCONS_00032435	0	0	7.05313	#NUM!
TCONS_00032441	0	0	4.60483	#NUM!
TCONS_00032464	0	0	3.52657	#NUM!
TCONS_00032470	0	0	1.53495	#NUM!
TCONS_00032497	0	0	3.72007	#NUM!
TCONS_00032498	0	0	2.26065	#NUM!
TCONS_00032503	0	0	3.52657	#NUM!
TCONS_00032506	0	0	1.89101	#NUM!
TCONS_00032527	0	0.452467	1.38433	-1.6133
TCONS_00032551	0	0	1.81153	#NUM!
TCONS_00032563	1.89044e-05	1.65067e-16	4.2575	-54.5178
TCONS_00032564	0.500998	0.0013734	6.04747	-12.1044
TCONS_00032573	0.285492	0	5.57775	#NUM!
TCONS_00032575	0	0	5.89077	#NUM!
TCONS_00032580	0	0	1.77556	#NUM!
TCONS_00032586	0	0	7.05313	#NUM!
TCONS_00032610	0	0	5.22167	#NUM!
TCONS_00032617	0	0	1.53495	#NUM!
TCONS_00032632	0	0	1.47485	#NUM!
TCONS_00032663	0	0	4.92383	#NUM!
TCONS_00032681	0	0	4.31943	#NUM!
TCONS_00032698	0	0	3.01967	#NUM!
TCONS_00032734	0	0	2.87217	#NUM!
TCONS_00032741	0	0	5.22167	#NUM!
TCONS_00032748	0	0	5.22167	#NUM!
TCONS_00032775	0	0	2.26065	#NUM!
TCONS_00032788	0	0	2.03776	#NUM!
TCONS_00032798	0	0	1.66549	#NUM!
TCONS_00032811	0	0	2.15972	#NUM!
TCONS_00032846	0	0	1.26441	#NUM!
TCONS_00032906	0	0	2.06476	#NUM!
TCONS_00032927	0	0	11.0863	#NUM!
TCONS_00032958	0	0	4.15003	#NUM!
TCONS_00032971	0	0	1.73873	#NUM!
TCONS_00032972	0	0	3.19679	#NUM!
TCONS_00032978	0	0	1.66549	#NUM!
TCONS_00032990	0	0	5.54317	#NUM!
TCONS_00033002	0	0	1.73648	#NUM!
TCONS_00033039	0	0	8.7785	#NUM!
TCONS_00033040	0	0	4.15003	#NUM!
TCONS_00033047	0	0	2.368	#NUM!
TCONS_00033061	0	0	2.06476	#NUM!
TCONS_00033067	0	0	4.38927	#NUM!
TCONS_00033096	0	0	6.6742	#NUM!
TCONS_00033101	0.432828	0.127991	1.45727	-3.50916
TCONS_00033243	0	0	1.31291	#NUM!
TCONS_00033257	0	0	5.89077	#NUM!
TCONS_00033269	0	0	2.26065	#NUM!
TCONS_00033271	0	0.495997	2.03095	-2.03375
TCONS_00033278	0	0	1.89101	#NUM!
TCONS_00033289	0	0	2.34928	#NUM!
TCONS_00033314	0	0	1.9753	#NUM!
TCONS_00033322	0	0	1.31291	#NUM!
TCONS_00033326	0	0	1.41796	#NUM!
TCONS_00033351	0	0	3.72007	#NUM!
TCONS_00033352	0	0	3.72007	#NUM!
TCONS_00033354	0.129714	0.150127	1.00039	-2.73631
TCONS_00033360	0	0	1.81153	#NUM!
TCONS_00033369	0	0	6.6742	#NUM!
TCONS_00033394	2.24495	1.96792	0.783329	1.32898
TCONS_00033403	0	0	5.22167	#NUM!
TCONS_00033405	0	0	1.41796	#NUM!
TCONS_00033507	0	0	2.87217	#NUM!
TCONS_00033508	0	0	1.35851	#NUM!
TCONS_00033540	0	0	1.5984	#NUM!
TCONS_00033548	0	0	2.06476	#NUM!
TCONS_00033555	0	0	4.92383	#NUM!
TCONS_00033569	0	5.03993	34.838	-2.78919
TCONS_00033595	0	0	2.87217	#NUM!
TCONS_00033601	0	0	4.38927	#NUM!
TCONS_00033610	0	0	3.92743	#NUM!
TCONS_00033655	0	0	5.54317	#NUM!
TCONS_00033667	0	0	4.15003	#NUM!
TCONS_00033679	0	0	1.53495	#NUM!
TCONS_00033681	0	0	3.92743	#NUM!
TCONS_00033701	0	0	1.31291	#NUM!
TCONS_00033714	0	0	3.17731	#NUM!
TCONS_00033775	0	0	4.92383	#NUM!
TCONS_00033834	0	0	3.92743	#NUM!
TCONS_00033836	0	0	2.26065	#NUM!
TCONS_00033844	0	0	6.74706	#NUM!
TCONS_00033865	0	0	1.47485	#NUM!
TCONS_00033891	0	0	1.67583	#NUM!
TCONS_00033896	0	0	4.64673	#NUM!
TCONS_00033897	0	0	2.62583	#NUM!
TCONS_00033920	0	0	3.92743	#NUM!
TCONS_00033925	0	0.638817	1.35851	-1.08855
TCONS_00033942	0	0	5.22167	#NUM!
TCONS_00033944	0	0	2.60398	#NUM!
TCONS_00033951	0	0	1.9753	#NUM!
TCONS_00033957	0	0	1.31291	#NUM!
TCONS_00033958	0	0	3.52657	#NUM!
TCONS_00033959	0	0	1.26441	#NUM!
TCONS_00033974	0	0	3.17731	#NUM!
TCONS_00033981	0	0	2.87217	#NUM!
TCONS_00034009	0	0	3.01967	#NUM!
TCONS_00034038	0	0	4.15003	#NUM!
TCONS_00034039	0	0	1.97223	#NUM!
TCONS_00034044	0	0	1.66549	#NUM!
TCONS_00034051	0	0	2.73373	#NUM!
TCONS_00034066	0	0	2.26065	#NUM!
TCONS_00034090	0	0	2.73373	#NUM!
TCONS_00034115	0	0	2.368	#NUM!
TCONS_00034140	0	0	1.41796	#NUM!
TCONS_00034147	0	0	1.9263	#NUM!
TCONS_00034149	0	0	1.5984	#NUM!
TCONS_00034163	0	0	4.92383	#NUM!
TCONS_00034176	0	0	9.5529	#NUM!
TCONS_00034179	0	0	2.15972	#NUM!
TCONS_00034182	0	0	2.87217	#NUM!
TCONS_00034186	0	0	1.78617	#NUM!
TCONS_00034209	0	0	3.0699	#NUM!
TCONS_00034248	0	0	1.73648	#NUM!
TCONS_00034318	0	0	5.54317	#NUM!
TCONS_00034319	0	0	5.89077	#NUM!
TCONS_00034331	0	0	2.06476	#NUM!
TCONS_00034340	0	0	2.60398	#NUM!
TCONS_00034343	0	0	3.9506	#NUM!
TCONS_00034346	0	0	1.31291	#NUM!
TCONS_00034370	0	0	2.06476	#NUM!
TCONS_00034391	0	0	1.73648	#NUM!
TCONS_00034405	0	0	5.89077	#NUM!
TCONS_00034415	0	0	2.06476	#NUM!
TCONS_00034427	0	0	1.89101	#NUM!
TCONS_00034429	0	0	3.17731	#NUM!
TCONS_00034435	0	0	1.09357	#NUM!
TCONS_00034436	0	0	1.26441	#NUM!
TCONS_00034437	0	0	1.41796	#NUM!
TCONS_00034446	0	0	3.17731	#NUM!
TCONS_00034481	0	0	6.6919	#NUM!
TCONS_00034487	0	0	5.54317	#NUM!
TCONS_00034514	0	0	5.89077	#NUM!
TCONS_00034522	0	0	3.52657	#NUM!
TCONS_00034542	0	0	2.26065	#NUM!
TCONS_00034553	0	0	4.64673	#NUM!
TCONS_00034569	0	0	3.34593	#NUM!
TCONS_00034570	0	0	5.54317	#NUM!
TCONS_00034583	0	0	2.84273	#NUM!
TCONS_00034606	0	0	2.87217	#NUM!
TCONS_00034628	0	0	2.06476	#NUM!
TCONS_00034640	0	0	1.66549	#NUM!
TCONS_00034650	0	0	1.47485	#NUM!
TCONS_00034679	0	0	12.4501	#NUM!
TCONS_00034682	0	0	1.36403	#NUM!
TCONS_00034712	0	6.02546	24.8491	-2.04405
TCONS_00034718	0	0	3.01967	#NUM!
TCONS_00034721	0	0	4.38927	#NUM!
TCONS_00034740	0	0	2.60398	#NUM!
TCONS_00034759	0	0	3.01967	#NUM!
TCONS_00034761	0	0	1.36403	#NUM!
TCONS_00034798	0	0	5.22167	#NUM!
TCONS_00034811	0	0	4.92383	#NUM!
TCONS_00034837	0	0	1.6364	#NUM!
TCONS_00034926	0	0	3.92743	#NUM!
TCONS_00034972	2.17197	0	1.89101	#NUM!
TCONS_00035056	0	0	3.17731	#NUM!
TCONS_00035151	0	0	4.38927	#NUM!
TCONS_00035161	0	0	6.26717	#NUM!
TCONS_00035162	0	0	1.81153	#NUM!
TCONS_00035167	0	0	5.22167	#NUM!
TCONS_00035193	0	0	2.87217	#NUM!
TCONS_00035230	0	0	3.01967	#NUM!
TCONS_00035422	0	0	1.44948	#NUM!
TCONS_00035425	0	0	3.8936	#NUM!
TCONS_00035504	0	0	3.14409	#NUM!
TCONS_00035528	0	0	3.33254	#NUM!
TCONS_00035539	0	0	1.78372	#NUM!
TCONS_00035598	0	0	1.44948	#NUM!
TCONS_00035637	0	0	1.63868	#NUM!
TCONS_00035674	0	0	1.9468	#NUM!
TCONS_00035684	0	0	3.69397	#NUM!
TCONS_00035691	0	0	11.7812	#NUM!
TCONS_00035700	0	0	7.38797	#NUM!
TCONS_00035725	0	0	1.70912	#NUM!
TCONS_00035779	0	0	2.3906	#NUM!
TCONS_00035820	0	0	4.90553	#NUM!
TCONS_00035853	0	0	2.22169	#NUM!
TCONS_00035885	0	0	4.90553	#NUM!
TCONS_00035895	0	0	3.90277	#NUM!
TCONS_00035939	0	0	4.62907	#NUM!
TCONS_00035955	0	0	1.44948	#NUM!
TCONS_00035969	0	0	1.63807	#NUM!
TCONS_00035973	0	0	1.28372	#NUM!
TCONS_00035992	0	0	1.78372	#NUM!
TCONS_00036013	0	0	8.73777	#NUM!
TCONS_00036023	0	0	15.6314	#NUM!
TCONS_00036025	0	0	2.03592	#NUM!
TCONS_00036026	0	0	3.90277	#NUM!
TCONS_00036029	0	0	2.84273	#NUM!
TCONS_00036033	0	0	1.86283	#NUM!
TCONS_00036038	0	0	1.63807	#NUM!
TCONS_00036065	0	0	1.28895	#NUM!
TCONS_00036066	0	0.332676	1.91481	-2.52501
TCONS_00036068	0	0	3.49953	#NUM!
TCONS_00036076	0	0	5.5369	#NUM!
TCONS_00036105	0	0	4.62907	#NUM!
TCONS_00036106	0	0	2.45277	#NUM!
TCONS_00036124	0	0	1.33961	#NUM!
TCONS_00036195	0	0	2.31263	#NUM!
TCONS_00036199	0	0	6.10773	#NUM!
TCONS_00036201	0	0	2.23138	#NUM!
TCONS_00036223	0	0	6.29747	#NUM!
TCONS_00036243	0	0	2.99058	#NUM!
TCONS_00036252	0	0	1.44948	#NUM!
TCONS_00036259	0	0	2.33857	#NUM!
TCONS_00036279	0	0	9.81727	#NUM!
TCONS_00036288	0	0	1.86283	#NUM!
TCONS_00036297	0	0	3.90277	#NUM!
TCONS_00036303	0	0	3.90277	#NUM!
TCONS_00036305	0	0	4.62907	#NUM!
TCONS_00036311	0	0	1.99829	#NUM!
TCONS_00036316	0	0	2.84273	#NUM!
TCONS_00036326	0	0	6.2732	#NUM!
TCONS_00036333	0	0	4.36887	#NUM!
TCONS_00036338	0	0	6.63623	#NUM!
TCONS_00036339	0	0	1.36414	#NUM!
TCONS_00036347	0	0	1.70912	#NUM!
TCONS_00036348	0	0	4.36887	#NUM!
TCONS_00036351	0	0	6.63623	#NUM!
TCONS_00036360	0	0	1.86664	#NUM!
TCONS_00036367	0	0	1.57205	#NUM!
TCONS_00036370	0	0	1.86283	#NUM!
TCONS_00036384	0	0	1.70912	#NUM!
TCONS_00036391	0	0	3.90277	#NUM!
TCONS_00036405	0	0	1.74705	#NUM!
TCONS_00036406	0	0	3.90277	#NUM!
TCONS_00036410	0	1.89862	3.8936	-1.03616
TCONS_00036411	0	0	1.53857	#NUM!
TCONS_00036412	0	0	11.0738	#NUM!
TCONS_00036414	0	0	2.84273	#NUM!
TCONS_00036416	0	0	5.5369	#NUM!
TCONS_00036418	0	0	5.98117	#NUM!
TCONS_00036422	0	0	4.12723	#NUM!
TCONS_00036441	0	0	3.31811	#NUM!
TCONS_00036461	0	0	1.63868	#NUM!
TCONS_00036476	0	0	1.28895	#NUM!
TCONS_00036483	0	0	6.2732	#NUM!
TCONS_00036524	0	0	1.78372	#NUM!
TCONS_00036534	0	0	4.62907	#NUM!
TCONS_00036536	0	0	1.39305	#NUM!
TCONS_00036537	0	0	4.62907	#NUM!
TCONS_00036541	0	0	1.49202	#NUM!
TCONS_00036548	0	0	5.89057	#NUM!
TCONS_00036553	0	0	6.99907	#NUM!
TCONS_00036554	0	0	1.37689	#NUM!
TCONS_00036577	0	0	1.28895	#NUM!
TCONS_00036599	0	0	2.45277	#NUM!
TCONS_00036621	0	0	5.68547	#NUM!
TCONS_00036664	0	0	4.62907	#NUM!
TCONS_00036679	0	0	5.5369	#NUM!
TCONS_00036685	0	0	1.57205	#NUM!
TCONS_00036716	0	0	1.15285	#NUM!
TCONS_00036717	0	0	2.03592	#NUM!
TCONS_00036734	0	0	1.86664	#NUM!
TCONS_00036769	0	0	2.57451	#NUM!
TCONS_00036796	0	0	5.5369	#NUM!
TCONS_00036812	0	0	2.99058	#NUM!
TCONS_00036859	0	0	2.23138	#NUM!
TCONS_00036864	0	0	11.7812	#NUM!
TCONS_00036888	0	0	2.03592	#NUM!
TCONS_00036905	0	0	1.9468	#NUM!
TCONS_00036931	0	0	1.86283	#NUM!
TCONS_00036934	0	0	1.44948	#NUM!
TCONS_00036936	0	0	1.63868	#NUM!
TCONS_00036937	0	0	1.39305	#NUM!
TCONS_00036958	0	0	2.99058	#NUM!
TCONS_00036969	0	0	2.03592	#NUM!
TCONS_00036973	0	0	3.90277	#NUM!
TCONS_00037013	0	0	1.9468	#NUM!
TCONS_00037073	0	0	1.57205	#NUM!
TCONS_00037086	0	0	2.57451	#NUM!
TCONS_00037099	0	0	2.03592	#NUM!
TCONS_00037118	0	0	3.14874	#NUM!
TCONS_00037125	0	0	2.84273	#NUM!
TCONS_00037130	0	0	1.9468	#NUM!
TCONS_00037158	0	0	6.2732	#NUM!
TCONS_00037225	0	0	4.12723	#NUM!
TCONS_00037228	0	0	2.57451	#NUM!
TCONS_00037263	0	0	5.5369	#NUM!
TCONS_00037286	0	0	1.28895	#NUM!
TCONS_00037303	0	0	1.50905	#NUM!
TCONS_00037315	0	0	4.62907	#NUM!
TCONS_00037322	0	0	2.49329	#NUM!
TCONS_00037324	0	0	5.5369	#NUM!
TCONS_00037325	0	0	1.33961	#NUM!
TCONS_00037359	0	0	5.89057	#NUM!
TCONS_00037371	0	0	1.05705	#NUM!
TCONS_00037375	0	0	1.28895	#NUM!
TCONS_00037408	0	0	1.28895	#NUM!
TCONS_00037414	0	0	1.44751	#NUM!
TCONS_00037425	0	0	9.25813	#NUM!
TCONS_00037442	0	0	2.84273	#NUM!
TCONS_00037477	0	0	5.21047	#NUM!
TCONS_00037581	0	0	2.57451	#NUM!
TCONS_00037618	0	0	2.57451	#NUM!
TCONS_00037622	0	0	4.36887	#NUM!
TCONS_00037624	0	0	5.21047	#NUM!
TCONS_00037648	0	0	2.23138	#NUM!
TCONS_00037652	0	0	2.89897	#NUM!
TCONS_00037654	0	0	5.5369	#NUM!
TCONS_00037655	0	0	1.33961	#NUM!
TCONS_00037656	0	0	5.89057	#NUM!
TCONS_00037700	0	0	1.99829	#NUM!
TCONS_00037708	0	0	3.90277	#NUM!
TCONS_00037721	0	0	8.01567	#NUM!
TCONS_00037722	0	0	7.80553	#NUM!
TCONS_00037723	0	0	2.99058	#NUM!
TCONS_00037730	0	0	1.50905	#NUM!
TCONS_00037741	0	0	7.80553	#NUM!
TCONS_00037809	0	0	2.33857	#NUM!
TCONS_00037832	0	0	5.68547	#NUM!
TCONS_00037872	0	0	2.13064	#NUM!
TCONS_00037890	0	0	1.78372	#NUM!
TCONS_00037910	0	0	2.03592	#NUM!
TCONS_00037916	0	0	4.26127	#NUM!
TCONS_00037956	0	0	1.72927	#NUM!
TCONS_00037961	0	0	2.70438	#NUM!
TCONS_00037984	0	0	2.45277	#NUM!
TCONS_00037985	0	0	2.48181	#NUM!
TCONS_00038008	0	0	4.26127	#NUM!
TCONS_00038011	0	0	1.57205	#NUM!
TCONS_00038026	0	0	6.99907	#NUM!
TCONS_00038086	0	0	2.67922	#NUM!
TCONS_00038106	0	0	6.2732	#NUM!
TCONS_00038129	0	0	11.0738	#NUM!
TCONS_00038133	0	0	2.84273	#NUM!
TCONS_00038169	0	0	4.62907	#NUM!
TCONS_00038192	0	0	2.45277	#NUM!
TCONS_00038217	0	0	8.25447	#NUM!
TCONS_00038219	0	0	5.5369	#NUM!
TCONS_00038227	0	0	2.70438	#NUM!
TCONS_00038231	0	0	2.84273	#NUM!
TCONS_00038246	0	0	1.70912	#NUM!
TCONS_00038247	0	0	5.21047	#NUM!
TCONS_00038252	0	0	1.36414	#NUM!
TCONS_00038277	0	0	1.57205	#NUM!
TCONS_00038293	0	0	8.25447	#NUM!
TCONS_00038295	0	0	3.90277	#NUM!
TCONS_00038296	0	0	1.39305	#NUM!
TCONS_00038298	0	0	4.62907	#NUM!
TCONS_00038308	0	0	3.49953	#NUM!
TCONS_00038322	0	0	3.49953	#NUM!
TCONS_00038339	0	0	4.36887	#NUM!
TCONS_00038373	0	0	1.50905	#NUM!
TCONS_00038394	0	1.48512	4.52717	-1.60803
TCONS_00038399	0	0	2.70438	#NUM!
TCONS_00038401	0	0	5.5369	#NUM!
TCONS_00038402	0	0	2.03592	#NUM!
TCONS_00038407	0	0	2.33857	#NUM!
TCONS_00038415	0	0	6.2732	#NUM!
TCONS_00038428	0	0	2.84273	#NUM!
TCONS_00038435	0	0	1.50905	#NUM!
TCONS_00038441	0	0	9.25813	#NUM!
TCONS_00038450	0	0	1.9468	#NUM!
TCONS_00038477	0	0	3.456	#NUM!
TCONS_00038490	0	0	1.86283	#NUM!
TCONS_00038511	0	0	5.5369	#NUM!
TCONS_00038512	0	0	1.74705	#NUM!
TCONS_00038513	0	0	1.70912	#NUM!
TCONS_00038535	0	0	6.99907	#NUM!
TCONS_00038540	0	0	2.33857	#NUM!
TCONS_00038547	0	0	4.36887	#NUM!
TCONS_00038548	0	0	4.07183	#NUM!
TCONS_00038564	0	0	4.90863	#NUM!
TCONS_00038566	0	0	1.63868	#NUM!
TCONS_00038629	0	0	15.6314	#NUM!
TCONS_00038681	0	0	4.90863	#NUM!
TCONS_00038729	0	0	2.99058	#NUM!
TCONS_00038730	0	0	6.2732	#NUM!
TCONS_00038744	0	0	2.03592	#NUM!
TCONS_00038747	0	0	1.44751	#NUM!
TCONS_00038793	0	0	2.33857	#NUM!
TCONS_00038800	0	0	2.03592	#NUM!
TCONS_00038817	0	0	12.5464	#NUM!
TCONS_00038847	0	0	11.7812	#NUM!
TCONS_00038848	0	0	5.89057	#NUM!
TCONS_00038858	0	0	1.93087	#NUM!
TCONS_00038875	0	0	2.5779	#NUM!
TCONS_00038878	0	0	3.90277	#NUM!
TCONS_00038880	0	0	1.57205	#NUM!
TCONS_00038881	0	0	3.27736	#NUM!
TCONS_00038882	0	0	4.90863	#NUM!
TCONS_00038917	0	0	2.45277	#NUM!
TCONS_00038929	0	0	1.39305	#NUM!
TCONS_00038968	0	0	1.93087	#NUM!
TCONS_00038984	0	0	5.5369	#NUM!
TCONS_00038996	0	0	2.03592	#NUM!
TCONS_00039000	0	0	1.78372	#NUM!
TCONS_00039014	0	0	10.4209	#NUM!
TCONS_00039030	0	0	2.70438	#NUM!
TCONS_00039039	0	0	3.69397	#NUM!
TCONS_00039064	0	0	1.57205	#NUM!
TCONS_00039161	0	0	2.47416	#NUM!
TCONS_00039208	0	0	3.7881	#NUM!
TCONS_00039225	0	0	1.56624	#NUM!
TCONS_00039330	0	0	2.13985	#NUM!
TCONS_00039380	0	0	3.41223	#NUM!
TCONS_00039414	0	0	3.7881	#NUM!
TCONS_00039450	0	0	1.95017	#NUM!
TCONS_00039489	0	0	4.94833	#NUM!
TCONS_00039510	0	0	4.25537	#NUM!
TCONS_00039517	0	0	1.95017	#NUM!
TCONS_00039534	0	0	3.20646	#NUM!
TCONS_00039636	0	0	5.70124	#NUM!
TCONS_00039651	0	0	3.7881	#NUM!
TCONS_00039731	0	0	1.78256	#NUM!
TCONS_00039736	0	0	2.04209	#NUM!
TCONS_00039813	0	0	3.7881	#NUM!
TCONS_00039826	0	0	1.23106	#NUM!
TCONS_00039839	0	0	2.73712	#NUM!
TCONS_00039851	0	0	2.35531	#NUM!
TCONS_00039873	0	0	3.7881	#NUM!
TCONS_00039879	0	0	6.77323	#NUM!
TCONS_00039890	0	0	3.41223	#NUM!
TCONS_00039891	0	0	1.23106	#NUM!
TCONS_00039899	0.949235	0.525751	1.26826	-1.2704
TCONS_00039904	0	0	1.33063	#NUM!
TCONS_00039914	0	0	1.29273	#NUM!
TCONS_00039915	0	0	4.51743	#NUM!
TCONS_00039932	0	0	1.63411	#NUM!
TCONS_00039938	0	0	1.86379	#NUM!
TCONS_00039972	27.546	24.5644	11.906	1.04487
TCONS_00039980	0	0	1.27952	#NUM!
TCONS_00040002	0	0	4.25537	#NUM!
TCONS_00040030	0	0	4.25537	#NUM!
TCONS_00040033	0	0	2.35531	#NUM!
TCONS_00040037	0	0	2.46212	#NUM!
TCONS_00040046	0	0	1.51774	#NUM!
TCONS_00040052	0	0	1.70612	#NUM!
TCONS_00040075	0	0	1.86379	#NUM!
TCONS_00040081	0	0	3.20646	#NUM!
TCONS_00040089	0	0	3.7881	#NUM!
TCONS_00040093	0	0	3.0388	#NUM!
TCONS_00040101	0	0	1.95017	#NUM!
TCONS_00040146	0	0	2.60123	#NUM!
TCONS_00040154	0	0	1.63411	#NUM!
TCONS_00040162	0	0	2.88268	#NUM!
TCONS_00040164	0	0	2.13985	#NUM!
TCONS_00040172	0	0	8.51077	#NUM!
TCONS_00040204	0	0	1.23106	#NUM!
TCONS_00040211	0	0	1.70612	#NUM!
TCONS_00040234	0	0	3.5554	#NUM!
TCONS_00040241	0.00068736	0.000687631	6.03471	-13.0994
TCONS_00040246	0	0	2.88268	#NUM!
TCONS_00040248	0	0	2.04209	#NUM!
TCONS_00040251	0	0	2.04209	#NUM!
TCONS_00040260	0	0	7.57617	#NUM!
TCONS_00040263	0	0	1.97643	#NUM!
TCONS_00040272	0	0	2.60123	#NUM!
TCONS_00040285	0	0	2.24408	#NUM!
TCONS_00040286	0	0	2.60123	#NUM!
TCONS_00040296	0	0	2.60123	#NUM!
TCONS_00040302	0	0	3.20646	#NUM!
TCONS_00040341	0	0	4.25537	#NUM!
TCONS_00040344	0	0	1.56624	#NUM!
TCONS_00040355	0	0	4.25537	#NUM!
TCONS_00040357	0	0	1.50222	#NUM!
TCONS_00040364	0	0	5.47423	#NUM!
TCONS_00040368	0	0	5.20247	#NUM!
TCONS_00040384	0	0	2.47416	#NUM!
TCONS_00040393	0	0	4.25537	#NUM!
TCONS_00040411	0	0	2.88268	#NUM!
TCONS_00040422	0	0	2.35531	#NUM!
TCONS_00040423	0	0	3.20646	#NUM!
TCONS_00040453	0	0	1.63411	#NUM!
TCONS_00040552	0	0	1.23106	#NUM!
TCONS_00040595	0	0	5.16741	#NUM!
TCONS_00040599	0	0	1.70612	#NUM!
TCONS_00040631	0	0	4.7106	#NUM!
TCONS_00040660	0	0	2.13985	#NUM!
TCONS_00040668	0	0	4.25537	#NUM!
TCONS_00040677	0	0	2.24408	#NUM!
TCONS_00040715	0	0	2.47416	#NUM!
TCONS_00040731	0	0	1.50222	#NUM!
TCONS_00040738	0	0	3.20646	#NUM!
TCONS_00040749	0	0	4.7106	#NUM!
TCONS_00040773	0	0	1.95017	#NUM!
TCONS_00040794	0	0	3.3866	#NUM!
TCONS_00040805	4.23323	0	4.25537	#NUM!
TCONS_00040819	0	0	2.66126	#NUM!
TCONS_00040963	0	0	1.38524	#NUM!
TCONS_00040996	1.31229	0	2.55904	#NUM!
TCONS_00041074	0	0	4.01267	#NUM!
TCONS_00041093	0	0	1.44174	#NUM!
TCONS_00041113	0	0	1.86379	#NUM!
TCONS_00041115	0	0	2.88268	#NUM!
TCONS_00041145	0	0	4.51743	#NUM!
TCONS_00041149	0	0	5.76537	#NUM!
TCONS_00041150	0	0	6.77323	#NUM!
TCONS_00041163	0	0	2.60123	#NUM!
TCONS_00041198	0	0	2.24408	#NUM!
TCONS_00041211	0	0	1.44174	#NUM!
TCONS_00041226	0	0	4.7106	#NUM!
TCONS_00041228	0	0	4.50663	#NUM!
TCONS_00041241	0.355757	0.383913	1.38717	-1.85329
TCONS_00041258	0	0	1.84472	#NUM!
TCONS_00041281	0	0	4.25537	#NUM!
TCONS_00041283	0	0	4.2797	#NUM!
TCONS_00041342	0	0	4.48817	#NUM!
TCONS_00041343	0	0	12.7661	#NUM!
TCONS_00041345	0	0	2.04209	#NUM!
TCONS_00041367	0	0	4.51743	#NUM!
TCONS_00041369	6.35494e-07	0.292052	2.75982	-3.24028
TCONS_00041382	0	0	1.56624	#NUM!
TCONS_00041385	0	0	2.73712	#NUM!
TCONS_00041396	0	0	7.57617	#NUM!
TCONS_00041413	0	0	2.1412	#NUM!
TCONS_00041420	0	0	1.27952	#NUM!
TCONS_00041500	0	0	4.51743	#NUM!
TCONS_00041505	0	0	1.44174	#NUM!
TCONS_00041515	0	0	1.27952	#NUM!
TCONS_00041524	0	0	2.73712	#NUM!
TCONS_00041544	0	0	3.5799	#NUM!
TCONS_00041554	0	0	2.12197	#NUM!
TCONS_00041583	0	0	2.73712	#NUM!
TCONS_00041584	0	0	2.24408	#NUM!
TCONS_00041615	0	0	4.51743	#NUM!
TCONS_00041624	0	0	2.04209	#NUM!
TCONS_00041626	0	0	2.35531	#NUM!
TCONS_00041627	0	0	3.3866	#NUM!
TCONS_00041629	0	0	3.7881	#NUM!
TCONS_00041645	0	0	2.73712	#NUM!
TCONS_00041646	0	0	1.44174	#NUM!
TCONS_00041661	0	0	4.51743	#NUM!
TCONS_00041677	0	0	1.86379	#NUM!
TCONS_00041679	0	0	6.0776	#NUM!
TCONS_00041681	0	0	1.23348	#NUM!
TCONS_00041682	0	0	1.44174	#NUM!
TCONS_00041691	0	0	1.70612	#NUM!
TCONS_00041703	2.7601	0	2.73712	#NUM!
TCONS_00041721	0	0	1.56624	#NUM!
TCONS_00041780	0	0	8.02533	#NUM!
TCONS_00041806	0	0	2.88349	#NUM!
TCONS_00041807	0	0	2.73712	#NUM!
TCONS_00041844	0	0	4.2797	#NUM!
TCONS_00041848	0	0	1.38462	#NUM!
TCONS_00041850	0	0	2.88268	#NUM!
TCONS_00041955	0	0	2.60123	#NUM!
TCONS_00041961	0	0	2.73712	#NUM!
TCONS_00041970	0	0	1.78256	#NUM!
TCONS_00041978	0	0	1.50222	#NUM!
TCONS_00042022	0	0	7.15977	#NUM!
TCONS_00042030	0	0	1.33063	#NUM!
TCONS_00042033	0	0	3.20646	#NUM!
TCONS_00042056	0	0	2.73712	#NUM!
TCONS_00042084	0	0	2.73712	#NUM!
TCONS_00042119	0	0	4.25537	#NUM!
TCONS_00042125	0	0	1.50222	#NUM!
TCONS_00042151	0	0	1.38462	#NUM!
TCONS_00042206	0	0	1.50222	#NUM!
TCONS_00042209	0	0	3.20646	#NUM!
TCONS_00042239	0	0	3.7881	#NUM!
TCONS_00042243	0	0	1.50222	#NUM!
TCONS_00042245	0	0	1.23106	#NUM!
TCONS_00042265	0	0	2.35531	#NUM!
TCONS_00042271	0	0	2.88268	#NUM!
TCONS_00042313	0	0	6.0776	#NUM!
TCONS_00042318	0	0	1.95017	#NUM!
TCONS_00042341	0	0	2.88268	#NUM!
TCONS_00042375	0	0	12.038	#NUM!
TCONS_00042378	0	0	4.01267	#NUM!
TCONS_00042393	0	0	2.13985	#NUM!
TCONS_00042409	0	0	2.60123	#NUM!
TCONS_00042426	0	0	2.04209	#NUM!
TCONS_00042429	0	0	7.57617	#NUM!
TCONS_00042451	0	0	1.50222	#NUM!
TCONS_00042469	0	0	1.78256	#NUM!
TCONS_00042491	0	0	3.5651	#NUM!
TCONS_00042513	0	0	6.41293	#NUM!
TCONS_00042529	0	0	2.24408	#NUM!
TCONS_00042557	0	0	1.56624	#NUM!
TCONS_00042566	0	0	1.33063	#NUM!
TCONS_00042581	0	0	1.56624	#NUM!
TCONS_00042609	0	0	3.5799	#NUM!
TCONS_00042611	0	0	2.88268	#NUM!
TCONS_00042613	0	0	2.73712	#NUM!
TCONS_00042622	0	0	1.78256	#NUM!
TCONS_00042644	0	0	1.27952	#NUM!
TCONS_00042652	0	0	5.47423	#NUM!
TCONS_00042654	0	0	1.70612	#NUM!
TCONS_00042659	0	0	3.90033	#NUM!
TCONS_00042724	0	0	3.20646	#NUM!
TCONS_00042743	0	0	3.5799	#NUM!
TCONS_00042744	0	0	1.44174	#NUM!
TCONS_00042748	0	0	2.13985	#NUM!
TCONS_00042751	0	0	3.7881	#NUM!
TCONS_00043486	1.25848	0.713477	0	#DIV/0!
TCONS_00043523	2.10617	0	0.793617	#NUM!
TCONS_00043998	2.00032	1.78419	0.689577	1.37149
TCONS_00043999	17.3936	36.3645	6.78544	2.42201
TCONS_00044052	4.38113	3.17248	0	#DIV/0!
TCONS_00044100	1.70202	0.314808	0	#DIV/0!
TCONS_00044180	2.06255	2.24612	0.914534	1.29633
TCONS_00044192	4.62007	0	3.72007	#NUM!
TCONS_00044194	35.7934	17.8415	8.89437	1.00427
TCONS_00044544	73.7204	0.252752	0	#DIV/0!
TCONS_00044593	0	0	6.29747	#NUM!
TCONS_00044869	4.87617	0	3.69397	#NUM!
TCONS_00044993	1.04804	0.774825	0.193472	2.00175
TCONS_00045048	1.28074	0	0.965437	#NUM!
TCONS_00045437	1.92019	1.41978	0	#DIV/0!
TCONS_00045644	1.32535	0.984267	0	#DIV/0!
TCONS_00045669	7.72637	0	1.50222	#NUM!
TCONS_00045848	1.21756	1.5249	0.684503	1.15558
TCONS_00046101	0	0	2.22169	#NUM!
TCONS_00046221	1.28074	0.96674	0	#DIV/0!
TCONS_00046540	1.77524	0	1.41796	#NUM!
TCONS_00046549	1.99875	1.48512	0	#DIV/0!
TCONS_00046966	1.23822	0	1.97223	#NUM!
TCONS_00047169	5.13439	1.18698	0	#DIV/0!
TCONS_00047190	21.4946	6.03696	1.63411	1.88532
TCONS_00047616	1.17209	1.42756	0.699249	1.02967
TCONS_00047671	2.89857	7.73088	1.76781	2.12867
TCONS_00047737	6.10783	4.37967	0	#DIV/0!
TCONS_00047860	2.57546	3.79723	0	#DIV/0!
TCONS_00048786	7.4549	11.7704	0	#DIV/0!
TCONS_00048981	0.0317584	1.79683	0.839919	1.09713
TCONS_00049098	2.93847	0	1.26441	#NUM!
TCONS_00049235	4.4246	3.20229	0	#DIV/0!
TCONS_00049290	2.82914	3.65163	0.512854	2.83192
TCONS_00049361	1.63489	1.95738	0.684893	1.51497
TCONS_00049385	0.680045	1.61132	0.71856	1.16506
TCONS_00049445	12.0609	0	13.3291	#NUM!
TCONS_00049580	14.9098	11.9338	0	#DIV/0!
TCONS_00049740	3.5974	2.86944	0	#DIV/0!
TCONS_00050212	0	2.03714	0	#DIV/0!
TCONS_00051023	104.144	149.553	45.1727	1.72714
TCONS_00051409	2.36555	0	2.06476	#NUM!
TCONS_00051540	1.27582	2.9122	1.09357	1.41306
TCONS_00051692	5.54824	3.07024	1.09357	1.48931
TCONS_00052621	1.6099	1.52205	0	#DIV/0!
TCONS_00052789	0.602027	0.695977	1.40492	-1.01338
TCONS_00053309	1.60078	0	2.15972	#NUM!
TCONS_00053381	1.81708	0	1.78256	#NUM!
TCONS_00054000	9.71186	9.12038	2.89655	1.65476
TCONS_00054290	1.51118	3.77247e-20	1.32384	-64.9278
TCONS_00054325	0.501087	2.82236	7.07623	-1.32608
TCONS_00055232	1.55601	0.47346	0	#DIV/0!
TCONS_00055345	5.74771	3.19336	6.79453	-1.0893
TCONS_00055401	0	0	3.3866	#NUM!
TCONS_00055513	1.31229	3.20421	0	#DIV/0!
TCONS_00055579	0.646851	1.87366	0.69972	1.42101
TCONS_00055633	3.3935	3.98473	0	#DIV/0!
TCONS_00055976	2.27505	0	2.24408	#NUM!
TCONS_00056171	1.60078	0	1.56624	#NUM!
TCONS_00056533	0.904003	1.13353	0.365665	1.63223
TCONS_00056645	0	0	2.45277	#NUM!
TCONS_00056994	0	1.36534	0	#DIV/0!
TCONS_00056995	0	1.41978	0	#DIV/0!
TCONS_00056998	0	2.17203	0	#DIV/0!
TCONS_00057002	0	9.47643	0	#DIV/0!
TCONS_00057003	0	2.62564	0	#DIV/0!
TCONS_00057004	0	6.7756	0	#DIV/0!
TCONS_00057069	0	2.75831	0	#DIV/0!
TCONS_00057086	0	1.81788	0	#DIV/0!
TCONS_00057098	0	2.95446	0	#DIV/0!
TCONS_00057128	0	7.1483	0	#DIV/0!
TCONS_00057129	0	12.0971	0	#DIV/0!
TCONS_00057158	0	3.21396	0	#DIV/0!
TCONS_00057165	0	4.22077	0	#DIV/0!
TCONS_00057192	0	5.0024	0	#DIV/0!
TCONS_00057201	0	6.04857	0	#DIV/0!
TCONS_00057227	0	6.04857	0	#DIV/0!
TCONS_00057260	0	5.0279	0	#DIV/0!
TCONS_00057264	0	5.34133	0	#DIV/0!
TCONS_00057276	0	1.31373	0	#DIV/0!
TCONS_00057277	0	3.77423	0	#DIV/0!
TCONS_00057327	0	0	3.01967	#NUM!
TCONS_00057338	0	2.90005	0	#DIV/0!
TCONS_00057391	0	1.63114	0	#DIV/0!
TCONS_00057411	0	3.9893	0	#DIV/0!
TCONS_00057421	0	2.27494	0	#DIV/0!
TCONS_00057427	1.36389	3.3399	0	#DIV/0!
TCONS_00057431	0	3.57417	0	#DIV/0!
TCONS_00057456	0	1.56938	0	#DIV/0!
TCONS_00057464	0	2.90005	0	#DIV/0!
TCONS_00057503	0	1.53793	0	#DIV/0!
TCONS_00057504	0	1.66995	0	#DIV/0!
TCONS_00057519	0	1.94236	0.512792	1.92136
TCONS_00057549	1.52748	3.41019	0	#DIV/0!
TCONS_00057585	0	2.07527	0	#DIV/0!
TCONS_00057606	0	2.94852	0	#DIV/0!
TCONS_00057608	0	5.68093	0	#DIV/0!
TCONS_00057643	0	2.90005	0	#DIV/0!
TCONS_00057647	0	5.0279	0	#DIV/0!
TCONS_00057648	0	1.89862	0	#DIV/0!
TCONS_00057667	0	1.81788	0	#DIV/0!
TCONS_00057675	0	3.21396	0	#DIV/0!
TCONS_00057723	0	2.07527	0	#DIV/0!
TCONS_00057812	0	2.17203	0	#DIV/0!
TCONS_00057833	0	1.89862	0	#DIV/0!
TCONS_00057845	0	5.25127	0	#DIV/0!
TCONS_00057856	0	2.3845	0	#DIV/0!
TCONS_00057890	0	2.17203	0	#DIV/0!
TCONS_00057912	0	8.94	0	#DIV/0!
TCONS_00057913	0	3.16383	0	#DIV/0!
TCONS_00057958	0	3.9893	0	#DIV/0!
TCONS_00057965	0	2.5012	0	#DIV/0!
TCONS_00057981	0	4.47	0	#DIV/0!
TCONS_00057987	0	2.07527	0	#DIV/0!
TCONS_00058061	0	4.22077	0	#DIV/0!
TCONS_00058066	0	1.96853	0	#DIV/0!
TCONS_00058074	4.26029	4.08453	1.76437	1.21101
TCONS_00058079	0	3.3399	0	#DIV/0!
TCONS_00058102	0	10.0558	0	#DIV/0!
TCONS_00058104	0	1.89862	0	#DIV/0!
TCONS_00058127	0	1.89862	0	#DIV/0!
TCONS_00058132	0	2.27494	0	#DIV/0!
TCONS_00058146	0	4.15053	0	#DIV/0!
TCONS_00058148	0	1.41978	0	#DIV/0!
TCONS_00058170	0	2.90005	0	#DIV/0!
TCONS_00058172	0	1.98428	0	#DIV/0!
TCONS_00058183	0	10.6827	0	#DIV/0!
TCONS_00058185	0	8.84967	0	#DIV/0!
TCONS_00058189	0	5.68093	0	#DIV/0!
TCONS_00058191	0.809815	2.01755	0.779057	1.3728
TCONS_00058194	0	2.17203	0	#DIV/0!
TCONS_00058214	0	1.41978	0	#DIV/0!
TCONS_00058224	0	7.1535	0	#DIV/0!
TCONS_00058259	1.43032	1.96608	0.18981	3.3727
TCONS_00058334	0	2.62746	0	#DIV/0!
TCONS_00058349	0	2.62746	0	#DIV/0!
TCONS_00058381	0	2.17203	0	#DIV/0!
TCONS_00058387	0	3.21396	0	#DIV/0!
TCONS_00058393	0	5.0279	0	#DIV/0!
TCONS_00058400	0	6.77645	0	#DIV/0!
TCONS_00058433	0	1.84085	0	#DIV/0!
TCONS_00058449	0	2.3484	0	#DIV/0!
TCONS_00058457	0	5.0279	0	#DIV/0!
TCONS_00058458	0	2.27494	0	#DIV/0!
TCONS_00058474	0	6.7756	0	#DIV/0!
TCONS_00058475	0	5.68093	0	#DIV/0!
TCONS_00058485	0	1.43343	0	#DIV/0!
TCONS_00058509	0	5.25127	0	#DIV/0!
TCONS_00058513	0	4.22077	0	#DIV/0!
TCONS_00058559	0	4.73823	0	#DIV/0!
TCONS_00058566	0	2.27494	0	#DIV/0!
TCONS_00058569	0	2.90005	0	#DIV/0!
TCONS_00058572	0	1.74176	0	#DIV/0!
TCONS_00058574	0	2.10922	0	#DIV/0!
TCONS_00058577	0	3.9893	0	#DIV/0!
TCONS_00058582	0	2.62564	0	#DIV/0!
TCONS_00058601	0	1.66995	0	#DIV/0!
TCONS_00058612	0.26694	1.47775	0.262576	2.49259
TCONS_00058663	0	5.34133	0	#DIV/0!
TCONS_00058697	0	4.22077	0	#DIV/0!
TCONS_00058712	0	3.9893	0	#DIV/0!
TCONS_00058719	0	3.9893	0	#DIV/0!
TCONS_00058732	0	3.57417	0	#DIV/0!
TCONS_00058775	0	1.89862	0	#DIV/0!
TCONS_00058805	0	3.77423	0	#DIV/0!
TCONS_00058816	0	2.07527	0	#DIV/0!
TCONS_00058820	0	3.77423	0	#DIV/0!
TCONS_00058908	0	7.9786	0	#DIV/0!
TCONS_00058962	0	1.26477	0	#DIV/0!
TCONS_00059062	0	1.43343	0	#DIV/0!
TCONS_00059074	0	6.04857	0	#DIV/0!
TCONS_00059076	0	5.0279	0	#DIV/0!
TCONS_00059082	0	5.0279	0	#DIV/0!
TCONS_00059105	0	1.81788	3.72567	-1.03524
TCONS_00059110	0	2.95446	0	#DIV/0!
TCONS_00059123	0	2.62564	0	#DIV/0!
TCONS_00059133	0.03182	1.9651	0.569493	1.78685
TCONS_00059152	0	5.0279	0	#DIV/0!
TCONS_00059163	0	1.41978	0	#DIV/0!
TCONS_00059188	0	4.47	0	#DIV/0!
TCONS_00059200	0	2.3845	0	#DIV/0!
TCONS_00059211	0	1.41978	0	#DIV/0!
TCONS_00059246	0	6.42793	0	#DIV/0!
TCONS_00059286	0	1.98428	0	#DIV/0!
TCONS_00059296	0	2.90005	0	#DIV/0!
TCONS_00059308	0	2.3845	0	#DIV/0!
TCONS_00059318	0	4.47	0	#DIV/0!
TCONS_00059319	0	3.05166	0	#DIV/0!
TCONS_00059344	0	3.57417	0	#DIV/0!
TCONS_00059347	0	1.31097	0	#DIV/0!
TCONS_00059360	0	6.8248	0	#DIV/0!
TCONS_00059443	2.17195	5.5166	0	#DIV/0!
TCONS_00059475	0	1.53793	0	#DIV/0!
TCONS_00059493	0	2.75831	0	#DIV/0!
TCONS_00059494	0	2.3845	0	#DIV/0!
TCONS_00059497	0	1.89862	0	#DIV/0!
TCONS_00059505	0	1.60211	0	#DIV/0!
TCONS_00059581	0	1.74176	0	#DIV/0!
TCONS_00059591	0	3.07586	0	#DIV/0!
TCONS_00059606	0	0	4.31943	#NUM!
TCONS_00059686	0	1.84085	0	#DIV/0!
TCONS_00059691	0	2.75831	0	#DIV/0!
TCONS_00059693	0	3.9893	0	#DIV/0!
TCONS_00059703	0	6.04857	0	#DIV/0!
TCONS_00059716	0	3.05166	0	#DIV/0!
TCONS_00059743	0	6.04857	0	#DIV/0!
TCONS_00059784	0	3.05166	0	#DIV/0!
TCONS_00059818	0	2.73067	0	#DIV/0!
TCONS_00059836	0	4.73823	0	#DIV/0!
TCONS_00059839	0	2.62564	0	#DIV/0!
TCONS_00059844	0	0	4.01267	#NUM!
TCONS_00059886	0	2.27494	0	#DIV/0!
TCONS_00059891	0	5.5166	0	#DIV/0!
TCONS_00059897	0	4.22077	0	#DIV/0!
TCONS_00059899	0	1.89862	0	#DIV/0!
TCONS_00059900	0	6.04857	0	#DIV/0!
TCONS_00059934	0	3.05166	0	#DIV/0!
TCONS_00059952	0	3.21396	0	#DIV/0!
TCONS_00059962	0	3.05166	0	#DIV/0!
TCONS_00059965	0	1.98428	0	#DIV/0!
TCONS_00059969	0	3.57417	0	#DIV/0!
TCONS_00060014	0	2.75831	0	#DIV/0!
TCONS_00060066	0	5.0279	0	#DIV/0!
TCONS_00060069	0	11.3619	0	#DIV/0!
TCONS_00060078	0	1.41978	0	#DIV/0!
TCONS_00060081	0	3.9893	0	#DIV/0!
TCONS_00060089	0	1.98428	0	#DIV/0!
TCONS_00060101	0	5.0279	0	#DIV/0!
TCONS_00060118	0	5.68093	0	#DIV/0!
TCONS_00060135	0	3.05166	0	#DIV/0!
TCONS_00060180	0	1.31373	0	#DIV/0!
TCONS_00060181	0	4.47	0	#DIV/0!
TCONS_00060188	0	1.53793	0	#DIV/0!
TCONS_00060189	0	2.90005	0	#DIV/0!
TCONS_00060190	0	1.3726	0	#DIV/0!
TCONS_00060192	0	1.36534	0	#DIV/0!
TCONS_00060208	0	6.04857	0	#DIV/0!
TCONS_00060230	0	3.21396	0	#DIV/0!
TCONS_00060251	0	1.43343	0	#DIV/0!
TCONS_00060261	0	3.21396	0	#DIV/0!
TCONS_00060298	0	5.68093	0	#DIV/0!
TCONS_00060322	1.01535	0.382403	0	#DIV/0!
TCONS_00060325	0	3.57417	0	#DIV/0!
TCONS_00060352	0	3.21396	0	#DIV/0!
TCONS_00060356	0	1.98428	0	#DIV/0!
TCONS_00060358	0	1.81788	0	#DIV/0!
TCONS_00060366	0	5.68093	0	#DIV/0!
TCONS_00060390	0	4.47	0	#DIV/0!
TCONS_00060403	0	4.47	0	#DIV/0!
TCONS_00060469	0	2.62564	0	#DIV/0!
TCONS_00060495	0	3.3878	0	#DIV/0!
TCONS_00060508	0	5.34133	0	#DIV/0!
TCONS_00060522	1.31813	1.24194	0.608522	1.02921
TCONS_00060557	0	1.53793	0	#DIV/0!
TCONS_00060570	0	1.88643	0	#DIV/0!
TCONS_00060577	0	2.27494	0	#DIV/0!
TCONS_00060580	0	1.60211	0	#DIV/0!
TCONS_00060644	0	2.62564	0	#DIV/0!
TCONS_00060650	0	1.74176	0	#DIV/0!
TCONS_00060679	0	5.68093	0	#DIV/0!
TCONS_00060689	0	3.07586	0	#DIV/0!
TCONS_00060703	0	4.47	0	#DIV/0!
TCONS_00060715	0	1.47723	0	#DIV/0!
TCONS_00060719	0	2.5012	0	#DIV/0!
TCONS_00060758	0	5.68093	0	#DIV/0!
TCONS_00060928	0	8.7593	0	#DIV/0!
TCONS_00060956	0	1.96646	0.679253	1.53358
TCONS_00061001	0	3.34007	0	#DIV/0!
TCONS_00061028	0	4.63637	0	#DIV/0!
TCONS_00061059	0	5.8852	0	#DIV/0!
TCONS_00061069	0	2.26369	0	#DIV/0!
TCONS_00061087	0	1.74417	0	#DIV/0!
TCONS_00061093	0	2.13753	0	#DIV/0!
TCONS_00061094	0	2.60388	0	#DIV/0!
TCONS_00061108	0	3.17248	0	#DIV/0!
TCONS_00061151	0	4.37967	0	#DIV/0!
TCONS_00061169	0	3.34787	0	#DIV/0!
TCONS_00061206	0	1.48512	0	#DIV/0!
TCONS_00061232	0	1.42873	0	#DIV/0!
TCONS_00061234	0	3.91867	0	#DIV/0!
TCONS_00061235	0	2.37007	0	#DIV/0!
TCONS_00061254	0	5.53557	0	#DIV/0!
TCONS_00061286	0	8.7593	0	#DIV/0!
TCONS_00061293	0	1.54464	0	#DIV/0!
TCONS_00061305	0	2.75048	0	#DIV/0!
TCONS_00061308	0	3.79467	0	#DIV/0!
TCONS_00061320	0	1.42873	0	#DIV/0!
TCONS_00061328	0	4.91317	0	#DIV/0!
TCONS_00061358	0	3.34007	0	#DIV/0!
TCONS_00061359	0	2.26369	0	#DIV/0!
TCONS_00061395	0	2.06952	0	#DIV/0!
TCONS_00061399	0	0	12.5464	#NUM!
TCONS_00061400	0	3.01588	0	#DIV/0!
TCONS_00061432	0	5.53557	0	#DIV/0!
TCONS_00061435	0	2.37007	0	#DIV/0!
TCONS_00061450	0	2.73234	0	#DIV/0!
TCONS_00061491	0	5.21213	0	#DIV/0!
TCONS_00061519	0	5.21213	0	#DIV/0!
TCONS_00061557	0	5.21213	0	#DIV/0!
TCONS_00061573	0	1.81854	0	#DIV/0!
TCONS_00061578	0	3.17248	0	#DIV/0!
TCONS_00061598	0	3.71203	0	#DIV/0!
TCONS_00061601	0	1.98087	0	#DIV/0!
TCONS_00061616	0	2.48327	0	#DIV/0!
TCONS_00061627	0	1.89734	0	#DIV/0!
TCONS_00061635	0	4.14077	0	#DIV/0!
TCONS_00061642	0	4.91317	0	#DIV/0!
TCONS_00061647	0	1.81854	0	#DIV/0!
TCONS_00061661	0	4.37967	0	#DIV/0!
TCONS_00061710	0	3.34007	0	#DIV/0!
TCONS_00061769	0	2.73234	0	#DIV/0!
TCONS_00061771	0	2.37395	0	#DIV/0!
TCONS_00061774	0	5.53557	0	#DIV/0!
TCONS_00061796	0	4.63637	0	#DIV/0!
TCONS_00061825	0	1.60752	0	#DIV/0!
TCONS_00061829	0	3.01588	0	#DIV/0!
TCONS_00061830	0	11.0711	0	#DIV/0!
TCONS_00061881	0	1.32449	0	#DIV/0!
TCONS_00061899	0	1.54464	0	#DIV/0!
TCONS_00061926	0	4.14077	0	#DIV/0!
TCONS_00061941	0	3.34007	0	#DIV/0!
TCONS_00061960	0	1.81854	0	#DIV/0!
TCONS_00061970	0	1.81854	0	#DIV/0!
TCONS_00061971	0	5.21213	0	#DIV/0!
TCONS_00061972	1.81435	5.77099	2.50086	1.2064
TCONS_00061975	0	5.20777	0	#DIV/0!
TCONS_00061988	0	2.16367	0	#DIV/0!
TCONS_00062017	0	4.63637	0	#DIV/0!
TCONS_00062020	0	2.26369	0	#DIV/0!
TCONS_00062025	0	3.17248	0	#DIV/0!
TCONS_00062037	0	1.81854	0	#DIV/0!
TCONS_00062038	1.22903	1.17651	0.568834	1.04843
TCONS_00062058	0	4.37967	0	#DIV/0!
TCONS_00062078	0	0	4.48817	#NUM!
TCONS_00062087	0	2.73234	0	#DIV/0!
TCONS_00062124	4.01161	6.91983	3.18551	1.11921
TCONS_00062152	0	1.60752	0	#DIV/0!
TCONS_00062160	0.872074	3.01243	0.881833	1.77235
TCONS_00062211	0	6.34497	0	#DIV/0!
TCONS_00062237	0	1.89734	0	#DIV/0!
TCONS_00062256	0	2.19981	0	#DIV/0!
TCONS_00062268	0	5.8852	0	#DIV/0!
TCONS_00062275	0	1.89734	0	#DIV/0!
TCONS_00062294	1.38173	1.56099	3.21771	-1.04357
TCONS_00062314	0	5.21213	0	#DIV/0!
TCONS_00062325	0	1.32449	0	#DIV/0!
TCONS_00062347	0	0	2.47416	#NUM!
TCONS_00062352	0	15.6364	0	#DIV/0!
TCONS_00062365	0	2.73234	0	#DIV/0!
TCONS_00062366	0	2.48327	0	#DIV/0!
TCONS_00062374	0	4.63637	0	#DIV/0!
TCONS_00062386	0	5.53557	11.7812	-1.08968
TCONS_00062403	0	4.14077	0	#DIV/0!
TCONS_00062430	0	3.17248	0	#DIV/0!
TCONS_00062435	0	4.63637	0	#DIV/0!
TCONS_00062462	0	1.32449	0	#DIV/0!
TCONS_00062463	0	5.53557	0	#DIV/0!
TCONS_00062466	0	2.60388	0	#DIV/0!
TCONS_00062498	0	4.63637	0	#DIV/0!
TCONS_00062499	0	4.37967	0	#DIV/0!
TCONS_00062551	0	3.63707	0	#DIV/0!
TCONS_00062629	0	5.21213	0	#DIV/0!
TCONS_00062703	0	2.60388	0	#DIV/0!
TCONS_00062713	0.205843	4.1465	1.64412	1.33458
TCONS_00062771	0	7.03907	0	#DIV/0!
TCONS_00062837	0	2.37007	0	#DIV/0!
TCONS_00062912	0	10.4243	0	#DIV/0!
TCONS_00062913	0	1.93348	0	#DIV/0!
TCONS_00062920	0	2.86944	0	#DIV/0!
TCONS_00062999	0	4.14077	0	#DIV/0!
TCONS_00063008	0	5.7389	0	#DIV/0!
TCONS_00063042	0	4.14077	0	#DIV/0!
TCONS_00063046	2.95012	2.16367	0	#DIV/0!
TCONS_00063050	0	1.60752	0	#DIV/0!
TCONS_00063059	0	2.60388	0	#DIV/0!
TCONS_00063066	0	1.74417	0	#DIV/0!
TCONS_00063068	0	4.96653	0	#DIV/0!
TCONS_00063118	2.45175	9.18091	1.26441	2.86017
TCONS_00063131	0	6.79107	0	#DIV/0!
TCONS_00063140	0	1.48512	0	#DIV/0!
TCONS_00063164	0	1.46654	0	#DIV/0!
TCONS_00063231	0	2.26369	0	#DIV/0!
TCONS_00063233	0.806037	0.477027	1.03839	-1.12221
TCONS_00063234	1.18186	1.45446	0.633583	1.19888
TCONS_00063262	0	6.03177	0	#DIV/0!
TCONS_00063279	0	4.63637	0	#DIV/0!
TCONS_00063291	0	3.71203	0	#DIV/0!
TCONS_00063306	0	4.52737	0	#DIV/0!
TCONS_00063318	0	3.34007	0	#DIV/0!
TCONS_00063339	0	3.34007	0	#DIV/0!
TCONS_00063343	0	2.21244	0	#DIV/0!
TCONS_00063355	0	8.28153	0	#DIV/0!
TCONS_00063369	0	1.98087	0	#DIV/0!
TCONS_00063370	0	1.54464	0	#DIV/0!
TCONS_00063410	0	1.38551	0	#DIV/0!
TCONS_00063447	0	4.52737	0	#DIV/0!
TCONS_00063485	0	4.37967	0	#DIV/0!
TCONS_00063496	0	10.4243	0	#DIV/0!
TCONS_00063503	0	4.13903	0	#DIV/0!
TCONS_00063537	0	1.60752	0	#DIV/0!
TCONS_00063560	0	8.7593	0	#DIV/0!
TCONS_00063607	0	1.27629	0	#DIV/0!
TCONS_00063677	0	4.37967	0	#DIV/0!
TCONS_00063716	0	3.01588	0	#DIV/0!
TCONS_00063717	0	2.06952	0	#DIV/0!
TCONS_00063721	0	4.14077	0	#DIV/0!
TCONS_00063738	0	3.91867	0	#DIV/0!
TCONS_00063768	0	3.79467	0	#DIV/0!
TCONS_00063774	0	1.60752	0	#DIV/0!
TCONS_00063788	0	1.67394	0	#DIV/0!
TCONS_00063798	0	2.86944	0	#DIV/0!
TCONS_00063817	0	3.48833	0	#DIV/0!
TCONS_00063841	0	2.60388	0	#DIV/0!
TCONS_00063858	0	2.48327	0	#DIV/0!
TCONS_00063861	0	0	8.14823	#NUM!
TCONS_00063862	0	1.98087	0	#DIV/0!
TCONS_00063877	0	0.693056	1.97797	-1.51298
TCONS_00063915	0	3.34007	0	#DIV/0!
TCONS_00063920	1.50446	1.36495	0.301796	2.1772
TCONS_00063922	0	1.98087	0	#DIV/0!
TCONS_00063923	0	5.4556	0	#DIV/0!
TCONS_00063927	0	5.53557	0	#DIV/0!
TCONS_00063934	0	2.48327	0	#DIV/0!
TCONS_00063935	0	2.461	0	#DIV/0!
TCONS_00063937	0	1.67394	0	#DIV/0!
TCONS_00063941	0	3.48833	0	#DIV/0!
TCONS_00063953	0	1.42873	0	#DIV/0!
TCONS_00063979	0	2.97024	0	#DIV/0!
TCONS_00063980	0	1.74417	0	#DIV/0!
TCONS_00063985	0	2.86944	0	#DIV/0!
TCONS_00064046	0	1.48512	0	#DIV/0!
TCONS_00064061	0	4.74013	0	#DIV/0!
TCONS_00064072	0	1.37524	0	#DIV/0!
TCONS_00064101	0	1.0331	0	#DIV/0!
TCONS_00064102	0	5.7389	0	#DIV/0!
TCONS_00064132	0	1.42873	0	#DIV/0!
TCONS_00064134	0	1.98087	0	#DIV/0!
TCONS_00064159	0	3.51953	0	#DIV/0!
TCONS_00064160	0	2.73234	0	#DIV/0!
TCONS_00064187	1.05308	1.60194	0	#DIV/0!
TCONS_00064197	0	5.46467	0	#DIV/0!
TCONS_00064210	0	2.37395	0	#DIV/0!
TCONS_00064216	0	3.21504	0	#DIV/0!
TCONS_00064235	0	0	2.35531	#NUM!
TCONS_00064240	0	1.89734	0	#DIV/0!
TCONS_00064267	0	2.26369	0	#DIV/0!
TCONS_00064275	0	1.32449	0	#DIV/0!
TCONS_00064285	0	3.34007	0	#DIV/0!
TCONS_00064298	0	3.71203	0	#DIV/0!
TCONS_00064300	0	2.06952	0	#DIV/0!
TCONS_00064305	0	2.06952	0	#DIV/0!
[truncated: 44,432 more rows]

## Sheet: AvsB-AvsR-BvsR
transcript_id	A_FPKM	B_FPKM	R_FPKM	LOG(A/R,2)	LOG(B/R,2)	LOG(A/B,2)
TCONS_00000667	4.60845	0	1.57205	1.55164	#NUM!	#DIV/0!
TCONS_00000769	16.5552	5.8852	0	#DIV/0!	#DIV/0!	1.49212
TCONS_00001737	1.54179	0.167772	9.57321e-05	13.9752	10.7752	3.20003
TCONS_00001775	1.62652	0.392127	0	#DIV/0!	#DIV/0!	2.0524
TCONS_00001976	1.54062	0.278544	0.560443	1.45887	-1.00866	2.46753
TCONS_00002021	0.475977	1.08904	0.194247	1.293	2.48709	-1.19409
TCONS_00004708	1.10435	2.62198	0	#DIV/0!	#DIV/0!	-1.24745
TCONS_00005781	1.36744	0.000932047	4.52661e-06	18.2046	7.68583	10.5188
TCONS_00006066	0.107696	0.362411	2.68936	-4.64223	-2.89156	-1.75067
TCONS_00006667	0.698298	2.32976	9.38602	-3.7486	-2.01033	-1.73827
TCONS_00007821	0.0687991	1.05039	0.365689	-2.41015	1.52224	-3.9324
TCONS_00007931	0.33708	0.0572973	1.35591	-2.0081	-4.56465	2.55655
TCONS_00009172	0.955904	3.38423	0.466202	1.03591	2.8598	-1.82389
TCONS_00009630	0.976627	2.1087	9.67963e-06	16.6225	17.733	-1.11047
TCONS_00009748	2.73331	1.2109	0	#DIV/0!	#DIV/0!	1.17457
TCONS_00010035	0.123465	0.766766	4.47971	-5.18123	-2.54655	-2.63468
TCONS_00010835	1.26726	0.417353	0	#DIV/0!	#DIV/0!	1.60237
TCONS_00011413	2.19534	0	0.48374	2.18214	#NUM!	#DIV/0!
TCONS_00013865	1.27545	0.588807	0	#DIV/0!	#DIV/0!	1.11514
TCONS_00014019	0.88879	0	2.14347	-1.27004	#NUM!	#DIV/0!
TCONS_00015256	0.406215	2.32585	15.0002	-5.20659	-2.68915	-2.51744
TCONS_00015899	1.58418	0	0.472387	1.74569	#NUM!	#DIV/0!
TCONS_00016214	0.860387	0	2.06907	-1.26593	#NUM!	#DIV/0!
TCONS_00016304	1.898	6.47677	26.5586	-3.80662	-2.03583	-1.77079
TCONS_00016887	0.396043	0	2.01313	-2.34571	#NUM!	#DIV/0!
TCONS_00016934	0.669143	1.49751	0	#DIV/0!	#DIV/0!	-1.16218
TCONS_00017684	2.38486	6.1033	0	#DIV/0!	#DIV/0!	-1.35568
TCONS_00017932	0	1.81788	3.72567	#NUM!	-1.03524	#NUM!
TCONS_00018562	0	12.8559	3.31811	#NUM!	1.95399	#NUM!
TCONS_00019269	0.198627	2.34967	0.57858	-1.54245	2.02187	-3.56432
TCONS_00019971	0.714577	4.86725	2.27832	-1.67281	1.09514	-2.76795
TCONS_00020413	0	5.0024	1.95017	#NUM!	1.35902	#NUM!
TCONS_00023205	0	0.637973	3.30142	#NUM!	-2.37152	#NUM!
TCONS_00024599	0	5.53557	18.8015	#NUM!	-1.76404	#NUM!
TCONS_00025139	0	3.86697	1.0202	#NUM!	1.92235	#NUM!
TCONS_00025247	0	1.42517	0.58336	#NUM!	1.28868	#NUM!
TCONS_00028216	0	1.3566	4.38193	#NUM!	-1.69157	#NUM!
TCONS_00028249	1.5082	0.370151	4.9699e-18	58.0743	56.0477	2.02664
TCONS_00032527	0	0.452467	1.38433	#NUM!	-1.6133	#NUM!
TCONS_00032563	1.89044e-05	1.65067e-16	4.2575	-17.7809	-54.5178	36.7369
TCONS_00032564	0.500998	0.0013734	6.04747	-3.59346	-12.1044	8.51091
TCONS_00032573	0.285492	0	5.57775	-4.28816	#NUM!	#DIV/0!
TCONS_00033101	0.432828	0.127991	1.45727	-1.7514	-3.50916	1.75775
TCONS_00033271	0	0.495997	2.03095	#NUM!	-2.03375	#NUM!
TCONS_00033569	0	5.03993	34.838	#NUM!	-2.78919	#NUM!
TCONS_00033925	0	0.638817	1.35851	#NUM!	-1.08855	#NUM!
TCONS_00034712	0	6.02546	24.8491	#NUM!	-2.04405	#NUM!
TCONS_00036066	0	0.332676	1.91481	#NUM!	-2.52501	#NUM!
TCONS_00036410	0	1.89862	3.8936	#NUM!	-1.03616	#NUM!
TCONS_00038394	0	1.48512	4.52717	#NUM!	-1.60803	#NUM!
TCONS_00041369	6.35494e-07	0.292052	2.75982	-22.0502	-3.24028	-18.8099
TCONS_00043523	2.10617	0	0.793617	1.40811	#NUM!	#DIV/0!
TCONS_00043999	17.3936	36.3645	6.78544	1.35804	2.42201	-1.06397
TCONS_00044100	1.70202	0.314808	0	#DIV/0!	#DIV/0!	2.4347
TCONS_00044194	35.7934	17.8415	8.89437	2.00873	1.00427	1.00446
TCONS_00044544	73.7204	0.252752	0	#DIV/0!	#DIV/0!	8.1882
TCONS_00045669	7.72637	0	1.50222	2.3627	#NUM!	#DIV/0!
TCONS_00047169	5.13439	1.18698	0	#DIV/0!	#DIV/0!	2.1129
TCONS_00047190	21.4946	6.03696	1.63411	3.7174	1.88532	1.83208
TCONS_00048981	0.0317584	1.79683	0.839919	-4.72504	1.09713	-5.82217
TCONS_00049098	2.93847	0	1.26441	1.2166	#NUM!	#DIV/0!
TCONS_00054325	0.501087	2.82236	7.07623	-3.81985	-1.32608	-2.49377
TCONS_00055232	1.55601	0.47346	0	#DIV/0!	#DIV/0!	1.71654
TCONS_00055513	1.31229	3.20421	0	#DIV/0!	#DIV/0!	-1.28788
TCONS_00057427	1.36389	3.3399	0	#DIV/0!	#DIV/0!	-1.29208
TCONS_00057519	0	1.94236	0.512792	#NUM!	1.92136	#NUM!
TCONS_00057549	1.52748	3.41019	0	#DIV/0!	#DIV/0!	-1.1587
TCONS_00059105	0	1.81788	3.72567	#NUM!	-1.03524	#NUM!
TCONS_00059133	0.03182	1.9651	0.569493	-4.16167	1.78685	-5.94853
TCONS_00059443	2.17195	5.5166	0	#DIV/0!	#DIV/0!	-1.34479
TCONS_00060322	1.01535	0.382403	0	#DIV/0!	#DIV/0!	1.40881
TCONS_00060956	0	1.96646	0.679253	#NUM!	1.53358	#NUM!
TCONS_00062386	0	5.53557	11.7812	#NUM!	-1.08968	#NUM!
TCONS_00062713	0.205843	4.1465	1.64412	-2.9977	1.33458	-4.33228
TCONS_00063877	0	0.693056	1.97797	#NUM!	-1.51298	#NUM!
TCONS_00069538	0	0.0710029	1.73098	#NUM!	-4.60757	#NUM!
TCONS_00070612	0	0.641577	3.09064	#NUM!	-2.26821	#NUM!
TCONS_00071682	0.255294	0	14.4642	-5.82418	#NUM!	#DIV/0!
TCONS_00072348	0.0804574	0.682791	1.48614	-4.2072	-1.12205	-3.08515
TCONS_00074254	0	2.75831	5.86239	#NUM!	-1.08771	#NUM!
TCONS_00075484	0.302292	1.22728	2.46257	-3.02615	-1.00471	-2.02145
TCONS_00077697	0	4.97497	2.13985	#NUM!	1.21718	#NUM!
TCONS_00079828	4.5918	0.763023	0	#DIV/0!	#DIV/0!	2.58926
TCONS_00080301	10.8934	0	4.38927	1.3114	#NUM!	#DIV/0!
TCONS_00080505	121.052	19.1957	7.2281	4.06586	1.40909	2.65677
TCONS_00081085	4.29359	1.98087	0	#DIV/0!	#DIV/0!	1.11605
TCONS_00082006	2.20733	0.0953796	0.534616	2.04573	-2.48675	4.53248
TCONS_00082372	8.9278	3.01588	0	#DIV/0!	#DIV/0!	1.56573
TCONS_00082987	0.743227	3.09333	1.5362	-1.04749	1.0098	-2.05729
TCONS_00083873	5.4467	11.1194	0	#DIV/0!	#DIV/0!	-1.02963
TCONS_00084924	6.7978	0	1.86283	1.86757	#NUM!	#DIV/0!
TCONS_00085201	2.64126	0	0.862623	1.61442	#NUM!	#DIV/0!
TCONS_00085211	4.7311	1.89862	0	#DIV/0!	#DIV/0!	1.31723
TCONS_00086438	6.7978	1.81788	0	#DIV/0!	#DIV/0!	1.90281
TCONS_00087349	4.196	0	15.7011	-1.90378	#NUM!	#DIV/0!
TCONS_00087426	6.8228	18.8371	2.60123	1.39117	2.85631	-1.46514
TCONS_00087703	3.31172	1.46761	0	#DIV/0!	#DIV/0!	1.17411
TCONS_00087767	0.33987	0	2.83531	-3.06045	#NUM!	#DIV/0!
TCONS_00088887	0.485003	4.05518	1.69855	-1.80824	1.25546	-3.0637
TCONS_00089186	0	7.03907	2.73712	#NUM!	1.36273	#NUM!
TCONS_00092333	12.7626	0	6.2732	1.02465	#NUM!	#DIV/0!
TCONS_00093513	1.54974	0	0.461443	1.7478	#NUM!	#DIV/0!
TCONS_00095134	0.488777	1.11604	0	#DIV/0!	#DIV/0!	-1.19114
TCONS_00097153	0	1.26477	2.72807	#NUM!	-1.10901	#NUM!
TCONS_00098571	0	0.50398	2.45554	#NUM!	-2.2846	#NUM!
TCONS_00099194	0.833273	1.99825	0	#DIV/0!	#DIV/0!	-1.26188
TCONS_00101885	0	2.17452	0.472387	#NUM!	2.20266	#NUM!
TCONS_00101923	0	0.825567	2.4571	#NUM!	-1.5735	#NUM!
TCONS_00102580	0	1.55022	0.389238	#NUM!	1.99374	#NUM!
TCONS_00103778	0	5.35983	13.3484	#NUM!	-1.31641	#NUM!
TCONS_00104110	2.36069	6.51864	0	#DIV/0!	#DIV/0!	-1.46536
TCONS_00105580	2.50194	5.77407	0	#DIV/0!	#DIV/0!	-1.20654
TCONS_00107226	0.212838	1.2445	2.72406	-3.67793	-1.13019	-2.54773
TCONS_00107877	0	0.0104356	1.44115	#NUM!	-7.10957	#NUM!
TCONS_00110871	0	0.547887	2.52209	#NUM!	-2.20267	#NUM!
TCONS_00111285	1.05198	0	3.06909	-1.5447	#NUM!	#DIV/0!
TCONS_00112461	2.03837e-05	0.241249	1.98448	-16.571	-3.04016	-13.5308
TCONS_00113609	0	3.21396	6.63623	#NUM!	-1.04601	#NUM!
TCONS_00113836	1.13078	0	2.8679	-1.34267	#NUM!	#DIV/0!
TCONS_00113945	0.501087	0	1.15285	-1.20207	#NUM!	#DIV/0!
TCONS_00119301	13.4622	0.946813	4.89133	1.46061	-2.36907	3.82969
TCONS_00119605	0.477418	1.1418	7.24879	-3.92441	-2.66644	-1.25798
TCONS_00119629	0.22069	0.626993	2.25388	-3.35232	-1.84589	-1.50643
TCONS_00119942	43.0936	0	0.136575	8.30164	#NUM!	#DIV/0!
TCONS_00120896	2.42357	1.15737	0	#DIV/0!	#DIV/0!	1.06628
TCONS_00122047	6.35721	3.08472	1.53728	2.04801	1.00476	1.04326
TCONS_00122695	4.92977	0	1.9753	1.31945	#NUM!	#DIV/0!
TCONS_00123747	28.4318	9.08371	3.10887	3.19304	1.54689	1.64615
TCONS_00123818	1.23316	3.664	0	#DIV/0!	#DIV/0!	-1.57106
TCONS_00126187	3.78414	0	1.152	1.71583	#NUM!	#DIV/0!
TCONS_00126551	1.79961	0	0.763873	1.23628	#NUM!	#DIV/0!
TCONS_00126821	6.84667	2.48748	0	#DIV/0!	#DIV/0!	1.46072
TCONS_00128082	1.13078	0	2.78609	-1.30092	#NUM!	#DIV/0!
TCONS_00129500	0.555337	0	2.39948	-2.11129	#NUM!	#DIV/0!
TCONS_00129743	1.11067	0	3.36086	-1.5974	#NUM!	#DIV/0!
TCONS_00130706	0.00217718	0.728573	3.91742	-10.8132	-2.42676	-8.38647
TCONS_00131654	0	1.05461	2.14347	#NUM!	-1.02324	#NUM!
TCONS_00132317	0	0.695977	1.48264	#NUM!	-1.09106	#NUM!
TCONS_00132684	0.78059	2.51856	0	#DIV/0!	#DIV/0!	-1.68996
TCONS_00132971	1.34253	0.50398	0	#DIV/0!	#DIV/0!	1.41352
TCONS_00134598	0	0.673733	2.65018	#NUM!	-1.97584	#NUM!
TCONS_00134627	0	0.621157	1.2842	#NUM!	-1.04784	#NUM!
TCONS_00135021	0	6.68013	2.60123	#NUM!	1.36068	#NUM!
TCONS_00136021	1.26333	4.63393	0	#DIV/0!	#DIV/0!	-1.87501
TCONS_00136042	0	1.86347	0.511	#NUM!	1.86659	#NUM!
TCONS_00137004	0.729927	2.88257	0	#DIV/0!	#DIV/0!	-1.98153
TCONS_00137033	0	0.858577	2.79997	#NUM!	-1.70539	#NUM!
TCONS_00137152	0	2.02349	0.5997	#NUM!	1.75454	#NUM!
TCONS_00139158	0.572566	1.17546	0.227894	1.32908	2.36679	-1.03771
TCONS_00141091	0	0.999127	4.22393	#NUM!	-2.07985	#NUM!
TCONS_00141498	0	3.83493e-05	2.29162	#NUM!	-15.8668	#NUM!
TCONS_00142381	0.513873	0	1.87397	-1.86661	#NUM!	#DIV/0!
TCONS_00144281	0	1.49036	0.507742	#NUM!	1.55349	#NUM!
TCONS_00144638	0.553199	0.210497	1.27745	-1.20739	-2.60139	1.394
TCONS_00144656	0	0.758437	1.63807	#NUM!	-1.1109	#NUM!
TCONS_00146103	0	0.521496	1.28938	#NUM!	-1.30594	#NUM!
TCONS_00146705	1.05308	0	2.61232	-1.31071	#NUM!	#DIV/0!
TCONS_00148290	6.50883	1.60752	0	#DIV/0!	#DIV/0!	2.01756
TCONS_00150500	3.79719	1.87083	0.893297	2.08772	1.06647	1.02125
TCONS_00150958	6.1825	0	2.33857	1.40256	#NUM!	#DIV/0!
TCONS_00151164	0.013465	3.0499	16.2019	-10.2327	-2.40933	-7.8234
TCONS_00151174	0.281483	0	2.54683	-3.17758	#NUM!	#DIV/0!
TCONS_00153490	1.52921	0	0.48588	1.65412	#NUM!	#DIV/0!
TCONS_00158090	1.58468	3.53538	10.6463	-2.74809	-1.59042	-1.15767
TCONS_00158944	1.25811	0.41804	0	#DIV/0!	#DIV/0!	1.58954
TCONS_00159034	1.81278	0.755236	8.60748	-2.24739	-3.51059	1.2632
TCONS_00159792	0.513587	1.66354	0	#DIV/0!	#DIV/0!	-1.69557
TCONS_00159973	3.99883	1.46761	0	#DIV/0!	#DIV/0!	1.44611
TCONS_00160498	1.8107	0.479897	0	#DIV/0!	#DIV/0!	1.91575
TCONS_00161048	0.486662	0.241224	1.16601	-1.26059	-2.27314	1.01255
TCONS_00161582	9.95183	0	2.35531	2.07905	#NUM!	#DIV/0!
TCONS_00162773	1.60223	4.14848	10.8838	-2.76403	-1.39153	-1.3725
TCONS_00163212	2.19774	0.904937	0.43788	2.32741	1.04728	1.28013
TCONS_00165856	13.1798	0	4.01267	1.71569	#NUM!	#DIV/0!
TCONS_00167636	2.34782	0	0.75887	1.6294	#NUM!	#DIV/0!
TCONS_00168267	1.18361	0.215716	0	#DIV/0!	#DIV/0!	2.45598
TCONS_00168778	1.08143	2.60292	0	#DIV/0!	#DIV/0!	-1.26719
TCONS_00169029	11.3477	0	3.7881	1.58285	#NUM!	#DIV/0!
TCONS_00170081	2.89971	0	0.999143	1.53715	#NUM!	#DIV/0!
TCONS_00171680	1.26333	3.07586	0	#DIV/0!	#DIV/0!	-1.28376
TCONS_00173454	1.81708	0	4.82082	-1.40766	#NUM!	#DIV/0!
TCONS_00173482	0.88879	3.16383	0	#DIV/0!	#DIV/0!	-1.83176
TCONS_00173747	2.52665	0	1.23106	1.03733	#NUM!	#DIV/0!
TCONS_00173763	2.84486	1.31414	0	#DIV/0!	#DIV/0!	1.11424
TCONS_00174129	1.31375	0.57944	0.226564	2.5357	1.35474	1.18096
TCONS_00174155	1.20067	0.576384	0.257059	2.22367	1.16493	1.05874
TCONS_00174307	15.1303	4.47117	0	#DIV/0!	#DIV/0!	1.75872
TCONS_00174704	1.62291	0	0.660283	1.29743	#NUM!	#DIV/0!
TCONS_00174880	0.356299	6.86469	21.8374	-5.93757	-1.66954	-4.26804
TCONS_00176198	0	1.1742	2.52883	#NUM!	-1.10679	#NUM!
TCONS_00178954	3.63017	0.920423	0	#DIV/0!	#DIV/0!	1.97967
TCONS_00179038	0.363287	3.26412	1.11692	-1.62035	1.54717	-3.16751
TCONS_00179896	0.186759	1.25598	0	#DIV/0!	#DIV/0!	-2.74956
TCONS_00184434	0	25.4881	4.92383	#NUM!	2.37197	#NUM!
TCONS_00184682	0.201968	1.86078	0.872549	-2.11111	1.0926	-3.20371
TCONS_00185155	0	1.42517	0.58336	#NUM!	1.28868	#NUM!
TCONS_00187335	1.84575	6.8663	0	#DIV/0!	#DIV/0!	-1.89532
TCONS_00188765	0	3.34007	6.99907	#NUM!	-1.06729	#NUM!
TCONS_00189907	0	2.03539	0.361373	#NUM!	2.49374	#NUM!
TCONS_00190394	0.56225	1.30282	0	#DIV/0!	#DIV/0!	-1.21235
TCONS_00191195	0	1.73035	4.12953	#NUM!	-1.25492	#NUM!
TCONS_00191563	0	8.94233	24.9627	#NUM!	-1.48105	#NUM!
TCONS_00192114	0.513873	1.67308	0	#DIV/0!	#DIV/0!	-1.70302
TCONS_00192130	0	1.41059	3.14409	#NUM!	-1.15635	#NUM!
TCONS_00192294	0.000119185	1.03359	0.352873	-11.5317	1.55044	-13.0822
TCONS_00193131	0	1.71715	0.75887	#NUM!	1.17809	#NUM!
TCONS_00193352	2.65897	0.637617	0	#DIV/0!	#DIV/0!	2.06011
TCONS_00193470	0	0.679757	1.48371	#NUM!	-1.12612	#NUM!
TCONS_00196270	1.70637	5.0277	0	#DIV/0!	#DIV/0!	-1.55897
TCONS_00197772	0.229506	0	12.6067	-5.77952	#NUM!	#DIV/0!
TCONS_00198146	0	2.77682	6.55531	#NUM!	-1.23923	#NUM!
TCONS_00198215	0	0.73608	2.51374	#NUM!	-1.7719	#NUM!
TCONS_00199123	0.95511	0	4.0606	-2.08795	#NUM!	#DIV/0!
TCONS_00199371	0	2.37007	9.67573	#NUM!	-2.02944	#NUM!
TCONS_00199548	0.214498	1.58255	7.5353	-5.13463	-2.25141	-2.88321
TCONS_00199663	0.0411466	0.0194739	1.34994	-5.03598	-6.11521	1.07923
TCONS_00199695	0.0329484	1.12254	2.25554	-6.09712	-1.0067	-5.09042
TCONS_00201202	0	0.142286	1.04018	#NUM!	-2.86997	#NUM!
TCONS_00202231	0.490992	0	7.58156	-3.94872	#NUM!	#DIV/0!
TCONS_00202265	0.118009	0	3.54154	-4.9074	#NUM!	#DIV/0!
TCONS_00202347	2.82911	0	7.44673	-1.39626	#NUM!	#DIV/0!
TCONS_00202522	0	0.761027	1.62425	#NUM!	-1.09375	#NUM!
TCONS_00208228	0.0208425	0.242992	2.78983	-7.06451	-3.5212	-3.54331
TCONS_00208615	0	3.33995	1.152	#NUM!	1.53569	#NUM!
TCONS_00208771	0	0.63909	1.78524	#NUM!	-1.48203	#NUM!
TCONS_00208807	0.833273	0	2.99743	-1.84686	#NUM!	#DIV/0!
TCONS_00211411	0.13572	0.856593	2.09903	-3.95102	-1.29304	-2.65798
TCONS_00214797	0.235666	1.06603	2.62305	-3.47643	-1.299	-2.17743
TCONS_00216162	3.75503	0	9.059	-1.27053	#NUM!	#DIV/0!
TCONS_00217324	16.1073	0	4.15003	1.95652	#NUM!	#DIV/0!
TCONS_00218006	4.47214	0	1.152	1.95683	#NUM!	#DIV/0!
TCONS_00218196	5.91565	0	0.0460193	7.00615	#NUM!	#DIV/0!
TCONS_00218342	1.54732	0.504298	0.000235258	12.6832	11.0658	1.61742
TCONS_00218814	3.28982	1.21831	0	#DIV/0!	#DIV/0!	1.43313
TCONS_00218879	4.92977	0	1.44174	1.77371	#NUM!	#DIV/0!
TCONS_00219952	0.0600909	0.0102581	1.86548	-4.95626	-7.50664	2.55038
TCONS_00219953	0.35373	0	2.53974	-2.84396	#NUM!	#DIV/0!
TCONS_00220374	1.2439	0.344457	0	#DIV/0!	#DIV/0!	1.85248
TCONS_00222068	2.34984	0.695977	0	#DIV/0!	#DIV/0!	1.75545
TCONS_00223073	0.00510285	1.11593	0.0730787	-3.84008	3.93265	-7.77273
TCONS_00226316	0	8.45109	2.48225	#NUM!	1.76749	#NUM!
TCONS_00227336	2.14373	0.851287	0	#DIV/0!	#DIV/0!	1.3324
TCONS_00227464	0.97755	0	2.24493	-1.19943	#NUM!	#DIV/0!
TCONS_00227474	0.654793	1.55484	0	#DIV/0!	#DIV/0!	-1.24765
TCONS_00227521	1.04769	0	7.35219	-2.81097	#NUM!	#DIV/0!
TCONS_00228129	8.2803	0	2.73712	1.59702	#NUM!	#DIV/0!
TCONS_00228829	1.898	4.31783	0	#DIV/0!	#DIV/0!	-1.18583
TCONS_00228840	4.485	11.7704	0	#DIV/0!	#DIV/0!	-1.39198
TCONS_00229172	0.673893	1.60194	0	#DIV/0!	#DIV/0!	-1.24923
TCONS_00229644	3.99973	1.03368	0.462637	3.11195	1.15984	1.95211
TCONS_00230433	0.723293	0.339033	1.83551	-1.34353	-2.43668	1.09315
TCONS_00231169	0.918553	3.29118	0	#DIV/0!	#DIV/0!	-1.84117
TCONS_00231347	4.485	0	13.3484	-1.57349	#NUM!	#DIV/0!
TCONS_00232338	0	1.43969	0.507737	#NUM!	1.5036	#NUM!
TCONS_00232742	0	3.19777	1.33063	#NUM!	1.26496	#NUM!
TCONS_00233392	0	2.72536	0.48374	#NUM!	2.49414	#NUM!
TCONS_00234163	0.984627	2.35407	0	#DIV/0!	#DIV/0!	-1.25751
TCONS_00234714	0.675351	2.65182	0	#DIV/0!	#DIV/0!	-1.97327
TCONS_00235363	0.167754	1.43433	0.50867	-1.60038	1.49557	-3.09595
TCONS_00235438	0	2.69942	0.75887	#NUM!	1.83073	#NUM!
TCONS_00237126	0.915267	2.27234	0	#DIV/0!	#DIV/0!	-1.31192
TCONS_00237645	1.32063	3.2063	0	#DIV/0!	#DIV/0!	-1.27968
TCONS_00238020	0	15.0575	3.62307	#NUM!	2.0552	#NUM!
TCONS_00240037	0.117467	0.758684	1.99183	-4.08377	-1.39253	-2.69125
TCONS_00240068	0	0.494483	1.5465	#NUM!	-1.64501	#NUM!
TCONS_00240498	0	2.74801	0.808323	#NUM!	1.76538	#NUM!
TCONS_00240666	0	1.34236	0.0259617	#NUM!	5.69224	#NUM!
TCONS_00240669	0	5.39691	2.07704	#NUM!	1.37761	#NUM!
TCONS_00240698	0	2.61188	6.35463	#NUM!	-1.28272	#NUM!
TCONS_00242498	0	3.20229	7.38797	#NUM!	-1.20607	#NUM!
TCONS_00243699	0.541625	1.09139	0.154518	1.80952	2.82031	-1.0108
TCONS_00245350	0.391475	1.05147	13.0205	-5.05572	-3.6303	-1.42542
TCONS_00245351	0.0625377	0.244954	2.54652	-5.34766	-3.37795	-1.96971
TCONS_00245610	0.111155	0	2.17238	-4.28863	#NUM!	#DIV/0!
TCONS_00246937	4.38113	0	10.5797	-1.27192	#NUM!	#DIV/0!
TCONS_00248892	0	0.86236	1.84532	#NUM!	-1.09751	#NUM!
TCONS_00251470	0.0853948	0.0280733	1.23882	-3.85868	-5.46362	1.60495
TCONS_00251546	5.40493	0	2.23138	1.27634	#NUM!	#DIV/0!
TCONS_00254091	0	0.862863	2.50755	#NUM!	-1.53908	#NUM!
TCONS_00254223	0	0.4478	2.0125	#NUM!	-2.16806	#NUM!
TCONS_00255081	0	0.920423	2.27661	#NUM!	-1.30652	#NUM!
TCONS_00256634	1.41719	4.36215	0	#DIV/0!	#DIV/0!	-1.62201
TCONS_00258005	0.347079	0	17.9811	-5.69507	#NUM!	#DIV/0!
TCONS_00258023	0.591405	0	21.5546	-5.18771	#NUM!	#DIV/0!
TCONS_00261549	0.0665298	0	1.35407	-4.34715	#NUM!	#DIV/0!
TCONS_00262573	1.72698	0	0.793617	1.12173	#NUM!	#DIV/0!
TCONS_00262707	0.450804	1.38727	11.8523	-4.71652	-3.09485	-1.62168
TCONS_00263990	1.20317	0	0.043722	4.78234	#NUM!	#DIV/0!
TCONS_00265089	16.5685	4.47	0	#DIV/0!	#DIV/0!	1.89009
TCONS_00265415	4.7311	1.89734	0	#DIV/0!	#DIV/0!	1.3182
TCONS_00267928	3.5775	0.96674	0	#DIV/0!	#DIV/0!	1.88775
TCONS_00269609	3.62586	0	1.01411	1.83811	#NUM!	#DIV/0!
TCONS_00270244	1.36389	3.34787	0	#DIV/0!	#DIV/0!	-1.29551
TCONS_00271606	1.41832	0	3.56743	-1.33071	#NUM!	#DIV/0!
TCONS_00272368	3.27273	1.2109	0	#DIV/0!	#DIV/0!	1.43442
TCONS_00273741	0.80737	1.90316	0	#DIV/0!	#DIV/0!	-1.23709
TCONS_00274190	0.404953	1.40445	0	#DIV/0!	#DIV/0!	-1.79418
TCONS_00274559	0	0.200905	1.06138	#NUM!	-2.40135	#NUM!
TCONS_00274623	0.157281	1.7724	0.636235	-2.01622	1.47807	-3.49429
TCONS_00275359	0	1.41807	0.411627	#NUM!	1.78452	#NUM!
TCONS_00276023	6.1825	2.27494	0	#DIV/0!	#DIV/0!	1.44236
TCONS_00276058	0	8.36153	3.20646	#NUM!	1.38278	#NUM!
TCONS_00278343	2.38486	9.11918	0	#DIV/0!	#DIV/0!	-1.935
TCONS_00278738	3.18234	0.738383	0	#DIV/0!	#DIV/0!	2.10765
TCONS_00282695	7.4549	16.6048	0	#DIV/0!	#DIV/0!	-1.15534
TCONS_00282860	0	2.0662	0.834827	#NUM!	1.30743	#NUM!
TCONS_00287064	3.48157	20.1183	0	#DIV/0!	#DIV/0!	-2.5307
TCONS_00288085	1.75801	0.6203	0	#DIV/0!	#DIV/0!	1.50291
TCONS_00288892	0.118207	5.59953e-05	1.05091	-3.15224	-14.196	11.0437
TCONS_00289573	0.0662423	0.00533833	2.04866	-4.95079	-8.58408	3.63329
TCONS_00289987	0	0.06312	3.86996	#NUM!	-5.93808	#NUM!
TCONS_00292160	0	0.695977	1.48264	#NUM!	-1.09106	#NUM!
TCONS_00293125	0	3.57417	7.85483	#NUM!	-1.13597	#NUM!
TCONS_00295672	0	3.98473	9.25813	#NUM!	-1.21624	#NUM!
TCONS_00296473	0.198553	0	13.1327	-6.0475	#NUM!	#DIV/0!
TCONS_00299677	3.41273	0	1.10024	1.63311	#NUM!	#DIV/0!
TCONS_00301126	0.433607	0	1.26328	-1.54272	#NUM!	#DIV/0!
TCONS_00303110	1.75446	0.613595	0.0815457	4.42727	2.91161	1.51566
TCONS_00303675	0.215751	0	9.38051	-5.44223	#NUM!	#DIV/0!
TCONS_00303821	9.7523	0	2.73712	1.83308	#NUM!	#DIV/0!
TCONS_00304094	0.400344	2.6875	7.62094	-4.25066	-1.50371	-2.74695
TCONS_00304864	1.32535	0	3.61494	-1.4476	#NUM!	#DIV/0!
TCONS_00305765	20.5167	7.36754	2.87217	2.83658	1.35904	1.47754
TCONS_00305787	2.40074	1.07366	0.254676	3.23674	2.0758	1.16094
TCONS_00305799	0.0342674	0.395313	2.2168	-6.0155	-2.48741	-3.52809
TCONS_00306768	74.6531	31.8229	15.352	2.28178	1.05164	1.23014
TCONS_00309144	0.633747	1.44123	0	#DIV/0!	#DIV/0!	-1.18532
TCONS_00309379	0.990773	0.430224	2.1215	-1.09846	-2.30192	1.20347
TCONS_00309532	0	1.86286	3.89905	#NUM!	-1.06561	#NUM!
TCONS_00310090	3.74174	1.81854	0	#DIV/0!	#DIV/0!	1.04093
TCONS_00310326	5.92777	2.37007	0	#DIV/0!	#DIV/0!	1.32256
TCONS_00311165	2.33566	1.14726	0.174821	3.73987	2.71424	1.02563
TCONS_00311590	11.0457	0	3.3866	1.70557	#NUM!	#DIV/0!
TCONS_00311592	2.249	0.893887	0	#DIV/0!	#DIV/0!	1.33112
TCONS_00311778	2.20836	1.03344	0	#DIV/0!	#DIV/0!	1.09552
TCONS_00312037	0.562447	3.77841	8.62997	-3.93957	-1.19158	-2.74799
TCONS_00312747	2.58331	6.21431	0	#DIV/0!	#DIV/0!	-1.26637
TCONS_00313295	0	3.79596	1.50222	#NUM!	1.33737	#NUM!
TCONS_00314807	0.449422	4.60407	1.58711	-1.82026	1.53651	-3.35677
TCONS_00315852	0.673893	2.27314	0	#DIV/0!	#DIV/0!	-1.75409
TCONS_00316853	1.66877	0	3.76475	-1.17376	#NUM!	#DIV/0!
TCONS_00316883	1.36564	0.368277	0	#DIV/0!	#DIV/0!	1.89071
TCONS_00318553	2.56502	0.77742	0	#DIV/0!	#DIV/0!	1.7222
TCONS_00320078	0.918553	3.11868	0	#DIV/0!	#DIV/0!	-1.7635
TCONS_00320870	0	2.71857	1.09328	#NUM!	1.31419	#NUM!
TCONS_00322105	0.0860723	0.280808	1.00105	-3.53982	-1.83386	-1.70596
TCONS_00323498	0	2.42823	0.864863	#NUM!	1.48936	#NUM!
TCONS_00324081	0	5.28719	1.41796	#NUM!	1.89869	#NUM!
TCONS_00324366	3.34	1.40856	0.58336	2.51739	1.27176	1.24563
TCONS_00325830	0	0.574543	1.77556	#NUM!	-1.62778	#NUM!
TCONS_00327069	0	13.693	3.67533	#NUM!	1.89749	#NUM!
TCONS_00328492	0	4.90981	1.2409	#NUM!	1.98428	#NUM!
TCONS_00331130	0.390279	1.11797	2.84095e-05	13.7458	15.2642	-1.51831
TCONS_00332211	0	2.06246	4.9645	#NUM!	-1.26728	#NUM!
TCONS_00334166	3.67934	1.66363	0.735797	2.32207	1.17696	1.14511
TCONS_00335808	0.122143	0.420966	4.89724	-5.32533	-3.5402	-1.78513
TCONS_00336096	2.1202e-27	0.345644	4.26932	-90.7019	-3.62665	-87.0752
TCONS_00336278	0	0.33988	1.38386	#NUM!	-2.0256	#NUM!
TCONS_00338188	0.271763	0	7.73233	-4.83048	#NUM!	#DIV/0!
TCONS_00338224	0.050016	0.0249501	2.28559	-5.51403	-6.51738	1.00335
TCONS_00339226	0	0.73608	1.67583	#NUM!	-1.18694	#NUM!
TCONS_00339514	0.307421	1.12706	3.39309	-3.46431	-1.59004	-1.87427
TCONS_00342628	8.4488e-05	0.850236	3.08214	-15.1548	-1.858	-13.2968
TCONS_00342670	0	2.61188	12.149	#NUM!	-2.21768	#NUM!
TCONS_00344118	1.36389	0	3.14216	-1.20403	#NUM!	#DIV/0!
TCONS_00345213	0	0.245186	2.07775	#NUM!	-3.08308	#NUM!
TCONS_00346357	0	20.5373	47.8651	#NUM!	-1.22073	#NUM!
TCONS_00346855	0.172033	1.87865e-10	8.25302	-5.58416	-35.3545	29.7703
TCONS_00347309	0.602027	0	1.75008	-1.53952	#NUM!	#DIV/0!
TCONS_00348130	4.62004	0.674497	1.48763	1.63489	-1.14113	2.77602
TCONS_00349639	1.52921	0.543543	0	#DIV/0!	#DIV/0!	1.49232
TCONS_00350583	2.17513	0.543713	0	#DIV/0!	#DIV/0!	2.00019
TCONS_00351389	0.241502	2.22348	0.624042	-1.36961	1.83311	-3.20272
TCONS_00351778	5.6855	1.05461	0	#DIV/0!	#DIV/0!	2.43058
TCONS_00352260	2.84276	1.05461	0	#DIV/0!	#DIV/0!	1.43058
TCONS_00352576	0.0791544	1.04314	0.340873	-2.10649	1.61362	-3.72012
TCONS_00354274	2.69281	0	6.47917	-1.2667	#NUM!	#DIV/0!
TCONS_00354793	3.41764	1.31373	0	#DIV/0!	#DIV/0!	1.37933
TCONS_00356784	2.385	0.96674	0	#DIV/0!	#DIV/0!	1.30279
TCONS_00357653	1.69817	0	0.68207	1.31599	#NUM!	#DIV/0!
TCONS_00358595	1.79961	0	0.723753	1.31412	#NUM!	#DIV/0!
TCONS_00359126	0.244516	1.30212	0.0991103	1.30282	3.71568	-2.41286
TCONS_00359291	9.95183	0	3.34593	1.57255	#NUM!	#DIV/0!
TCONS_00359318	2.16286	0.80625	0	#DIV/0!	#DIV/0!	1.42364
TCONS_00360258	1.81708	0	4.9645	-1.45003	#NUM!	#DIV/0!
TCONS_00363201	1.4758	0	6.30053	-2.09398	#NUM!	#DIV/0!
TCONS_00366890	0	0.50398	1.47069	#NUM!	-1.54506	#NUM!
TCONS_00367253	4.16653	1.66995	0	#DIV/0!	#DIV/0!	1.31905
TCONS_00367880	0.892865	72.2781	19.7171	-4.46486	1.87411	-6.33897
TCONS_00368447	1.70637	4.10591	0	#DIV/0!	#DIV/0!	-1.26677
TCONS_00368639	1.1925	2.85474	0	#DIV/0!	#DIV/0!	-1.25937
TCONS_00369414	0	0.738383	1.85023	#NUM!	-1.32526	#NUM!
TCONS_00369446	0	2.26461	1.38243e-05	#NUM!	17.3217	#NUM!
TCONS_00369510	0	1.07115	2.15248	#NUM!	-1.00684	#NUM!
TCONS_00370024	0	2.90022	0.965437	#NUM!	1.58691	#NUM!
TCONS_00370220	0	2.05908	0.532613	#NUM!	1.95084	#NUM!
TCONS_00370448	0	10.4243	4.01267	#NUM!	1.37732	#NUM!
TCONS_00376408	0	3.41367	0.41227	#NUM!	3.04966	#NUM!
TCONS_00376485	1.65941	3.99021	0.276499	2.58533	3.85112	-1.26579
TCONS_00377691	3.90211	1.73035	0	#DIV/0!	#DIV/0!	1.17319
TCONS_00379260	0.84766	5.19542	26.0192	-4.93994	-2.32426	-2.61568
TCONS_00379421	0	1.21831	3.61405	#NUM!	-1.56873	#NUM!
TCONS_00381293	0	6.68013	26.8613	#NUM!	-2.00758	#NUM!
TCONS_00383259	0.654793	0	1.62425	-1.31066	#NUM!	#DIV/0!
TCONS_00383446	0.88879	0	2.14347	-1.27004	#NUM!	#DIV/0!
TCONS_00384047	0	1.08627	3.34508	#NUM!	-1.62266	#NUM!
TCONS_00387802	0	5.0024	1.95017	#NUM!	1.35902	#NUM!
TCONS_00393252	5.53727	0	1.39305	1.99093	#NUM!	#DIV/0!
TCONS_00393725	4.15807	8.54129	0	#DIV/0!	#DIV/0!	-1.03854
TCONS_00394500	0.849087	1.95838	0.40343	1.07359	2.27927	-1.20568
TCONS_00394688	0.97351	2.33419	12.8109	-3.71803	-2.45638	-1.26165
TCONS_00394689	1.1977	4.23362	10.8865	-3.18421	-1.36258	-1.82163
TCONS_00394751	0.714577	0	2.47879	-1.79448	#NUM!	#DIV/0!
TCONS_00394760	6.79522	1.06604	2.74964	1.30528	-1.36699	2.67226
TCONS_00394854	1.46663	0	0.473072	1.63237	#NUM!	#DIV/0!
TCONS_00395162	1.19422	0.474909	0.137257	3.12112	1.79077	1.33035
TCONS_00395704	5.45123	2.06246	0	#DIV/0!	#DIV/0!	1.40221
TCONS_00395786	0.040824	0.200193	1.40146	-5.10137	-2.80746	-2.2939
TCONS_00396952	1.74558	9.94014e-73	0.720185	1.27727	-238.714	239.991
TCONS_00397216	4.15807	8.84812	0	#DIV/0!	#DIV/0!	-1.08946
TCONS_00398186	8.21831	0	2.26065	1.86211	#NUM!	#DIV/0!
TCONS_00399744	2.01928	0.943644	0.437462	2.20661	1.10908	1.09753
TCONS_00400199	3.6899	1.3566	0	#DIV/0!	#DIV/0!	1.44358
TCONS_00400395	2.23348	0	0.95364	1.22778	#NUM!	#DIV/0!
TCONS_00400417	0.487248	1.11651	0.0124192	5.29402	6.49028	-1.19626
TCONS_00401139	1.9927	0	0.624657	1.67359	#NUM!	#DIV/0!
TCONS_00401189	1.32819	0.366477	0	#DIV/0!	#DIV/0!	1.85767
TCONS_00401455	22.5746	0	6.43109	1.81156	#NUM!	#DIV/0!
TCONS_00401467	1.51917	0	0.511	1.57189	#NUM!	#DIV/0!
TCONS_00403335	4.53187	0	1.86283	1.28261	#NUM!	#DIV/0!
TCONS_00403351	0.0390956	1.22076	0.127977	-1.71081	3.25383	-4.96464
TCONS_00403597	1.47883	0.605	0	#DIV/0!	#DIV/0!	1.28945
TCONS_00403632	0.96246	1.94326	0.333147	1.53057	2.54425	-1.01368
TCONS_00403920	4.1031	1.0131	0	#DIV/0!	#DIV/0!	2.01794
TCONS_00403951	2.11998	0.869472	0.188806	3.48907	2.20323	1.28584
TCONS_00405531	4.23323	10.0799	0	#DIV/0!	#DIV/0!	-1.25165
TCONS_00407202	0.673893	2.40292	0	#DIV/0!	#DIV/0!	-1.83419
TCONS_00407558	1.84104	0.367462	0.0808712	4.50875	2.1839	2.32486
TCONS_00409559	4.09167	1.67394	0	#DIV/0!	#DIV/0!	1.28944
TCONS_00409663	1.25738	0.520322	0.25137	2.32253	1.04959	1.27294
TCONS_00410065	2.47684	0.781803	0	#DIV/0!	#DIV/0!	1.66362
TCONS_00410753	0	2.3484	7.54203	#NUM!	-1.68327	#NUM!
TCONS_00411635	9.29938e-06	0.615947	2.22517	-17.8683	-1.85304	-16.0153
TCONS_00411663	0	1.41978	6.49466	#NUM!	-2.19358	#NUM!
TCONS_00413224	2.1241	0.295554	0.838647	1.34072	-1.50464	2.84536
TCONS_00413297	0	1.1323	4.74074	#NUM!	-2.06585	#NUM!
TCONS_00414397	1.16042	4.81887	0.57642	1.00946	3.0635	-2.05404
TCONS_00414861	0.673893	2.25685	0	#DIV/0!	#DIV/0!	-1.74372
TCONS_00415510	0	2.43168	0.893297	#NUM!	1.44474	#NUM!
TCONS_00416409	0	7.42403	2.88268	#NUM!	1.36479	#NUM!
TCONS_00416607	0.050547	1.15376	3.0154	-5.89858	-1.386	-4.51258
TCONS_00416721	0	1.0331	2.18714	#NUM!	-1.08207	#NUM!
TCONS_00420203	0	0.402185	1.91097	#NUM!	-2.24838	#NUM!
TCONS_00420749	0	2.37007	4.90553	#NUM!	-1.04948	#NUM!
TCONS_00420995	26.4303	3.57417	11.0819	1.25398	-1.63253	2.88651
TCONS_00422562	0	1.31134	0.58336	#NUM!	1.16859	#NUM!
TCONS_00423546	0	2.74482	12.5949	#NUM!	-2.19806	#NUM!
TCONS_00426024	0.57553	1.31309	0	#DIV/0!	#DIV/0!	-1.19
TCONS_00428896	0	0.0551	3.4697	#NUM!	-5.97662	#NUM!
TCONS_00428988	0	0.507897	1.46196	#NUM!	-1.5253	#NUM!
TCONS_00432124	0.654793	0	2.39353	-1.87003	#NUM!	#DIV/0!
TCONS_00432677	0.269313	1.49383	4.81722	-4.16085	-1.68919	-2.47166
TCONS_00435819	0	4.13143	0.723753	#NUM!	2.51307	#NUM!
TCONS_00437203	2.17195	7.70731	17.6184	-3.02002	-1.19278	-1.82724
TCONS_00437991	0	1.84155	0.866799	#NUM!	1.08715	#NUM!
TCONS_00438416	0	1.31414	0.552633	#NUM!	1.24972	#NUM!
TCONS_00438904	0	5.6593	1.63411	#NUM!	1.79212	#NUM!
TCONS_00439557	0	3.20229	8.21137	#NUM!	-1.35852	#NUM!
TCONS_00443372	0.314619	1.18258	0	#DIV/0!	#DIV/0!	-1.91026
TCONS_00444558	0.509641	1.07472	0.206737	1.30168	2.37809	-1.07641
TCONS_00444738	5.3872	0.851287	0	#DIV/0!	#DIV/0!	2.66182
TCONS_00444750	1.00414	4.15959	0	#DIV/0!	#DIV/0!	-2.05048
TCONS_00445670	4.70132	1.74934	0	#DIV/0!	#DIV/0!	1.42626
TCONS_00447018	2.86615	0	1.33961	1.0973	#NUM!	#DIV/0!
TCONS_00447416	0.176955	0	1.54641	-3.12747	#NUM!	#DIV/0!
TCONS_00447668	0.181536	0.391383	1.00881	-2.47433	-1.366	-1.10833
TCONS_00448054	1.3382	0.492023	0.000210193	12.6363	11.1928	1.4435
TCONS_00448733	1.32038	0	0.223792	2.56073	#NUM!	#DIV/0!
TCONS_00448790	1.11511	0.293155	0	#DIV/0!	#DIV/0!	1.92746
TCONS_00449723	1.66877	6.03696	13.3039	-2.99499	-1.13995	-1.85503
TCONS_00449782	0.908986	0	42.9358	-5.56178	#NUM!	#DIV/0!
TCONS_00451192	8.392	0	2.60123	1.68982	#NUM!	#DIV/0!
TCONS_00451690	3.54763	0	1.53495	1.20867	#NUM!	#DIV/0!
TCONS_00453308	0.679044	6.74739	1.95276	-1.52394	1.78882	-3.31275
TCONS_00453552	24.0877	3.7672	0	#DIV/0!	#DIV/0!	2.67673
TCONS_00456992	3.79691	0.529957	1.09421	1.79494	-1.04594	2.84088
TCONS_00456998	0.207983	0.617741	5.12935	-4.62424	-3.0537	-1.57054
TCONS_00457085	11.0457	4.47	0	#DIV/0!	#DIV/0!	1.30513
TCONS_00459418	4.11929	1.42873	0	#DIV/0!	#DIV/0!	1.52766
TCONS_00459545	3.92877	0	1.40382	1.48472	#NUM!	#DIV/0!
TCONS_00460604	0.388892	4.39736	1.74446	-2.16534	1.33386	-3.4992
TCONS_00461062	15.2737	0	7.09917	1.10533	#NUM!	#DIV/0!
TCONS_00461684	1.55025	0.527603	0.0212582	6.18834	4.63336	1.55498
TCONS_00462851	4.36876	1.96538	0	#DIV/0!	#DIV/0!	1.15241
TCONS_00463316	34.7906	16.3141	4.86173	2.83915	1.74658	1.09257
TCONS_00463610	0.94977	2.09755	0	#DIV/0!	#DIV/0!	-1.14305
TCONS_00464659	0	2.90005	6.35463	#NUM!	-1.13173	#NUM!
TCONS_00464695	1.898	4.54342	0	#DIV/0!	#DIV/0!	-1.2593
TCONS_00464769	1.36102	2.73945	0.375849	1.85646	2.86566	-1.0092
TCONS_00468065	0	3.32208	0.634757	#NUM!	2.38781	#NUM!
TCONS_00468717	4.16904	10.8275	0	#DIV/0!	#DIV/0!	-1.37692
TCONS_00468838	0	14.4696	3.17731	#NUM!	2.18715	#NUM!
TCONS_00469557	0.682223	4.75337	2.15678	-1.66056	1.14007	-2.80064
TCONS_00469920	0	3.09015	0.837913	#NUM!	1.8828	#NUM!
TCONS_00472969	0	0.442513	1.78058	#NUM!	-2.00856	#NUM!
TCONS_00474352	0	0.583483	1.17524	#NUM!	-1.01019	#NUM!
TCONS_00475334	0	7.2281	1.95017	#NUM!	1.89002	#NUM!
TCONS_00475352	0	3.46022	1.1953	#NUM!	1.53349	#NUM!
TCONS_00476011	5.46137e-06	1.26393	2.83624e-39	110.569	128.389	-17.8202
TCONS_00476890	0	3.58883	0.933323	#NUM!	1.94307	#NUM!
TCONS_00477687	0	0.261906	2.04692	#NUM!	-2.96633	#NUM!
TCONS_00477810	0	3.5016	1.02368	#NUM!	1.77425	#NUM!
TCONS_00477935	2.71483	1.27523	0	#DIV/0!	#DIV/0!	1.0901
TCONS_00478199	0	0.603683	1.28768	#NUM!	-1.09291	#NUM!
TCONS_00479660	1.91022	0.714663	0	#DIV/0!	#DIV/0!	1.41841
TCONS_00480596	0.087282	0.269388	1.00192	-3.52095	-1.89501	-1.62593
TCONS_00480802	0	2.06246	4.9645	#NUM!	-1.26728	#NUM!
TCONS_00481820	0	3.56507	7.42806	#NUM!	-1.05906	#NUM!
TCONS_00482638	3.99947	14.8298	31.6971	-2.98647	-1.09585	-1.89062
TCONS_00483910	0	0.114145	1.54706	#NUM!	-3.76058	#NUM!
TCONS_00483914	0	1.66995	5.43457	#NUM!	-1.70236	#NUM!
TCONS_00484340	6.87467	0	16.6295	-1.27438	#NUM!	#DIV/0!
TCONS_00485778	0	1.48512	3.19679	#NUM!	-1.10605	#NUM!
TCONS_00487067	0.97755	0	2.36741	-1.27607	#NUM!	#DIV/0!
TCONS_00489844	1.53338e-07	4.64243e-06	1.12603	-22.808	-17.8879	-4.92009
TCONS_00490978	0.39446	3.42302	1.12443	-1.51125	1.60607	-3.11732
TCONS_00490987	0.0995585	0.311375	1.54573	-3.9566	-2.31156	-1.64504
TCONS_00492149	0.261085	4.02916	1.57563	-2.59334	1.35455	-3.94789
TCONS_00494332	0	0.418513	1.2763	#NUM!	-1.60862	#NUM!
TCONS_00495619	0	3.10643	1.49099	#NUM!	1.05898	#NUM!
TCONS_00495927	0.811457	2.18762	0.288941	1.48974	2.92052	-1.43078
TCONS_00497107	0	1.46761	4.29552	#NUM!	-1.54936	#NUM!
TCONS_00497363	0	0.396559	1.70817	#NUM!	-2.10685	#NUM!
TCONS_00497667	1.51787	0	0.735797	1.04467	#NUM!	#DIV/0!
TCONS_00498877	0.358217	0	1.45144	-2.01858	#NUM!	#DIV/0!
TCONS_00498937	0.00897753	1.05335	0.00065258	3.78209	10.6565	-6.87445
TCONS_00500487	1.08679	0	2.59459	-1.25543	#NUM!	#DIV/0!
TCONS_00500561	3.75503	0	8.00224	-1.09158	#NUM!	#DIV/0!
TCONS_00501520	14.611	4.74427	0	#DIV/0!	#DIV/0!	1.62279
TCONS_00502321	0.916279	0.00270816	2.43234	-1.40849	-9.81082	8.40233
TCONS_00505582	1.02161	0.000784534	0.000224431	12.1523	1.80556	10.3467
TCONS_00506207	5.50577	0.189755	1.54622	1.8322	-3.02654	4.85874
TCONS_00507054	1.52748	3.3969	0	#DIV/0!	#DIV/0!	-1.15307
TCONS_00507560	1.47497	0.375967	0	#DIV/0!	#DIV/0!	1.97201
TCONS_00507597	4.7311	1.89862	0	#DIV/0!	#DIV/0!	1.31723
TCONS_00509918	5.40493	0	2.368	1.19061	#NUM!	#DIV/0!
TCONS_00510510	2.96389	0	11.9773	-2.01474	#NUM!	#DIV/0!
TCONS_00510792	0.618373	0	2.49515	-2.01257	#NUM!	#DIV/0!
TCONS_00510840	0.747102	2.53246	0.160468	2.21902	3.98018	-1.76116
TCONS_00512731	1.52619	3.6652	0.616509	1.30774	2.5717	-1.26396
TCONS_00513348	3.16334	1.27629	0	#DIV/0!	#DIV/0!	1.30949
TCONS_00514112	1.98386	4.52313	0	#DIV/0!	#DIV/0!	-1.18901
TCONS_00514860	4.23323	10.0799	0	#DIV/0!	#DIV/0!	-1.25165
TCONS_00515029	2.02168	0.78469	0	#DIV/0!	#DIV/0!	1.36536
TCONS_00516110	0.758933	1.66363	0	#DIV/0!	#DIV/0!	-1.13229
TCONS_00516893	2.62459	0	1.27952	1.03649	#NUM!	#DIV/0!
TCONS_00516906	12.6997	5.03993	0	#DIV/0!	#DIV/0!	1.33332
TCONS_00517604	0.454477	2.01764	0	#DIV/0!	#DIV/0!	-2.15039
TCONS_00518311	1.4758	5.29467	0	#DIV/0!	#DIV/0!	-1.84304
TCONS_00518628	0.555337	2.46654	0	#DIV/0!	#DIV/0!	-2.15105
TCONS_00520037	8.91633	77.706	0	#DIV/0!	#DIV/0!	-3.1235
TCONS_00520862	0	1.36534	2.78609	#NUM!	-1.02899	#NUM!
TCONS_00522192	0	3.4061	1.4884	#NUM!	1.19436	#NUM!
TCONS_00523077	0.114732	2.69734	0	#DIV/0!	#DIV/0!	-4.5552
TCONS_00523451	4.196	10.1157	0	#DIV/0!	#DIV/0!	-1.2695
TCONS_00525248	3.78257	24.5658	8.99857	-1.25033	1.44888	-2.69921
TCONS_00525251	0	2.77101	0.719727	#NUM!	1.94489	#NUM!
TCONS_00528910	0.57028	1.34747	0	#DIV/0!	#DIV/0!	-1.24051
TCONS_00530380	0	0.674497	1.43943	#NUM!	-1.09362	#NUM!
TCONS_00530605	0.000342187	0.248278	3.19693	-13.1896	-3.68666	-9.50295
TCONS_00534026	0.11877	0.394277	1.90446	-4.00314	-2.2721	-1.73104
TCONS_00539665	0	0.427937	3.61941	#NUM!	-3.08029	#NUM!
TCONS_00539824	0	1.67394	3.41823	#NUM!	-1.03001	#NUM!
TCONS_00542623	0	0.97915	3.21521	#NUM!	-1.71531	#NUM!
TCONS_00545117	2.62459	0	1.27952	1.03649	#NUM!	#DIV/0!
TCONS_00545412	0.349544	0.794909	1.72936	-2.30669	-1.12137	-1.18532
TCONS_00546712	0	5.77407	2.47416	#NUM!	1.22265	#NUM!
TCONS_00547010	0	0.55802	1.98334	#NUM!	-1.82954	#NUM!
TCONS_00550496	2.24415	0	0.69262	1.69603	#NUM!	#DIV/0!
TCONS_00551217	2.50467	1.00528e-05	1.06162	1.23835	-16.6883	17.9267
TCONS_00552422	2.8899	0.716472	0.00106254	11.4093	9.39724	2.01204
TCONS_00552833	2.46488	0	5.81343	-1.23787	#NUM!	#DIV/0!
TCONS_00552866	12.953	4.63637	0	#DIV/0!	#DIV/0!	1.48222
TCONS_00553621	1.1892	0.342008	0.119592	3.31379	1.51591	1.79789
TCONS_00554029	0.530241	0.0160318	1.17703	-1.15043	-6.19808	5.04764
TCONS_00554623	0.650472	3.10164	11.0497	-4.08638	-1.83291	-2.25347
TCONS_00554798	4.1636	0	1.57205	1.40519	#NUM!	#DIV/0!
TCONS_00555215	5.60831	0.878197	1.84532	1.60369	-1.07126	2.67495
TCONS_00555647	1.1245	0	0.472387	1.25124	#NUM!	#DIV/0!
TCONS_00555772	10.3332	0	4.5213	1.19248	#NUM!	#DIV/0!
TCONS_00556262	11.9399	0	4.51743	1.40222	#NUM!	#DIV/0!
TCONS_00556356	2.50888	0.894937	0.300504	3.06159	1.5744	1.48719
TCONS_00557556	2.16286	0	0.873523	1.30802	#NUM!	#DIV/0!
TCONS_00558088	0.031503	0	7.7907	-7.95012	#NUM!	#DIV/0!
TCONS_00558565	1.95919	0.000356462	0.856278	1.1941	-11.2301	12.4242
TCONS_00559300	2.5409	0	6.42054	-1.33736	#NUM!	#DIV/0!
TCONS_00559721	8.1475	2.90005	0	#DIV/0!	#DIV/0!	1.49028
TCONS_00560707	0.233633	3.31522	0.888793	-1.9276	1.89919	-3.82679
TCONS_00561014	0	2.52954	1.02368	#NUM!	1.30511	#NUM!
TCONS_00561607	10.7431	4.73823	0	#DIV/0!	#DIV/0!	1.18099
TCONS_00564637	5.49105	1.0131	0	#DIV/0!	#DIV/0!	2.43831
TCONS_00564870	0	0.572413	2.43493	#NUM!	-2.08875	#NUM!
TCONS_00566619	0.207701	0.962567	7.07931	-5.09103	-2.87865	-2.21238
TCONS_00566719	0	3.48593	1.38462	#NUM!	1.33205	#NUM!
TCONS_00566837	0	1.1323	3.58875	#NUM!	-1.66422	#NUM!
TCONS_00567027	0	0.741155	4.1937	#NUM!	-2.50038	#NUM!
TCONS_00568478	0.749926	1.88554	0.00186641	8.65034	9.98049	-1.33016
TCONS_00569326	0.0424523	1.04408	4.55692	-6.74607	-2.12583	-4.62024
TCONS_00569764	0.502437	1.18248	0	#DIV/0!	#DIV/0!	-1.23481
TCONS_00570258	0.236934	1.72627	0.533828	-1.17189	1.69321	-2.8651
TCONS_00570628	0	5.68999	0.965437	#NUM!	2.55917	#NUM!
TCONS_00570792	0	1.74417	5.05935	#NUM!	-1.53641	#NUM!
TCONS_00571137	0	0.673733	2.06065	#NUM!	-1.61285	#NUM!
TCONS_00571635	0	4.86806	2.06434	#NUM!	1.23767	#NUM!
TCONS_00572021	0	3.34007	6.99907	#NUM!	-1.06729	#NUM!
TCONS_00572936	0	4.35931	1.84532	#NUM!	1.24023	#NUM!
TCONS_00573238	0	3.59917	1.28895	#NUM!	1.48147	#NUM!
TCONS_00573810	0	0.724444	3.79368	#NUM!	-2.38865	#NUM!
TCONS_00574936	0	3.56507	8.25447	#NUM!	-1.21125	#NUM!
TCONS_00574993	0	10.1288	3.33099	#NUM!	1.60444	#NUM!
TCONS_00575875	0	5.836	2.5779	#NUM!	1.17879	#NUM!
TCONS_00576132	0.525123	2.01985	0	#DIV/0!	#DIV/0!	-1.94352
TCONS_00577277	0.550913	4.4151	1.3527	-1.29595	1.7066	-3.00255
TCONS_00578223	0	4.12493	1.78256	#NUM!	1.21042	#NUM!
TCONS_00579097	0	0.42687	1.35268	#NUM!	-1.66395	#NUM!
TCONS_00581591	0.576718	0.262883	1.32412	-1.1991	-2.33255	1.13345
TCONS_00582605	0	0.562652	3.81731	#NUM!	-2.76224	#NUM!
TCONS_00583472	0	1.37524	2.78609	#NUM!	-1.01856	#NUM!
TCONS_00583827	0.714577	0	2.53694	-1.82793	#NUM!	#DIV/0!
TCONS_00585045	0	0.51684	1.63992	#NUM!	-1.66583	#NUM!
TCONS_00585958	0	0.758437	1.63807	#NUM!	-1.1109	#NUM!
TCONS_00586630	3.8404	0	1.44948	1.40572	#NUM!	#DIV/0!
TCONS_00587784	0	4.42487	0.891767	#NUM!	2.3109	#NUM!
TCONS_00589577	0	0.95158	3.31452	#NUM!	-1.8004	#NUM!
TCONS_00590585	0.235909	1.03693	6.09924	-4.69233	-2.55631	-2.13601
TCONS_00591410	1.11055	0.309009	0	#DIV/0!	#DIV/0!	1.84555
TCONS_00591717	4.92977	1.81788	0	#DIV/0!	#DIV/0!	1.43927
TCONS_00592199	0	1.2109	3.89691	#NUM!	-1.68625	#NUM!
TCONS_00592917	0.0523742	1.03872	0.00857038	2.61143	6.92123	-4.30981
TCONS_00593588	1.56748	13.0721	5.41269	-1.7879	1.27207	-3.05997
TCONS_00593605	13.7493	0	5.21047	1.39988	#NUM!	#DIV/0!
TCONS_00594514	1.57125	0	0.592247	1.40764	#NUM!	#DIV/0!
TCONS_00594599	2.25728	1.01363	0	#DIV/0!	#DIV/0!	1.15504
TCONS_00595516	0.0510118	0.623941	3.75675	-6.20251	-2.59	-3.6125
TCONS_00596001	13.0185	2.48327	0	#DIV/0!	#DIV/0!	2.39025
TCONS_00597489	4.00696	0.78469	1.63153	1.29628	-1.05603	2.35231
TCONS_00601191	0.263496	6.27784	2.86614	-3.44326	1.13116	-4.57441
TCONS_00602105	2.30202	0	0.77439	1.57177	#NUM!	#DIV/0!
TCONS_00603557	1.4758	0	3.9506	-1.42057	#NUM!	#DIV/0!
TCONS_00603662	1.56522	0	0.75887	1.04444	#NUM!	#DIV/0!
TCONS_00603695	3.65057	1.3566	0	#DIV/0!	#DIV/0!	1.42812
TCONS_00604107	0.241042	0.538087	1.33203	-2.46628	-1.30772	-1.15856
TCONS_00605674	3.27273	1.32449	0	#DIV/0!	#DIV/0!	1.30506
TCONS_00605734	1.77758	4.15713	0	#DIV/0!	#DIV/0!	-1.22567
TCONS_00606217	1.05298	2.52954	0	#DIV/0!	#DIV/0!	-1.2644
TCONS_00606978	0.636467	0	1.57491	-1.30711	#NUM!	#DIV/0!
TCONS_00607662	3.2184	7.5344	0	#DIV/0!	#DIV/0!	-1.22715
TCONS_00608245	0.49695	2.61151	14.5588	-4.87264	-2.47893	-2.39371
TCONS_00608661	4.485	18.1457	0	#DIV/0!	#DIV/0!	-2.01645
TCONS_00608918	0	4.85307	1.86431	#NUM!	1.38026	#NUM!
TCONS_00608970	0.300519	1.64823	0.79267	-1.39927	1.05612	-2.45539
TCONS_00609196	4.53222	9.24329	1.1953	1.92284	2.95103	-1.02819
TCONS_00610956	0.0979767	5.53745	1.81937	-4.21485	1.60578	-5.82064
TCONS_00611764	0	1.44999	0.5997	#NUM!	1.27373	#NUM!
TCONS_00613421	0.466867	1.83239	0	#DIV/0!	#DIV/0!	-1.97264
TCONS_00614639	3.05505	7.83733	0	#DIV/0!	#DIV/0!	-1.35917
TCONS_00615308	0	18.8861	4.12723	#NUM!	2.19408	#NUM!
TCONS_00615538	0.491657	1.57853	0	#DIV/0!	#DIV/0!	-1.68286
TCONS_00619186	0	1.46761	3.27736	#NUM!	-1.15907	#NUM!
TCONS_00619489	1.5219	4.28359	0.493696	1.62417	3.11713	-1.49295
TCONS_00619964	0	1.61442	0.583417	#NUM!	1.46842	#NUM!
TCONS_00620063	0	0.65567	2.1851	#NUM!	-1.73666	#NUM!
TCONS_00624244	0.448407	1.73285	3.82508	-3.09261	-1.14235	-1.95026
TCONS_00625251	0.0598883	0.227382	1.97867	-5.04611	-3.12134	-1.92477
TCONS_00626208	0	2.06246	4.67713	#NUM!	-1.18126	#NUM!
TCONS_00628065	0	4.36215	1.152	#NUM!	1.9209	#NUM!
TCONS_00630894	0	1.81771	0.308364	#NUM!	2.55942	#NUM!
TCONS_00633263	6.7978	1.81788	0	#DIV/0!	#DIV/0!	1.90281
TCONS_00633660	0.966958	4.03424	12.8627	-3.7336	-1.67283	-2.06077
TCONS_00633919	2.17358	0.758437	0	#DIV/0!	#DIV/0!	1.51897
TCONS_00634016	160.666	1.0331	0	#DIV/0!	#DIV/0!	7.28094
TCONS_00634721	2.5108	0.655487	0	#DIV/0!	#DIV/0!	1.93751
TCONS_00637144	2.13449	0.366477	0	#DIV/0!	#DIV/0!	2.5421
TCONS_00637153	14.611	5.34133	0	#DIV/0!	#DIV/0!	1.45178
TCONS_00637443	17.1535	0	4.62907	1.88971	#NUM!	#DIV/0!
TCONS_00638145	0.49695	1.49751	0	#DIV/0!	#DIV/0!	-1.5914
TCONS_00639356	5.08264	0	1.18203	2.10431	#NUM!	#DIV/0!
TCONS_00639440	0.532867	3.574	9.48779	-4.15423	-1.40853	-2.74569
TCONS_00639572	3899.48	3.01588	0	#DIV/0!	#DIV/0!	10.3365
TCONS_00639846	2.17358	0	0.864863	1.32953	#NUM!	#DIV/0!
TCONS_00640392	1.61504	0	0.6421	1.3307	#NUM!	#DIV/0!
TCONS_00640591	1.72659	0.437697	0	#DIV/0!	#DIV/0!	1.97993
TCONS_00642848	2.55165	0.946813	0	#DIV/0!	#DIV/0!	1.43028
TCONS_00643381	3.3935	0	8.31043	-1.29215	#NUM!	#DIV/0!
TCONS_00643714	0.0633165	0.14929	2.30556	-5.18639	-3.94893	-1.23746
TCONS_00644115	2.64126	0.97915	0	#DIV/0!	#DIV/0!	1.43162
TCONS_00644382	0.984627	2.38663	0	#DIV/0!	#DIV/0!	-1.27733
TCONS_00644463	8.392	3.34007	0	#DIV/0!	#DIV/0!	1.32914
TCONS_00644473	6.3267	1.1672	2.38771	1.40582	-1.03258	2.4384
TCONS_00645607	9.86717	0	4.38927	1.16866	#NUM!	#DIV/0!
TCONS_00646213	1.74781	0	0.58336	1.58309	#NUM!	#DIV/0!
TCONS_00646390	1.98386	5.0024	0	#DIV/0!	#DIV/0!	-1.33431
TCONS_00646485	38.85	6.04857	0	#DIV/0!	#DIV/0!	2.68325
TCONS_00646827	4.80237	1.80607	0	#DIV/0!	#DIV/0!	1.41089
TCONS_00648183	3.78257	0	7.57617	-1.0021	#NUM!	#DIV/0!
TCONS_00649804	3.05505	7.13013	0	#DIV/0!	#DIV/0!	-1.22273
TCONS_00650108	2.03377	0	0.988217	1.04125	#NUM!	#DIV/0!
TCONS_00650485	0.292193	0.629617	1.36979	-2.22896	-1.12141	-1.10755
TCONS_00651130	0.0826346	0	3.10877	-5.23346	#NUM!	#DIV/0!
TCONS_00651411	2.6268	0	11.1602	-2.08698	#NUM!	#DIV/0!
TCONS_00651647	1.53655	0	3.8936	-1.34141	#NUM!	#DIV/0!
TCONS_00653660	7.55505e-27	0.375839	1.56436	-87.4202	-2.05739	-85.3628
TCONS_00653824	0	0.716717	1.44751	#NUM!	-1.0141	#NUM!
TCONS_00653926	2.73539	1.09248	0	#DIV/0!	#DIV/0!	1.32415
TCONS_00654065	0	4.4317	1.50905	#NUM!	1.55422	#NUM!
TCONS_00654574	0	21.0731	10.3585	#NUM!	1.02458	#NUM!
TCONS_00655082	0	2.27494	4.9645	#NUM!	-1.12582	#NUM!
TCONS_00656290	0.94977	4.5292	0	#DIV/0!	#DIV/0!	-2.25361
TCONS_00656371	0.0479151	1.1525	0.510279	-3.41273	1.17541	-4.58815
TCONS_00656706	0	2.10922	0.862623	#NUM!	1.2899	#NUM!
TCONS_00657124	0	3.6915	1.2409	#NUM!	1.57282	#NUM!
TCONS_00658561	0.143037	0.395238	1.03616	-2.85678	-1.39045	-1.46633
TCONS_00658700	0	1.48799	0.41163	#NUM!	1.85395	#NUM!
TCONS_00658938	0	0.644077	3.16574	#NUM!	-2.29724	#NUM!
TCONS_00659320	0	12.4223	3.20646	#NUM!	1.95388	#NUM!
TCONS_00659377	0.706311	4.22886	11.797	-4.06198	-1.48008	-2.58189
TCONS_00659378	4.15858e-08	0.364517	1.45758	-25.0629	-1.99952	-23.0634
TCONS_00662748	0	1.44123	0.43091	#NUM!	1.74184	#NUM!
TCONS_00662812	0.61889	1.349	0	#DIV/0!	#DIV/0!	-1.12413
TCONS_00663238	4.04179e-05	0.50052	3.24432	-16.2926	-2.69642	-13.5961
TCONS_00663938	0	1.70316	3.78908	#NUM!	-1.15364	#NUM!
TCONS_00666498	4.08763e-07	0.128843	1.30212	-21.6031	-3.33717	-18.2659
TCONS_00666499	0	0.103721	1.58852	#NUM!	-3.9369	#NUM!
TCONS_00668115	4.16634e-08	0.236288	1.03209	-24.5622	-2.12696	-22.4353
TCONS_00670502	0.00325691	0.553934	3.58883	-10.1058	-2.69573	-7.41007
TCONS_00670503	0.81499	3.34987	11.5107	-3.82005	-1.7808	-2.03925
TCONS_00670504	0.198974	3.09037	7.84579	-5.30127	-1.34414	-3.95713
TCONS_00671304	0	1.1672	3.60158	#NUM!	-1.62558	#NUM!
TCONS_00671503	9.89627e-06	0	1.44011	-17.1509	#NUM!	#DIV/0!
TCONS_00672918	0.58929	0	1.41031	-1.25896	#NUM!	#DIV/0!
TCONS_00673021	0	1.0131	3.33254	#NUM!	-1.71785	#NUM!
TCONS_00674838	0.265995	1.35815	3.04323	-3.51613	-1.16396	-2.35218
TCONS_00675535	1.28417	4.87159	23.8388	-4.21441	-2.29085	-1.92356
TCONS_00675693	3.2184	0	9.6194	-1.5796	#NUM!	#DIV/0!
TCONS_00676141	1.21996	0.27054	0.593446	1.03965	-1.13328	2.17292
TCONS_00676355	0.117002	1.65223e-21	2.05004	-4.13104	-70.0717	65.9407
TCONS_00677675	0.154531	1.60893	3.98203	-4.68753	-1.3074	-3.38013
TCONS_00679392	0	3.03925	8.702	#NUM!	-1.51763	#NUM!
TCONS_00679939	0.517168	2.33075	12.8548	-4.63553	-2.46344	-2.17209
TCONS_00681762	1.57125	0.605	0	#DIV/0!	#DIV/0!	1.3769
TCONS_00682398	9.79026	1.35222	4.01426	1.28621	-1.5698	2.85602
TCONS_00682436	0.0098234	0.397123	1.41539	-7.17076	-1.83354	-5.33722
TCONS_00682438	0.182949	2.05908	10.3036	-5.81556	-2.32308	-3.49249
TCONS_00682755	1.92019	0	4.51938	-1.23487	#NUM!	#DIV/0!
TCONS_00683319	3.28982	1.1257	0	#DIV/0!	#DIV/0!	1.54719
TCONS_00684858	13.1798	5.34133	0	#DIV/0!	#DIV/0!	1.30305
TCONS_00686574	14.0106	0	4.25537	1.71916	#NUM!	#DIV/0!
TCONS_00688174	17.5543	4.21867	0	#DIV/0!	#DIV/0!	2.05697
TCONS_00688546	2.62459	0	1.27952	1.03649	#NUM!	#DIV/0!
TCONS_00688590	0.338783	2.74034	7.26988	-4.4235	-1.40758	-3.01592
TCONS_00688591	0.449252	3.03273	15.3195	-5.0917	-2.33668	-2.75502
TCONS_00689187	1.09529	0.235899	0.50768	1.10932	-1.10575	2.21507
TCONS_00689934	2.6268	6.37932	0	#DIV/0!	#DIV/0!	-1.28009
TCONS_00690619	0.287627	1.27813	4.61352	-4.0036	-1.85183	-2.15176
TCONS_00690620	0.0851344	0.931702	4.49329	-5.72189	-2.26983	-3.45206
TCONS_00690727	2.34782	0.93584	0	#DIV/0!	#DIV/0!	1.32699
TCONS_00690776	0.194322	2.79252	1.24997	-2.68537	1.15968	-3.84505
TCONS_00690869	0	1.18698	4.05873	#NUM!	-1.77374	#NUM!
TCONS_00691531	0.860387	1.89363	0	#DIV/0!	#DIV/0!	-1.13809
TCONS_00692537	0.129863	0.424367	2.81831	-4.43976	-2.73144	-1.70832
TCONS_00693266	3.35023	0.890717	0	#DIV/0!	#DIV/0!	1.91122
TCONS_00693374	1.12207	2.50583	0	#DIV/0!	#DIV/0!	-1.15912
TCONS_00693444	0	8.41198	2.24408	#NUM!	1.90632	#NUM!
TCONS_00694270	0.0505223	0.675605	2.87534	-5.83067	-2.08948	-3.74119
TCONS_00694407	0.0527762	0.469509	1.4446	-4.77464	-1.62144	-3.15319
TCONS_00695237	0	3.56233	1.31291	#NUM!	1.44005	#NUM!
TCONS_00695555	0.190158	1.58299	0	#DIV/0!	#DIV/0!	-3.05739
TCONS_00695946	0.0781047	0.63194	1.5721	-4.33114	-1.31484	-3.0163
TCONS_00697575	0.196098	1.24148	3.64282	-4.21541	-1.55299	-2.66242
TCONS_00697890	0	0.77742	1.62425	#NUM!	-1.063	#NUM!
TCONS_00698427	0	10.8012	3.90277	#NUM!	1.46862	#NUM!
TCONS_00699166	1.05298	2.3344	0	#DIV/0!	#DIV/0!	-1.14858
TCONS_00700058	4.485	10.7196	0	#DIV/0!	#DIV/0!	-1.25708
TCONS_00700998	0	5.6593	1.63411	#NUM!	1.79212	#NUM!
TCONS_00701160	0.190199	0.888645	3.45224	-4.18195	-1.95785	-2.2241
TCONS_00701407	0	2.41927	0.353964	#NUM!	2.7729	#NUM!
TCONS_00703505	1.66877	0	4.5213	-1.43795	#NUM!	#DIV/0!
TCONS_00705119	0.346913	0	4.97499	-3.84205	#NUM!	#DIV/0!
TCONS_00706335	19.0109	0	57.6053	-1.59938	#NUM!	#DIV/0!
TCONS_00707115	0.297709	0	1.32705	-2.15624	#NUM!	#DIV/0!
TCONS_00707370	0.926853	0	2.23803	-1.27182	#NUM!	#DIV/0!
TCONS_00708857	0.0355072	1.402	3.76865	-6.72979	-1.42656	-5.30324
TCONS_00709287	5.21436	0	1.18513	2.13744	#NUM!	#DIV/0!
TCONS_00709714	0.0576483	0.217215	1.17475	-4.34894	-2.43516	-1.91377
TCONS_00712629	1.52921	0	0.48588	1.65412	#NUM!	#DIV/0!
TCONS_00713272	4.1636	1.41059	0	#DIV/0!	#DIV/0!	1.56153
TCONS_00715377	9.24013	3.34007	0	#DIV/0!	#DIV/0!	1.46804
TCONS_00716219	2.84276	0.97915	0	#DIV/0!	#DIV/0!	1.53769
TCONS_00716971	0.4311	2.58873	0.954282	-1.14639	1.43976	-2.58615
TCONS_00717237	1.11674	2.67215	0	#DIV/0!	#DIV/0!	-1.25871
TCONS_00717315	1.98448	0.586107	0.290799	2.77067	1.01114	1.75953
TCONS_00717511	0.873907	2.04763	0	#DIV/0!	#DIV/0!	-1.2284
TCONS_00718029	1.83188	0	0.207711	3.14068	#NUM!	#DIV/0!
TCONS_00719613	0.502437	0	1.11501	-1.15004	#NUM!	#DIV/0!
TCONS_00720544	2.55165	0	1.09357	1.22238	#NUM!	#DIV/0!
TCONS_00720888	0.78059	0	1.87775	-1.26637	#NUM!	#DIV/0!
TCONS_00721131	0.799901	10.478	3.41121	-2.09239	1.61901	-3.7114
TCONS_00721950	1.36389	0	5.43457	-1.99444	#NUM!	#DIV/0!
TCONS_00724841	2.42211	0.886617	0	#DIV/0!	#DIV/0!	1.44988
TCONS_00725228	1.01688	4.90981	0	#DIV/0!	#DIV/0!	-2.27151
TCONS_00725881	0.758933	1.78143	0	#DIV/0!	#DIV/0!	-1.23099
TCONS_00726555	0	1.59386	3.83181	#NUM!	-1.2655	#NUM!
TCONS_00727704	0	0.890717	1.80544	#NUM!	-1.01931	#NUM!
TCONS_00728127	0	1.56938	0.65308	#NUM!	1.26486	#NUM!
TCONS_00728496	0.701413	1.67406	0	#DIV/0!	#DIV/0!	-1.25501
TCONS_00728601	0	2.3484	0.954477	#NUM!	1.2989	#NUM!
TCONS_00729924	0	4.33341	0.723753	#NUM!	2.58193	#NUM!
TCONS_00733609	0	1.59917	0.51913	#NUM!	1.62316	#NUM!
TCONS_00733815	2.83437	1.14559	0	#DIV/0!	#DIV/0!	1.30694
TCONS_00734779	0.314614	1.24453	0	#DIV/0!	#DIV/0!	-1.98395
TCONS_00736306	0	1.3434	0.495513	#NUM!	1.4389	#NUM!
TCONS_00737664	0.423717	1.87083	0	#DIV/0!	#DIV/0!	-2.14251
TCONS_00740046	0	1.89862	4.12953	#NUM!	-1.12103	#NUM!
TCONS_00742230	1.57125	0	0.592247	1.40764	#NUM!	#DIV/0!
TCONS_00743342	3.3935	0	9.25813	-1.44795	#NUM!	#DIV/0!
TCONS_00745354	0.0516044	0	3.62491	-6.13431	#NUM!	#DIV/0!
TCONS_00745898	0.194744	0.39616	1.01464	-2.38131	-1.35681	-1.0245
TCONS_00747034	0.6938	0	2.01725	-1.5398	#NUM!	#DIV/0!
TCONS_00748277	4.62007	0	11.5238	-1.31863	#NUM!	#DIV/0!
TCONS_00749180	1.37843	0.669326	0.307006	2.16669	1.12444	1.04225
TCONS_00749830	0.521152	1.11883	0.0233595	4.47962	5.58183	-1.10221
TCONS_00750494	8.3161	3.01588	0	#DIV/0!	#DIV/0!	1.46333
TCONS_00750495	2.23328	0	0.591853	1.91585	#NUM!	#DIV/0!
TCONS_00751559	2.24415	0	0.893087	1.32929	#NUM!	#DIV/0!
TCONS_00751679	8.9834	0	3.20646	1.48628	#NUM!	#DIV/0!
TCONS_00752115	0.4431	1.04987	0.218848	1.0177	2.26221	-1.24451
TCONS_00752520	0.980286	2.13594	1.83251e-05	15.7071	16.8307	-1.1236
TCONS_00752521	4.42252	9.31726	0.153601	4.84761	5.92265	-1.07504
TCONS_00753092	0.120604	2.09591	0.722002	-2.58172	1.5375	-4.11922
TCONS_00753128	1.61504	0	0.511	1.66018	#NUM!	#DIV/0!
TCONS_00755923	2.3311	0.997653	0	#DIV/0!	#DIV/0!	1.2244
TCONS_00758256	1.60181	5.50626	0.429082	1.90037	3.68175	-1.78137
TCONS_00760705	0.150303	0.985072	4.6489	-4.95095	-2.23859	-2.71236
TCONS_00760830	3.2996	0	1.05598	1.6437	#NUM!	#DIV/0!
TCONS_00761420	0.873907	1.96701	0	#DIV/0!	#DIV/0!	-1.17046
TCONS_00762100	3.08647	0.305673	0.728343	2.08327	-1.25263	3.33589
TCONS_00762628	8.392	0	3.72007	1.17369	#NUM!	#DIV/0!
TCONS_00763121	6.52067	0	2.04209	1.67497	#NUM!	#DIV/0!
TCONS_00763810	2.95388	0.800973	0	#DIV/0!	#DIV/0!	1.88278
TCONS_00764955	1.29941	0.4921	0	#DIV/0!	#DIV/0!	1.40083
TCONS_00766643	1.13078	0	2.94971	-1.38325	#NUM!	#DIV/0!
TCONS_00767845	0.53388	0	1.8695	-1.80806	#NUM!	#DIV/0!
TCONS_00771447	1.09091	2.63822	0	#DIV/0!	#DIV/0!	-1.27403
TCONS_00772013	0.918553	2.21215	0	#DIV/0!	#DIV/0!	-1.26802
TCONS_00772014	8.97003	0.00151016	0	#DIV/0!	#DIV/0!	12.5362
TCONS_00772517	0.636467	1.50973	0	#DIV/0!	#DIV/0!	-1.24613
TCONS_00772546	0.6938	1.51687	0	#DIV/0!	#DIV/0!	-1.12851
TCONS_00773123	0	7.15279	2.78353	#NUM!	1.36159	#NUM!
TCONS_00773458	0.47114	1.49751	0	#DIV/0!	#DIV/0!	-1.66834
TCONS_00774339	0	3.77423	11.9556	#NUM!	-1.66343	#NUM!
TCONS_00775216	0.0271865	1.58503	0	#DIV/0!	#DIV/0!	-5.86548
TCONS_00777305	0	2.10793	0.763873	#NUM!	1.46442	#NUM!
TCONS_00778592	0	1.1323	3.456	#NUM!	-1.60984	#NUM!
TCONS_00778688	0.04933	1.84678	0	#DIV/0!	#DIV/0!	-5.2264
TCONS_00778767	0.483282	1.02824	1.67753e-05	14.8142	15.9035	-1.08924
TCONS_00778915	0.61889	1.43343	0	#DIV/0!	#DIV/0!	-1.21172
TCONS_00779116	5.43446	37.679	218.16	-5.3271	-2.53355	-2.79355
TCONS_00779779	0	5.46467	2.13985	#NUM!	1.35263	#NUM!
TCONS_00780877	0	8.2781	2.13064	#NUM!	1.95802	#NUM!
TCONS_00780910	0	2.79342	1.16672	#NUM!	1.25958	#NUM!
TCONS_00781429	0.491911	1.27424	3.76555e-05	13.6732	15.0464	-1.37317
TCONS_00782484	0.30446	2.536	0.846079	-1.47454	1.58369	-3.05823
TCONS_00783298	0.96798	3.0861	0	#DIV/0!	#DIV/0!	-1.67274
TCONS_00783958	0	2.64453	0.735797	#NUM!	1.84563	#NUM!
TCONS_00784612	0.185751	4.18662	1.79811	-3.27504	1.21931	-4.49434
TCONS_00786016	0.0490714	1.00998	0.303143	-2.62705	1.73626	-4.3633
TCONS_00786583	0	3.5016	1.02368	#NUM!	1.77425	#NUM!
TCONS_00787096	0	7.46243	2.84273	#NUM!	1.39237	#NUM!
TCONS_00787511	0	1.3566	3.19679	#NUM!	-1.23663	#NUM!
TCONS_00790533	0.683507	1.55052	0	#DIV/0!	#DIV/0!	-1.18172
TCONS_00790545	1.74078	14.203	6.96738	-2.00088	1.0275	-3.02838
TCONS_00790801	0	1.27523	0.56768	#NUM!	1.16761	#NUM!
TCONS_00791221	3.05495	1.04877	0	#DIV/0!	#DIV/0!	1.54245
TCONS_00793843	0	2.06952	4.5213	#NUM!	-1.12744	#NUM!
TCONS_00794602	2.45851e-06	0	4.68662	-20.8623	#NUM!	#DIV/0!
TCONS_00796561	0.0478974	4.02134e-06	2.71042	-5.82243	-19.3624	13.54
TCONS_00796983	5.85143	0	93.3904	-3.99641	#NUM!	#DIV/0!
TCONS_00800203	0.0635633	0	1.29411	-4.34762	#NUM!	#DIV/0!
TCONS_00801971	0	0.890717	2.54123	#NUM!	-1.51249	#NUM!
TCONS_00802283	4.40689	1.43253	15.8804	-1.84941	-3.47061	1.6212
TCONS_00802529	1.13078	0	27.7296	-4.61603	#NUM!	#DIV/0!
TCONS_00804285	0.506022	1.02345	2.94938	-2.54314	-1.52697	-1.01617
TCONS_00806835	0.0249217	0.15319	2.90592	-6.86545	-4.2456	-2.61985
TCONS_00808037	11.5528	0	2.368	2.2865	#NUM!	#DIV/0!
TCONS_00808380	7.85677	3.79035	0	#DIV/0!	#DIV/0!	1.05161
TCONS_00809408	89.6627	0.5729	0	#DIV/0!	#DIV/0!	7.29008
TCONS_00810039	11.6307	4.37967	0	#DIV/0!	#DIV/0!	1.40904
TCONS_00810083	370.076	5.03993	0	#DIV/0!	#DIV/0!	6.19827
TCONS_00810180	4.16339	0.97915	0	#DIV/0!	#DIV/0!	2.08816
TCONS_00811347	1.40811	0.16737	0.023799	5.88672	2.81407	3.07265
TCONS_00812128	1.80989	0.637617	0	#DIV/0!	#DIV/0!	1.50514
TCONS_00812939	4.26413	0	1.13309	1.91199	#NUM!	#DIV/0!
TCONS_00813009	8.35505	0	2.23138	1.90471	#NUM!	#DIV/0!
TCONS_00815557	0.340544	1.54713	0.0862028	1.98203	4.16572	-2.18369
TCONS_00816365	1.30152	0.333319	0	#DIV/0!	#DIV/0!	1.96523
TCONS_00818700	399.554	0.161181	0.512327	9.60711	-1.66839	11.2755
TCONS_00819428	0.34587	1.89814	0	#DIV/0!	#DIV/0!	-2.45628
TCONS_00819771	3.41273	0	1.10024	1.63311	#NUM!	#DIV/0!
TCONS_00821676	0.82264	0	2.21879	-1.43144	#NUM!	#DIV/0!
TCONS_00822348	3.78257	10.0558	0	#DIV/0!	#DIV/0!	-1.4106
TCONS_00823119	5.39774	1.86368	0.625917	3.10831	1.57411	1.5342
TCONS_00824041	8.2803	3.51953	0	#DIV/0!	#DIV/0!	1.2343
TCONS_00826082	0.904943	2.06162	0	#DIV/0!	#DIV/0!	-1.18788
TCONS_00826209	1.75801	0.65707	0	#DIV/0!	#DIV/0!	1.41983
TCONS_00826263	1.01688	2.43662	0	#DIV/0!	#DIV/0!	-1.26073
TCONS_00826351	0	1.99392	0.124665	#NUM!	3.99949	#NUM!
TCONS_00826462	0.52716	3.08913	1.533	-1.54004	1.01085	-2.55089
TCONS_00828032	0	2.5012	5.149	#NUM!	-1.04167	#NUM!
TCONS_00828756	0	1.91832	4.62666	#NUM!	-1.27013	#NUM!
TCONS_00829416	5.16663	2.07527	0	#DIV/0!	#DIV/0!	1.31592
TCONS_00829825	0.33918	1.07293	0.117612	1.52801	3.18944	-1.66143
TCONS_00829933	0	1.98428	4.31943	#NUM!	-1.12223	#NUM!
TCONS_00831112	0.000247157	1.56391	0.177368	-9.48711	3.14034	-12.6274
TCONS_00832340	3.94977	37.8848	0	#DIV/0!	#DIV/0!	-3.26178
TCONS_00835256	0	2.48327	5.30824	#NUM!	-1.09599	#NUM!
TCONS_00835987	0	2.7132	1.18513	#NUM!	1.19495	#NUM!
TCONS_00837405	1.77524	3.6327	0	#DIV/0!	#DIV/0!	-1.03303
TCONS_00843207	0.438789	0.0343497	1.15976	-1.40223	-5.07739	3.67516
TCONS_00843646	0	4.14077	9.29343	#NUM!	-1.16631	#NUM!
TCONS_00843698	1.46924	0	3.79323	-1.36836	#NUM!	#DIV/0!
TCONS_00844902	0	4.47	13.8872	#NUM!	-1.63541	#NUM!
TCONS_00846048	11.7029	0	4.90863	1.25347	#NUM!	#DIV/0!
TCONS_00847233	17.9165	0	0.331762	5.755	#NUM!	#DIV/0!
TCONS_00853167	1.97974	0.694147	0	#DIV/0!	#DIV/0!	1.512
TCONS_00853625	1.40457	2.97257e-08	1.39399e-08	26.5863	1.09249	25.4938
TCONS_00854150	1.10663	0.189049	0.382601	1.53226	-1.01708	2.54934
TCONS_00854388	1.57125	0.605	0	#DIV/0!	#DIV/0!	1.3769
TCONS_00855882	1.49085	0.360833	0	#DIV/0!	#DIV/0!	2.04673
TCONS_00856127	7.3654	2.10558	0.891767	3.04603	1.23948	1.80655
TCONS_00856727	5.45369	35.419	2.01716	1.43491	4.13413	-2.69922
TCONS_00856811	6.4832	0	2.60398	1.31599	#NUM!	#DIV/0!
TCONS_00856967	1.18296	0.485139	0.000547062	11.0784	9.79248	1.28594
TCONS_00857824	40.431	0.0792737	0	#DIV/0!	#DIV/0!	8.99441
TCONS_00857978	5.64794	0	2.04209	1.46768	#NUM!	#DIV/0!
TCONS_00858328	370.202	0	0.317378	10.1879	#NUM!	#DIV/0!
TCONS_00858408	1.75801	0.673733	0	#DIV/0!	#DIV/0!	1.3837
TCONS_00859226	0.85043	2.34693	0.297092	1.51728	2.98179	-1.46451
TCONS_00860401	7.96537	0	2.47416	1.6868	#NUM!	#DIV/0!
TCONS_00860505	8.392	3.34007	0	#DIV/0!	#DIV/0!	1.32914
TCONS_00860567	4.53187	0	1.9753	1.19803	#NUM!	#DIV/0!
TCONS_00861546	16.6646	5.8001	0	#DIV/0!	#DIV/0!	1.52264
TCONS_00861701	2.82911	6.1874	0	#DIV/0!	#DIV/0!	-1.12898
TCONS_00862554	6.52067	2.60388	0	#DIV/0!	#DIV/0!	1.32436
TCONS_00862683	0.452211	4.62811	1.80275	-1.99513	1.36022	-3.35536
TCONS_00862967	6.37142	0.604513	2.81719	1.17736	-2.22041	3.39777
TCONS_00863662	0.627278	0.303621	1.43655	-1.19543	-2.24227	1.04683
TCONS_00863871	0.000118191	2.0847	0.576423	-12.2518	1.85464	-14.1064
TCONS_00865139	1.60078	3.61213	0	#DIV/0!	#DIV/0!	-1.17407
TCONS_00865487	0.993096	2.33183	0.368541	1.43011	2.66157	-1.23146
TCONS_00865685	9.2924	4.12493	0	#DIV/0!	#DIV/0!	1.17168
TCONS_00865856	0.673893	0	1.67583	-1.31428	#NUM!	#DIV/0!
TCONS_00867032	2.57451	0.462777	0	#DIV/0!	#DIV/0!	2.47591
TCONS_00867609	0.6938	1.51687	0	#DIV/0!	#DIV/0!	-1.12851
TCONS_00867689	4.29359	9.37993	0	#DIV/0!	#DIV/0!	-1.12739
TCONS_00868368	0.054827	1.307	0.491525	-3.16431	1.41092	-4.57523
TCONS_00868544	0	1.34747	0.552633	#NUM!	1.28586	#NUM!
TCONS_00869382	0.088609	0	10.8533	-6.93646	#NUM!	#DIV/0!
TCONS_00870052	1.71674	0.270537	0.00289997	9.20942	6.54365	2.66578
TCONS_00870286	0	6.42793	16.799	#NUM!	-1.38595	#NUM!
TCONS_00870709	1.05308	4.75698	0	#DIV/0!	#DIV/0!	-2.17543
TCONS_00871750	0.223202	1.35794	0	#DIV/0!	#DIV/0!	-2.605
TCONS_00873586	0	0.482567	1.47808	#NUM!	-1.61493	#NUM!
TCONS_00874106	4.38113	9.55893	0	#DIV/0!	#DIV/0!	-1.12555
TCONS_00875474	0.307243	1.26666	6.01633e-06	15.6401	17.6837	-2.04358
TCONS_00875616	0.833273	1.99825	0	#DIV/0!	#DIV/0!	-1.26188
TCONS_00876830	0	1.81271	0.902717	#NUM!	1.00581	#NUM!
TCONS_00878232	0	0.567678	1.42875	#NUM!	-1.33161	#NUM!
TCONS_00878718	4.9272	1.32449	0	#DIV/0!	#DIV/0!	1.89533
TCONS_00880184	0.714577	1.56361	0	#DIV/0!	#DIV/0!	-1.12972
TCONS_00880630	5.29193e-05	1.41919	0.380762	-12.8128	1.89811	-14.7109
TCONS_00880836	0	4.19832	1.5984	#NUM!	1.39319	#NUM!
TCONS_00881314	0.0021593	0.00022841	1.44501	-9.3863	-12.6272	3.24087
TCONS_00885420	0.0346515	0	3.89563	-6.8128	#NUM!	#DIV/0!
TCONS_00885600	1.74781	0	0.74132	1.23738	#NUM!	#DIV/0!
TCONS_00886723	0	1.47723	3.19679	#NUM!	-1.11373	#NUM!
TCONS_00887542	0	0.637973	6.60283	#NUM!	-3.37152	#NUM!
TCONS_00889699	0.0918066	0.00583537	5.61464	-5.93445	-9.91015	3.9757
TCONS_00893516	0	2.29117	0.922363	#NUM!	1.31268	#NUM!
TCONS_00894207	1.58167	0	3.75175	-1.24612	#NUM!	#DIV/0!
TCONS_00894213	0	11.8973	3.0388	#NUM!	1.96906	#NUM!
TCONS_00896391	0.711667	7.53625	2.73699	-1.94331	1.46126	-3.40457
TCONS_00897172	11.53	3.7672	0	#DIV/0!	#DIV/0!	1.61383
TCONS_00897479	0.07158	0.548198	3.19808	-5.4815	-2.54444	-2.93707
TCONS_00897693	8.3161	3.01588	0	#DIV/0!	#DIV/0!	1.46333
TCONS_00897957	0.952423	2.49159	0.0128716	6.20934	7.59673	-1.38739
TCONS_00897959	1.77355	0.0466943	0.557207	1.67036	-3.57689	5.24725
TCONS_00901235	4.11201	1.89862	0	#DIV/0!	#DIV/0!	1.1149
TCONS_00901574	2.15862	4.86793	0.808323	1.4171	2.5903	-1.1732
TCONS_00902173	0.066688	0	9.58469	-7.16716	#NUM!	#DIV/0!
TCONS_00902943	1.57125	0	0.592247	1.40764	#NUM!	#DIV/0!
TCONS_00906716	0.432878	1.00011	0	#DIV/0!	#DIV/0!	-1.20812
TCONS_00907609	5.32147	0	1.44948	1.87629	#NUM!	#DIV/0!
TCONS_00907661	4.01232	1.36528	0	#DIV/0!	#DIV/0!	1.55524
TCONS_00907664	3.0111	1.27451	0	#DIV/0!	#DIV/0!	1.24034
TCONS_00907981	2.284	0.692753	0	#DIV/0!	#DIV/0!	1.72115
TCONS_00908296	4.72037	1.30545	0	#DIV/0!	#DIV/0!	1.85435
TCONS_00908811	2.54002	0.783197	0	#DIV/0!	#DIV/0!	1.69739
TCONS_00909338	3.04633	0	0.864863	1.81653	#NUM!	#DIV/0!
TCONS_00909809	3.08179	0.55802	0	#DIV/0!	#DIV/0!	2.46538
TCONS_00910402	7.36535	0	1.03453	2.83177	#NUM!	#DIV/0!
TCONS_00910821	1.4762	0.573728	0.190599	2.95328	1.58983	1.36345
TCONS_00910911	0.105982	1.48038	7.23603	-6.09331	-2.28923	-3.80408
TCONS_00911835	9.16517	0	4.38927	1.06218	#NUM!	#DIV/0!
TCONS_00913606	1.23778	11.3648	76.1024	-5.94211	-2.74337	-3.19874
TCONS_00913672	40.5648	113.79	976.437	-4.58923	-3.10115	-1.48807
TCONS_00913744	0.229677	1.27536	1.81517e-05	13.6272	16.1004	-2.47322
TCONS_00914465	0.94977	2.26461	0	#DIV/0!	#DIV/0!	-1.25361
TCONS_00914595	1.21686	4.19043	0	#DIV/0!	#DIV/0!	-1.78394
TCONS_00915522	11.3477	5.0279	0	#DIV/0!	#DIV/0!	1.17437
TCONS_00915647	3.3935	8.84967	0	#DIV/0!	#DIV/0!	-1.38285
TCONS_00916587	9.06257e-06	1.09813	1.22255e-07	6.21195	23.0986	-16.8867
TCONS_00916874	1.06932e-09	0.332882	1.44653	-30.3333	-2.11952	-28.2137
TCONS_00916944	0	0.229382	1.62621	#NUM!	-2.82569	#NUM!
TCONS_00917319	5.92446e-05	1.13986	0.00021119	-1.83379	12.398	-14.2318
TCONS_00917660	0.758933	1.78143	0	#DIV/0!	#DIV/0!	-1.23099
TCONS_00918675	0.0301139	3.98144	1.68639	-5.80736	1.23935	-7.04672
TCONS_00919157	2.29826	0.772044	0.0497193	5.53059	3.9568	1.57378
TCONS_00919160	0.133699	1.09184	6.54517	-5.61337	-2.58367	-3.0297
TCONS_00919216	0	3.49915	0.723753	#NUM!	2.27343	#NUM!
TCONS_00919725	0	1.53793	3.14409	#NUM!	-1.03166	#NUM!
TCONS_00921090	0	0.83471	1.76286	#NUM!	-1.07857	#NUM!
TCONS_00921095	0	2.07527	8.65255	#NUM!	-2.05982	#NUM!
TCONS_00922037	0.0472473	0.323238	2.26011	-5.58002	-2.80573	-2.77429
TCONS_00922038	0.105784	0.227948	1.22083	-3.52867	-2.42108	-1.10759
TCONS_00922039	0.00749223	0.399015	1.76217	-7.87774	-2.14284	-5.7349
TCONS_00922127	5.92698	2.73234	0	#DIV/0!	#DIV/0!	1.11716
TCONS_00926448	0.825293	1.8609	0	#DIV/0!	#DIV/0!	-1.17302
TCONS_00928187	0.12498	1.04305	0.288654	-1.20764	1.85339	-3.06103
TCONS_00929839	1.42138	3.99206	0	#DIV/0!	#DIV/0!	-1.48984
TCONS_00930894	0	0.637617	1.36414	#NUM!	-1.09723	#NUM!
TCONS_00932136	0.149273	0.314431	1.07556	-2.84906	-1.77427	-1.07479
TCONS_00935145	0	1.63063	0.60792	#NUM!	1.42347	#NUM!
TCONS_00937793	0.327945	1.09983	2.22233	-2.76054	-1.01479	-1.74575
TCONS_00942125	0.680183	0.103999	1.90038	-1.4823	-4.19164	2.70935
TCONS_00942163	1.30937	0	0.421093	1.63666	#NUM!	#DIV/0!
TCONS_00943866	0	1.47723	3.5554	#NUM!	-1.26712	#NUM!
TCONS_00945623	1.19049	0	0.40343	1.56117	#NUM!	#DIV/0!
TCONS_00946129	1.14297	0	0.441093	1.37364	#NUM!	#DIV/0!
TCONS_00946318	2.26445	0	0.624657	1.85803	#NUM!	#DIV/0!
TCONS_00946905	1.6202	0	69.3314	-5.41927	#NUM!	#DIV/0!
TCONS_00947143	3.22188	0.587733	0	#DIV/0!	#DIV/0!	2.45467
TCONS_00947249	16.5552	0	6.2732	1.40001	#NUM!	#DIV/0!
TCONS_00947640	1.60332	18.3333	7.70724	-2.26516	1.25018	-3.51533
TCONS_00948076	0.324603	2.92655	1.30942	-2.01218	1.16027	-3.17245
TCONS_00952272	4.53187	0	1.86283	1.28261	#NUM!	#DIV/0!
TCONS_00952655	1.40283	0.529933	0	#DIV/0!	#DIV/0!	1.40446
TCONS_00952905	1.09629	0.41952	0.0556037	4.30131	2.91549	1.38582
TCONS_00954679	0.649703	1.55821	0	#DIV/0!	#DIV/0!	-1.26204
TCONS_00955215	1.07267	0.0627345	0.301053	1.83311	-2.26269	4.0958
TCONS_00955331	2.40304	0.80941	0	#DIV/0!	#DIV/0!	1.56992
TCONS_00955643	1.04769	4.89927	0	#DIV/0!	#DIV/0!	-2.22536
TCONS_00955933	1.13078	2.75048	0	#DIV/0!	#DIV/0!	-1.28236
TCONS_00957788	3.9677	0	1.95017	1.0247	#NUM!	#DIV/0!
TCONS_00957799	1.89954	0	0.922363	1.04224	#NUM!	#DIV/0!
TCONS_00958442	0.782607	1.87168	0	#DIV/0!	#DIV/0!	-1.25797
TCONS_00959372	0.499019	1.12074	2.49578	-2.32232	-1.15504	-1.16729
TCONS_00959839	7.16207	0	3.5799	1.00046	#NUM!	#DIV/0!
TCONS_00960227	1.3876	0	0.672417	1.04516	#NUM!	#DIV/0!
TCONS_00960477	3.82517	0	0.999143	1.93676	#NUM!	#DIV/0!
TCONS_00960619	6.1101	0	3.0388	1.0077	#NUM!	#DIV/0!
TCONS_00961288	0.833273	0	1.99829	-1.2619	#NUM!	#DIV/0!
TCONS_00961970	2.20167	0.637973	0	#DIV/0!	#DIV/0!	1.78703
TCONS_00965942	0	7.1483	2.73712	#NUM!	1.38494	#NUM!
TCONS_00966650	0.0117631	3.57542	0	#DIV/0!	#DIV/0!	-8.2477
TCONS_00967564	4.35266	9.70109	0.00573017	9.5691	10.7254	-1.15625
TCONS_00967995	0	5.18436	1.06099	#NUM!	2.28876	#NUM!
TCONS_00969992	0	11.0711	4.25537	#NUM!	1.37944	#NUM!
TCONS_00971171	2.95731e-07	1.57519	0	#DIV/0!	#DIV/0!	-22.3447
TCONS_00972588	1.898	4.31783	0	#DIV/0!	#DIV/0!	-1.18583
TCONS_00975549	0.497557	1.13116	0.230344	1.11107	2.29595	-1.18487
TCONS_00976734	1.56118	0	0.660283	1.24148	#NUM!	#DIV/0!
TCONS_00979676	3.99481	13.6449	57.7367	-3.85329	-2.08113	-1.77216
TCONS_00979685	0	0.426427	1.35298	#NUM!	-1.66577	#NUM!
TCONS_00980546	0	1.10175	3.05408	#NUM!	-1.47095	#NUM!
TCONS_00981153	0	1.36534	2.78609	#NUM!	-1.02899	#NUM!
TCONS_00981690	0	2.26369	11.6928	#NUM!	-2.36888	#NUM!
TCONS_00983333	0	2.5012	10.298	#NUM!	-2.04167	#NUM!
TCONS_00983585	0	1.73035	3.8936	#NUM!	-1.17004	#NUM!
TCONS_00984484	0	0.55802	1.6837	#NUM!	-1.59324	#NUM!
TCONS_00984505	1.72698	0	3.9681	-1.2002	#NUM!	#DIV/0!
TCONS_00986012	0	1.65891	4.85879	#NUM!	-1.55036	#NUM!
TCONS_00987021	0	6.75437	2.88268	#NUM!	1.22841	#NUM!
TCONS_00989335	3.48191	0	1.63868	1.08734	#NUM!	#DIV/0!
TCONS_00989658	2.78006	0	0.793617	1.8086	#NUM!	#DIV/0!
TCONS_00990762	4.52483	0	1.33063	1.76576	#NUM!	#DIV/0!
TCONS_00990826	1.48186	0.672916	6.09107e-07	21.2142	20.0753	1.13891
TCONS_00990945	6.50883	3.21504	0	#DIV/0!	#DIV/0!	1.01756
TCONS_00991686	3.64353	8.70831	0.80209	2.1835	3.44056	-1.25705
TCONS_00992887	2.41543	0	18.5843	-2.94373	#NUM!	#DIV/0!
TCONS_00993230	1.02489	0.31671	1.29553e-05	16.2716	14.5773	1.69423
TCONS_00993763	1.68171	0	0.302641	2.47425	#NUM!	#DIV/0!
TCONS_00994532	2.49105	1.17547	0	#DIV/0!	#DIV/0!	1.08352
TCONS_00994570	3.71467	1.85626	0	#DIV/0!	#DIV/0!	1.00083
TCONS_00994608	0.567287	1.28061	0	#DIV/0!	#DIV/0!	-1.17469
TCONS_00994653	2.47725	0	1.152	1.1046	#NUM!	#DIV/0!
TCONS_00994878	0.243195	0.0251455	10.8922	-5.48504	-8.75878	3.27374
TCONS_00995363	0.325756	4.09274	20.6438	-5.98578	-2.33457	-3.65121
TCONS_00995485	1.84575	3.7708	0	#DIV/0!	#DIV/0!	-1.03066
TCONS_00995877	4.64619	0	1.78256	1.3821	#NUM!	#DIV/0!
TCONS_00997057	8.81607	0	3.72007	1.24481	#NUM!	#DIV/0!
TCONS_00997313	0.634809	1.36008	0	#DIV/0!	#DIV/0!	-1.0993
TCONS_00997595	11.0457	0	3.3866	1.70557	#NUM!	#DIV/0!
TCONS_00997771	0	2.08558	0.881433	#NUM!	1.24253	#NUM!
TCONS_00998852	9.781	0	2.87217	1.76784	#NUM!	#DIV/0!
TCONS_01000108	1.58167	3.82887	0	#DIV/0!	#DIV/0!	-1.27547
TCONS_01000229	4.1031	0	0.891767	2.20198	#NUM!	#DIV/0!
TCONS_01002705	0.347874	4.71199	0	#DIV/0!	#DIV/0!	-3.7597
TCONS_01003121	3.3935	0	9.25813	-1.44795	#NUM!	#DIV/0!
TCONS_01003162	0.0265682	0.0746537	1.78477	-6.06989	-4.57938	-1.49051
TCONS_01003563	1.31229	3.20963	0	#DIV/0!	#DIV/0!	-1.29032
TCONS_01005265	3.2184	0	8.73777	-1.44092	#NUM!	#DIV/0!
TCONS_01005449	0.88879	2.93745	0	#DIV/0!	#DIV/0!	-1.72465
TCONS_01005497	1.31229	0	2.9182	-1.15299	#NUM!	#DIV/0!
TCONS_01007666	1.31229	3.20421	0	#DIV/0!	#DIV/0!	-1.28788
TCONS_01007818	0	7.00247	1.53495	#NUM!	2.18967	#NUM!
TCONS_01007914	0	1.39196	0.58336	#NUM!	1.25466	#NUM!
TCONS_01009385	2.69281	11.1929	0	#DIV/0!	#DIV/0!	-2.0554
TCONS_01010127	0	1.1742	2.52883	#NUM!	-1.10679	#NUM!
TCONS_01010893	0.0309502	0.000243155	1.0554	-5.09169	-12.0836	6.99193
TCONS_01011765	0	5.48987	1.17464	#NUM!	2.22456	#NUM!
TCONS_01011806	0.54097	1.86393	3.78987	-2.80853	-1.0238	-1.78473
TCONS_01012278	0	1.70257	0.69262	#NUM!	1.29758	#NUM!
TCONS_01016038	1.12547	0.435792	0	#DIV/0!	#DIV/0!	1.36882
TCONS_01016267	0	5.53557	12.7661	#NUM!	-1.20552	#NUM!
TCONS_01016913	0	2.27531	0.819033	#NUM!	1.47407	#NUM!
TCONS_01017567	0.00922913	0.394111	1.17434	-6.99144	-1.57517	-5.41626
TCONS_01018780	0	0.348912	2.41741	#NUM!	-2.79253	#NUM!
TCONS_01019124	0.8786	3.28913	0	#DIV/0!	#DIV/0!	-1.90443
TCONS_01020186	0	1.41059	4.71613	#NUM!	-1.74131	#NUM!
TCONS_01020827	0.513587	1.56851	0	#DIV/0!	#DIV/0!	-1.61071
TCONS_01023282	0.0114848	0.0850348	3.32961	-8.17948	-5.29116	-2.88832
TCONS_01024070	0.111971	0.0140791	2.36474	-4.40049	-7.39198	2.99149
TCONS_01025746	0.618373	0	2.60216	-2.07316	#NUM!	#DIV/0!
TCONS_01031838	0	2.26369	5.34767	#NUM!	-1.24024	#NUM!
TCONS_01033305	0	2.43662	0.988217	#NUM!	1.30198	#NUM!
TCONS_01033645	0.491657	0	1.69929	-1.78921	#NUM!	#DIV/0!
TCONS_01034087	0.650576	7.48298	2.12262	-1.70606	1.81777	-3.52382
TCONS_01034116	3.15697e-08	7.03896e-06	1.01374	-24.9366	-17.1359	-7.80068
TCONS_01036523	1.75801	0	0.699053	1.33047	#NUM!	#DIV/0!
TCONS_01038236	61.3456	0	0.16257	8.55976	#NUM!	#DIV/0!
TCONS_01039102	4.33923	1.60752	0	#DIV/0!	#DIV/0!	1.4326
TCONS_01040690	2.08098	0.42687	0.8788	1.24365	-1.04174	2.28539
TCONS_01041672	12.2157	0	4.62907	1.39994	#NUM!	#DIV/0!
TCONS_01042128	14.4777	0	0.0133523	10.0825	#NUM!	#DIV/0!
TCONS_01042142	35917.5	20.9474	9.04721	11.9549	1.21123	10.7437
TCONS_01042247	4.31386	0	1.11085	1.95732	#NUM!	#DIV/0!
TCONS_01042479	2.65069	0.999127	0	#DIV/0!	#DIV/0!	1.40763
TCONS_01042495	0.0819522	0.446929	1.21246	-3.88702	-1.43982	-2.44719
TCONS_01042736	154.296	44.2996	20.0768	2.94209	1.14176	1.80033
TCONS_01044425	2.41594	0.858738	0.314522	2.94135	1.44906	1.4923
TCONS_01045009	6.84667	2.48748	0	#DIV/0!	#DIV/0!	1.46072
TCONS_01046945	1.76226	0.781803	0	#DIV/0!	#DIV/0!	1.17255
TCONS_01047195	3.0618	0	1.18513	1.36933	#NUM!	#DIV/0!
TCONS_01048709	0.666283	0	5.65086	-3.08426	#NUM!	#DIV/0!
TCONS_01048919	2.64126	0	0.862623	1.61442	#NUM!	#DIV/0!
TCONS_01051056	2.95388	0.800973	0	#DIV/0!	#DIV/0!	1.88278
TCONS_01051409	3.06384e-05	1.40204	5.59775e-07	5.77435	21.2562	-15.4818
TCONS_01054481	1.01688	2.43662	0	#DIV/0!	#DIV/0!	-1.26073
TCONS_01055872	7.68242	0	1.44174	2.41375	#NUM!	#DIV/0!
TCONS_01057465	0.0326084	0.273081	1.03217	-4.9843	-1.91829	-3.06601
TCONS_01058502	0.327945	0	2.31981	-2.82248	#NUM!	#DIV/0!
TCONS_01059055	1.05298	0	2.38771	-1.18116	#NUM!	#DIV/0!
TCONS_01061449	0	2.75792	0.61455	#NUM!	2.16598	#NUM!
TCONS_01063430	5.38621	2.23154	0	#DIV/0!	#DIV/0!	1.27123
TCONS_01063982	0.186494	0.390678	2.72403	-3.86854	-2.80169	-1.06685
TCONS_01064681	0	0.95158	1.93087	#NUM!	-1.02086	#NUM!
TCONS_01067264	0.858481	13.7525	3.02212	-1.8157	2.18606	-4.00177
TCONS_01067422	0	1.60194	0.65308	#NUM!	1.29449	#NUM!
TCONS_01070005	0.085416	1.82279	7.71648	-6.49729	-2.08179	-4.4155
TCONS_01070703	0	1.32592	0.43788	#NUM!	1.59839	#NUM!
TCONS_01071502	0.465392	2.8077	1.02169	-1.13444	1.45843	-2.59287
TCONS_01074491	0	2.06246	4.9645	#NUM!	-1.26728	#NUM!
TCONS_01076966	2.00283	4.03349	0.43091	2.21658	3.22657	-1.00999
TCONS_01077561	0	1.47723	3.10745	#NUM!	-1.07284	#NUM!
TCONS_01077994	0	5.0279	22.1727	#NUM!	-2.14075	#NUM!
TCONS_01078970	0	0.716717	1.52775	#NUM!	-1.09193	#NUM!
TCONS_01080045	0	0.906357	2.86092	#NUM!	-1.65833	#NUM!
TCONS_01080290	4.34393	0	1.89101	1.19984	#NUM!	#DIV/0!
TCONS_01081921	0	0.835277	1.78617	#NUM!	-1.09655	#NUM!
TCONS_01084306	0.232881	2.9852	0.686898	-1.5605	2.11966	-3.68016
TCONS_01084341	1.41832	0	3.56743	-1.33071	#NUM!	#DIV/0!
TCONS_01085058	0.0804871	0.187639	1.00031	-3.63554	-2.41441	-1.22113
TCONS_01085341	0	0.479897	1.445	#NUM!	-1.59028	#NUM!
TCONS_01090057	0	0.47346	1.57476	#NUM!	-1.73382	#NUM!
TCONS_01091099	2.03377	0	0.988217	1.04125	#NUM!	#DIV/0!
TCONS_01094154	1.65048	0.491868	0	#DIV/0!	#DIV/0!	1.74654
TCONS_01095700	1.44828	0.140302	0.629857	1.20124	-2.16649	3.36773
TCONS_01095827	2.91951	0.4446	1.01572	1.52323	-1.19192	2.71515
TCONS_01096805	20.0071	9.73295	1.56624	3.67514	2.63557	1.03957
TCONS_01097284	1.27237	0	0.539568	1.23765	#NUM!	#DIV/0!
TCONS_01098655	2.15922	1.85724e-18	0	#DIV/0!	#DIV/0!	60.0121
TCONS_01099782	21.9536	1.09248	0	#DIV/0!	#DIV/0!	4.32878
TCONS_01100200	0	0.858577	2.95835	#NUM!	-1.78477	#NUM!
TCONS_01100432	5.3856	1.98087	0	#DIV/0!	#DIV/0!	1.44297
TCONS_01100558	0.147721	0.0659353	1.81811	-3.62149	-4.78525	1.16375
TCONS_01104186	2.17197	0	5.35113	-1.30084	#NUM!	#DIV/0!
TCONS_01104915	3.21981	1.42933	0	#DIV/0!	#DIV/0!	1.17164
TCONS_01105230	1.0833	0.139276	0	#DIV/0!	#DIV/0!	2.95941
TCONS_01105677	2.54725	0	0.68207	1.90095	#NUM!	#DIV/0!
TCONS_01106726	3.54763	1.30545	0	#DIV/0!	#DIV/0!	1.44231
TCONS_01107052	3.9827	0	10.5797	-1.40948	#NUM!	#DIV/0!
TCONS_01107126	1.69817	0.637617	0	#DIV/0!	#DIV/0!	1.41322
TCONS_01107167	0.523355	2.07433	0.106271	2.30004	4.28683	-1.98678
TCONS_01108222	0.94977	0	2.43675	-1.35931	#NUM!	#DIV/0!
TCONS_01109668	1.01338	1.73988e-06	0.22562	2.16721	-16.9846	19.1518
TCONS_01111001	1.00223	0.00142623	0	#DIV/0!	#DIV/0!	9.45679
TCONS_01111194	2.66637	0.97915	0	#DIV/0!	#DIV/0!	1.44527
TCONS_01113690	0	11.5704	74.7443	#NUM!	-2.69152	#NUM!
TCONS_01117623	4.1636	1.53793	0	#DIV/0!	#DIV/0!	1.43684
TCONS_01119003	0	4.74013	1.86379	#NUM!	1.34669	#NUM!
TCONS_01122719	17.8416	36.077	2.60123	2.77798	3.79381	-1.01583
TCONS_01122909	0	1.75616	0.557285	#NUM!	1.65594	#NUM!
TCONS_01123597	0	0.00011497	1.16733	#NUM!	-13.3097	#NUM!
TCONS_01124383	3.2184	7.5344	0	#DIV/0!	#DIV/0!	-1.22715
TCONS_01124874	0	0.572413	2.23946	#NUM!	-1.96802	#NUM!
TCONS_01125300	5.00332e-06	3.40708	7.68875	-20.5514	-1.17421	-19.3772
TCONS_01127640	0	0.80625	1.74705	#NUM!	-1.11562	#NUM!
TCONS_01127725	0	0.946813	2.18714	#NUM!	-1.20789	#NUM!
TCONS_01128091	0	4.0698	1.5984	#NUM!	1.34833	#NUM!
TCONS_01131215	0	0.572413	3.21049	#NUM!	-2.48767	#NUM!
TCONS_01132306	3.9369	0	1.73648	1.1809	#NUM!	#DIV/0!
TCONS_01132567	3.2184	0	7.8532	-1.28694	#NUM!	#DIV/0!
TCONS_01133903	3.78257	0	10.7536	-1.50739	#NUM!	#DIV/0!
TCONS_01134032	0.000162753	0.419882	1.12823	-12.7591	-1.426	-11.3331
TCONS_01134935	2.6268	0	6.99907	-1.41385	#NUM!	#DIV/0!
TCONS_01135806	2.93847	0	1.1953	1.29769	#NUM!	#DIV/0!
TCONS_01140383	0	1.26477	3.07104	#NUM!	-1.27986	#NUM!
TCONS_01141717	5.4467	0	12.1552	-1.15812	#NUM!	#DIV/0!
TCONS_01143239	1.09751	1.42441e-06	0.000127275	13.074	-6.48144	19.5554
TCONS_01143481	4.7214	0	1.78372	1.40433	#NUM!	#DIV/0!
TCONS_01144001	22.3277	0	9.66852	1.20747	#NUM!	#DIV/0!
TCONS_01144200	7.95357	1.41059	0	#DIV/0!	#DIV/0!	2.4953
TCONS_01146138	3.6915	1.36534	0	#DIV/0!	#DIV/0!	1.43495
TCONS_01147275	4.90833	0	2.33857	1.06961	#NUM!	#DIV/0!
TCONS_01147511	11.5105	1.53793	4.56205	1.3352	-1.56869	2.9039
TCONS_01148532	7.1581	34.2567	16.3947	-1.19558	1.06315	-2.25874
TCONS_01149410	0.187036	2.85632	16.2676	-6.44254	-2.50977	-3.93277
TCONS_01150026	14.821	0	2.73712	2.43691	#NUM!	#DIV/0!
TCONS_01150582	3.29183	0	0.69262	2.24876	#NUM!	#DIV/0!
TCONS_01151392	5.21733	11.7552	0	#DIV/0!	#DIV/0!	-1.17191
TCONS_01151920	1.53655	5.69583	0	#DIV/0!	#DIV/0!	-1.89021
TCONS_01152144	6.16833	2.74482	0	#DIV/0!	#DIV/0!	1.16817
TCONS_01152303	0.78059	1.86393	0	#DIV/0!	#DIV/0!	-1.25571
TCONS_01152797	1.47883	0.557693	0	#DIV/0!	#DIV/0!	1.40691
TCONS_01154002	2.385	0.96674	0	#DIV/0!	#DIV/0!	1.30279
TCONS_01154219	0.712113	7.12066	1.75941	-1.30491	2.01692	-3.32183
TCONS_01154494	1.9094	0	0.74601	1.35586	#NUM!	#DIV/0!
TCONS_01154750	2.83663	0	1.38462	1.03469	#NUM!	#DIV/0!
TCONS_01158162	66.3176	32.1285	0	#DIV/0!	#DIV/0!	1.04554
TCONS_01161958	0.48086	1.31109	8.98987e-05	12.385	13.8321	-1.44707
TCONS_01162233	1.99942	4.80633	0	#DIV/0!	#DIV/0!	-1.26535
TCONS_01163229	0	1.31373	2.83592	#NUM!	-1.11015	#NUM!
TCONS_01163415	2.83716	1.36534	0	#DIV/0!	#DIV/0!	1.05519
TCONS_01164243	2.07507	5.25127	0	#DIV/0!	#DIV/0!	-1.33951
TCONS_01165563	0.602027	1.42517	0	#DIV/0!	#DIV/0!	-1.24323
TCONS_01166145	0	1.42038	0.39369	#NUM!	1.85114	#NUM!
TCONS_01166513	0.262315	1.17221	0	#DIV/0!	#DIV/0!	-2.15986
TCONS_01168335	0	2.92673	1.09357	#NUM!	1.42024	#NUM!
TCONS_01168601	0	61.6541	14.694	#NUM!	2.06897	#NUM!
TCONS_01168714	0.0124898	2.16203	0.543607	-5.44375	1.99175	-7.4355
TCONS_01171088	0.70425	3.57262	1.53937	-1.12818	1.21464	-2.34282
TCONS_01172169	0	1.66659	0.345223	#NUM!	2.2713	#NUM!
TCONS_01174352	0	0.80625	1.84532	#NUM!	-1.19457	#NUM!
TCONS_01174524	0.0928429	0.196305	1.0001	-3.4292	-2.34897	-1.08023
TCONS_01175869	4.9336	0	17.295	-1.80964	#NUM!	#DIV/0!
TCONS_01176401	1.60495	0	0.679253	1.24051	#NUM!	#DIV/0!
TCONS_01176720	1.01544	0	2.54876	-1.32769	#NUM!	#DIV/0!
TCONS_01176936	0.0460108	0.576983	2.92915	-5.99237	-2.34388	-3.64849
TCONS_01177688	0	2.75831	9.059	#NUM!	-1.71557	#NUM!
TCONS_01177707	0	6.37932	17.4815	#NUM!	-1.45435	#NUM!
TCONS_01177956	0	0.00994073	1.74212	#NUM!	-7.45328	#NUM!
TCONS_01179397	0	1.2109	2.67922	#NUM!	-1.14574	#NUM!
TCONS_01179970	3.78257	0	10.4209	-1.46205	#NUM!	#DIV/0!
TCONS_01180646	0	2.86944	5.98117	#NUM!	-1.05966	#NUM!
TCONS_01180810	0	0.442513	1.28372	#NUM!	-1.53653	#NUM!
TCONS_01182244	0	1.36534	10.2186	#NUM!	-2.90387	#NUM!
TCONS_01183369	0.0836953	0	2.40744	-4.84621	#NUM!	#DIV/0!
TCONS_01186181	0	4.12493	1.78256	#NUM!	1.21042	#NUM!
TCONS_01186260	0.504227	0.031045	1.31312	-1.38086	-5.40249	4.02164
TCONS_01186412	2.47725	0	0.922363	1.42533	#NUM!	#DIV/0!
TCONS_01186684	0.451903	0	1.32145	-1.54804	#NUM!	#DIV/0!
TCONS_01186966	3.75503	8.00408	0	#DIV/0!	#DIV/0!	-1.09191
TCONS_01187041	1.47308	0	23.6345	-4.00398	#NUM!	#DIV/0!
TCONS_01187145	1.54092	0	0.30596	2.33238	#NUM!	#DIV/0!
TCONS_01187366	2.94617	0	6.13543	-1.05832	#NUM!	#DIV/0!
TCONS_01188018	6.54293	2.74482	0	#DIV/0!	#DIV/0!	1.25323
TCONS_01188080	2.49392	0.926138	0.20567	3.60001	2.1709	1.42912
TCONS_01189028	0	0.51672	1.09467	#NUM!	-1.08304	#NUM!
TCONS_01189141	0	1.38551	0.56768	#NUM!	1.28726	#NUM!
TCONS_01189386	0.105971	0	7.11179	-6.06847	#NUM!	#DIV/0!
TCONS_01189435	3.99883	1.46761	0	#DIV/0!	#DIV/0!	1.44611
TCONS_01189694	2.16961	6.27934	0	#DIV/0!	#DIV/0!	-1.53318
TCONS_01190211	0	1.54447	6.4035	#NUM!	-2.05175	#NUM!
TCONS_01190493	0.404953	0	1.66481	-2.03953	#NUM!	#DIV/0!
TCONS_01190500	0	1.25928	0.524323	#NUM!	1.26407	#NUM!
TCONS_01190510	0.292193	1.6225	0	#DIV/0!	#DIV/0!	-2.47322
TCONS_01190572	5.53042	1.52782	0	#DIV/0!	#DIV/0!	1.85591
TCONS_01190899	2.30519	1.02211	0.158828	3.85935	2.68602	1.17333
TCONS_01191344	0	1.1279	3.06004	#NUM!	-1.43991	#NUM!
TCONS_01191443	0	0.138167	1.33376	#NUM!	-3.27101	#NUM!
TCONS_01191661	0.555337	3.12382	0	#DIV/0!	#DIV/0!	-2.49188
TCONS_01191912	0.099063	0	2.60539	-4.71701	#NUM!	#DIV/0!
TCONS_01193094	2.03089	0.80941	0	#DIV/0!	#DIV/0!	1.32717
TCONS_01194102	0.189171	0.843497	5.93893	-4.97244	-2.81575	-2.15669
TCONS_01194640	0.0775693	0.349932	1.74343	-4.4903	-2.31678	-2.17352
TCONS_01194669	1.59275	3.67656	0.470103	1.76047	2.96731	-1.20683
TCONS_01194676	1.52748	0	8.5309	-2.48155	#NUM!	#DIV/0!
TCONS_01194701	15.0242	4.37967	0	#DIV/0!	#DIV/0!	1.77839
TCONS_01194875	0.58583	1.38551	5.4175	-3.20907	-1.96721	-1.24186
TCONS_01195184	0.782607	0	1.86664	-1.25409	#NUM!	#DIV/0!
TCONS_01195461	0	2.74058	1.10024	#NUM!	1.31666	#NUM!
TCONS_01195604	0	11.2458	3.7276	#NUM!	1.59306	#NUM!
TCONS_01197029	2.46632	0.999127	0	#DIV/0!	#DIV/0!	1.30362
TCONS_01197731	2.47324	0.886617	0	#DIV/0!	#DIV/0!	1.48002
TCONS_01197924	0.758227	2.52268	0	#DIV/0!	#DIV/0!	-1.73426
TCONS_01199046	3.40172	11.5343	42.9049	-3.65681	-1.89521	-1.7616
TCONS_01199263	0.234542	1.55629	0.662639	-1.49838	1.23182	-2.73019
TCONS_01199547	0	0.835277	1.78617	#NUM!	-1.09655	#NUM!
TCONS_01199912	0	2.93522	1.27952	#NUM!	1.19787	#NUM!
TCONS_01200148	3.58103	16.8747	0	#DIV/0!	#DIV/0!	-2.23642
TCONS_01202485	2.93847	1.18698	0	#DIV/0!	#DIV/0!	1.30778
TCONS_01202802	0.654793	1.52205	0	#DIV/0!	#DIV/0!	-1.21691
TCONS_01203946	2.00426	0	0.333147	2.58884	#NUM!	#DIV/0!
TCONS_01204858	0	2.41875	0.922663	#NUM!	1.39039	#NUM!
TCONS_01204917	9.98883	4.91317	0	#DIV/0!	#DIV/0!	1.02366
TCONS_01205514	0	0.666637	3.05218	#NUM!	-2.19487	#NUM!
TCONS_01205839	0	3.28038	0.591853	#NUM!	2.47055	#NUM!
TCONS_01206004	5.48293	1.89799	0.679253	3.01293	1.48245	1.53048
TCONS_01207221	1.13078	0	3.88633	-1.78109	#NUM!	#DIV/0!
TCONS_01207559	0	5.69328	2.06476	#NUM!	1.46328	#NUM!
TCONS_01207717	6.21477	0	2.57451	1.2714	#NUM!	#DIV/0!
TCONS_01208495	14.7777	5.68093	46.3455	-1.64901	-3.02823	1.37922
TCONS_01208635	0.363355	1.01959	3.52724	-3.27909	-1.79055	-1.48854
TCONS_01208646	12.4811	2.62564	6.12627	1.02667	-1.22234	2.24901
TCONS_01208983	0.92274	2.5552	0	#DIV/0!	#DIV/0!	-1.46944
TCONS_01209141	0.387437	2.19691	0	#DIV/0!	#DIV/0!	-2.50344
TCONS_01209199	2.1422	5.98212	0.6421	1.73823	3.21979	-1.48156
TCONS_01209801	2.03377	7.03203	0	#DIV/0!	#DIV/0!	-1.78979
TCONS_01210332	389.095	0.342192	0.0731981	12.376	2.22493	10.1511
TCONS_01210352	0.710275	0.339813	1.81538	-1.35382	-2.41746	1.06364
TCONS_01210821	1.00217	0	2.40018	-1.26001	#NUM!	#DIV/0!
TCONS_01210834	0.158976	5.66684	0.0241289	2.71998	7.87564	-5.15566
TCONS_01210868	6.84788	1.54255	0.701598	3.28694	1.1366	2.15034
TCONS_01211079	1.97974	0.754863	4.47113	-1.17533	-2.56635	1.39102
TCONS_01211097	0	0.572413	1.89293	#NUM!	-1.72549	#NUM!
TCONS_01211116	0	1.33327	0.302641	#NUM!	2.13929	#NUM!
TCONS_01211151	0.394099	3.46031	1.52139	-1.94876	1.18551	-3.13427
TCONS_01212230	0	1.53383	9.45729	#NUM!	-2.62429	#NUM!
TCONS_01212262	1.26333	6.02439	0	#DIV/0!	#DIV/0!	-2.25359
TCONS_01212814	6.83541	5.9259e-05	1.5524	2.13853	-14.6771	16.8156
TCONS_01212866	0.175154	0.658907	1.38787	-2.98617	-1.07472	-1.91145
TCONS_01212978	1.59127	0.456764	3.52785	-1.14861	-2.94927	1.80066
TCONS_01213016	0	1.62309	0.210959	#NUM!	2.94371	#NUM!
TCONS_01213125	0.603567	0	2.00488	-1.73193	#NUM!	#DIV/0!
TCONS_01213197	8.52741	2.66168	0	#DIV/0!	#DIV/0!	1.67977
TCONS_01213206	1.44008	0.589517	0	#DIV/0!	#DIV/0!	1.28854
TCONS_01213579	1.56332	3.6919	0.616743	1.34187	2.58162	-1.23975
TCONS_01213598	0	0.999127	4.05341	#NUM!	-2.0204	#NUM!
TCONS_01213682	0	1.61789	3.52049	#NUM!	-1.12167	#NUM!
TCONS_01213688	0	5.19103	1.50222	#NUM!	1.78893	#NUM!
TCONS_01214120	1.51917	0.604513	0	#DIV/0!	#DIV/0!	1.32944
TCONS_01214302	0.833273	1.99825	0	#DIV/0!	#DIV/0!	-1.26188
TCONS_01214434	0.809907	0	2.69756	-1.73583	#NUM!	#DIV/0!
TCONS_01214454	2.45782	1.0842	0.350771	2.80878	1.62803	1.18075
TCONS_01214553	0	0.858577	2.90556	#NUM!	-1.7588	#NUM!
TCONS_01214557	0	2.08227	0.763873	#NUM!	1.44675	#NUM!
TCONS_01214578	0.197374	0	3.44716	-4.1264	#NUM!	#DIV/0!
TCONS_01214591	2.03377	4.71241	0	#DIV/0!	#DIV/0!	-1.21231
TCONS_01214617	0.782607	5.46071	0	#DIV/0!	#DIV/0!	-2.80273
TCONS_01215148	0.739417	0	313.341	-8.72713	#NUM!	#DIV/0!
TCONS_01215600	1.96663	0.796637	0	#DIV/0!	#DIV/0!	1.30373
TCONS_01215924	4.66485	0	1.42644	1.70941	#NUM!	#DIV/0!
TCONS_01216110	4.7214	1.74417	0	#DIV/0!	#DIV/0!	1.43667
TCONS_01216156	22.6365	8.44153	0	#DIV/0!	#DIV/0!	1.42307
TCONS_01216166	0	1.1742	4.29955	#NUM!	-1.87251	#NUM!
TCONS_01216192	0	4.13697	1.09037	#NUM!	1.92376	#NUM!
TCONS_01216241	2.03089	4.81914	0	#DIV/0!	#DIV/0!	-1.24666
TCONS_01216284	1.92019	0	7.67473	-1.99887	#NUM!	#DIV/0!
TCONS_01216299	0.253448	2.53913	0.53041	-1.06542	2.25915	-3.32457
TCONS_01216317	1.2277	0.608852	0.136526	3.16871	2.15692	1.01179
TCONS_01216446	1.08679	2.32628	5.09183	-2.22811	-1.13016	-1.09795
TCONS_01216593	0	9.04187	1.90895	#NUM!	2.24384	#NUM!
TCONS_01216709	0	2.43662	0.988217	#NUM!	1.30198	#NUM!
TCONS_01216714	0	5.6593	2.13064	#NUM!	1.40934	#NUM!
TCONS_01216779	5.81369	0	1.39305	2.06121	#NUM!	#DIV/0!
TCONS_01216843	0.219058	3.17441	10.7474	-5.61653	-1.75943	-3.8571
TCONS_01218059	0	1.48512	4.52717	#NUM!	-1.60803	#NUM!
TCONS_01218350	0	0.38939	1.47143	#NUM!	-1.91794	#NUM!
TCONS_01218906	6.51593	1.74176	0	#DIV/0!	#DIV/0!	1.90343
TCONS_01218999	1.47593	0	0.70246	1.07114	#NUM!	#DIV/0!
TCONS_01219274	1.50326	5.00931	0.576423	1.38289	3.11941	-1.73652
TCONS_01219289	26.749	12.4395	105.025	-1.97318	-3.07773	1.10455
TCONS_01219809	0.263295	0	4.05334	-3.94436	#NUM!	#DIV/0!
TCONS_01219969	0.371067	0	1.08412	-1.54677	#NUM!	#DIV/0!
TCONS_01220421	1.1977	2.64453	0	#DIV/0!	#DIV/0!	-1.14274
TCONS_01220913	1.23675	2.99244	0	#DIV/0!	#DIV/0!	-1.27477
TCONS_01221295	0	0.520243	1.60088	#NUM!	-1.6216	#NUM!
TCONS_01222072	1.00114	7.09967	3.32572	-1.73202	1.09409	-2.82611
TCONS_01222263	0.825293	1.8609	0	#DIV/0!	#DIV/0!	-1.17302
TCONS_01222334	4.9336	0	13.1678	-1.4163	#NUM!	#DIV/0!
TCONS_01222722	0.501087	2.83515	1.0938	-1.12622	1.37407	-2.50029
TCONS_01224043	3.61358	0	7.63561	-1.07931	#NUM!	#DIV/0!
TCONS_01224333	0	0.65707	1.32509	#NUM!	-1.01197	#NUM!
TCONS_01224354	1.09635	0.350914	7.70873e-09	27.0836	25.44	1.64351
TCONS_01224535	0.0507658	2.66319e-23	1.66434	-5.03495	-75.7261	70.6912
TCONS_01224557	2.08993e-06	1.09979	0.252373	-16.8817	2.12359	-19.0053
TCONS_01224693	0	13.1282	2.70438	#NUM!	2.2793	#NUM!
TCONS_01224841	0	0.605	1.87397	#NUM!	-1.63109	#NUM!
TCONS_01224910	0.465493	8.43052	0	#DIV/0!	#DIV/0!	-4.17879
TCONS_01225226	7.74359	3.56233	1.31291	2.56023	1.44005	1.12018
TCONS_01225339	4.7311	0	9.57583	-1.01722	#NUM!	#DIV/0!
TCONS_01225694	1.74078	4.14381	0	#DIV/0!	#DIV/0!	-1.25122
TCONS_01225716	0.785002	3.03227	12.6392	-4.00907	-2.05944	-1.94963
TCONS_01225732	0	3.83664	1.80323	#NUM!	1.08926	#NUM!
TCONS_01225945	3.78257	0	25.2954	-2.74144	#NUM!	#DIV/0!
TCONS_01226320	1.67649	6.53243	0.637146	1.39575	3.35792	-1.96217
TCONS_01226363	10.8959	2.36118	4.74771	1.19848	-1.00773	2.2062
TCONS_01226525	0.0303989	0.174317	1.25687	-5.36967	-2.85004	-2.51962
TCONS_01226545	1.01351	3.58091	0	#DIV/0!	#DIV/0!	-1.82097
TCONS_01226746	1.37132	3.00582	0.524323	1.38704	2.51923	-1.13219
TCONS_01226949	0.918553	5.47612	0	#DIV/0!	#DIV/0!	-2.57572
TCONS_01226982	2.385	0.95158	0	#DIV/0!	#DIV/0!	1.32559
TCONS_01227070	0	11.5262	2.10876	#NUM!	2.45044	#NUM!
TCONS_01227144	3.9619	0	0.862623	2.19939	#NUM!	#DIV/0!
TCONS_01227454	1.01688	3.67931	0	#DIV/0!	#DIV/0!	-1.85528
TCONS_01227975	14.1795	28.4995	0	#DIV/0!	#DIV/0!	-1.00713
TCONS_01227985	0	2.83383	7.3107	#NUM!	-1.36725	#NUM!
TCONS_01227999	27.2744	0	4.46778	2.60992	#NUM!	#DIV/0!
TCONS_01228030	37.6694	4.63637	12.3814	1.60521	-1.41711	3.02233
TCONS_01228036	3.10739	0	9.99214	-1.68509	#NUM!	#DIV/0!
TCONS_01228044	0.782607	0	2.79997	-1.83905	#NUM!	#DIV/0!
TCONS_01228053	0.899807	0	2.72714	-1.5997	#NUM!	#DIV/0!
TCONS_01228175	5.3354	13.0629	0	#DIV/0!	#DIV/0!	-1.29181
TCONS_01228184	2.90259	0	9.9154	-1.77233	#NUM!	#DIV/0!
TCONS_01228356	0	3.13876	15.1124	#NUM!	-2.26747	#NUM!
TCONS_01228362	8.43573	24.471	0	#DIV/0!	#DIV/0!	-1.53649
TCONS_01228587	6.05877	14.1224	1.81743	1.73713	2.95801	-1.22088
TCONS_01228596	5.85143	17.7101	0	#DIV/0!	#DIV/0!	-1.59771
TCONS_01228626	2.58116	0	1.09357	1.23897	#NUM!	#DIV/0!
TCONS_01228950	5.87693	15.0151	2.3906	1.29769	2.65097	-1.35328
TCONS_01228955	0.654793	0	47.8234	-6.19053	#NUM!	#DIV/0!
TCONS_01229065	2.57546	12.7855	5.8404	-1.18124	1.13037	-2.31161
TCONS_01229185	1.26333	6.1517	2.89655	-1.19711	1.08665	-2.28376
TCONS_01229444	0	19.2398	8.7785	#NUM!	1.13204	#NUM!
TCONS_01229561	1.96925	3.98858	0	#DIV/0!	#DIV/0!	-1.01823
TCONS_01229563	4.74524	0.367319	0.114677	5.37083	1.67946	3.69137
TCONS_01229614	47.89	6.04857	0	#DIV/0!	#DIV/0!	2.98506
TCONS_01229701	0	9.27277	3.5799	#NUM!	1.37308	#NUM!
TCONS_01229712	7.54717	2.90005	0	#DIV/0!	#DIV/0!	1.37986
TCONS_01229869	22.5975	8.56473	1.2409	4.1867	2.78702	1.39968
TCONS_01230032	19.6266	4.77789	2.04736	3.26097	1.22261	2.03836
TCONS_01230214	3.20157	7.9337	0	#DIV/0!	#DIV/0!	-1.30921
TCONS_01230221	0	10.4429	2.368	#NUM!	2.14079	#NUM!
TCONS_01231925	0	6.20857	2.13064	#NUM!	1.54298	#NUM!
TCONS_01232010	5.01313	1.42873	0	#DIV/0!	#DIV/0!	1.81098
TCONS_01234482	0	1.49156	0.601007	#NUM!	1.31137	#NUM!
TCONS_01235180	0	0.277632	26.3829	#NUM!	-6.57029	#NUM!
TCONS_01235342	1.2755	2.59262	0.493503	1.36994	2.39328	-1.02335
TCONS_01235369	3.54763	0	1.14159	1.63581	#NUM!	#DIV/0!
TCONS_01235407	3.56216	1.73921	0.854955	2.05883	1.02451	1.03432
TCONS_01235437	6.2252	20.4087	2.04209	1.60807	3.32106	-1.71299
TCONS_01235538	0.603567	0	2.03095	-1.75057	#NUM!	#DIV/0!
TCONS_01235662	4.72037	12.4708	2.28318	1.04786	2.44944	-1.40159
TCONS_01235830	2.36069	5.23009	0	#DIV/0!	#DIV/0!	-1.14763
TCONS_01236009	28.9257	4.54987	0	#DIV/0!	#DIV/0!	2.66846
TCONS_01236064	0.000424293	1.24001e-10	1.39612	-11.6841	-33.3904	21.7063
TCONS_01236095	16.3741	2.84851	6.88801	1.24926	-1.27388	2.52314
TCONS_01236208	15.2148	6.7756	0	#DIV/0!	#DIV/0!	1.16706
TCONS_01236286	11.9399	5.35983	26.6969	-1.16088	-2.31641	1.15553
TCONS_01236314	0	5.07502	1.78372	#NUM!	1.50853	#NUM!
TCONS_01237100	3.05505	11.9679	0	#DIV/0!	#DIV/0!	-1.9699
TCONS_01237107	0.858532	2.01235	0.271568	1.66056	2.8895	-1.22894
TCONS_01237167	0.239774	2.59045	0.947346	-1.98222	1.45124	-3.43346
TCONS_01237190	4.15807	8.77658	21.2431	-2.35301	-1.27527	-1.07775
TCONS_01237331	0	2.90005	14.2064	#NUM!	-2.29239	#NUM!
TCONS_01237579	3.55213	1709.21	427.081	-6.90968	2.00075	-8.91043
TCONS_01237766	1.08143	2.60292	0	#DIV/0!	#DIV/0!	-1.26719
TCONS_01237835	0	1.65891	5.5885	#NUM!	-1.75223	#NUM!
TCONS_01238488	11.0437	30.3592	4.12723	1.41998	2.87889	-1.45891
TCONS_01240356	10.7431	4.63637	0	#DIV/0!	#DIV/0!	1.21234
TCONS_01240526	12.6997	5.68093	0	#DIV/0!	#DIV/0!	1.16059
TCONS_01240605	0.83035	0	2.64113	-1.66937	#NUM!	#DIV/0!
TCONS_01240664	1.4758	3.63577	0	#DIV/0!	#DIV/0!	-1.30076
TCONS_01240875	3.67868	1.2305	0	#DIV/0!	#DIV/0!	1.57994
TCONS_01240920	9.0436e-07	0	1.47485	-20.6372	#NUM!	#DIV/0!
TCONS_01241131	8.01412	22.443	2.06476	1.95657	3.44222	-1.48565
TCONS_01241334	36.5358	6.1033	0	#DIV/0!	#DIV/0!	2.58165
TCONS_01241402	15.9303	4.769	0	#DIV/0!	#DIV/0!	1.74001
TCONS_01241547	0	9.31496	20.3256	#NUM!	-1.12568	#NUM!
TCONS_01241798	6.47647	17.3943	0	#DIV/0!	#DIV/0!	-1.42533
TCONS_01241996	0	2.90005	22.2412	#NUM!	-2.93908	#NUM!
TCONS_01242082	12.0056	43.9342	4.25537	1.49635	3.36799	-1.87164
TCONS_01242209	13.1434	6.38644	0	#DIV/0!	#DIV/0!	1.04125
TCONS_01242450	0	0.999127	2.99743	#NUM!	-1.58498	#NUM!
TCONS_01242588	0	25.1835	51.8042	#NUM!	-1.04059	#NUM!
TCONS_01242765	1.67558	0.714663	0	#DIV/0!	#DIV/0!	1.22932
TCONS_01242947	0.860387	0	8.11299	-3.23718	#NUM!	#DIV/0!
TCONS_01243011	28.1715	0	6.26717	2.16835	#NUM!	#DIV/0!
TCONS_01243140	0	1.30545	6.1398	#NUM!	-2.23364	#NUM!
TCONS_01243731	1.06954	6.77301	2.84248	-1.41016	1.25265	-2.66281
TCONS_01243826	0.0355433	0.3352	1.00349	-4.8193	-1.58193	-3.23737
TCONS_01244083	11.9399	5.8852	59.4697	-2.31636	-3.33699	1.02063
TCONS_01244220	0	3.63325	0.5997	#NUM!	2.59895	#NUM!
TCONS_01244243	1.66877	0	4.26127	-1.35249	#NUM!	#DIV/0!
TCONS_01244300	0	81.7475	24.4441	#NUM!	1.74169	#NUM!
TCONS_01244353	63.396	26.3683	0	#DIV/0!	#DIV/0!	1.26559
TCONS_01244797	1.31229	0	2.9182	-1.15299	#NUM!	#DIV/0!
TCONS_01247555	1.71135	0	0.506157	1.75748	#NUM!	#DIV/0!
TCONS_01247947	1.52748	3.31338	0	#DIV/0!	#DIV/0!	-1.11715
TCONS_01248130	47.1239	953.235	124.188	-1.39799	2.94031	-4.3383
TCONS_01249500	0	1.2109	5.86218	#NUM!	-2.27536	#NUM!
TCONS_01249700	1.09349	0.390875	0.191232	2.51555	1.03138	1.48416
TCONS_01250229	0	0.920423	1.97223	#NUM!	-1.09946	#NUM!
TCONS_01250254	0	3.21396	6.63623	#NUM!	-1.04601	#NUM!
TCONS_01250613	0	15.0475	3.52657	#NUM!	2.09319	#NUM!
TCONS_01252049	0.0967633	3.1006	0.423977	-2.13145	2.87049	-5.00194
TCONS_01252379	3.15841	0	0.5997	2.39688	#NUM!	#DIV/0!
TCONS_01252415	0	3.77423	9.66813	#NUM!	-1.35705	#NUM!
TCONS_01253521	0	4.15396	1.44948	#NUM!	1.51895	#NUM!
TCONS_01253552	0.501701	2.55356	0.000430519	10.1865	12.5341	-2.34761
TCONS_01253601	24.7025	0	4.51743	2.45108	#NUM!	#DIV/0!
TCONS_01253605	2.10617	0	0.65308	1.68929	#NUM!	#DIV/0!
TCONS_01253769	30.2776	1.54464	10.6027	1.51382	-2.77908	4.2929
TCONS_01254080	0	1.89363	0.834827	#NUM!	1.1816	#NUM!
TCONS_01254193	0	0.637973	2.09729	#NUM!	-1.71696	#NUM!
TCONS_01254674	1.74078	8.28763	0	#DIV/0!	#DIV/0!	-2.25122
TCONS_01254996	1.65058	0.673733	0	#DIV/0!	#DIV/0!	1.29273
TCONS_01256263	0	0.153371	1.1416	#NUM!	-2.89596	#NUM!
TCONS_01256443	2.94656	7.11682	0	#DIV/0!	#DIV/0!	-1.2722
TCONS_01256636	3.28982	1.21831	0	#DIV/0!	#DIV/0!	1.43313
TCONS_01256942	0	0.800973	2.51374	#NUM!	-1.65001	#NUM!
TCONS_01256957	4.6909	1.97178	0	#DIV/0!	#DIV/0!	1.25037
TCONS_01257667	20.2589	0	2.60123	2.96129	#NUM!	#DIV/0!
TCONS_01258073	0.6938	1.61882	0	#DIV/0!	#DIV/0!	-1.22235
TCONS_01258260	2.20167	0.587733	0	#DIV/0!	#DIV/0!	1.90536
TCONS_01258697	0.315297	1.40721	0	#DIV/0!	#DIV/0!	-2.15806
TCONS_01258938	8.53187	1.37524	0	#DIV/0!	#DIV/0!	2.63318
TCONS_01259910	0.465493	1.51271	0	#DIV/0!	#DIV/0!	-1.70031
TCONS_01261278	1.56118	0	0.524323	1.57411	#NUM!	#DIV/0!
TCONS_01261780	0	11.1194	3.0388	#NUM!	1.87151	#NUM!
TCONS_01263667	0	0.297923	1.29342	#NUM!	-2.11818	#NUM!
TCONS_01264382	0.169012	0.788523	1.58564	-3.22988	-1.00784	-2.22203
TCONS_01264680	2.3954	0	0.902717	1.40792	#NUM!	#DIV/0!
TCONS_01265514	0.476917	0	1.5857	-1.73331	#NUM!	#DIV/0!
TCONS_01265940	0	1.46761	3.37516	#NUM!	-1.20149	#NUM!
TCONS_01266404	13.3765	0.0522003	0.113054	6.88655	-1.11488	8.00142
TCONS_01266409	5.70182	0	1.17464	2.27921	#NUM!	#DIV/0!
TCONS_01266418	186.359	388.193	55.9209	1.73663	2.79532	-1.05869
TCONS_01266911	0.758933	0	1.90728	-1.32947	#NUM!	#DIV/0!
TCONS_01268327	4.11201	1.73035	0	#DIV/0!	#DIV/0!	1.24878
TCONS_01269300	1.58095	0.487027	0.0613051	4.68864	2.98992	1.69872
TCONS_01269877	0.522768	7.02231	1.69793	-1.69954	2.04817	-3.7477
TCONS_01271572	4.485	0	102.027	-4.5077	#NUM!	#DIV/0!
TCONS_01272664	0	4.22077	17.1466	#NUM!	-2.02235	#NUM!
TCONS_01272907	2.23348	5.8227	0.95364	1.22778	2.61017	-1.38239
TCONS_01273098	1.4758	3.47678	9.65157	-2.70927	-1.47301	-1.23626
TCONS_01273423	2.02152	9.94275e-05	28.2638	-3.80544	-18.1169	14.3114
TCONS_01273689	8.48529	2.92673	1.03453	3.03598	1.50031	1.53568
TCONS_01274382	4.34569	0	1.33063	1.70748	#NUM!	#DIV/0!
TCONS_01275514	0	0.805988	4.85246	#NUM!	-2.58989	#NUM!
TCONS_01275717	0	0.889697	2.512	#NUM!	-1.49745	#NUM!
TCONS_01276709	2.43127	0.61346	0	#DIV/0!	#DIV/0!	1.98667
TCONS_01277001	2.6268	6.7756	0	#DIV/0!	#DIV/0!	-1.36704
TCONS_01281494	7.30792	0	0.0353747	7.6906	#NUM!	#DIV/0!
TCONS_01282815	55.732	9.8263	0	#DIV/0!	#DIV/0!	2.50378
TCONS_01283189	0	0.93584	5.35662	#NUM!	-2.51699	#NUM!
TCONS_01284526	3.96794	8.00493	1.39305	1.51015	2.52264	-1.0125
TCONS_01286084	0.15885	3.22963	18.4015	-6.85602	-2.51039	-4.34563
TCONS_01286118	0	3.19777	1.33063	#NUM!	1.26496	#NUM!
TCONS_01286656	7.63627	3.57417	0	#DIV/0!	#DIV/0!	1.09526
TCONS_01287218	0.292193	1.97745	0	#DIV/0!	#DIV/0!	-2.75865
TCONS_01287669	0.94977	2.29117	0	#DIV/0!	#DIV/0!	-1.27044
TCONS_01287680	0	0.738383	5.83388	#NUM!	-2.98201	#NUM!
TCONS_01287745	2.13621	1.0331	0	#DIV/0!	#DIV/0!	1.04807
TCONS_01289919	0	1.23875	0.37188	#NUM!	1.73597	#NUM!
TCONS_01293912	0.6938	0	1.63807	-1.23941	#NUM!	#DIV/0!
TCONS_01294406	0	1.98763	0.291709	#NUM!	2.76844	#NUM!
TCONS_01295197	1.48427	0.400623	0	#DIV/0!	#DIV/0!	1.88944
TCONS_01296038	0	3.17798	1.13309	#NUM!	1.48785	#NUM!
TCONS_01298512	0	0.716717	1.52775	#NUM!	-1.09193	#NUM!
TCONS_01298887	1.34253	0.50398	0	#DIV/0!	#DIV/0!	1.41352
TCONS_01303148	3.78257	8.94233	0	#DIV/0!	#DIV/0!	-1.24129
TCONS_01303307	0	7.48627	2.88268	#NUM!	1.37684	#NUM!
TCONS_01303330	0.229611	3.07246	0.733961	-1.67651	2.06562	-3.74213
TCONS_01304141	153.183	0.38619	0	#DIV/0!	#DIV/0!	8.63173
TCONS_01305051	0.109521	1.90688	3.8479	-5.13479	-1.01286	-4.12193
TCONS_01305416	0	2.37094	8.11313	#NUM!	-1.7748	#NUM!
TCONS_01306327	0.736277	1.72472	0	#DIV/0!	#DIV/0!	-1.22804
TCONS_01306923	1.00491	4.35394e-05	1.58809e-05	15.9494	1.45502	14.4944
TCONS_01307649	4.745	0	1.02368	2.21264	#NUM!	#DIV/0!
TCONS_01308033	0.72004	0	1.72927	-1.26401	#NUM!	#DIV/0!
TCONS_01308900	0	1.89988	4.16567	#NUM!	-1.13264	#NUM!
TCONS_01310537	0	1.4763	0.51913	#NUM!	1.50782	#NUM!
TCONS_01311236	2.23256	5.06469	1.09357	1.02965	2.21143	-1.18178
TCONS_01311621	0.654793	0	2.43637	-1.89562	#NUM!	#DIV/0!
TCONS_01311799	0.659504	5.22172	2.48029	-1.91105	1.07402	-2.98507
TCONS_01312824	8.9834	3.7672	0	#DIV/0!	#DIV/0!	1.25377
TCONS_01314231	0	0.408221	2.35314	#NUM!	-2.52716	#NUM!
TCONS_01314377	1.44929	0	0.552633	1.39095	#NUM!	#DIV/0!
TCONS_01314466	1.78175	3.83007	0.698258	1.35146	2.45554	-1.10408
TCONS_01314489	0.344991	3.67437	1.82268	-2.40143	1.01143	-3.41287
TCONS_01314604	0.95511	2.20675	0	#DIV/0!	#DIV/0!	-1.20818
TCONS_01315104	0	1.81788	3.9506	#NUM!	-1.11982	#NUM!
TCONS_01317162	2.33206	0.38151	0	#DIV/0!	#DIV/0!	2.61181
TCONS_01317439	0.502437	1.59706	0	#DIV/0!	#DIV/0!	-1.66841
TCONS_01317947	0.80737	1.85336	0	#DIV/0!	#DIV/0!	-1.19884
TCONS_01318918	2.20309	0.345593	0	#DIV/0!	#DIV/0!	2.67238
TCONS_01319347	0.80737	0	2.0404	-1.33755	#NUM!	#DIV/0!
TCONS_01319832	0.654793	0	2.25878	-1.78643	#NUM!	#DIV/0!
TCONS_01320103	0.989051	12.7097	4.46719	-2.17525	1.50849	-3.68374
TCONS_01321118	3.16936	1.08627	0	#DIV/0!	#DIV/0!	1.54481
TCONS_01321308	0	3.94357	8.53057	#NUM!	-1.11314	#NUM!
TCONS_01321643	1.36389	3.05565	0	#DIV/0!	#DIV/0!	-1.16375
TCONS_01321753	13.1054	0	6.03933	1.1177	#NUM!	#DIV/0!
TCONS_01321855	0	2.00875	4.37767	#NUM!	-1.12387	#NUM!
TCONS_01321927	0	0.65567	3.97656	#NUM!	-2.60048	#NUM!
TCONS_01322570	0	1.34885	0.458963	#NUM!	1.55528	#NUM!
TCONS_01322654	6.35409	1.52782	3.14216	1.01593	-1.04028	2.05621
TCONS_01322909	0	1.42873	3.42477	#NUM!	-1.26128	#NUM!
TCONS_01323483	51.8793	0.362419	0.0474359	10.095	2.93361	7.16136
TCONS_01323498	1.99875	4.19832	0	#DIV/0!	#DIV/0!	-1.07072
TCONS_01323575	2.90259	7.42403	20.2556	-2.80291	-1.44805	-1.35486
TCONS_01324551	0.222484	0.71874	1.78848	-3.00696	-1.3152	-1.69177
TCONS_01324829	2.72778	11.4173	0	#DIV/0!	#DIV/0!	-2.06543
TCONS_01324833	0	3.9893	8.25447	#NUM!	-1.04904	#NUM!
TCONS_01324983	0.072282	0	1.92179	-4.73267	#NUM!	#DIV/0!
TCONS_01325143	0	0.97915	2.26617	#NUM!	-1.21066	#NUM!
TCONS_01325284	0.3923	0	1.24633	-1.66766	#NUM!	#DIV/0!
TCONS_01325299	0.108162	0.585127	3.36378	-4.95881	-2.52326	-2.43555
TCONS_01325672	1.17273	8.20253	0	#DIV/0!	#DIV/0!	-2.80619
TCONS_01326524	3.18175	0.85506	0	#DIV/0!	#DIV/0!	1.89572
TCONS_01326712	3.09125	6.1874	0	#DIV/0!	#DIV/0!	-1.00114
TCONS_01326716	2.38486	0	6.6919	-1.48851	#NUM!	#DIV/0!
TCONS_01326725	0.41684	7.04086	26.6417	-5.99805	-1.91986	-4.07819
TCONS_01326878	0	0.946813	3.28071	#NUM!	-1.79286	#NUM!
TCONS_01326964	0	0.460435	1.78612	#NUM!	-1.95576	#NUM!
TCONS_01327424	2.59447	0.592394	0.179283	3.85513	1.72432	2.13081
TCONS_01327644	95.6207	40.4227	11.7816	3.02079	1.77863	1.24216
TCONS_01328077	3.39354	0.906357	0	#DIV/0!	#DIV/0!	1.90464
TCONS_01328726	1.14107	0.22313	0	#DIV/0!	#DIV/0!	2.35444
TCONS_01329615	0.262273	0.554565	1.18971	-2.18146	-1.10118	-1.08029
TCONS_01329764	5.9032	1.65891	0	#DIV/0!	#DIV/0!	1.83126
TCONS_01329955	4480.99	3.33566	0	#DIV/0!	#DIV/0!	10.3916
TCONS_01330875	1.4758	0	3.72567	-1.336	#NUM!	#DIV/0!
TCONS_01330957	2.62143	1.24231	0	#DIV/0!	#DIV/0!	1.07733
TCONS_01331007	0.502437	1.62781	0	#DIV/0!	#DIV/0!	-1.69592
TCONS_01331150	1.20257	0	0.335883	1.84008	#NUM!	#DIV/0!
TCONS_01331238	0.217523	7.58502	1.86075	-3.09664	2.02727	-5.12391
TCONS_01331291	0	1.27629	5.45613	#NUM!	-2.09592	#NUM!
TCONS_01331644	18.8383	0	0.54201	5.11921	#NUM!	#DIV/0!
TCONS_01331647	20.4717	0.137	0	#DIV/0!	#DIV/0!	7.22331
TCONS_01331729	0.378667	0	1.90427	-2.33024	#NUM!	#DIV/0!
TCONS_01331778	1.65058	0	0.699053	1.2395	#NUM!	#DIV/0!
TCONS_01331788	0.0744565	2.11202	0.759867	-3.35128	1.4748	-4.82608
TCONS_01331890	1.35938	5.57844	0	#DIV/0!	#DIV/0!	-2.03691
TCONS_01331891	0.94842	2.27714	0	#DIV/0!	#DIV/0!	-1.26362
TCONS_01331988	15.4991	1.98428	0	#DIV/0!	#DIV/0!	2.9655
TCONS_01332058	0.630593	2.403	0.308364	1.03208	2.96213	-1.93005
TCONS_01332434	0	2.77128	0.919367	#NUM!	1.59184	#NUM!
TCONS_01332542	0.34587	1.34166	0	#DIV/0!	#DIV/0!	-1.95572
TCONS_01333445	2.79777	0	0.54664	2.35561	#NUM!	#DIV/0!
TCONS_01333484	0	4.47	10.1598	#NUM!	-1.18453	#NUM!
TCONS_01333526	0	4.48645	1.23106	#NUM!	1.86567	#NUM!
TCONS_01333697	0	0.691956	2.46173	#NUM!	-1.83092	#NUM!
TCONS_01334239	0	5.4556	1.86283	#NUM!	1.55024	#NUM!
TCONS_01335078	3.16334	1.1672	0	#DIV/0!	#DIV/0!	1.4384
TCONS_01335239	0.124892	299.846	144.109	-10.1723	1.05706	-11.2293
TCONS_01335243	0	9.05473	1.78256	#NUM!	2.34472	#NUM!
TCONS_01335418	0.54895	1.61315e-06	1.20423	-1.13336	-19.5098	18.3764
TCONS_01335463	11.5041	4.50926	1.69219	2.76519	1.414	1.35119
TCONS_01335468	0	2.30056	0.667795	#NUM!	1.78451	#NUM!
TCONS_01335720	0.663803	3.34217	1.64741	-1.31137	1.02059	-2.33196
TCONS_01335877	0	0.427937	1.34468	#NUM!	-1.6518	#NUM!
TCONS_01335897	2.33322	1.12728	0.199362	3.54886	2.49938	1.04948
TCONS_01336212	0	2.4149	0.845647	#NUM!	1.51383	#NUM!
TCONS_01336438	2.85294	65.4871	24.6878	-3.11328	1.40741	-4.52069
TCONS_01336460	5.66467	0.890717	2.54123	1.15646	-1.51249	2.66895
TCONS_01336651	2.17195	4.97497	0	#DIV/0!	#DIV/0!	-1.1957
TCONS_01337144	37.8627	7.1514	0	#DIV/0!	#DIV/0!	2.40448
TCONS_01337644	0	4.3118	0.873523	#NUM!	2.30337	#NUM!
TCONS_01338858	0.383067	2.92472	0	#DIV/0!	#DIV/0!	-2.93263
TCONS_01339097	15.3423	5.22377	0	#DIV/0!	#DIV/0!	1.55435
TCONS_01339209	17.2334	7.25793	0	#DIV/0!	#DIV/0!	1.24758
TCONS_01339267	0	0.673733	1.39811	#NUM!	-1.05322	#NUM!
TCONS_01339435	0.802477	0	1.96694	-1.29342	#NUM!	#DIV/0!
TCONS_01340527	0	1.42873	10.3513	#NUM!	-2.85701	#NUM!
TCONS_01340737	0.00829148	1.872	4.84483	-9.1906	-1.37187	-7.81873
TCONS_01341061	1.92033	0.878581	0	#DIV/0!	#DIV/0!	1.12811
TCONS_01341141	2.17195	5.46467	0	#DIV/0!	#DIV/0!	-1.33114
TCONS_01341155	0.6938	0	3.3678	-2.27921	#NUM!	#DIV/0!
TCONS_01341242	4.33913	0	1.1994	1.8551	#NUM!	#DIV/0!
TCONS_01341375	4.73295	0.663698	1.46312	1.69369	-1.14045	2.83414
TCONS_01341640	5.40493	2.17203	0	#DIV/0!	#DIV/0!	1.31523
TCONS_01341680	1.53655	3.4607	0	#DIV/0!	#DIV/0!	-1.17137
TCONS_01341712	0.348915	0.139817	1.31854	-1.918	-3.23734	1.31934
TCONS_01342092	2.11403	1.03901	0.307406	2.78178	1.75699	1.02479
TCONS_01342204	0.77487	1.72622	0	#DIV/0!	#DIV/0!	-1.15559
TCONS_01342353	15.9375	0.0765987	0	#DIV/0!	#DIV/0!	7.70089
TCONS_01342362	1.6424	10.3472	4.09718	-1.31883	1.33654	-2.65537
TCONS_01342792	0	3.01588	9.42123	#NUM!	-1.64334	#NUM!
TCONS_01342949	1.34779	0	4.61352	-1.77527	#NUM!	#DIV/0!
TCONS_01343028	0.476917	0	1.03906	-1.12347	#NUM!	#DIV/0!
TCONS_01343215	0.000203882	1.13533	0.543607	-11.3806	1.06248	-12.4431

## Sheet: The distribution of DE lncRNAs
transcript_id	chromosome
TCONS_00000062	A01
TCONS_00000095	A01
TCONS_00000102	A01
TCONS_00000341	A01
TCONS_00000381	A01
TCONS_00000418	A01
TCONS_00000506	A01
TCONS_00000521	A01
TCONS_00000619	A01
TCONS_00000630	A01
TCONS_00000643	A01
TCONS_00000664	A01
TCONS_00000665	A01
TCONS_00000667	A01
TCONS_00000676	A01
TCONS_00000677	A01
TCONS_00000716	A01
TCONS_00000742	A01
TCONS_00000769	A01
TCONS_00000793	A01
TCONS_00000812	A01
TCONS_00000813	A01
TCONS_00000816	A01
TCONS_00000831	A01
TCONS_00000917	A01
TCONS_00000993	A01
TCONS_00001023	A01
TCONS_00001047	A01
TCONS_00001063	A01
TCONS_00001066	A01
TCONS_00001093	A01
TCONS_00001132	A01
TCONS_00001133	A01
TCONS_00001181	A01
TCONS_00001189	A01
TCONS_00001227	A01
TCONS_00001384	A01
TCONS_00001396	A01
TCONS_00001435	A01
TCONS_00001467	A01
TCONS_00001530	A01
TCONS_00001532	A01
TCONS_00001536	A01
TCONS_00001537	A01
TCONS_00001542	A01
TCONS_00001547	A01
TCONS_00001596	A01
TCONS_00001605	A01
TCONS_00001607	A01
TCONS_00001609	A01
TCONS_00001672	A01
TCONS_00001692	A01
TCONS_00001701	A01
TCONS_00001711	A01
TCONS_00001713	A01
TCONS_00001723	A01
TCONS_00001726	A01
TCONS_00001737	A01
TCONS_00001766	A01
TCONS_00001775	A01
TCONS_00001802	A01
TCONS_00001833	A01
TCONS_00001851	A01
TCONS_00001874	A01
TCONS_00001882	A01
TCONS_00001907	A01
TCONS_00001908	A01
TCONS_00001915	A01
TCONS_00001925	A01
TCONS_00001948	A01
TCONS_00001976	A01
TCONS_00001990	A01
TCONS_00001999	A01
TCONS_00002004	A01
TCONS_00002006	A01
TCONS_00002018	A01
TCONS_00002021	A01
TCONS_00002023	A01
TCONS_00002035	A01
TCONS_00002076	A01
TCONS_00002080	A01
TCONS_00002097	A01
TCONS_00002115	A01
TCONS_00002123	A01
TCONS_00002163	A01
TCONS_00002164	A01
TCONS_00002182	A01
TCONS_00002183	A01
TCONS_00002186	A01
TCONS_00002194	A01
TCONS_00002241	A01
TCONS_00002325	A01
TCONS_00002375	A01
TCONS_00002379	A01
TCONS_00002385	A01
TCONS_00002412	A01
TCONS_00002418	A01
TCONS_00002421	A01
TCONS_00002429	A01
TCONS_00002430	A01
TCONS_00002432	A01
TCONS_00002491	A01
TCONS_00002592	A01
TCONS_00002612	A01
TCONS_00002629	A01
TCONS_00002651	A01
TCONS_00002664	A01
TCONS_00002712	A01
TCONS_00002713	A01
TCONS_00002751	A01
TCONS_00002773	A01
TCONS_00002778	A01
TCONS_00002796	A01
TCONS_00002805	A01
TCONS_00002812	A01
TCONS_00002885	A01
TCONS_00002895	A01
TCONS_00002924	A01
TCONS_00002948	A01
TCONS_00002963	A01
TCONS_00003026	A01
TCONS_00003060	A01
TCONS_00003122	A01
TCONS_00003141	A01
TCONS_00003160	A01
TCONS_00003163	A01
TCONS_00003214	A01
TCONS_00003262	A01
TCONS_00003288	A01
TCONS_00003304	A01
TCONS_00003388	A01
TCONS_00003473	A01
TCONS_00003536	A01
TCONS_00003558	A01
TCONS_00003584	A01
TCONS_00003590	A01
TCONS_00003604	A01
TCONS_00003621	A01
TCONS_00003648	A01
TCONS_00003658	A01
TCONS_00003659	A01
TCONS_00003685	A01
TCONS_00003699	A01
TCONS_00003746	A01
TCONS_00003754	A01
TCONS_00003823	A01
TCONS_00003828	A01
TCONS_00003873	A01
TCONS_00003909	A01
TCONS_00003910	A01
TCONS_00003924	A01
TCONS_00003953	A01
TCONS_00003954	A01
TCONS_00003994	A01
TCONS_00003996	A01
TCONS_00004006	A01
TCONS_00004041	A01
TCONS_00004043	A01
TCONS_00004084	A01
TCONS_00004085	A01
TCONS_00004094	A01
TCONS_00004113	A01
TCONS_00004134	A01
TCONS_00004168	A01
TCONS_00004171	A01
TCONS_00004189	A01
TCONS_00004190	A01
TCONS_00004203	A01
TCONS_00004233	A01
TCONS_00004234	A01
TCONS_00004238	A01
TCONS_00004243	A01
TCONS_00004288	A01
TCONS_00004307	A01
TCONS_00004316	A01
TCONS_00004326	A01
TCONS_00004335	A01
TCONS_00004357	A01
TCONS_00004424	A01
TCONS_00004425	A01
TCONS_00004434	A01
TCONS_00004454	A01
TCONS_00004506	A01
TCONS_00004546	A01
TCONS_00004554	A01
TCONS_00004561	A01
TCONS_00004588	A01
TCONS_00004619	A01
TCONS_00004670	A01
TCONS_00004708	A01
TCONS_00004735	A01
TCONS_00004761	A01
TCONS_00004763	A01
TCONS_00004778	A01
TCONS_00004796	A01
TCONS_00004801	A01
TCONS_00004807	A01
TCONS_00004825	A01
TCONS_00004851	A01
TCONS_00004858	A01
TCONS_00004950	A01
TCONS_00004959	A01
TCONS_00004964	A01
TCONS_00004965	A01
TCONS_00005021	A01
TCONS_00005078	A01
TCONS_00005218	A01
TCONS_00005230	A01
TCONS_00005249	A01
TCONS_00005252	A01
TCONS_00005302	A01
TCONS_00005305	A01
TCONS_00005382	A01
TCONS_00005393	A01
TCONS_00005407	A01
TCONS_00005449	A01
TCONS_00005553	A01
TCONS_00005568	A01
TCONS_00005584	A01
TCONS_00005588	A01
TCONS_00005610	A01
TCONS_00005690	A01
TCONS_00005697	A01
TCONS_00005702	A01
TCONS_00005719	A01
TCONS_00005721	A01
TCONS_00005744	A01
TCONS_00005749	A01
TCONS_00005759	A01
TCONS_00005765	A01
TCONS_00005781	A01
TCONS_00005827	A01
TCONS_00005886	A01
TCONS_00005894	A01
TCONS_00005906	A01
TCONS_00005908	A01
TCONS_00005928	A01
TCONS_00005947	A01
TCONS_00005990	A01
TCONS_00006010	A01
TCONS_00006022	A01
TCONS_00006038	A01
TCONS_00006046	A01
TCONS_00006065	A01
TCONS_00006066	A01
TCONS_00006140	A01
TCONS_00006150	A01
TCONS_00006168	A01
TCONS_00006188	A01
TCONS_00006258	A01
TCONS_00006412	A01
TCONS_00006450	A01
TCONS_00006502	A01
TCONS_00006512	A01
TCONS_00006523	A01
TCONS_00006576	A01
TCONS_00006605	A01
TCONS_00006644	A01
TCONS_00006667	A01
TCONS_00006832	A01
TCONS_00006839	A01
TCONS_00006863	A01
TCONS_00006912	A01
TCONS_00006975	A01
TCONS_00006995	A01
TCONS_00007000	A01
TCONS_00007001	A01
TCONS_00007075	A01
TCONS_00007126	A01
TCONS_00007144	A01
TCONS_00007193	A01
TCONS_00007218	A01
TCONS_00007219	A01
TCONS_00007222	A01
TCONS_00007271	A01
TCONS_00007283	A01
TCONS_00007310	A01
TCONS_00007342	A01
TCONS_00007370	A01
TCONS_00007376	A01
TCONS_00007383	A01
TCONS_00007451	A01
TCONS_00007454	A01
TCONS_00007483	A01
TCONS_00007493	A01
TCONS_00007496	A01
TCONS_00007518	A01
TCONS_00007566	A01
TCONS_00007569	A01
TCONS_00007585	A01
TCONS_00007603	A01
TCONS_00007622	A01
TCONS_00007623	A01
TCONS_00007700	A01
TCONS_00007706	A01
TCONS_00007714	A01
TCONS_00007725	A01
TCONS_00007728	A01
TCONS_00007730	A01
TCONS_00007740	A01
TCONS_00007742	A01
TCONS_00007747	A01
TCONS_00007749	A01
TCONS_00007796	A01
TCONS_00007821	A01
TCONS_00007916	A01
TCONS_00007931	A01
TCONS_00007942	A01
TCONS_00007972	A01
TCONS_00007984	A01
TCONS_00008000	A01
TCONS_00008018	A01
TCONS_00008019	A01
TCONS_00008029	A01
TCONS_00008061	A01
TCONS_00008067	A01
TCONS_00008070	A01
TCONS_00008080	A01
TCONS_00008087	A01
TCONS_00008128	A01
TCONS_00008143	A01
TCONS_00008153	A01
TCONS_00008164	A01
TCONS_00008186	A01
TCONS_00008189	A01
TCONS_00008223	A01
TCONS_00008230	A01
TCONS_00008280	A01
TCONS_00008282	A01
TCONS_00008287	A01
TCONS_00008300	A01
TCONS_00008304	A01
TCONS_00008320	A01
TCONS_00008324	A01
TCONS_00008329	A01
TCONS_00008347	A01
TCONS_00008360	A01
TCONS_00008401	A01
TCONS_00008402	A01
TCONS_00008412	A01
TCONS_00008418	A01
TCONS_00008430	A01
TCONS_00008432	A01
TCONS_00008444	A01
TCONS_00008453	A01
TCONS_00008454	A01
TCONS_00008462	A01
TCONS_00008464	A01
TCONS_00008470	A01
TCONS_00008510	A01
TCONS_00008513	A01
TCONS_00008535	A01
TCONS_00008582	A01
TCONS_00008598	A01
TCONS_00008608	A01
TCONS_00008682	A01
TCONS_00008683	A01
TCONS_00008696	A01
TCONS_00008704	A01
TCONS_00008740	A01
TCONS_00008790	A01
TCONS_00008836	A01
TCONS_00008848	A01
TCONS_00008933	A01
TCONS_00008935	A01
TCONS_00008941	A01
TCONS_00008955	A01
TCONS_00008967	A01
TCONS_00008994	A01
TCONS_00009005	A01
TCONS_00009006	A01
TCONS_00009032	A01
TCONS_00009045	A01
TCONS_00009047	A01
TCONS_00009088	A01
TCONS_00009106	A01
TCONS_00009107	A01
TCONS_00009108	A01
TCONS_00009127	A01
TCONS_00009172	A01
TCONS_00009178	A01
TCONS_00009195	A01
TCONS_00009218	A01
TCONS_00009235	A01
TCONS_00009265	A01
TCONS_00009291	A01
TCONS_00009293	A01
TCONS_00009342	A01
TCONS_00009371	A01
TCONS_00009392	A01
TCONS_00009399	A01
TCONS_00009428	A01
TCONS_00009431	A01
TCONS_00009438	A01
TCONS_00009472	A01
TCONS_00009495	A01
TCONS_00009501	A01
TCONS_00009544	A01
TCONS_00009545	A01
TCONS_00009553	A01
TCONS_00009556	A01
TCONS_00009562	A01
TCONS_00009588	A01
TCONS_00009630	A01
TCONS_00009696	A01
TCONS_00009720	A01
TCONS_00009735	A01
TCONS_00009739	A01
TCONS_00009748	A01
TCONS_00009752	A01
TCONS_00009761	A01
TCONS_00009775	A01
TCONS_00009822	A01
TCONS_00009911	A01
TCONS_00009925	A01
TCONS_00009926	A01
TCONS_00009936	A01
TCONS_00009965	A01
TCONS_00009997	A01
TCONS_00009998	A01
TCONS_00010019	A01
TCONS_00010025	A01
TCONS_00010035	A01
TCONS_00010050	A01
TCONS_00010090	A01
TCONS_00010095	A01
TCONS_00010108	A01
TCONS_00010126	A01
TCONS_00010133	A01
TCONS_00010149	A01
TCONS_00010208	A01
TCONS_00010216	A01
TCONS_00010226	A01
TCONS_00010236	A01
TCONS_00010240	A01
TCONS_00010252	A01
TCONS_00010254	A01
TCONS_00010262	A01
TCONS_00010264	A01
TCONS_00010266	A01
TCONS_00010289	A01
TCONS_00010305	A01
TCONS_00010320	A01
TCONS_00010332	A01
TCONS_00010333	A01
TCONS_00010344	A01
TCONS_00010353	A01
TCONS_00010363	A01
TCONS_00010377	A01
TCONS_00010392	A01
TCONS_00010405	A01
TCONS_00010432	A01
TCONS_00010448	A01
TCONS_00010459	A01
TCONS_00010465	A01
TCONS_00010478	A01
TCONS_00010493	A01
TCONS_00010513	A01
TCONS_00010599	A01
TCONS_00010600	A01
TCONS_00010617	A01
TCONS_00010677	A01
TCONS_00010709	A01
TCONS_00010713	A01
TCONS_00010718	A01
TCONS_00010719	A01
TCONS_00010720	A01
TCONS_00010811	A01
TCONS_00010817	A01
TCONS_00010819	A01
TCONS_00010829	A01
TCONS_00010835	A01
TCONS_00010840	A01
TCONS_00010919	A01
TCONS_00010929	A01
TCONS_00010936	A01
TCONS_00010937	A01
TCONS_00010940	A01
TCONS_00010946	A01
TCONS_00010973	A01
TCONS_00011009	A01
TCONS_00011014	A01
TCONS_00011041	A01
TCONS_00011042	A01
TCONS_00011052	A01
TCONS_00011065	A01
TCONS_00011071	A01
TCONS_00011083	A01
TCONS_00011084	A01
TCONS_00011085	A01
TCONS_00011094	A01
TCONS_00011095	A01
TCONS_00011109	A01
TCONS_00011129	A01
TCONS_00011136	A01
TCONS_00011149	A01
TCONS_00011150	A01
TCONS_00011172	A01
TCONS_00011174	A01
TCONS_00011201	A01
TCONS_00011211	A01
TCONS_00011219	A01
TCONS_00011231	A01
TCONS_00011236	A01
TCONS_00011273	A01
TCONS_00011292	A01
TCONS_00011295	A01
TCONS_00011302	A01
TCONS_00011314	A01
TCONS_00011323	A01
TCONS_00011324	A01
TCONS_00011358	A01
TCONS_00011380	A01
TCONS_00011386	A01
TCONS_00011402	A01
TCONS_00011413	A01
TCONS_00011439	A01
TCONS_00011442	A01
TCONS_00011447	A01
TCONS_00011516	A01
TCONS_00011531	A01
TCONS_00011540	A01
TCONS_00011547	A01
TCONS_00011565	A01
TCONS_00011631	A01
TCONS_00011640	A01
TCONS_00011649	A01
TCONS_00011669	A01
TCONS_00011725	A01
TCONS_00011739	A01
TCONS_00011748	A01
TCONS_00011764	A01
TCONS_00011782	A01
TCONS_00011785	A01
TCONS_00011795	A01
TCONS_00011810	A01
TCONS_00011821	A01
TCONS_00011830	A01
TCONS_00011980	A01
TCONS_00011984	A01
TCONS_00011987	A01
TCONS_00012011	A01
TCONS_00012060	A01
TCONS_00012255	A01
TCONS_00012285	A01
TCONS_00012354	A01
TCONS_00012377	A01
TCONS_00012425	A01
TCONS_00012446	A01
TCONS_00012447	A01
TCONS_00012488	A01
TCONS_00012489	A01
TCONS_00012529	A01
TCONS_00012532	A01
TCONS_00012568	A01
TCONS_00012581	A01
TCONS_00012592	A01
TCONS_00012604	A01
TCONS_00012635	A01
TCONS_00012639	A01
TCONS_00012699	A01
TCONS_00012737	A01
TCONS_00012773	A01
TCONS_00012774	A01
TCONS_00012795	A01
TCONS_00012815	A01
TCONS_00012836	A01
TCONS_00012852	A01
TCONS_00012853	A01
TCONS_00012878	A01
TCONS_00012898	A01
TCONS_00012915	A01
TCONS_00012919	A01
TCONS_00012928	A01
TCONS_00012930	A01
TCONS_00012932	A01
TCONS_00012955	A01
TCONS_00012983	A01
TCONS_00013014	A01
TCONS_00013051	A01
TCONS_00013071	A01
TCONS_00013075	A01
TCONS_00013079	A01
TCONS_00013100	A01
TCONS_00013119	A01
TCONS_00013135	A01
TCONS_00013150	A01
TCONS_00013163	A01
TCONS_00013173	A01
TCONS_00013214	A01
TCONS_00013217	A01
TCONS_00013223	A01
TCONS_00013239	A01
TCONS_00013261	A01
TCONS_00013268	A01
TCONS_00013305	A01
TCONS_00013317	A01
TCONS_00013326	A01
TCONS_00013349	A01
TCONS_00013351	A01
TCONS_00013363	A01
TCONS_00013366	A01
TCONS_00013378	A01
TCONS_00013385	A01
TCONS_00013407	A01
TCONS_00013435	A01
TCONS_00013442	A01
TCONS_00013448	A01
TCONS_00013449	A01
TCONS_00013478	A01
TCONS_00013489	A01
TCONS_00013524	A01
TCONS_00013536	A01
TCONS_00013546	A01
TCONS_00013549	A01
TCONS_00013566	A01
TCONS_00013586	A01
TCONS_00013588	A01
TCONS_00013592	A01
TCONS_00013600	A01
TCONS_00013615	A01
TCONS_00013631	A01
TCONS_00013637	A01
TCONS_00013642	A01
TCONS_00013652	A01
TCONS_00013701	A01
TCONS_00013702	A01
TCONS_00013726	A01
TCONS_00013748	A01
TCONS_00013770	A01
TCONS_00013777	A01
TCONS_00013778	A01
TCONS_00013785	A01
TCONS_00013787	A01
TCONS_00013797	A01
TCONS_00013804	A01
TCONS_00013865	A01
TCONS_00013944	A01
TCONS_00014019	A01
TCONS_00014065	A01
TCONS_00014111	A01
TCONS_00014116	A01
TCONS_00014120	A01
TCONS_00014126	A01
TCONS_00014161	A01
TCONS_00014171	A01
TCONS_00014180	A01
TCONS_00014217	A01
TCONS_00014219	A01
TCONS_00014225	A01
TCONS_00014249	A01
TCONS_00014286	A01
TCONS_00014287	A01
TCONS_00014301	A01
TCONS_00014383	A01
TCONS_00014404	A01
TCONS_00014445	A01
TCONS_00014454	A01
TCONS_00014455	A01
TCONS_00014484	A01
TCONS_00014506	A01
TCONS_00014513	A01
TCONS_00014520	A01
TCONS_00014521	A01
TCONS_00014640	A01
TCONS_00014732	A01
TCONS_00014733	A01
TCONS_00014768	A01
TCONS_00014770	A01
TCONS_00014775	A01
TCONS_00014812	A01
TCONS_00014824	A01
TCONS_00014835	A01
TCONS_00014844	A01
TCONS_00014852	A01
TCONS_00014853	A01
TCONS_00014855	A01
TCONS_00014857	A01
TCONS_00014860	A01
TCONS_00014885	A01
TCONS_00014899	A01
TCONS_00014900	A01
TCONS_00014908	A01
TCONS_00014909	A01
TCONS_00014912	A01
TCONS_00014931	A01
TCONS_00014957	A01
TCONS_00015002	A01
TCONS_00015018	A01
TCONS_00015030	A01
TCONS_00015056	A01
TCONS_00015063	A01
TCONS_00015071	A01
TCONS_00015076	A01
TCONS_00015121	A01
TCONS_00015144	A01
TCONS_00015147	A01
TCONS_00015152	A01
TCONS_00015157	A01
TCONS_00015179	A01
TCONS_00015210	A01
TCONS_00015229	A01
TCONS_00015256	A01
TCONS_00015261	A01
TCONS_00015271	A01
TCONS_00015312	A01
TCONS_00015345	A01
TCONS_00015356	A01
TCONS_00015410	A01
TCONS_00015412	A01
TCONS_00015428	A01
TCONS_00015433	A01
TCONS_00015448	A01
TCONS_00015450	A01
TCONS_00015464	A01
TCONS_00015490	A01
TCONS_00015497	A01
TCONS_00015542	A01
TCONS_00015591	A01
TCONS_00015619	A01
TCONS_00015626	A01
TCONS_00015632	A01
TCONS_00015669	A01
TCONS_00015716	A01
TCONS_00015717	A01
TCONS_00015727	A01
TCONS_00015787	A01
TCONS_00015793	A01
TCONS_00015829	A01
TCONS_00015836	A01
TCONS_00015839	A01
TCONS_00015844	A01
TCONS_00015889	A01
TCONS_00015899	A01
TCONS_00015923	A01
TCONS_00015976	A01
TCONS_00016046	A01
TCONS_00016060	A01
TCONS_00016073	A01
TCONS_00016075	A01
TCONS_00016084	A01
TCONS_00016093	A01
TCONS_00016100	A01
TCONS_00016105	A01
TCONS_00016170	A01
TCONS_00016175	A01
TCONS_00016212	A01
TCONS_00016214	A01
TCONS_00016239	A01
TCONS_00016245	A01
TCONS_00016252	A01
TCONS_00016280	A01
TCONS_00016291	A01
TCONS_00016304	A01
TCONS_00016325	A01
TCONS_00016355	A01
TCONS_00016388	A01
TCONS_00016424	A01
TCONS_00016432	A01
TCONS_00016443	A01
TCONS_00016451	A01
TCONS_00016453	A01
TCONS_00016454	A01
TCONS_00016472	A01
TCONS_00016536	A01
TCONS_00016542	A01
TCONS_00016585	A01
TCONS_00016593	A01
TCONS_00016628	A01
TCONS_00016630	A01
TCONS_00016651	A01
TCONS_00016679	A01
TCONS_00016689	A01
TCONS_00016702	A01
TCONS_00016713	A01
TCONS_00016758	A01
TCONS_00016779	A01
TCONS_00016791	A01
TCONS_00016803	A01
TCONS_00016815	A01
TCONS_00016875	A01
TCONS_00016887	A01
TCONS_00016913	A01
TCONS_00016934	A01
TCONS_00016940	A01
TCONS_00016947	A01
TCONS_00016952	A01
TCONS_00016996	A01
TCONS_00017009	A01
TCONS_00017015	A01
TCONS_00017021	A01
TCONS_00017026	A01
TCONS_00017031	A01
TCONS_00017032	A01
TCONS_00017040	A01
TCONS_00017060	A01
TCONS_00017102	A01
TCONS_00017110	A01
TCONS_00017127	A01
TCONS_00017143	A01
TCONS_00017201	A01
TCONS_00017356	A01
TCONS_00017375	A01
TCONS_00017378	A01
TCONS_00017424	A01
TCONS_00017545	A01
TCONS_00017546	A01
TCONS_00017552	A01
TCONS_00017553	A01
TCONS_00017589	A01
TCONS_00017683	A01
TCONS_00017684	A01
TCONS_00017741	A01
TCONS_00017746	A01
TCONS_00017767	A01
TCONS_00017779	A01
TCONS_00017798	A01
TCONS_00017806	A01
TCONS_00017836	A01
TCONS_00017873	A01
TCONS_00017876	A01
TCONS_00017917	A01
TCONS_00017930	A01
TCONS_00017932	A01
TCONS_00017934	A01
TCONS_00017942	A01
TCONS_00017958	A01
TCONS_00017963	A01
TCONS_00017967	A01
TCONS_00017978	A01
TCONS_00017984	A01
TCONS_00018046	A01
TCONS_00018065	A01
TCONS_00018069	A01
TCONS_00018070	A01
TCONS_00018133	A01
TCONS_00018160	A01
TCONS_00018179	A01
TCONS_00018209	A01
TCONS_00018212	A01
TCONS_00018286	A01
TCONS_00018294	A01
TCONS_00018319	A01
TCONS_00018336	A01
TCONS_00018339	A01
TCONS_00018342	A01
TCONS_00018343	A01
TCONS_00018347	A01
TCONS_00018352	A01
TCONS_00018358	A01
TCONS_00018365	A01
TCONS_00018410	A01
TCONS_00018426	A01
TCONS_00018428	A01
TCONS_00018432	A01
TCONS_00018434	A01
TCONS_00018439	A01
TCONS_00018450	A01
TCONS_00018457	A01
TCONS_00018469	A01
TCONS_00018473	A01
TCONS_00018476	A01
TCONS_00018483	A01
TCONS_00018506	A01
TCONS_00018530	A01
TCONS_00018546	A01
TCONS_00018562	A01
TCONS_00018570	A01
TCONS_00018574	A01
TCONS_00018576	A01
TCONS_00018593	A01
TCONS_00018612	A01
TCONS_00018640	A01
TCONS_00018652	A01
TCONS_00018657	A01
TCONS_00018660	A01
TCONS_00018661	A01
TCONS_00018684	A01
TCONS_00018687	A01
TCONS_00018706	A01
TCONS_00018721	A01
TCONS_00018722	A01
TCONS_00018724	A01
TCONS_00018735	A01
TCONS_00018739	A01
TCONS_00018790	A01
TCONS_00018798	A01
TCONS_00018833	A01
TCONS_00018834	A01
TCONS_00018846	A01
TCONS_00018893	A01
TCONS_00018898	A01
TCONS_00018899	A01
TCONS_00018944	A01
TCONS_00018945	A01
TCONS_00018962	A01
TCONS_00018965	A01
TCONS_00019006	A01
TCONS_00019014	A01
TCONS_00019017	A01
TCONS_00019026	A01
TCONS_00019049	A01
TCONS_00019084	A01
TCONS_00019120	A01
TCONS_00019146	A01
TCONS_00019152	A01
TCONS_00019165	A01
TCONS_00019183	A01
TCONS_00019185	A01
TCONS_00019190	A01
TCONS_00019195	A01
TCONS_00019204	A01
TCONS_00019243	A01
TCONS_00019252	A01
TCONS_00019257	A01
TCONS_00019267	A01
TCONS_00019268	A01
TCONS_00019269	A01
TCONS_00019283	A01
TCONS_00019300	A01
TCONS_00019318	A01
TCONS_00019336	A01
TCONS_00019338	A01
TCONS_00019340	A01
TCONS_00019351	A01
TCONS_00019355	A01
TCONS_00019386	A01
TCONS_00019421	A01
TCONS_00019455	A01
TCONS_00019459	A01
TCONS_00019495	A01
TCONS_00019509	A01
TCONS_00019558	A01
TCONS_00019573	A01
TCONS_00019579	A01
TCONS_00019645	A01
TCONS_00019663	A01
TCONS_00019670	A01
TCONS_00019671	A01
TCONS_00019673	A01
TCONS_00019695	A01
TCONS_00019704	A01
TCONS_00019708	A01
TCONS_00019713	A01
TCONS_00019760	A01
TCONS_00019777	A01
TCONS_00019808	A01
TCONS_00019820	A01
TCONS_00019825	A01
TCONS_00019828	A01
TCONS_00019855	A01
TCONS_00019891	A01
TCONS_00019908	A01
TCONS_00019909	A01
TCONS_00019949	A01
TCONS_00019951	A01
TCONS_00019954	A01
TCONS_00019958	A01
TCONS_00019968	A01
TCONS_00019971	A01
TCONS_00020012	A01
TCONS_00020013	A01
TCONS_00020015	A01
TCONS_00020041	A01
TCONS_00020068	A01
TCONS_00020091	A01
TCONS_00020157	A01
TCONS_00020186	A01
TCONS_00020191	A01
TCONS_00020207	A01
TCONS_00020218	A01
TCONS_00020298	A01
TCONS_00020299	A01
TCONS_00020374	A01
TCONS_00020376	A01
TCONS_00020384	A01
TCONS_00020407	A01
TCONS_00020413	A01
TCONS_00020414	A01
TCONS_00020439	A01
TCONS_00020452	A01
TCONS_00020463	A01
TCONS_00020500	A01
TCONS_00020516	A01
TCONS_00020544	A01
TCONS_00020547	A01
TCONS_00020570	A01
TCONS_00020574	A01
TCONS_00020581	A01
TCONS_00020606	A01
TCONS_00020633	A01
TCONS_00020653	A01
TCONS_00020667	A01
TCONS_00020676	A01
TCONS_00020682	A01
TCONS_00020699	A01
TCONS_00020707	A01
TCONS_00020725	A01
TCONS_00020734	A01
TCONS_00020738	A01
TCONS_00020752	A01
TCONS_00020764	A01
TCONS_00020773	A01
TCONS_00020774	A01
TCONS_00020785	A01
TCONS_00020793	A01
TCONS_00020820	A01
TCONS_00020823	A01
TCONS_00020826	A01
TCONS_00020828	A01
TCONS_00020886	A01
TCONS_00020893	A01
TCONS_00020897	A01
TCONS_00020929	A01
TCONS_00020981	A01
TCONS_00020983	A01
TCONS_00020984	A01
TCONS_00020992	A01
TCONS_00021009	A01
TCONS_00021032	A01
TCONS_00021056	A01
TCONS_00021075	A01
TCONS_00021086	A01
TCONS_00021093	A01
TCONS_00021113	A01
TCONS_00021114	A01
TCONS_00021136	A01
TCONS_00021137	A01
TCONS_00021148	A01
TCONS_00021167	A01
TCONS_00021186	A01
TCONS_00021223	A01
TCONS_00021229	A01
TCONS_00021240	A01
TCONS_00021259	A01
TCONS_00021292	A01
TCONS_00021302	A01
TCONS_00021304	A01
TCONS_00021314	A01
TCONS_00021324	A01
TCONS_00021326	A01
TCONS_00021350	A01
TCONS_00021354	A01
TCONS_00021365	A01
TCONS_00021366	A01
TCONS_00021423	A01
TCONS_00021492	A01
TCONS_00021546	A01
TCONS_00021559	A01
TCONS_00021563	A01
TCONS_00021590	A01
TCONS_00021593	A01
TCONS_00021632	A01
TCONS_00021763	A01
TCONS_00021835	A01
TCONS_00021845	A01
TCONS_00021857	A01
TCONS_00021960	A01
TCONS_00021963	A01
TCONS_00021982	A01
TCONS_00021994	A01
TCONS_00021995	A01
TCONS_00021996	A01
TCONS_00021998	A01
TCONS_00022031	A01
TCONS_00022091	A01
TCONS_00022112	A01
TCONS_00022118	A01
TCONS_00022143	A01
TCONS_00022150	A01
TCONS_00022175	A01
TCONS_00022216	A01
TCONS_00022237	A01
TCONS_00022271	A01
TCONS_00022305	A01
TCONS_00022314	A01
TCONS_00022318	A01
TCONS_00022337	A01
TCONS_00022353	A01
TCONS_00022361	A01
TCONS_00022362	A01
TCONS_00022388	A01
TCONS_00022391	A01
TCONS_00022410	A01
TCONS_00022437	A01
TCONS_00022457	A01
TCONS_00022459	A01
TCONS_00022504	A01
TCONS_00022527	A01
TCONS_00022598	A01
TCONS_00022601	A01
TCONS_00022610	A01
TCONS_00022611	A01
TCONS_00022621	A01
TCONS_00022632	A01
TCONS_00022658	A01
TCONS_00022662	A01
TCONS_00022665	A01
TCONS_00022666	A01
TCONS_00022685	A01
TCONS_00022715	A01
TCONS_00022718	A01
TCONS_00022737	A01
TCONS_00022756	A01
TCONS_00022761	A01
TCONS_00022773	A01
TCONS_00022783	A01
TCONS_00022812	A01
TCONS_00022819	A01
TCONS_00022823	A01
TCONS_00022868	A01
TCONS_00022893	A01
TCONS_00022902	A01
TCONS_00022904	A01
TCONS_00022918	A01
TCONS_00022920	A01
TCONS_00022930	A01
TCONS_00022931	A01
TCONS_00022937	A01
TCONS_00022954	A01
TCONS_00022985	A01
TCONS_00022989	A01
TCONS_00022995	A01
TCONS_00023001	A01
TCONS_00023055	A01
TCONS_00023071	A01
TCONS_00023074	A01
TCONS_00023079	A01
TCONS_00023083	A01
TCONS_00023085	A01
TCONS_00023096	A01
TCONS_00023114	A01
TCONS_00023116	A01
TCONS_00023117	A01
TCONS_00023160	A01
TCONS_00023190	A01
TCONS_00023205	A01
TCONS_00023224	A01
TCONS_00023233	A01
TCONS_00023240	A01
TCONS_00023243	A01
TCONS_00023268	A01
TCONS_00023288	A01
TCONS_00023302	A01
TCONS_00023321	A01
TCONS_00023332	A01
TCONS_00023338	A01
TCONS_00023346	A01
TCONS_00023423	A01
TCONS_00023424	A01
TCONS_00023427	A01
TCONS_00023430	A01
TCONS_00023432	A01
TCONS_00023511	A01
TCONS_00023512	A01
TCONS_00023601	A01
TCONS_00023620	A01
TCONS_00023630	A01
TCONS_00023632	A01
TCONS_00023637	A01
TCONS_00023655	A01
TCONS_00023729	A01
TCONS_00023766	A01
TCONS_00023788	A01
TCONS_00023802	A01
TCONS_00023805	A01
TCONS_00023807	A01
TCONS_00023821	A01
TCONS_00023824	A01
TCONS_00023857	A01
TCONS_00023863	A01
TCONS_00023907	A01
TCONS_00023979	A01
TCONS_00024007	A01
TCONS_00024032	A01
TCONS_00024051	A01
TCONS_00024102	A01
TCONS_00024106	A01
TCONS_00024107	A01
TCONS_00024144	A01
TCONS_00024176	A01
TCONS_00024196	A01
TCONS_00024201	A01
TCONS_00024232	A01
TCONS_00024239	A01
TCONS_00024241	A01
TCONS_00024243	A01
TCONS_00024288	A01
TCONS_00024302	A01
TCONS_00024334	A01
TCONS_00024351	A01
TCONS_00024366	A01
TCONS_00024379	A01
TCONS_00024394	A01
TCONS_00024412	A01
TCONS_00024429	A01
TCONS_00024501	A01
TCONS_00024510	A01
TCONS_00024531	A01
TCONS_00024544	A01
TCONS_00024547	A01
TCONS_00024548	A01
TCONS_00024549	A01
TCONS_00024571	A01
TCONS_00024599	A01
TCONS_00024602	A01
TCONS_00024656	A01
TCONS_00024664	A01
TCONS_00024668	A01
TCONS_00024693	A01
TCONS_00024697	A01
TCONS_00024699	A01
TCONS_00024705	A01
TCONS_00024706	A01
TCONS_00024707	A01
TCONS_00024708	A01
TCONS_00024749	A01
TCONS_00024773	A01
TCONS_00024789	A01
TCONS_00024837	A01
TCONS_00024852	A01
TCONS_00024853	A01
TCONS_00024874	A01
TCONS_00024900	A01
TCONS_00024918	A01
TCONS_00024926	A01
TCONS_00024974	A01
TCONS_00025021	A01
TCONS_00025037	A01
TCONS_00025050	A01
TCONS_00025051	A01
TCONS_00025068	A01
TCONS_00025089	A01
TCONS_00025093	A01
TCONS_00025109	A01
TCONS_00025128	A01
TCONS_00025137	A01
TCONS_00025139	A01
TCONS_00025145	A01
TCONS_00025163	A01
TCONS_00025208	A01
TCONS_00025213	A01
TCONS_00025247	A01
TCONS_00025252	A01
TCONS_00025253	A01
TCONS_00025267	A01
TCONS_00025278	A01
TCONS_00025280	A01
TCONS_00025317	A01
TCONS_00025351	A01
TCONS_00025365	A01
TCONS_00025381	A01
TCONS_00025439	A01
TCONS_00025497	A01
TCONS_00025514	A01
TCONS_00025549	A01
TCONS_00025550	A01
TCONS_00025573	A01
TCONS_00025579	A01
TCONS_00025602	A01
TCONS_00025635	A01
TCONS_00025642	A01
TCONS_00025648	A01
TCONS_00025694	A01
TCONS_00025711	A01
TCONS_00025713	A01
TCONS_00025715	A01
TCONS_00025788	A01
TCONS_00025800	A01
TCONS_00025824	A01
TCONS_00025841	A01
TCONS_00025859	A01
TCONS_00025862	A01
TCONS_00025878	A01
TCONS_00025893	A01
TCONS_00025901	A01
TCONS_00025924	A01
TCONS_00025945	A01
TCONS_00025974	A01
TCONS_00026015	A01
TCONS_00026067	A01
TCONS_00026091	A01
TCONS_00026156	A01
TCONS_00026171	A01
TCONS_00026176	A01
TCONS_00026229	A01
TCONS_00026281	A01
TCONS_00026291	A01
TCONS_00026300	A01
TCONS_00026321	A01
TCONS_00026324	A01
TCONS_00026348	A01
TCONS_00026373	A01
TCONS_00026376	A01
TCONS_00026407	A01
TCONS_00026411	A01
TCONS_00026426	A01
TCONS_00026457	A01
TCONS_00026462	A01
TCONS_00026479	A01
TCONS_00026515	A01
TCONS_00026518	A01
TCONS_00026541	A01
TCONS_00026552	A01
TCONS_00026563	A01
TCONS_00026580	A01
TCONS_00026588	A01
TCONS_00026647	A01
TCONS_00026683	A01
TCONS_00026689	A01
TCONS_00026706	A01
TCONS_00026716	A01
TCONS_00026739	A01
TCONS_00026766	A01
TCONS_00026768	A01
TCONS_00026780	A01
TCONS_00026825	A01
TCONS_00026832	A01
TCONS_00026856	A01
TCONS_00026866	A01
TCONS_00026873	A01
TCONS_00026874	A01
TCONS_00026876	A01
TCONS_00026906	A01
TCONS_00026909	A01
TCONS_00026913	A01
TCONS_00026939	A01
TCONS_00026940	A01
TCONS_00026958	A01
TCONS_00026960	A01
TCONS_00026971	A01
TCONS_00026986	A01
TCONS_00027014	A01
TCONS_00027026	A01
TCONS_00027049	A01
TCONS_00027050	A01
TCONS_00027051	A01
TCONS_00027064	A01
TCONS_00027097	A01
TCONS_00027100	A01
TCONS_00027106	A01
TCONS_00027124	A01
TCONS_00027130	A01
TCONS_00027137	A01
TCONS_00027143	A01
TCONS_00027150	A01
TCONS_00027154	A01
TCONS_00027161	A01
TCONS_00027173	A01
TCONS_00027207	A01
TCONS_00027221	A01
TCONS_00027222	A01
TCONS_00027223	A01
TCONS_00027239	A01
TCONS_00027244	A01
TCONS_00027248	A01
TCONS_00027252	A01
TCONS_00027279	A01
TCONS_00027296	A01
TCONS_00027297	A01
TCONS_00027319	A01
TCONS_00027322	A01
TCONS_00027336	A01
TCONS_00027339	A01
TCONS_00027341	A01
TCONS_00027345	A01
TCONS_00027349	A01
TCONS_00027387	A01
TCONS_00027399	A01
TCONS_00027407	A01
TCONS_00027412	A01
TCONS_00027413	A01
TCONS_00027421	A01
TCONS_00027455	A01
TCONS_00027458	A01
TCONS_00027461	A01
TCONS_00027462	A01
TCONS_00027485	A01
TCONS_00027492	A01
TCONS_00027493	A01
TCONS_00027497	A01
TCONS_00027498	A01
TCONS_00027505	A01
TCONS_00027507	A01
TCONS_00027549	A01
TCONS_00027566	A01
TCONS_00027570	A01
TCONS_00027581	A01
TCONS_00027582	A01
TCONS_00027618	A01
TCONS_00027633	A01
TCONS_00027635	A01
TCONS_00027663	A01
TCONS_00027685	A01
TCONS_00027690	A01
TCONS_00027727	A01
TCONS_00027753	A01
TCONS_00027779	A01
TCONS_00027824	A01
TCONS_00027843	A01
TCONS_00027871	A01
TCONS_00027874	A01
TCONS_00027883	A01
TCONS_00027892	A01
TCONS_00027936	A01
TCONS_00027946	A01
TCONS_00027988	A01
TCONS_00028004	A01
TCONS_00028044	A01
TCONS_00028047	A01
TCONS_00028049	A01
TCONS_00028050	A01
TCONS_00028055	A01
TCONS_00028059	A01
TCONS_00028083	A01
TCONS_00028180	A01
TCONS_00028187	A01
TCONS_00028196	A01
TCONS_00028199	A01
TCONS_00028215	A01
TCONS_00028216	A01
TCONS_00028249	A01
TCONS_00028262	A01
TCONS_00028353	A01
TCONS_00028357	A01
TCONS_00028358	A01
TCONS_00028360	A01
TCONS_00028370	A01
TCONS_00028383	A01
TCONS_00028387	A01
TCONS_00028395	A01
TCONS_00028399	A01
TCONS_00028435	A01
TCONS_00028437	A01
TCONS_00028452	A01
TCONS_00028465	A01
TCONS_00028466	A01
TCONS_00028524	A01
TCONS_00028536	A01
TCONS_00028568	A01
TCONS_00028602	A01
TCONS_00028617	A01
TCONS_00028697	A01
TCONS_00028708	A01
TCONS_00028710	A01
TCONS_00028722	A01
TCONS_00028723	A01
TCONS_00028733	A01
TCONS_00028747	A01
TCONS_00028748	A01
TCONS_00028750	A01
TCONS_00028762	A01
TCONS_00028775	A01
TCONS_00028814	A01
TCONS_00028851	A01
TCONS_00028864	A01
TCONS_00028875	A01
TCONS_00028886	A01
TCONS_00028888	A01
TCONS_00028924	A01
TCONS_00028942	A01
TCONS_00028948	A01
TCONS_00028970	A01
TCONS_00028982	A01
TCONS_00028984	A01
TCONS_00028993	A01
TCONS_00028995	A01
TCONS_00029002	A01
TCONS_00029010	A01
TCONS_00029042	A01
TCONS_00029086	A01
TCONS_00029091	A01
TCONS_00029113	A01
TCONS_00029152	A01
TCONS_00029161	A01
TCONS_00029170	A01
TCONS_00029171	A01
TCONS_00029181	A01
TCONS_00029187	A01
TCONS_00029195	A01
TCONS_00029224	A01
TCONS_00029271	A01
TCONS_00029294	A01
TCONS_00029303	A01
TCONS_00029306	A01
TCONS_00029311	A01
TCONS_00029321	A01
TCONS_00029337	A01
TCONS_00029347	A01
TCONS_00029355	A01
TCONS_00029392	A01
TCONS_00029398	A01
TCONS_00029399	A01
TCONS_00029401	A01
TCONS_00029409	A01
TCONS_00029427	A01
TCONS_00029428	A01
TCONS_00029492	A01
TCONS_00029509	A01
TCONS_00029511	A01
TCONS_00029516	A01
TCONS_00029554	A01
TCONS_00029555	A01
TCONS_00029558	A01
TCONS_00029561	A01
TCONS_00029581	A01
TCONS_00029588	A01
TCONS_00029604	A01
TCONS_00029645	A01
TCONS_00029665	A01
TCONS_00029672	A01
TCONS_00029686	A01
TCONS_00029687	A01
TCONS_00029692	A01
TCONS_00029717	A01
TCONS_00029753	A01
TCONS_00029755	A01
TCONS_00029762	A01
TCONS_00029772	A01
TCONS_00029775	A01
TCONS_00029783	A01
TCONS_00029870	A01
TCONS_00029884	A01
TCONS_00029894	A01
TCONS_00029924	A01
TCONS_00029953	A01
TCONS_00029964	A01
TCONS_00029967	A01
TCONS_00029970	A01
TCONS_00029979	A01
TCONS_00030120	A01
TCONS_00030146	A01
TCONS_00030147	A01
TCONS_00030187	A01
TCONS_00030195	A01
TCONS_00030210	A01
TCONS_00030217	A01
TCONS_00030218	A01
TCONS_00030243	A01
TCONS_00030245	A01
TCONS_00030257	A01
TCONS_00030275	A01
TCONS_00030280	A01
TCONS_00030288	A01
TCONS_00030302	A01
TCONS_00030315	A01
TCONS_00030325	A01
TCONS_00030336	A01
TCONS_00030346	A01
TCONS_00030361	A01
TCONS_00030371	A01
TCONS_00030412	A01
TCONS_00030415	A01
TCONS_00030435	A01
TCONS_00030477	A01
TCONS_00030489	A01
TCONS_00030497	A01
TCONS_00030502	A01
TCONS_00030503	A01
TCONS_00030561	A01
TCONS_00030610	A01
TCONS_00030684	A01
TCONS_00030692	A01
TCONS_00030741	A01
TCONS_00030817	A01
TCONS_00030818	A01
TCONS_00030826	A01
TCONS_00030837	A01
TCONS_00030892	A01
TCONS_00030894	A01
TCONS_00031025	A01
TCONS_00031037	A01
TCONS_00031044	A01
TCONS_00031066	A01
TCONS_00031091	A01
TCONS_00031125	A01
TCONS_00031159	A01
TCONS_00031181	A01
TCONS_00031206	A01
TCONS_00031211	A01
TCONS_00031221	A01
TCONS_00031222	A01
TCONS_00031228	A01
TCONS_00031249	A01
TCONS_00031250	A01
TCONS_00031253	A01
TCONS_00031256	A01
TCONS_00031280	A01
TCONS_00031284	A01
TCONS_00031313	A01
TCONS_00031349	A01
TCONS_00031369	A01
TCONS_00031370	A01
TCONS_00031385	A01
TCONS_00031386	A01
TCONS_00031402	A01
TCONS_00031435	A01
TCONS_00031449	A01
TCONS_00031471	A01
TCONS_00031479	A01
TCONS_00031497	A01
TCONS_00031524	A01
TCONS_00031563	A01
TCONS_00031577	A01
TCONS_00031580	A01
TCONS_00031592	A01
TCONS_00031613	A01
TCONS_00031615	A01
TCONS_00031624	A01
TCONS_00031626	A01
TCONS_00031636	A01
TCONS_00031641	A01
TCONS_00031644	A01
TCONS_00031651	A01
TCONS_00031658	A01
TCONS_00031671	A01
TCONS_00031672	A01
TCONS_00031683	A01
TCONS_00031697	A01
TCONS_00031723	A01
TCONS_00031727	A01
TCONS_00031728	A01
TCONS_00031759	A01
TCONS_00031775	A01
TCONS_00031781	A01
TCONS_00031815	A01
TCONS_00031818	A01
TCONS_00031832	A01
TCONS_00031844	A01
TCONS_00031847	A01
TCONS_00031883	A01
TCONS_00031889	A01
TCONS_00031911	A01
TCONS_00031912	A01
TCONS_00031917	A01
TCONS_00031922	A01
TCONS_00031936	A01
TCONS_00031937	A01
TCONS_00031955	A01
TCONS_00031957	A01
TCONS_00031966	A01
TCONS_00031983	A01
TCONS_00031986	A01
TCONS_00031993	A01
TCONS_00031994	A01
TCONS_00032000	A01
TCONS_00032012	A01
TCONS_00032017	A01
TCONS_00032038	A01
TCONS_00032051	A01
TCONS_00032107	A01
TCONS_00032114	A01
TCONS_00032116	A01
TCONS_00032119	A01
TCONS_00032121	A01
TCONS_00032134	A01
TCONS_00032136	A01
TCONS_00032138	A01
TCONS_00032139	A01
TCONS_00032144	A01
TCONS_00032170	A01
TCONS_00032172	A01
TCONS_00032183	A01
TCONS_00032240	A01
TCONS_00032241	A01
TCONS_00032254	A01
TCONS_00032267	A01
TCONS_00032275	A01
TCONS_00032310	A01
TCONS_00032312	A01
TCONS_00032326	A01
TCONS_00032421	A01
TCONS_00032424	A01
TCONS_00032435	A01
TCONS_00032441	A01
TCONS_00032464	A01
TCONS_00032470	A01
TCONS_00032497	A01
TCONS_00032498	A01
TCONS_00032503	A01
TCONS_00032506	A01
TCONS_00032527	A01
TCONS_00032551	A01
TCONS_00032563	A01
TCONS_00032564	A01
TCONS_00032573	A01
TCONS_00032575	A01
TCONS_00032580	A01
TCONS_00032586	A01
TCONS_00032610	A01
TCONS_00032617	A01
TCONS_00032632	A01
TCONS_00032663	A01
TCONS_00032681	A01
TCONS_00032698	A01
TCONS_00032734	A01
TCONS_00032741	A01
TCONS_00032748	A01
TCONS_00032763	A01
TCONS_00032775	A01
TCONS_00032788	A01
TCONS_00032798	A01
TCONS_00032811	A01
TCONS_00032846	A01
TCONS_00032906	A01
TCONS_00032927	A01
TCONS_00032958	A01
TCONS_00032971	A01
TCONS_00032972	A01
TCONS_00032978	A01
TCONS_00032990	A01
TCONS_00033002	A01
TCONS_00033039	A01
TCONS_00033040	A01
TCONS_00033047	A01
TCONS_00033061	A01
TCONS_00033067	A01
TCONS_00033096	A01
TCONS_00033101	A01
TCONS_00033148	A01
TCONS_00033243	A01
TCONS_00033257	A01
TCONS_00033269	A01
TCONS_00033271	A01
TCONS_00033278	A01
TCONS_00033289	A01
TCONS_00033314	A01
TCONS_00033322	A01
TCONS_00033326	A01
TCONS_00033351	A01
TCONS_00033352	A01
TCONS_00033354	A01
TCONS_00033360	A01
TCONS_00033369	A01
TCONS_00033394	A01
TCONS_00033403	A01
TCONS_00033405	A01
TCONS_00033507	A01
TCONS_00033508	A01
TCONS_00033540	A01
TCONS_00033548	A01
TCONS_00033555	A01
TCONS_00033569	A01
TCONS_00033595	A01
TCONS_00033601	A01
TCONS_00033610	A01
TCONS_00033655	A01
TCONS_00033667	A01
TCONS_00033679	A01
TCONS_00033681	A01
TCONS_00033701	A01
TCONS_00033714	A01
TCONS_00033775	A01
TCONS_00033834	A01
TCONS_00033836	A01
TCONS_00033844	A01
TCONS_00033865	A01
TCONS_00033891	A01
TCONS_00033896	A01
TCONS_00033897	A01
TCONS_00033920	A01
TCONS_00033925	A01
TCONS_00033942	A01
TCONS_00033944	A01
TCONS_00033951	A01
TCONS_00033957	A01
TCONS_00033958	A01
TCONS_00033959	A01
TCONS_00033974	A01
TCONS_00033981	A01
TCONS_00034009	A01
TCONS_00034038	A01
TCONS_00034039	A01
TCONS_00034044	A01
TCONS_00034051	A01
TCONS_00034066	A01
TCONS_00034090	A01
TCONS_00034115	A01
TCONS_00034140	A01
TCONS_00034147	A01
TCONS_00034149	A01
TCONS_00034163	A01
TCONS_00034176	A01
TCONS_00034179	A01
TCONS_00034182	A01
TCONS_00034186	A01
TCONS_00034209	A01
TCONS_00034248	A01
TCONS_00034291	A01
TCONS_00034318	A01
TCONS_00034319	A01
TCONS_00034331	A01
TCONS_00034340	A01
TCONS_00034343	A01
TCONS_00034346	A01
TCONS_00034370	A01
TCONS_00034391	A01
TCONS_00034405	A01
TCONS_00034415	A01
TCONS_00034427	A01
TCONS_00034429	A01
TCONS_00034435	A01
TCONS_00034436	A01
TCONS_00034437	A01
TCONS_00034446	A01
TCONS_00034481	A01
TCONS_00034487	A01
TCONS_00034514	A01
TCONS_00034522	A01
TCONS_00034542	A01
TCONS_00034553	A01
TCONS_00034569	A01
TCONS_00034570	A01
TCONS_00034583	A01
TCONS_00034606	A01
TCONS_00034628	A01
TCONS_00034640	A01
TCONS_00034650	A01
TCONS_00034679	A01
TCONS_00034682	A01
TCONS_00034712	A01
TCONS_00034718	A01
TCONS_00034721	A01
TCONS_00034740	A01
TCONS_00034759	A01
TCONS_00034761	A01
TCONS_00034798	A01
TCONS_00034811	A01
TCONS_00034837	A01
TCONS_00034926	A01
TCONS_00034972	A01
TCONS_00035056	A01
TCONS_00035151	A01
TCONS_00035161	A01
TCONS_00035162	A01
TCONS_00035163	A01
TCONS_00035167	A01
TCONS_00035193	A01
TCONS_00035230	A01
TCONS_00035422	A01
TCONS_00035425	A01
TCONS_00035504	A01
TCONS_00035528	A01
TCONS_00035539	A01
TCONS_00035598	A01
TCONS_00035637	A01
TCONS_00035674	A01
TCONS_00035684	A01
TCONS_00035691	A01
TCONS_00035700	A01
TCONS_00035725	A01
TCONS_00035779	A01
TCONS_00035815	A01
TCONS_00035820	A01
TCONS_00035853	A01
TCONS_00035885	A01
TCONS_00035895	A01
TCONS_00035939	A01
TCONS_00035955	A01
TCONS_00035969	A01
TCONS_00035973	A01
TCONS_00035992	A01
TCONS_00036013	A01
TCONS_00036023	A01
TCONS_00036025	A01
TCONS_00036026	A01
TCONS_00036029	A01
TCONS_00036033	A01
TCONS_00036038	A01
TCONS_00036065	A01
TCONS_00036066	A01
TCONS_00036068	A01
TCONS_00036076	A01
TCONS_00036105	A01
TCONS_00036106	A01
TCONS_00036124	A01
TCONS_00036195	A01
TCONS_00036199	A01
TCONS_00036201	A01
TCONS_00036223	A01
TCONS_00036243	A01
TCONS_00036252	A01
TCONS_00036259	A01
TCONS_00036279	A01
TCONS_00036288	A01
TCONS_00036297	A01
TCONS_00036303	A01
TCONS_00036305	A01
TCONS_00036311	A01
TCONS_00036316	A01
TCONS_00036326	A01
TCONS_00036333	A01
TCONS_00036338	A01
TCONS_00036339	A01
TCONS_00036347	A01
TCONS_00036348	A01
TCONS_00036351	A01
TCONS_00036360	A01
TCONS_00036367	A01
TCONS_00036370	A01
TCONS_00036384	A01
TCONS_00036391	A01
TCONS_00036405	A01
TCONS_00036406	A01
TCONS_00036410	A01
TCONS_00036411	A01
TCONS_00036412	A01
TCONS_00036414	A01
TCONS_00036416	A01
TCONS_00036418	A01
TCONS_00036422	A01
TCONS_00036441	A01
TCONS_00036461	A01
TCONS_00036476	A01
TCONS_00036483	A01
TCONS_00036524	A01
TCONS_00036534	A01
TCONS_00036536	A01
TCONS_00036537	A01
TCONS_00036541	A01
TCONS_00036548	A01
TCONS_00036553	A01
TCONS_00036554	A01
TCONS_00036577	A01
TCONS_00036599	A01
TCONS_00036621	A01
TCONS_00036664	A01
TCONS_00036679	A01
TCONS_00036685	A01
TCONS_00036716	A01
TCONS_00036717	A01
TCONS_00036734	A01
TCONS_00036769	A01
TCONS_00036796	A01
TCONS_00036812	A01
TCONS_00036859	A01
TCONS_00036864	A01
TCONS_00036888	A01
TCONS_00036905	A01
TCONS_00036931	A01
TCONS_00036934	A01
TCONS_00036936	A01
TCONS_00036937	A01
TCONS_00036958	A01
TCONS_00036969	A01
TCONS_00036973	A01
TCONS_00037013	A01
TCONS_00037073	A01
TCONS_00037086	A01
TCONS_00037099	A01
TCONS_00037118	A01
TCONS_00037125	A01
TCONS_00037130	A01
TCONS_00037158	A01
TCONS_00037225	A01
TCONS_00037228	A01
TCONS_00037263	A01
TCONS_00037286	A01
TCONS_00037303	A01
TCONS_00037315	A01
TCONS_00037322	A01
TCONS_00037324	A01
TCONS_00037325	A01
TCONS_00037359	A01
TCONS_00037371	A01
TCONS_00037375	A01
TCONS_00037408	A01
TCONS_00037414	A01
TCONS_00037425	A01
TCONS_00037442	A01
TCONS_00037477	A01
TCONS_00037581	A01
TCONS_00037618	A01
TCONS_00037622	A01
TCONS_00037624	A01
TCONS_00037648	A01
TCONS_00037652	A01
TCONS_00037654	A01
TCONS_00037655	A01
TCONS_00037656	A01
TCONS_00037700	A01
TCONS_00037708	A01
TCONS_00037721	A01
TCONS_00037722	A01
TCONS_00037723	A01
TCONS_00037730	A01
TCONS_00037741	A01
TCONS_00037809	A01
TCONS_00037832	A01
TCONS_00037872	A01
TCONS_00037890	A01
TCONS_00037910	A01
TCONS_00037916	A01
TCONS_00037956	A01
TCONS_00037961	A01
TCONS_00037984	A01
TCONS_00037985	A01
TCONS_00038008	A01
TCONS_00038011	A01
[truncated: 65,022 more rows]
