# Supplementary material for: Transcriptome Analysis Implicates Involvement of Long Noncoding RNAs in Cytoplasmic Male Sterility and Fertility Restoration in Cotton
Source: Int J Mol Sci. 2019 Nov 6;20(22):5530. doi: 10.3390/ijms20225530 (PMC6888562; doi:10.3390/ijms20225530)
Supplement: Supplementary file 1 [file ijms-20-05530-s001.zip › Supplementary Files/Table S3 LncRNAs targets and their GO analysis in A-B, A-R, and B-R three comparisons.xlsx]

## Sheet: lncRNA targets
transcript_ID	mRNA_ID
TCONS_00030561	Gh_A01G0021,Gh_A01G0017,Gh_A01G0020,Gh_A01G0022,Gh_A01G0023,Gh_A01G0018,Gh_A01G0019
TCONS_00000034	Gh_A01G0027,Gh_A01G0025,Gh_A01G0026
TCONS_00012060	Gh_A01G0036,Gh_A01G0035
TCONS_00026067	Gh_A01G0037,Gh_A01G0036
TCONS_00000062	Gh_A01G0043,Gh_A01G0041,Gh_A01G0042,Gh_A01G0040
TCONS_00030610	Gh_A01G0056,Gh_A01G0055
TCONS_00006832	Gh_A01G0058,Gh_A01G0061,Gh_A01G0060,Gh_A01G0059
TCONS_00006839	Gh_A01G0066,Gh_A01G0065
TCONS_00000095	Gh_A01G0066,Gh_A01G0067
TCONS_00026091	Gh_A01G0067,Gh_A01G0066
TCONS_00000102	Gh_A01G0071,Gh_A01G0069,Gh_A01G0070,Gh_A01G0068
TCONS_00006863	Gh_A01G0091,Gh_A01G0090,Gh_A01G0089
TCONS_00039161	Gh_A01G0120,Gh_A01G0119
TCONS_00021763	Gh_A01G0121
TCONS_00039181	Gh_A01G0128
TCONS_00006912	Gh_A01G0130
TCONS_00017356	Gh_A01G0130
TCONS_00026156	Gh_A01G0139,Gh_A01G0138
TCONS_00030684	Gh_A01G0141,Gh_A01G0140,Gh_A01G0142
TCONS_00021798	Gh_A01G0142,Gh_A01G0143
TCONS_00017375	Gh_A01G0146,Gh_A01G0149,Gh_A01G0147,Gh_A01G0148,Gh_A01G0150
TCONS_00017378	Gh_A01G0152,Gh_A01G0153
TCONS_00026171	Gh_A01G0153,Gh_A01G0154
TCONS_00026176	Gh_A01G0156
TCONS_00030692	Gh_A01G0158
TCONS_00039208	Gh_A01G0158,Gh_A01G0159
TCONS_00006942	Gh_A01G0161
TCONS_00021835	Gh_A01G0177,Gh_A01G0176
TCONS_00039225	Gh_A01G0181,Gh_A01G0179,Gh_A01G0180,Gh_A01G0178
TCONS_00000273	Gh_A01G0179,Gh_A01G0181,Gh_A01G0180
TCONS_00006975	Gh_A01G0186
TCONS_00021845	Gh_A01G0188,Gh_A01G0187
TCONS_00000282	Gh_A01G0189
TCONS_00026229	Gh_A01G0194,Gh_A01G0195,Gh_A01G0196,Gh_A01G0197
TCONS_00006995	Gh_A01G0203,Gh_A01G0204,Gh_A01G0202,Gh_A01G0205,Gh_A01G0201
TCONS_00012255	Gh_A01G0208,Gh_A01G0207,Gh_A01G0206
TCONS_00007000	Gh_A01G0209,Gh_A01G0208,Gh_A01G0207,Gh_A01G0206
TCONS_00007001	Gh_A01G0207,Gh_A01G0209,Gh_A01G0208
TCONS_00021857	Gh_A01G0211,Gh_A01G0212
TCONS_00000341	Gh_A01G0214,Gh_A01G0213,Gh_A01G0215
TCONS_00030741	Gh_A01G0215,Gh_A01G0213,Gh_A01G0214
TCONS_00035422	Gh_A01G0225,Gh_A01G0224,Gh_A01G0226,Gh_A01G0227
TCONS_00012285	Gh_A01G0228,Gh_A01G0226,Gh_A01G0227
TCONS_00035425	Gh_A01G0230,Gh_A01G0229,Gh_A01G0231
TCONS_00000381	Gh_A01G0236
TCONS_00026281	Gh_A01G0242,Gh_A01G0240,Gh_A01G0241
TCONS_00026291	Gh_A01G0248,Gh_A01G0250,Gh_A01G0249
TCONS_00030776	Gh_A01G0253,Gh_A01G0252
TCONS_00007075	Gh_A01G0253
TCONS_00026300	Gh_A01G0253
TCONS_00026315	Gh_A01G0254
TCONS_00017503	Gh_A01G0254
TCONS_00026321	Gh_A01G0254
TCONS_00026324	Gh_A01G0254
TCONS_00012354	Gh_A01G0267
TCONS_00039330	Gh_A01G0268
TCONS_00030817	Gh_A01G0271,Gh_A01G0272,Gh_A01G0273
TCONS_00030818	Gh_A01G0272,Gh_A01G0273,Gh_A01G0271
TCONS_00007126	Gh_A01G0275,Gh_A01G0274,Gh_A01G0276
TCONS_00030819	Gh_A01G0279
TCONS_00030826	Gh_A01G0280
TCONS_00026376	Gh_A01G0281,Gh_A01G0282
TCONS_00017552	Gh_A01G0283
TCONS_00021960	Gh_A01G0283
TCONS_00021963	Gh_A01G0285
TCONS_00007144	Gh_A01G0286
TCONS_00012377	Gh_A01G0287,Gh_A01G0286
TCONS_00035504	Gh_A01G0294,Gh_A01G0293,Gh_A01G0292
TCONS_00000506	Gh_A01G0294,Gh_A01G0296,Gh_A01G0295
TCONS_00021982	Gh_A01G0301
TCONS_00000521	Gh_A01G0301
TCONS_00026407	Gh_A01G0303,Gh_A01G0302,Gh_A01G0304
TCONS_00021994	Gh_A01G0307,Gh_A01G0306
TCONS_00035528	Gh_A01G0308,Gh_A01G0309
TCONS_00017589	Gh_A01G0313,Gh_A01G0312,Gh_A01G0311
TCONS_00021995	Gh_A01G0313
TCONS_00007193	Gh_A01G0314
TCONS_00021996	Gh_A01G0316
TCONS_00026411	Gh_A01G0316
TCONS_00021998	Gh_A01G0317
TCONS_00012425	Gh_A01G0318,Gh_A01G0317
TCONS_00035539	Gh_A01G0319,Gh_A01G0318
TCONS_00000556	Gh_A01G0323,Gh_A01G0324,Gh_A01G0322
TCONS_00030892	Gh_A01G0325,Gh_A01G0326
TCONS_00007200	Gh_A01G0326
TCONS_00039380	Gh_A01G0326
TCONS_00026426	Gh_A01G0328
TCONS_00030894	Gh_A01G0328
TCONS_00026457	Gh_A01G0344
TCONS_00012446	Gh_A01G0345
TCONS_00000578	Gh_A01G0346
TCONS_00012447	Gh_A01G0346,Gh_A01G0347
TCONS_00026462	Gh_A01G0351
TCONS_00022031	Gh_A01G0351,Gh_A01G0352
TCONS_00007218	Gh_A01G0353,Gh_A01G0354,Gh_A01G0355
TCONS_00007219	Gh_A01G0355,Gh_A01G0354
TCONS_00007220	Gh_A01G0355
TCONS_00000588	Gh_A01G0355
TCONS_00007222	Gh_A01G0355
TCONS_00026479	Gh_A01G0361,Gh_A01G0360
TCONS_00000619	Gh_A01G0369,Gh_A01G0371,Gh_A01G0370,Gh_A01G0368
TCONS_00000630	Gh_A01G0375,Gh_A01G0374
TCONS_00012488	Gh_A01G0382
TCONS_00017660	Gh_A01G0383
TCONS_00007271	Gh_A01G0387
TCONS_00000659	Gh_A01G0392,Gh_A01G0391
TCONS_00000664	Gh_A01G0391,Gh_A01G0392
TCONS_00026515	Gh_A01G0394,Gh_A01G0393
TCONS_00035598	Gh_A01G0397
TCONS_00007283	Gh_A01G0406,Gh_A01G0404,Gh_A01G0405
TCONS_00022091	Gh_A01G0407,Gh_A01G0408
TCONS_00000676	Gh_A01G0409
TCONS_00000677	Gh_A01G0410
TCONS_00000686	Gh_A01G0417,Gh_A01G0416
TCONS_00012529	Gh_A01G0422,Gh_A01G0423
TCONS_00012532	Gh_A01G0428,Gh_A01G0429,Gh_A01G0427
TCONS_00026541	Gh_A01G0440
TCONS_00022118	Gh_A01G0449
TCONS_00026552	Gh_A01G0456
TCONS_00000742	Gh_A01G0459
TCONS_00026563	Gh_A01G0465,Gh_A01G0467,Gh_A01G0466
TCONS_00039489	Gh_A01G0467
TCONS_00022143	Gh_A01G0471
TCONS_00012568	Gh_A01G0471
TCONS_00012569	Gh_A01G0471
TCONS_00000793	Gh_A01G0482
TCONS_00017741	Gh_A01G0482,Gh_A01G0483
TCONS_00022150	Gh_A01G0482,Gh_A01G0483
TCONS_00017744	Gh_A01G0486
TCONS_00012581	Gh_A01G0487,Gh_A01G0488
TCONS_00031041	Gh_A01G0488,Gh_A01G0487,Gh_A01G0489
TCONS_00000808	Gh_A01G0489,Gh_A01G0488
TCONS_00026580	Gh_A01G0497
TCONS_00000816	Gh_A01G0498,Gh_A01G0499
TCONS_00007376	Gh_A01G0499,Gh_A01G0501,Gh_A01G0500
TCONS_00026588	Gh_A01G0504,Gh_A01G0503
TCONS_00012592	Gh_A01G0504,Gh_A01G0503
TCONS_00007383	Gh_A01G0507,Gh_A01G0506,Gh_A01G0510,Gh_A01G0508,Gh_A01G0509
TCONS_00000831	Gh_A01G0508,Gh_A01G0509,Gh_A01G0506,Gh_A01G0507,Gh_A01G0510
TCONS_00017767	Gh_A01G0511
TCONS_00035674	Gh_A01G0514
TCONS_00022175	Gh_A01G0517,Gh_A01G0516
TCONS_00017779	Gh_A01G0520
TCONS_00012604	Gh_A01G0520
TCONS_00031066	Gh_A01G0526
TCONS_00039517	Gh_A01G0528
TCONS_00035684	Gh_A01G0528
TCONS_00035691	Gh_A01G0534
TCONS_00017798	Gh_A01G0536
TCONS_00012635	Gh_A01G0543,Gh_A01G0542
TCONS_00012639	Gh_A01G0546
TCONS_00026647	Gh_A01G0547
TCONS_00000920	Gh_A01G0548
TCONS_00007451	Gh_A01G0548
TCONS_00007454	Gh_A01G0551,Gh_A01G0552
TCONS_00017836	Gh_A01G0553
TCONS_00035725	Gh_A01G0559
TCONS_00031125	Gh_A01G0563
TCONS_00007483	Gh_A01G0567,Gh_A01G0568,Gh_A01G0566
TCONS_00007493	Gh_A01G0571
TCONS_00007496	Gh_A01G0572
TCONS_00012699	Gh_A01G0573
TCONS_00026689	Gh_A01G0575
TCONS_00017873	Gh_A01G0580,Gh_A01G0579,Gh_A01G0578,Gh_A01G0577
TCONS_00017876	Gh_A01G0580,Gh_A01G0579,Gh_A01G0581,Gh_A01G0582
TCONS_00022271	Gh_A01G0582,Gh_A01G0581,Gh_A01G0583
TCONS_00000993	Gh_A01G0588,Gh_A01G0587
TCONS_00031159	Gh_A01G0601
TCONS_00026706	Gh_A01G0605,Gh_A01G0604,Gh_A01G0603
TCONS_00007518	Gh_A01G0605,Gh_A01G0604,Gh_A01G0603
TCONS_00012737	Gh_A01G0607,Gh_A01G0606
TCONS_00035779	Gh_A01G0617
TCONS_00031181	Gh_A01G0618,Gh_A01G0617
TCONS_00001023	Gh_A01G0618,Gh_A01G0619
TCONS_00026716	Gh_A01G0620
TCONS_00026725	Gh_A01G0627,Gh_A01G0628
TCONS_00017917	Gh_A01G0630
TCONS_00001047	Gh_A01G0632,Gh_A01G0631
TCONS_00026739	Gh_A01G0637,Gh_A01G0636
TCONS_00031206	Gh_A01G0636,Gh_A01G0637,Gh_A01G0638
TCONS_00001063	Gh_A01G0640
TCONS_00022310	Gh_A01G0644
TCONS_00031211	Gh_A01G0644
TCONS_00007569	Gh_A01G0645
TCONS_00001072	Gh_A01G0648,Gh_A01G0646,Gh_A01G0647
TCONS_00022318	Gh_A01G0652,Gh_A01G0651,Gh_A01G0650
TCONS_00007585	Gh_A01G0659,Gh_A01G0661,Gh_A01G0660,Gh_A01G0658
TCONS_00031228	Gh_A01G0663,Gh_A01G0662
TCONS_00035815	Gh_A01G0666,Gh_A01G0667,Gh_A01G0668
TCONS_00026766	Gh_A01G0677,Gh_A01G0678
TCONS_00039651	Gh_A01G0680,Gh_A01G0679
TCONS_00026768	Gh_A01G0681
TCONS_00017958	Gh_A01G0681,Gh_A01G0682,Gh_A01G0683,Gh_A01G0684
TCONS_00022337	Gh_A01G0683,Gh_A01G0684
TCONS_00007604	Gh_A01G0685
TCONS_00035820	Gh_A01G0685
TCONS_00017963	Gh_A01G0687,Gh_A01G0686,Gh_A01G0689,Gh_A01G0688
TCONS_00012815	Gh_A01G0691
TCONS_00022353	Gh_A01G0694
TCONS_00001127	Gh_A01G0696
TCONS_00022362	Gh_A01G0698
TCONS_00031253	Gh_A01G0699
TCONS_00031256	Gh_A01G0700
TCONS_00017967	Gh_A01G0700
TCONS_00001132	Gh_A01G0705,Gh_A01G0704,Gh_A01G0703,Gh_A01G0706
TCONS_00001133	Gh_A01G0708,Gh_A01G0706,Gh_A01G0707
TCONS_00017978	Gh_A01G0711
TCONS_00031280	Gh_A01G0717
TCONS_00031284	Gh_A01G0720,Gh_A01G0721
TCONS_00022388	Gh_A01G0721
TCONS_00022391	Gh_A01G0724,Gh_A01G0723,Gh_A01G0722
TCONS_00012852	Gh_A01G0725
TCONS_00035853	Gh_A01G0726
TCONS_00022410	Gh_A01G0730
TCONS_00026825	Gh_A01G0736
TCONS_00031313	Gh_A01G0736,Gh_A01G0737
TCONS_00012878	Gh_A01G0739,Gh_A01G0743,Gh_A01G0740,Gh_A01G0742,Gh_A01G0741
TCONS_00026832	Gh_A01G0745,Gh_A01G0746
TCONS_00001227	Gh_A01G0747
TCONS_00035885	Gh_A01G0753
TCONS_00007700	Gh_A01G0753
TCONS_00031349	Gh_A01G0764
TCONS_00012915	Gh_A01G0764
TCONS_00001267	Gh_A01G0766,Gh_A01G0765
TCONS_00026856	Gh_A01G0766
TCONS_00026866	Gh_A01G0769
TCONS_00007728	Gh_A01G0771
TCONS_00026873	Gh_A01G0774
TCONS_00026874	Gh_A01G0774
TCONS_00001283	Gh_A01G0774,Gh_A01G0775
TCONS_00022459	Gh_A01G0775
TCONS_00026876	Gh_A01G0776
TCONS_00031369	Gh_A01G0776
TCONS_00007730	Gh_A01G0777
TCONS_00001284	Gh_A01G0777
TCONS_00031370	Gh_A01G0778
TCONS_00001296	Gh_A01G0780
TCONS_00007744	Gh_A01G0781
TCONS_00001307	Gh_A01G0782
TCONS_00007747	Gh_A01G0782
TCONS_00007749	Gh_A01G0782,Gh_A01G0783
TCONS_00026896	Gh_A01G0788
TCONS_00035939	Gh_A01G0791
TCONS_00022504	Gh_A01G0793
TCONS_00031385	Gh_A01G0793
TCONS_00026909	Gh_A01G0795,Gh_A01G0794
TCONS_00001347	Gh_A01G0796
TCONS_00031386	Gh_A01G0798,Gh_A01G0797
TCONS_00012983	Gh_A01G0804
TCONS_00039817	Gh_A01G0806
TCONS_00022527	Gh_A01G0809
TCONS_00035955	Gh_A01G0810
TCONS_00018133	Gh_A01G0812
TCONS_00026939	Gh_A01G0815,Gh_A01G0814
TCONS_00026940	Gh_A01G0815
TCONS_00001384	Gh_A01G0817
TCONS_00039839	Gh_A01G0822,Gh_A01G0823
TCONS_00007821	Gh_A01G0824
TCONS_00035969	Gh_A01G0827,Gh_A01G0825,Gh_A01G0828,Gh_A01G0826
TCONS_00026958	Gh_A01G0835
TCONS_00026960	Gh_A01G0837,Gh_A01G0838
TCONS_00035973	Gh_A01G0838
TCONS_00031435	Gh_A01G0843
TCONS_00026971	Gh_A01G0844
TCONS_00001435	Gh_A01G0848,Gh_A01G0850,Gh_A01G0849,Gh_A01G0847
TCONS_00035992	Gh_A01G0858
TCONS_00013051	Gh_A01G0859
TCONS_00031449	Gh_A01G0861
TCONS_00001467	Gh_A01G0862,Gh_A01G0864,Gh_A01G0863
TCONS_00026986	Gh_A01G0869,Gh_A01G0868
TCONS_00039873	Gh_A01G0872
TCONS_00013071	Gh_A01G0872
TCONS_00039879	Gh_A01G0877,Gh_A01G0876
TCONS_00031479	Gh_A01G0880,Gh_A01G0881,Gh_A01G0878,Gh_A01G0879
TCONS_00018209	Gh_A01G0882,Gh_A01G0883
TCONS_00022598	Gh_A01G0883,Gh_A01G0882
TCONS_00036013	Gh_A01G0888
TCONS_00013100	Gh_A01G0889
TCONS_00031497	Gh_A01G0891,Gh_A01G0890
TCONS_00007916	Gh_A01G0890,Gh_A01G0891
TCONS_00039891	Gh_A01G0894
TCONS_00027014	Gh_A01G0895
TCONS_00036023	Gh_A01G0895
TCONS_00039899	Gh_A01G0902
TCONS_00013119	Gh_A01G0902
TCONS_00001536	Gh_A01G0902
TCONS_00007933	Gh_A01G0903
TCONS_00036033	Gh_A01G0903,Gh_A01G0904
TCONS_00001542	Gh_A01G0904
TCONS_00027026	Gh_A01G0905
TCONS_00031524	Gh_A01G0906
TCONS_00036038	Gh_A01G0907
TCONS_00027049	Gh_A01G0914
TCONS_00027051	Gh_A01G0916
TCONS_00022658	Gh_A01G0929
TCONS_00001596	Gh_A01G0929
TCONS_00022662	Gh_A01G0930
TCONS_00022665	Gh_A01G0933
TCONS_00001607	Gh_A01G0933
TCONS_00022666	Gh_A01G0934
TCONS_00036065	Gh_A01G0936
TCONS_00036066	Gh_A01G0938,Gh_A01G0937
TCONS_00031577	Gh_A01G0939
TCONS_00031580	Gh_A01G0941
TCONS_00036076	Gh_A01G0943
TCONS_00018286	Gh_A01G0944
TCONS_00008000	Gh_A01G0945
TCONS_00027097	Gh_A01G0948,Gh_A01G0949
TCONS_00027106	Gh_A01G0954,Gh_A01G0955
TCONS_00039972	Gh_A01G0957,Gh_A01G0956
TCONS_00022716	Gh_A01G0965
TCONS_00031615	Gh_A01G0966
TCONS_00036106	Gh_A01G0967,Gh_A01G0966
TCONS_00013223	Gh_A01G0967,Gh_A01G0966
TCONS_00027111	Gh_A01G0968,Gh_A01G0967
TCONS_00031624	Gh_A01G0974
TCONS_00013232	Gh_A01G0981,Gh_A01G0982
TCONS_00031626	Gh_A01G0987
TCONS_00018336	Gh_A01G0988
TCONS_00001692	Gh_A01G0988
TCONS_00013239	Gh_A01G0988
TCONS_00027124	Gh_A01G0989
TCONS_00018339	Gh_A01G0991
TCONS_00027130	Gh_A01G0992
TCONS_00031636	Gh_A01G0992
TCONS_00018342	Gh_A01G0993
TCONS_00018347	Gh_A01G0997
TCONS_00008070	Gh_A01G0999
TCONS_00001711	Gh_A01G0999
TCONS_00027143	Gh_A01G1001
TCONS_00018352	Gh_A01G1001
TCONS_00001723	Gh_A01G1004,Gh_A01G1005
TCONS_00027154	Gh_A01G1008
TCONS_00022761	Gh_A01G1009
TCONS_00018365	Gh_A01G1009
TCONS_00031671	Gh_A01G1016
TCONS_00027161	Gh_A01G1016
TCONS_00001739	Gh_A01G1017
TCONS_00031683	Gh_A01G1024
TCONS_00027173	Gh_A01G1025
TCONS_00040030	Gh_A01G1030
TCONS_00001766	Gh_A01G1030
TCONS_00022783	Gh_A01G1032
TCONS_00001775	Gh_A01G1034,Gh_A01G1033
TCONS_00040037	Gh_A01G1037
TCONS_00013305	Gh_A01G1038
TCONS_00031697	Gh_A01G1040
TCONS_00040046	Gh_A01G1042,Gh_A01G1041
TCONS_00018410	Gh_A01G1045
TCONS_00040052	Gh_A01G1046
TCONS_00001802	Gh_A01G1051,Gh_A01G1052,Gh_A01G1050
TCONS_00008162	Gh_A01G1054
TCONS_00001820	Gh_A01G1054
TCONS_00008164	Gh_A01G1054
TCONS_00001833	Gh_A01G1059
TCONS_00031723	Gh_A01G1065
TCONS_00018439	Gh_A01G1065
TCONS_00001851	Gh_A01G1069,Gh_A01G1070
TCONS_00040075	Gh_A01G1072,Gh_A01G1071
TCONS_00018450	Gh_A01G1072,Gh_A01G1073,Gh_A01G1071
TCONS_00027248	Gh_A01G1072,Gh_A01G1073
TCONS_00022837	Gh_A01G1073
TCONS_00018457	Gh_A01G1075
TCONS_00031759	Gh_A01G1083
TCONS_00008223	Gh_A01G1085
TCONS_00018476	Gh_A01G1089
TCONS_00008230	Gh_A01G1089
TCONS_00022868	Gh_A01G1090
TCONS_00036243	Gh_A01G1091
TCONS_00018483	Gh_A01G1091
TCONS_00013407	Gh_A01G1092
TCONS_00027279	Gh_A01G1093
TCONS_00040101	Gh_A01G1093
TCONS_00001908	Gh_A01G1094
TCONS_00031781	Gh_A01G1098
TCONS_00001915	Gh_A01G1099
TCONS_00036259	Gh_A01G1102
TCONS_00001925	Gh_A01G1103
TCONS_00036279	Gh_A01G1111,Gh_A01G1112
TCONS_00031818	Gh_A01G1113
TCONS_00013448	Gh_A01G1115,Gh_A01G1116
TCONS_00008280	Gh_A01G1121
TCONS_00008287	Gh_A01G1124
TCONS_00027322	Gh_A01G1128
TCONS_00040146	Gh_A01G1131
TCONS_00022919	Gh_A01G1131
TCONS_00036297	Gh_A01G1134
TCONS_00022930	Gh_A01G1138
TCONS_00027336	Gh_A01G1139
TCONS_00036305	Gh_A01G1142,Gh_A01G1141
TCONS_00036307	Gh_A01G1143,Gh_A01G1145,Gh_A01G1144
TCONS_00022937	Gh_A01G1145,Gh_A01G1146,Gh_A01G1144
TCONS_00031847	Gh_A01G1144,Gh_A01G1145,Gh_A01G1146
TCONS_00027341	Gh_A01G1148
TCONS_00027345	Gh_A01G1150
TCONS_00040162	Gh_A01G1151
TCONS_00008320	Gh_A01G1153
TCONS_00036338	Gh_A01G1159
TCONS_00008347	Gh_A01G1166
TCONS_00031889	Gh_A01G1166
TCONS_00018593	Gh_A01G1168
TCONS_00022985	Gh_A01G1170
TCONS_00031899	Gh_A01G1172
TCONS_00036360	Gh_A01G1179
TCONS_00022995	Gh_A01G1182
TCONS_00002062	Gh_A01G1182
TCONS_00040211	Gh_A01G1182
TCONS_00031911	Gh_A01G1183
TCONS_00031912	Gh_A01G1183
TCONS_00036368	Gh_A01G1184
TCONS_00036370	Gh_A01G1184
TCONS_00031917	Gh_A01G1184
TCONS_00002076	Gh_A01G1185,Gh_A01G1186
TCONS_00027413	Gh_A01G1188
TCONS_00008401	Gh_A01G1199
TCONS_00013588	Gh_A01G1201
TCONS_00027421	Gh_A01G1202
TCONS_00031936	Gh_A01G1203
TCONS_00036391	Gh_A01G1209,Gh_A01G1208
TCONS_00008412	Gh_A01G1209
TCONS_00018652	Gh_A01G1214
TCONS_00008430	Gh_A01G1217,Gh_A01G1218
TCONS_00008432	Gh_A01G1220,Gh_A01G1219
TCONS_00036410	Gh_A01G1226
TCONS_00036411	Gh_A01G1226
TCONS_00013631	Gh_A01G1228,Gh_A01G1227,Gh_A01G1229
TCONS_00031983	Gh_A01G1231,Gh_A01G1230
TCONS_00036414	Gh_A01G1233,Gh_A01G1234
TCONS_00040260	Gh_A01G1235
TCONS_00027458	Gh_A01G1236
TCONS_00013637	Gh_A01G1237
TCONS_00040263	Gh_A01G1237
TCONS_00008464	Gh_A01G1247
TCONS_00023071	Gh_A01G1249
TCONS_00002182	Gh_A01G1251,Gh_A01G1252
TCONS_00002183	Gh_A01G1251,Gh_A01G1252
TCONS_00002186	Gh_A01G1253
TCONS_00032012	Gh_A01G1254
TCONS_00032017	Gh_A01G1259
TCONS_00027485	Gh_A01G1260
TCONS_00018706	Gh_A01G1260,Gh_A01G1261
TCONS_00023085	Gh_A01G1261,Gh_A01G1260
TCONS_00036461	Gh_A01G1270,Gh_A01G1271,Gh_A01G1269,Gh_A01G1272
TCONS_00032038	Gh_A01G1273
TCONS_00018721	Gh_A01G1278
TCONS_00018722	Gh_A01G1278
TCONS_00013702	Gh_A01G1281
TCONS_00008513	Gh_A01G1281
TCONS_00040302	Gh_A01G1285,Gh_A01G1284
TCONS_00036476	Gh_A01G1286
TCONS_00018735	Gh_A01G1286
TCONS_00027505	Gh_A01G1286
TCONS_00027507	Gh_A01G1287
TCONS_00023117	Gh_A01G1289
TCONS_00013748	Gh_A01G1291
TCONS_00027549	Gh_A01G1298,Gh_A01G1297
TCONS_00040344	Gh_A01G1300
TCONS_00036524	Gh_A01G1300
TCONS_00018790	Gh_A01G1306
TCONS_00023160	Gh_A01G1310,Gh_A01G1309
TCONS_00032119	Gh_A01G1311
TCONS_00008582	Gh_A01G1311
TCONS_00013778	Gh_A01G1312
TCONS_00032121	Gh_A01G1313
TCONS_00040357	Gh_A01G1314
TCONS_00013785	Gh_A01G1315
TCONS_00018798	Gh_A01G1317,Gh_A01G1318
TCONS_00002317	Gh_A01G1317,Gh_A01G1318
TCONS_00040364	Gh_A01G1323
TCONS_00002325	Gh_A01G1324
TCONS_00032134	Gh_A01G1324
TCONS_00013797	Gh_A01G1325
TCONS_00032138	Gh_A01G1327
TCONS_00032139	Gh_A01G1327
TCONS_00032141	Gh_A01G1328
TCONS_00013804	Gh_A01G1329
TCONS_00036554	Gh_A01G1330
TCONS_00040384	Gh_A01G1337,Gh_A01G1338
TCONS_00018834	Gh_A01G1352
TCONS_00023205	Gh_A01G1356
TCONS_00036586	Gh_A01G1356
TCONS_00018846	Gh_A01G1359,Gh_A01G1360
TCONS_00023224	Gh_A01G1362
TCONS_00036599	Gh_A01G1362
TCONS_00040411	Gh_A01G1363
TCONS_00027633	Gh_A01G1369
TCONS_00018864	Gh_A01G1373
TCONS_00040422	Gh_A01G1374
TCONS_00002432	Gh_A01G1374
TCONS_00040423	Gh_A01G1374
TCONS_00023233	Gh_A01G1376,Gh_A01G1375
TCONS_00008696	Gh_A01G1376
TCONS_00023240	Gh_A01G1379,Gh_A01G1380,Gh_A01G1378
TCONS_00036621	Gh_A01G1386
TCONS_00018884	Gh_A01G1392,Gh_A01G1391
TCONS_00018893	Gh_A01G1400
TCONS_00023268	Gh_A01G1409
TCONS_00027685	Gh_A01G1419
TCONS_00027690	Gh_A01G1422,Gh_A01G1423
TCONS_00013944	Gh_A01G1424
TCONS_00023288	Gh_A01G1431,Gh_A01G1430
TCONS_00036664	Gh_A01G1432,Gh_A01G1433
TCONS_00008773	Gh_A01G1436
TCONS_00036671	Gh_A01G1436
TCONS_00023302	Gh_A01G1438,Gh_A01G1439,Gh_A01G1437
TCONS_00032312	Gh_A01G1444,Gh_A01G1445
TCONS_00036679	Gh_A01G1445
TCONS_00018944	Gh_A01G1456
TCONS_00018945	Gh_A01G1457
TCONS_00027727	Gh_A01G1457,Gh_A01G1458
TCONS_00023321	Gh_A01G1458
TCONS_00002592	Gh_A01G1464,Gh_A01G1466,Gh_A01G1465
TCONS_00014019	Gh_A01G1470
TCONS_00023332	Gh_A01G1470
TCONS_00018965	Gh_A01G1471,Gh_A01G1473,Gh_A01G1472
TCONS_00023338	Gh_A01G1477,Gh_A01G1476
TCONS_00002612	Gh_A01G1479
TCONS_00023346	Gh_A01G1483,Gh_A01G1481,Gh_A01G1480,Gh_A01G1482
TCONS_00027753	Gh_A01G1484
TCONS_00008836	Gh_A01G1485
TCONS_00002629	Gh_A01G1486,Gh_A01G1487
TCONS_00008848	Gh_A01G1488
TCONS_00036716	Gh_A01G1488
TCONS_00036717	Gh_A01G1489,Gh_A01G1490
TCONS_00027767	Gh_A01G1492,Gh_A01G1491
TCONS_00002651	Gh_A01G1495,Gh_A01G1494
TCONS_00008866	Gh_A01G1494,Gh_A01G1495
TCONS_00018995	Gh_A01G1495
TCONS_00014065	Gh_A01G1496
TCONS_00027779	Gh_A01G1496
TCONS_00040552	Gh_A01G1498,Gh_A01G1496,Gh_A01G1497
TCONS_00019006	Gh_A01G1501,Gh_A01G1500
TCONS_00019017	Gh_A01G1513,Gh_A01G1511,Gh_A01G1512
TCONS_00023411	Gh_A01G1515
TCONS_00014111	Gh_A01G1515
TCONS_00014116	Gh_A01G1517
TCONS_00019026	Gh_A01G1517,Gh_A01G1518
TCONS_00002712	Gh_A01G1522,Gh_A01G1524,Gh_A01G1523
TCONS_00002713	Gh_A01G1523,Gh_A01G1524,Gh_A01G1522,Gh_A01G1525
TCONS_00014126	Gh_A01G1525,Gh_A01G1527,Gh_A01G1526
TCONS_00023423	Gh_A01G1529,Gh_A01G1528,Gh_A01G1530
TCONS_00023424	Gh_A01G1533
TCONS_00027824	Gh_A01G1533
TCONS_00040595	Gh_A01G1533
TCONS_00023427	Gh_A01G1533
TCONS_00023430	Gh_A01G1534
TCONS_00023432	Gh_A01G1535
TCONS_00032421	Gh_A01G1535
TCONS_00008935	Gh_A01G1536
TCONS_00032424	Gh_A01G1538
TCONS_00019049	Gh_A01G1540,Gh_A01G1539
TCONS_00002745	Gh_A01G1543,Gh_A01G1544
TCONS_00014161	Gh_A01G1544
TCONS_00002751	Gh_A01G1546
TCONS_00032435	Gh_A01G1553
TCONS_00014171	Gh_A01G1554
TCONS_00032441	Gh_A01G1556
TCONS_00040631	Gh_A01G1557
TCONS_00002778	Gh_A01G1561,Gh_A01G1559,Gh_A01G1560,Gh_A01G1558
TCONS_00014180	Gh_A01G1563
TCONS_00002796	Gh_A01G1568,Gh_A01G1566,Gh_A01G1567
TCONS_00032464	Gh_A01G1568,Gh_A01G1567,Gh_A01G1566
TCONS_00002805	Gh_A01G1571
TCONS_00036812	Gh_A01G1571,Gh_A01G1572
TCONS_00027871	Gh_A01G1573
TCONS_00008994	Gh_A01G1573
TCONS_00040650	Gh_A01G1573
TCONS_00009005	Gh_A01G1577
TCONS_00009006	Gh_A01G1577
TCONS_00009007	Gh_A01G1577
TCONS_00040660	Gh_A01G1577
TCONS_00002825	Gh_A01G1577
TCONS_00027883	Gh_A01G1580,Gh_A01G1581,Gh_A01G1582
TCONS_00014217	Gh_A01G1581,Gh_A01G1582
TCONS_00014219	Gh_A01G1582,Gh_A01G1583
TCONS_00036830	Gh_A01G1584,Gh_A01G1583,Gh_A01G1582
TCONS_00014225	Gh_A01G1585
TCONS_00040668	Gh_A01G1585
TCONS_00019120	Gh_A01G1586
TCONS_00032503	Gh_A01G1587
TCONS_00009032	Gh_A01G1591
TCONS_00040677	Gh_A01G1595,Gh_A01G1594,Gh_A01G1593
TCONS_00014249	Gh_A01G1597,Gh_A01G1596
TCONS_00023511	Gh_A01G1598,Gh_A01G1599,Gh_A01G1600
TCONS_00023512	Gh_A01G1600,Gh_A01G1599,Gh_A01G1598
TCONS_00009047	Gh_A01G1600,Gh_A01G1599
TCONS_00032527	Gh_A01G1602,Gh_A01G1601
TCONS_00002873	Gh_A01G1602,Gh_A01G1603
TCONS_00036859	Gh_A01G1604
TCONS_00036864	Gh_A01G1609
TCONS_00027936	Gh_A01G1613,Gh_A01G1612
TCONS_00002895	Gh_A01G1612,Gh_A01G1613
TCONS_00019152	Gh_A01G1617
TCONS_00009088	Gh_A01G1633
TCONS_00027946	Gh_A01G1635
TCONS_00019165	Gh_A01G1636
TCONS_00040707	Gh_A01G1637,Gh_A01G1639,Gh_A01G1638
TCONS_00002932	Gh_A01G1640
TCONS_00032573	Gh_A01G1644
TCONS_00032575	Gh_A01G1644
TCONS_00002945	Gh_A01G1645
TCONS_00009111	Gh_A01G1645
TCONS_00002948	Gh_A01G1645
TCONS_00014301	Gh_A01G1647,Gh_A01G1646
TCONS_00032580	Gh_A01G1650,Gh_A01G1651
TCONS_00019183	Gh_A01G1651,Gh_A01G1652,Gh_A01G1653
TCONS_00002963	Gh_A01G1653,Gh_A01G1652
TCONS_00002966	Gh_A01G1654
TCONS_00009127	Gh_A01G1654
TCONS_00019185	Gh_A01G1655,Gh_A01G1654
TCONS_00032586	Gh_A01G1655
TCONS_00019190	Gh_A01G1657,Gh_A01G1656
TCONS_00040731	Gh_A01G1658,Gh_A01G1656,Gh_A01G1657
TCONS_00036905	Gh_A01G1661,Gh_A01G1660
TCONS_00040738	Gh_A01G1670,Gh_A01G1668,Gh_A01G1669
TCONS_00027988	Gh_A01G1670
TCONS_00019204	Gh_A01G1670
TCONS_00023601	Gh_A01G1678,Gh_A01G1677
TCONS_00040749	Gh_A01G1679
TCONS_00032610	Gh_A01G1679
TCONS_00036934	Gh_A01G1680,Gh_A01G1684,Gh_A01G1681,Gh_A01G1682,Gh_A01G1683
TCONS_00036936	Gh_A01G1685,Gh_A01G1684
TCONS_00036937	Gh_A01G1685,Gh_A01G1684
TCONS_00032617	Gh_A01G1685
TCONS_00003026	Gh_A01G1690
TCONS_00028004	Gh_A01G1690
TCONS_00003030	Gh_A01G1695
TCONS_00040761	Gh_A01G1696,Gh_A01G1697
TCONS_00032632	Gh_A01G1698,Gh_A01G1699
TCONS_00023620	Gh_A01G1700
TCONS_00019243	Gh_A01G1701
TCONS_00009178	Gh_A01G1701
TCONS_00003050	Gh_A01G1704,Gh_A01G1705
TCONS_00023630	Gh_A01G1706,Gh_A01G1705,Gh_A01G1704
TCONS_00023632	Gh_A01G1706
TCONS_00014383	Gh_A01G1712
TCONS_00009195	Gh_A01G1715,Gh_A01G1716
TCONS_00019257	Gh_A01G1715,Gh_A01G1716
TCONS_00023637	Gh_A01G1717,Gh_A01G1718
TCONS_00036958	Gh_A01G1719
TCONS_00028044	Gh_A01G1730,Gh_A01G1729
TCONS_00028047	Gh_A01G1729,Gh_A01G1730
TCONS_00019267	Gh_A01G1730,Gh_A01G1729
TCONS_00028049	Gh_A01G1731
TCONS_00036969	Gh_A01G1733,Gh_A01G1732
TCONS_00028050	Gh_A01G1733,Gh_A01G1732
TCONS_00023655	Gh_A01G1735,Gh_A01G1734
TCONS_00028052	Gh_A01G1735,Gh_A01G1734
TCONS_00040789	Gh_A01G1734,Gh_A01G1735
TCONS_00003099	Gh_A01G1736
TCONS_00028059	Gh_A01G1736
TCONS_00032663	Gh_A01G1740
TCONS_00009218	Gh_A01G1740
TCONS_00032667	Gh_A01G1743,Gh_A01G1742
TCONS_00019283	Gh_A01G1746
TCONS_00003122	Gh_A01G1750,Gh_A01G1749
TCONS_00009235	Gh_A01G1751,Gh_A01G1750
TCONS_00040805	Gh_A01G1750,Gh_A01G1751
TCONS_00003141	Gh_A01G1758,Gh_A01G1757,Gh_A01G1756
TCONS_00014445	Gh_A01G1767,Gh_A01G1766,Gh_A01G1765,Gh_A01G1764
TCONS_00019300	Gh_A01G1767,Gh_A01G1768,Gh_A01G1769
TCONS_00032698	Gh_A01G1770,Gh_A01G1772,Gh_A01G1771,Gh_A01G1773
TCONS_00040825	Gh_A01G1775
TCONS_00014454	Gh_A01G1776,Gh_A01G1777
TCONS_00014455	Gh_A01G1777,Gh_A01G1776
TCONS_00003163	Gh_A01G1777,Gh_A01G1776
TCONS_00009265	Gh_A01G1779
TCONS_00009271	Gh_A01G1780
TCONS_00019318	Gh_A01G1780
TCONS_00032723	Gh_A01G1781
TCONS_00037027	Gh_A01G1781,Gh_A01G1782
TCONS_00003192	Gh_A01G1781,Gh_A01G1782
TCONS_00023729	Gh_A01G1784,Gh_A01G1785
TCONS_00009291	Gh_A01G1786,Gh_A01G1785
TCONS_00019336	Gh_A01G1786
TCONS_00009293	Gh_A01G1787
TCONS_00019338	Gh_A01G1790,Gh_A01G1791
TCONS_00019340	Gh_A01G1792
TCONS_00014484	Gh_A01G1796
TCONS_00032734	Gh_A01G1797,Gh_A01G1796
TCONS_00003214	Gh_A01G1801
TCONS_00032741	Gh_A01G1809
TCONS_00019351	Gh_A01G1813,Gh_A01G1814
TCONS_00014506	Gh_A01G1818,Gh_A01G1817,Gh_A01G1819
TCONS_00019355	Gh_A01G1817,Gh_A01G1818,Gh_A01G1819
TCONS_00019356	Gh_A01G1820,Gh_A01G1819,Gh_A01G1821
TCONS_00032748	Gh_A01G1822,Gh_A01G1823,Gh_A01G1821
TCONS_00014513	Gh_A01G1828
TCONS_00014520	Gh_A01G1833,Gh_A01G1832
TCONS_00014521	Gh_A01G1833,Gh_A01G1832
TCONS_00032763	Gh_A01G1835
TCONS_00003262	Gh_A01G1836
TCONS_00009342	Gh_A01G1838,Gh_A01G1837,Gh_A01G1836
TCONS_00037073	Gh_A01G1842
TCONS_00023766	Gh_A01G1845,Gh_A01G1843,Gh_A01G1844
TCONS_00032775	Gh_A01G1854,Gh_A01G1855,Gh_A01G1853
TCONS_00003288	Gh_A01G1858,Gh_A01G1856,Gh_A01G1857
TCONS_00019386	Gh_A01G1863,Gh_A01G1865,Gh_A01G1864
TCONS_00003304	Gh_A01G1863,Gh_A01G1865,Gh_A01G1864
TCONS_00032788	Gh_A01G1866,Gh_A01G1865
TCONS_00037086	Gh_A01G1868,Gh_A01G1869
TCONS_00009371	Gh_A01G1871,Gh_A01G1872
TCONS_00028180	Gh_A01G1882,Gh_A01G1880,Gh_A01G1881
TCONS_00032798	Gh_A01G1887,Gh_A01G1888,Gh_A01G1889
TCONS_00037099	Gh_A01G1889,Gh_A01G1890
TCONS_00028187	Gh_A01G1894,Gh_A01G1892,Gh_A01G1893
TCONS_00023788	Gh_A01G1898,Gh_A01G1899
TCONS_00009392	Gh_A01G1907,Gh_A01G1909,Gh_A01G1908
TCONS_00032811	Gh_A01G1908,Gh_A01G1909
TCONS_00028196	Gh_A01G1912,Gh_A01G1911
TCONS_00028199	Gh_A01G1915,Gh_A01G1914
TCONS_00009399	Gh_A01G1917,Gh_A01G1918,Gh_A01G1916
TCONS_00023802	Gh_A01G1925,Gh_A01G1926,Gh_A01G1927
TCONS_00023805	Gh_A01G1927,Gh_A01G1926,Gh_A01G1928
TCONS_00023807	Gh_A01G1928,Gh_A01G1929
TCONS_00037118	Gh_A01G1931,Gh_A01G1933,Gh_A01G1932
TCONS_00019421	Gh_A01G1935,Gh_A01G1936
TCONS_00014588	Gh_A01G1937,Gh_A01G1938,Gh_A01G1939
TCONS_00028215	Gh_A01G1946,Gh_A01G1948,Gh_A01G1947
TCONS_00028216	Gh_A01G1948
TCONS_00023821	Gh_A01G1949
TCONS_00037125	Gh_A01G1949,Gh_A01G1952,Gh_A01G1953,Gh_A01G1951,Gh_A01G1950
TCONS_00023824	Gh_A01G1952,Gh_A01G1953,Gh_A01G1951
TCONS_00009428	Gh_A01G1954
TCONS_00009431	Gh_A01G1957,Gh_A01G1955,Gh_A01G1956
TCONS_00032846	Gh_A01G1958
TCONS_00003388	Gh_A01G1958,Gh_A01G1960,Gh_A01G1959
TCONS_00037130	Gh_A01G1961,Gh_A01G1962
TCONS_00009438	Gh_A01G1963,Gh_A01G1962
TCONS_00019455	Gh_A01G1979,Gh_A01G1981,Gh_A01G1980
TCONS_00019459	Gh_A01G1989,Gh_A01G1987,Gh_A01G1988,Gh_A01G1990
TCONS_00023857	Gh_A01G1990,Gh_A01G1992,Gh_A01G1991
TCONS_00040963	Gh_A01G1991,Gh_A01G1993,Gh_A01G1992
TCONS_00014634	Gh_A01G1995,Gh_A01G1993,Gh_A01G1994,Gh_A01G1991,Gh_A01G1992
TCONS_00028249	Gh_A01G0002,Gh_A01G0001
TCONS_00037158	Gh_A01G0009,Gh_A01G0007,Gh_A01G0011,Gh_A01G0010,Gh_A01G0008,Gh_A01G0012
TCONS_00032906	Gh_A01G0014,Gh_A01G0015,Gh_A01G0012,Gh_A01G0013
TCONS_00028262	Gh_A01G0024,Gh_A01G0025,Gh_A01G0021,Gh_A01G0020,Gh_A01G0022,Gh_A01G0023
TCONS_00019495	Gh_A01G0027,Gh_A01G0025,Gh_A01G0026
TCONS_00019496	Gh_A01G0026,Gh_A01G0030,Gh_A01G0029,Gh_A01G0027,Gh_A01G0028
TCONS_00003473	Gh_A01G0037
TCONS_00032927	Gh_A01G0038,Gh_A01G0039,Gh_A01G0037
TCONS_00040996	Gh_A01G0041,Gh_A01G0040,Gh_A01G0042
TCONS_00009495	Gh_A01G0053,Gh_A01G0054
TCONS_00019509	Gh_A01G0055,Gh_A01G0056
TCONS_00009496	Gh_A01G0056,Gh_A01G0058,Gh_A01G0057,Gh_A01G0055
TCONS_00009501	Gh_A01G0060,Gh_A01G0059,Gh_A01G0061,Gh_A01G0058
TCONS_00023907	Gh_A01G0068,Gh_A01G0070,Gh_A01G0067,Gh_A01G0069
TCONS_00032958	Gh_A01G0094,Gh_A01G0095,Gh_A01G0093,Gh_A01G0096
TCONS_00003536	Gh_A01G0095,Gh_A01G0097,Gh_A01G0096
TCONS_00014732	Gh_A01G0119,Gh_A01G0118,Gh_A01G0117
TCONS_00014733	Gh_A01G0117,Gh_A01G0119,Gh_A01G0118
TCONS_00019558	Gh_A01G0119,Gh_A01G0120
TCONS_00009544	Gh_A01G0121
TCONS_00009545	Gh_A01G0121,Gh_A01G0122
TCONS_00032971	Gh_A01G0122,Gh_A01G0121,Gh_A01G0123
TCONS_00032972	Gh_A01G0123,Gh_A01G0124,Gh_A01G0122
TCONS_00009553	Gh_A01G0124
TCONS_00028325	Gh_A01G0126,Gh_A01G0127
TCONS_00023928	Gh_A01G0126,Gh_A01G0127
TCONS_00003556	Gh_A01G0126,Gh_A01G0127
TCONS_00003558	Gh_A01G0130
TCONS_00009562	Gh_A01G0135,Gh_A01G0133,Gh_A01G0134,Gh_A01G0132
TCONS_00019573	Gh_A01G0139,Gh_A01G0140
TCONS_00037225	Gh_A01G0140,Gh_A01G0139
TCONS_00032978	Gh_A01G0140,Gh_A01G0141
TCONS_00037228	Gh_A01G0143,Gh_A01G0142
TCONS_00019579	Gh_A01G0147,Gh_A01G0144,Gh_A01G0145,Gh_A01G0146
TCONS_00028353	Gh_A01G0150,Gh_A01G0149
TCONS_00003584	Gh_A01G0151,Gh_A01G0152
TCONS_00014768	Gh_A01G0154,Gh_A01G0153
TCONS_00028357	Gh_A01G0153,Gh_A01G0154
TCONS_00014770	Gh_A01G0155,Gh_A01G0156
TCONS_00028358	Gh_A01G0155,Gh_A01G0156
TCONS_00028360	Gh_A01G0156,Gh_A01G0157
TCONS_00032990	Gh_A01G0158,Gh_A01G0159
TCONS_00003590	Gh_A01G0160
TCONS_00014775	Gh_A01G0160
TCONS_00009588	Gh_A01G0163,Gh_A01G0161,Gh_A01G0162
TCONS_00003604	Gh_A01G0166,Gh_A01G0167,Gh_A01G0165
TCONS_00041074	Gh_A01G0167
TCONS_00028370	Gh_A01G0167
TCONS_00033002	Gh_A01G0184,Gh_A01G0182,Gh_A01G0183
TCONS_00028383	Gh_A01G0183,Gh_A01G0184,Gh_A01G0185,Gh_A01G0186
TCONS_00019616	Gh_A01G0188,Gh_A01G0187
TCONS_00041086	Gh_A01G0189
TCONS_00003623	Gh_A01G0189
TCONS_00028387	Gh_A01G0193
TCONS_00028395	Gh_A01G0207,Gh_A01G0205,Gh_A01G0206
TCONS_00041093	Gh_A01G0209,Gh_A01G0208,Gh_A01G0207
TCONS_00028398	Gh_A01G0209,Gh_A01G0211,Gh_A01G0210
TCONS_00023979	Gh_A01G0211,Gh_A01G0209,Gh_A01G0210
TCONS_00028399	Gh_A01G0210,Gh_A01G0211,Gh_A01G0212
TCONS_00003648	Gh_A01G0212,Gh_A01G0211
TCONS_00014812	Gh_A01G0213,Gh_A01G0212
TCONS_00019634	Gh_A01G0221
TCONS_00014824	Gh_A01G0223,Gh_A01G0224
TCONS_00003659	Gh_A01G0225,Gh_A01G0224,Gh_A01G0223
TCONS_00037263	Gh_A01G0231,Gh_A01G0232,Gh_A01G0233,Gh_A01G0230
TCONS_00033023	Gh_A01G0234,Gh_A01G0235,Gh_A01G0232,Gh_A01G0233
TCONS_00014835	Gh_A01G0237,Gh_A01G0238
TCONS_00019645	Gh_A01G0242,Gh_A01G0240,Gh_A01G0241
TCONS_00014844	Gh_A01G0243,Gh_A01G0244,Gh_A01G0245
TCONS_00003685	Gh_A01G0250,Gh_A01G0251
TCONS_00014852	Gh_A01G0252,Gh_A01G0251
TCONS_00014853	Gh_A01G0252,Gh_A01G0251
TCONS_00028435	Gh_A01G0252
TCONS_00024007	Gh_A01G0252
TCONS_00033040	Gh_A01G0254
TCONS_00037286	Gh_A01G0254
TCONS_00019663	Gh_A01G0254
TCONS_00014857	Gh_A01G0254,Gh_A01G0255
TCONS_00033047	Gh_A01G0256,Gh_A01G0257,Gh_A01G0258,Gh_A01G0259
TCONS_00003699	Gh_A01G0262,Gh_A01G0260,Gh_A01G0263,Gh_A01G0261
TCONS_00014860	Gh_A01G0265
TCONS_00019670	Gh_A01G0266
TCONS_00019671	Gh_A01G0266
TCONS_00028452	Gh_A01G0269,Gh_A01G0268
TCONS_00037303	Gh_A01G0269
TCONS_00033061	Gh_A01G0269,Gh_A01G0270
TCONS_00003736	Gh_A01G0279
TCONS_00024032	Gh_A01G0279
TCONS_00003740	Gh_A01G0280
TCONS_00014885	Gh_A01G0281
TCONS_00037322	Gh_A01G0285
TCONS_00019695	Gh_A01G0291,Gh_A01G0292
TCONS_00037324	Gh_A01G0292,Gh_A01G0291
TCONS_00014900	Gh_A01G0292,Gh_A01G0293
TCONS_00037325	Gh_A01G0293,Gh_A01G0292
TCONS_00003754	Gh_A01G0295,Gh_A01G0294,Gh_A01G0293
TCONS_00041145	Gh_A01G0297
TCONS_00041150	Gh_A01G0301
TCONS_00014908	Gh_A01G0301
TCONS_00014909	Gh_A01G0301
TCONS_00019704	Gh_A01G0301
TCONS_00014912	Gh_A01G0301
TCONS_00024051	Gh_A01G0302,Gh_A01G0304,Gh_A01G0303
TCONS_00019708	Gh_A01G0308
TCONS_00019713	Gh_A01G0309
TCONS_00033096	Gh_A01G0310
TCONS_00041163	Gh_A01G0314
TCONS_00009720	Gh_A01G0314
TCONS_00014931	Gh_A01G0315
TCONS_00041164	Gh_A01G0316
TCONS_00028524	Gh_A01G0316
TCONS_00033125	Gh_A01G0317
TCONS_00009739	Gh_A01G0317
TCONS_00037359	Gh_A01G0317
TCONS_00024106	Gh_A01G0319,Gh_A01G0317,Gh_A01G0318
TCONS_00024107	Gh_A01G0318,Gh_A01G0319,Gh_A01G0317
TCONS_00009748	Gh_A01G0321,Gh_A01G0322,Gh_A01G0320
TCONS_00009752	Gh_A01G0322,Gh_A01G0324,Gh_A01G0323
TCONS_00019760	Gh_A01G0324,Gh_A01G0325,Gh_A01G0323
TCONS_00003850	Gh_A01G0325
TCONS_00037371	Gh_A01G0326
TCONS_00009761	Gh_A01G0326
TCONS_00033148	Gh_A01G0326
TCONS_00037375	Gh_A01G0326,Gh_A01G0327
TCONS_00028568	Gh_A01G0333,Gh_A01G0332
TCONS_00003873	Gh_A01G0332,Gh_A01G0333
TCONS_00015002	Gh_A01G0339,Gh_A01G0340,Gh_A01G0338
TCONS_00009775	Gh_A01G0341
TCONS_00041198	Gh_A01G0342,Gh_A01G0343
TCONS_00024144	Gh_A01G0344
TCONS_00003902	Gh_A01G0351
TCONS_00041211	Gh_A01G0352,Gh_A01G0351
TCONS_00033196	Gh_A01G0355
TCONS_00003909	Gh_A01G0355
TCONS_00019808	Gh_A01G0355
TCONS_00003910	Gh_A01G0355
TCONS_00028602	Gh_A01G0355
TCONS_00015030	Gh_A01G0355
TCONS_00003924	Gh_A01G0357,Gh_A01G0358,Gh_A01G0360,Gh_A01G0359
TCONS_00037414	Gh_A01G0369,Gh_A01G0368,Gh_A01G0371,Gh_A01G0370
TCONS_00009822	Gh_A01G0377,Gh_A01G0376
TCONS_00028617	Gh_A01G0377,Gh_A01G0376
TCONS_00019825	Gh_A01G0376,Gh_A01G0377
TCONS_00003953	Gh_A01G0383
TCONS_00003954	Gh_A01G0383
TCONS_00037425	Gh_A01G0383
TCONS_00041226	Gh_A01G0383
TCONS_00015056	Gh_A01G0383
TCONS_00041228	Gh_A01G0385,Gh_A01G0386
TCONS_00015071	Gh_A01G0394,Gh_A01G0393
TCONS_00041241	Gh_A01G0395,Gh_A01G0394
TCONS_00015076	Gh_A01G0396
TCONS_00033243	Gh_A01G0407,Gh_A01G0408
TCONS_00037442	Gh_A01G0409
TCONS_00019855	Gh_A01G0411,Gh_A01G0410
TCONS_00009862	Gh_A01G0412,Gh_A01G0413
TCONS_00003994	Gh_A01G0413
TCONS_00024196	Gh_A01G0413
TCONS_00003996	Gh_A01G0414
TCONS_00024201	Gh_A01G0416,Gh_A01G0417,Gh_A01G0415
TCONS_00041258	Gh_A01G0417,Gh_A01G0415,Gh_A01G0416
TCONS_00004006	Gh_A01G0419,Gh_A01G0420
TCONS_00033257	Gh_A01G0419,Gh_A01G0420,Gh_A01G0421
TCONS_00015107	Gh_A01G0420,Gh_A01G0421,Gh_A01G0422
TCONS_00033269	Gh_A01G0428,Gh_A01G0429,Gh_A01G0430
TCONS_00033271	Gh_A01G0435,Gh_A01G0434,Gh_A01G0433
TCONS_00004041	Gh_A01G0440
TCONS_00009911	Gh_A01G0448,Gh_A01G0449
TCONS_00015144	Gh_A01G0452,Gh_A01G0453,Gh_A01G0451,Gh_A01G0450
TCONS_00004058	Gh_A01G0453,Gh_A01G0455,Gh_A01G0454
TCONS_00015147	Gh_A01G0455
TCONS_00024232	Gh_A01G0458,Gh_A01G0457
TCONS_00009925	Gh_A01G0459,Gh_A01G0458
TCONS_00009926	Gh_A01G0459
TCONS_00019891	Gh_A01G0461,Gh_A01G0462,Gh_A01G0463,Gh_A01G0460
TCONS_00015152	Gh_A01G0463,Gh_A01G0464,Gh_A01G0465,Gh_A01G0462,Gh_A01G0461
TCONS_00041281	Gh_A01G0465,Gh_A01G0462,Gh_A01G0464,Gh_A01G0463
TCONS_00041283	Gh_A01G0465,Gh_A01G0467,Gh_A01G0464,Gh_A01G0466
TCONS_00041287	Gh_A01G0469,Gh_A01G0468,Gh_A01G0470
TCONS_00024241	Gh_A01G0478,Gh_A01G0477,Gh_A01G0479,Gh_A01G0476
TCONS_00028697	Gh_A01G0478,Gh_A01G0479,Gh_A01G0477,Gh_A01G0476
TCONS_00024243	Gh_A01G0482
TCONS_00004084	Gh_A01G0482,Gh_A01G0483
TCONS_00004085	Gh_A01G0483,Gh_A01G0482
TCONS_00019908	Gh_A01G0486
TCONS_00004094	Gh_A01G0487,Gh_A01G0488
TCONS_00028708	Gh_A01G0494,Gh_A01G0495
TCONS_00015179	Gh_A01G0497
TCONS_00015183	Gh_A01G0503,Gh_A01G0502,Gh_A01G0501
TCONS_00033314	Gh_A01G0504,Gh_A01G0503
TCONS_00004113	Gh_A01G0503,Gh_A01G0504
TCONS_00033322	Gh_A01G0510,Gh_A01G0509,Gh_A01G0508
TCONS_00033326	Gh_A01G0514
TCONS_00009965	Gh_A01G0514
TCONS_00028733	Gh_A01G0517,Gh_A01G0516
TCONS_00024288	Gh_A01G0520
TCONS_00019949	Gh_A01G0525
TCONS_00028748	Gh_A01G0527
TCONS_00004152	Gh_A01G0528
TCONS_00041341	Gh_A01G0528,Gh_A01G0529
TCONS_00028750	Gh_A01G0530,Gh_A01G0528,Gh_A01G0529
TCONS_00041342	Gh_A01G0532
TCONS_00033351	Gh_A01G0533
TCONS_00033352	Gh_A01G0536
TCONS_00041345	Gh_A01G0536
TCONS_00028757	Gh_A01G0536
TCONS_00009997	Gh_A01G0536
TCONS_00009998	Gh_A01G0536
TCONS_00033354	Gh_A01G0539
TCONS_00004158	Gh_A01G0539
TCONS_00028762	Gh_A01G0542,Gh_A01G0540,Gh_A01G0541
TCONS_00033360	Gh_A01G0547
TCONS_00028775	Gh_A01G0547
TCONS_00019968	Gh_A01G0547
TCONS_00004168	Gh_A01G0549
TCONS_00015229	Gh_A01G0550
TCONS_00010014	Gh_A01G0551
TCONS_00033369	Gh_A01G0553
TCONS_00004178	Gh_A01G0554
TCONS_00024334	Gh_A01G0556
TCONS_00004203	Gh_A01G0560
TCONS_00041369	Gh_A01G0565
TCONS_00033403	Gh_A01G0570
TCONS_00015261	Gh_A01G0570
TCONS_00024351	Gh_A01G0571
TCONS_00033405	Gh_A01G0571
TCONS_00028814	Gh_A01G0572
TCONS_00010050	Gh_A01G0573
TCONS_00004238	Gh_A01G0574
TCONS_00020012	Gh_A01G0580,Gh_A01G0579,Gh_A01G0578,Gh_A01G0577
TCONS_00041382	Gh_A01G0580,Gh_A01G0579,Gh_A01G0581
TCONS_00015271	Gh_A01G0582,Gh_A01G0579,Gh_A01G0580,Gh_A01G0581
TCONS_00020013	Gh_A01G0588,Gh_A01G0586,Gh_A01G0587
TCONS_00024366	Gh_A01G0587,Gh_A01G0588
TCONS_00020015	Gh_A01G0588
TCONS_00041385	Gh_A01G0590,Gh_A01G0589
TCONS_00004248	Gh_A01G0592
TCONS_00037578	Gh_A01G0592,Gh_A01G0593
TCONS_00037579	Gh_A01G0593
TCONS_00004254	Gh_A01G0594,Gh_A01G0595
TCONS_00010070	Gh_A01G0601
TCONS_00037581	Gh_A01G0602
TCONS_00041396	Gh_A01G0606,Gh_A01G0607
TCONS_00010080	Gh_A01G0608
TCONS_00004275	Gh_A01G0608
TCONS_00020041	Gh_A01G0616,Gh_A01G0617
TCONS_00028851	Gh_A01G0617
TCONS_00020045	Gh_A01G0618,Gh_A01G0619
TCONS_00004288	Gh_A01G0621
TCONS_00010095	Gh_A01G0626,Gh_A01G0625,Gh_A01G0628,Gh_A01G0627
TCONS_00028864	Gh_A01G0635
TCONS_00015312	Gh_A01G0635
TCONS_00004300	Gh_A01G0635
TCONS_00041413	Gh_A01G0638
TCONS_00004307	Gh_A01G0642,Gh_A01G0643
TCONS_00020068	Gh_A01G0650
TCONS_00037622	Gh_A01G0651,Gh_A01G0653,Gh_A01G0652
TCONS_00037624	Gh_A01G0658,Gh_A01G0656,Gh_A01G0657
TCONS_00004326	Gh_A01G0660,Gh_A01G0661
TCONS_00028888	Gh_A01G0664
TCONS_00024429	Gh_A01G0664,Gh_A01G0665
TCONS_00010133	Gh_A01G0669
TCONS_00004335	Gh_A01G0669
TCONS_00015345	Gh_A01G0674,Gh_A01G0673,Gh_A01G0671,Gh_A01G0675,Gh_A01G0670,Gh_A01G0672
TCONS_00033508	Gh_A01G0678,Gh_A01G0677
TCONS_00041431	Gh_A01G0678,Gh_A01G0680,Gh_A01G0679
TCONS_00015356	Gh_A01G0681
TCONS_00010149	Gh_A01G0684,Gh_A01G0683
TCONS_00028924	Gh_A01G0695
TCONS_00037654	Gh_A01G0700
TCONS_00033540	Gh_A01G0706,Gh_A01G0702,Gh_A01G0704,Gh_A01G0705,Gh_A01G0703
TCONS_00033548	Gh_A01G0709,Gh_A01G0707,Gh_A01G0710,Gh_A01G0708
TCONS_00028942	Gh_A01G0711
TCONS_00004424	Gh_A01G0712,Gh_A01G0713
TCONS_00004425	Gh_A01G0712,Gh_A01G0713
TCONS_00028948	Gh_A01G0713,Gh_A01G0712
TCONS_00015410	Gh_A01G0714
TCONS_00033555	Gh_A01G0714
TCONS_00015412	Gh_A01G0715,Gh_A01G0716
TCONS_00024501	Gh_A01G0717
TCONS_00041500	Gh_A01G0721
TCONS_00010208	Gh_A01G0722
TCONS_00004454	Gh_A01G0724,Gh_A01G0723,Gh_A01G0722
TCONS_00024510	Gh_A01G0729,Gh_A01G0727,Gh_A01G0728
TCONS_00028970	Gh_A01G0729,Gh_A01G0728,Gh_A01G0727
TCONS_00033569	Gh_A01G0729,Gh_A01G0728,Gh_A01G0727
TCONS_00015433	Gh_A01G0730
TCONS_00010216	Gh_A01G0731
TCONS_00041515	Gh_A01G0736,Gh_A01G0737
TCONS_00028982	Gh_A01G0746
TCONS_00037700	Gh_A01G0747
TCONS_00028984	Gh_A01G0749,Gh_A01G0750,Gh_A01G0751,Gh_A01G0752
TCONS_00033590	Gh_A01G0752,Gh_A01G0751
TCONS_00010240	Gh_A01G0755
TCONS_00033610	Gh_A01G0757
TCONS_00020191	Gh_A01G0757
TCONS_00004506	Gh_A01G0757
TCONS_00024549	Gh_A01G0757
TCONS_00004523	Gh_A01G0761
TCONS_00024556	Gh_A01G0762,Gh_A01G0763,Gh_A01G0761
TCONS_00037721	Gh_A01G0764
TCONS_00037722	Gh_A01G0766,Gh_A01G0765
TCONS_00010254	Gh_A01G0766
TCONS_00029010	Gh_A01G0767
TCONS_00024571	Gh_A01G0772,Gh_A01G0771,Gh_A01G0773
TCONS_00037741	Gh_A01G0772,Gh_A01G0773
TCONS_00041554	Gh_A01G0776
TCONS_00004561	Gh_A01G0780
TCONS_00004562	Gh_A01G0780
TCONS_00020218	Gh_A01G0781
TCONS_00015497	Gh_A01G0781
TCONS_00033655	Gh_A01G0783,Gh_A01G0782
TCONS_00033667	Gh_A01G0790
TCONS_00010305	Gh_A01G0791
TCONS_00004601	Gh_A01G0792
TCONS_00033679	Gh_A01G0792
TCONS_00010320	Gh_A01G0793
TCONS_00041583	Gh_A01G0797,Gh_A01G0798
TCONS_00024599	Gh_A01G0799
TCONS_00015541	Gh_A01G0802
TCONS_00033701	Gh_A01G0804
TCONS_00010332	Gh_A01G0805
TCONS_00010333	Gh_A01G0808,Gh_A01G0807
TCONS_00029091	Gh_A01G0819,Gh_A01G0818
TCONS_00004645	Gh_A01G0818,Gh_A01G0819
TCONS_00010353	Gh_A01G0820,Gh_A01G0821
TCONS_00041615	Gh_A01G0833,Gh_A01G0834
TCONS_00010363	Gh_A01G0834
TCONS_00041624	Gh_A01G0836
TCONS_00029113	Gh_A01G0838,Gh_A01G0837
TCONS_00015591	Gh_A01G0838
TCONS_00037809	Gh_A01G0838
TCONS_00041626	Gh_A01G0839,Gh_A01G0838
TCONS_00004670	Gh_A01G0841
TCONS_00041627	Gh_A01G0842
TCONS_00024664	Gh_A01G0853
TCONS_00015619	Gh_A01G0858
TCONS_00033758	Gh_A01G0859
TCONS_00010392	Gh_A01G0861,Gh_A01G0863,Gh_A01G0862
TCONS_00041645	Gh_A01G0862,Gh_A01G0863
TCONS_00041646	Gh_A01G0863,Gh_A01G0862,Gh_A01G0864
TCONS_00004697	Gh_A01G0865,Gh_A01G0864,Gh_A01G0866,Gh_A01G0863
TCONS_00004699	Gh_A01G0863,Gh_A01G0865,Gh_A01G0866,Gh_A01G0864
TCONS_00024668	Gh_A01G0870
TCONS_00015626	Gh_A01G0870
TCONS_00033775	Gh_A01G0871
TCONS_00004708	Gh_A01G0872
TCONS_00015632	Gh_A01G0873
TCONS_00041661	Gh_A01G0877,Gh_A01G0876
TCONS_00004735	Gh_A01G0882
TCONS_00029152	Gh_A01G0887
TCONS_00024693	Gh_A01G0893,Gh_A01G0892
TCONS_00029161	Gh_A01G0894
TCONS_00015669	Gh_A01G0895
TCONS_00024697	Gh_A01G0895
TCONS_00024699	Gh_A01G0896
TCONS_00020374	Gh_A01G0899
TCONS_00004761	Gh_A01G0899
TCONS_00004763	Gh_A01G0901,Gh_A01G0900
TCONS_00024705	Gh_A01G0902
TCONS_00020376	Gh_A01G0902
TCONS_00010448	Gh_A01G0903
TCONS_00041679	Gh_A01G0903
TCONS_00024707	Gh_A01G0903
TCONS_00020377	Gh_A01G0903
TCONS_00024708	Gh_A01G0904,Gh_A01G0903
TCONS_00037872	Gh_A01G0905
TCONS_00029187	Gh_A01G0912
TCONS_00037890	Gh_A01G0913
TCONS_00004796	Gh_A01G0913
TCONS_00033836	Gh_A01G0916
TCONS_00033844	Gh_A01G0921
TCONS_00020407	Gh_A01G0922
TCONS_00024749	Gh_A01G0925
TCONS_00041703	Gh_A01G0928,Gh_A01G0927
TCONS_00020413	Gh_A01G0928,Gh_A01G0927
TCONS_00015727	Gh_A01G0928
TCONS_00004825	Gh_A01G0929
TCONS_00037901	Gh_A01G0929
TCONS_00010493	Gh_A01G0931,Gh_A01G0930
TCONS_00004844	Gh_A01G0937,Gh_A01G0938
TCONS_00041721	Gh_A01G0942
TCONS_00020439	Gh_A01G0950
TCONS_00010527	Gh_A01G0954,Gh_A01G0953,Gh_A01G0952
TCONS_00033891	Gh_A01G0960
TCONS_00020452	Gh_A01G0964
TCONS_00015787	Gh_A01G0969,Gh_A01G0968
TCONS_00020463	Gh_A01G0969,Gh_A01G0968
TCONS_00024811	Gh_A01G0970,Gh_A01G0971
TCONS_00037961	Gh_A01G0970,Gh_A01G0971
TCONS_00029294	Gh_A01G0983
TCONS_00037985	Gh_A01G0988
TCONS_00024837	Gh_A01G0990
TCONS_00041780	Gh_A01G0991
TCONS_00004959	Gh_A01G0996
TCONS_00033951	Gh_A01G0996
TCONS_00004964	Gh_A01G0996
TCONS_00029311	Gh_A01G0997
TCONS_00010600	Gh_A01G1000
TCONS_00015838	Gh_A01G1000
TCONS_00015839	Gh_A01G1000
TCONS_00033959	Gh_A01G1001
TCONS_00029332	Gh_A01G1004
TCONS_00010617	Gh_A01G1009
TCONS_00020516	Gh_A01G1014,Gh_A01G1015,Gh_A01G1013
TCONS_00024871	Gh_A01G1013,Gh_A01G1015,Gh_A01G1014
TCONS_00024874	Gh_A01G1016
TCONS_00029347	Gh_A01G1023,Gh_A01G1022
TCONS_00029355	Gh_A01G1027
TCONS_00015889	Gh_A01G1032
TCONS_00020544	Gh_A01G1032
TCONS_00005021	Gh_A01G1033,Gh_A01G1034
TCONS_00024900	Gh_A01G1033,Gh_A01G1034
TCONS_00015899	Gh_A01G1038
TCONS_00024918	Gh_A01G1047
TCONS_00010677	Gh_A01G1047,Gh_A01G1048
TCONS_00015923	Gh_A01G1049
TCONS_00005069	Gh_A01G1054
TCONS_00005070	Gh_A01G1054
TCONS_00005078	Gh_A01G1054
TCONS_00034041	Gh_A01G1054
TCONS_00041848	Gh_A01G1060
TCONS_00029399	Gh_A01G1062
TCONS_00010713	Gh_A01G1065
TCONS_00029409	Gh_A01G1068
TCONS_00010720	Gh_A01G1069,Gh_A01G1070
TCONS_00020606	Gh_A01G1075
TCONS_00029427	Gh_A01G1077
TCONS_00034090	Gh_A01G1078
TCONS_00025021	Gh_A01G1090
TCONS_00016046	Gh_A01G1093
TCONS_00010811	Gh_A01G1093
TCONS_00005249	Gh_A01G1096,Gh_A01G1098,Gh_A01G1097
TCONS_00034163	Gh_A01G1098
TCONS_00020682	Gh_A01G1099
TCONS_00010829	Gh_A01G1102
TCONS_00041955	Gh_A01G1106
TCONS_00029511	Gh_A01G1106
TCONS_00034176	Gh_A01G1106
TCONS_00020699	Gh_A01G1107
TCONS_00025051	Gh_A01G1110
TCONS_00010840	Gh_A01G1110
TCONS_00029522	Gh_A01G1113
TCONS_00038192	Gh_A01G1117
TCONS_00041961	Gh_A01G1119
TCONS_00016084	Gh_A01G1120
TCONS_00005305	Gh_A01G1122,Gh_A01G1123
TCONS_00016093	Gh_A01G1123,Gh_A01G1122
TCONS_00016105	Gh_A01G1130
TCONS_00025089	Gh_A01G1133
TCONS_00038217	Gh_A01G1137
TCONS_00029554	Gh_A01G1137
TCONS_00020738	Gh_A01G1138
TCONS_00038231	Gh_A01G1142,Gh_A01G1141
TCONS_00010919	Gh_A01G1142,Gh_A01G1141
TCONS_00010929	Gh_A01G1147
TCONS_00034246	Gh_A01G1148
TCONS_00042022	Gh_A01G1151
TCONS_00029588	Gh_A01G1151
TCONS_00010946	Gh_A01G1154
TCONS_00038252	Gh_A01G1158
TCONS_00025145	Gh_A01G1158
TCONS_00010973	Gh_A01G1160
TCONS_00038277	Gh_A01G1169
TCONS_00042056	Gh_A01G1169
TCONS_00020819	Gh_A01G1175
TCONS_00020820	Gh_A01G1175
TCONS_00034319	Gh_A01G1178
TCONS_00016214	Gh_A01G1179
TCONS_00011014	Gh_A01G1179
TCONS_00038296	Gh_A01G1182
TCONS_00038298	Gh_A01G1182
TCONS_00029665	Gh_A01G1182
TCONS_00029672	Gh_A01G1183
TCONS_00029686	Gh_A01G1188
TCONS_00034346	Gh_A01G1192
TCONS_00016245	Gh_A01G1194,Gh_A01G1193
TCONS_00038322	Gh_A01G1194,Gh_A01G1193
TCONS_00029692	Gh_A01G1195
TCONS_00025213	Gh_A01G1197,Gh_A01G1198
TCONS_00011042	Gh_A01G1197,Gh_A01G1198
TCONS_00016252	Gh_A01G1201
TCONS_00011052	Gh_A01G1208,Gh_A01G1207,Gh_A01G1209
TCONS_00029717	Gh_A01G1212
TCONS_00011071	Gh_A01G1215
TCONS_00005553	Gh_A01G1216
TCONS_00029733	Gh_A01G1217
TCONS_00011083	Gh_A01G1220,Gh_A01G1219
TCONS_00011090	Gh_A01G1222
TCONS_00038382	Gh_A01G1224
TCONS_00016325	Gh_A01G1226
TCONS_00011109	Gh_A01G1228,Gh_A01G1229,Gh_A01G1227
TCONS_00025267	Gh_A01G1233,Gh_A01G1234
TCONS_00005610	Gh_A01G1236
TCONS_00038394	Gh_A01G1237
TCONS_00034427	Gh_A01G1239,Gh_A01G1238,Gh_A01G1237
TCONS_00034437	Gh_A01G1242
TCONS_00038402	Gh_A01G1243,Gh_A01G1244
TCONS_00034446	Gh_A01G1249
TCONS_00011150	Gh_A01G1254
TCONS_00025317	Gh_A01G1258,Gh_A01G1259
TCONS_00011172	Gh_A01G1260
TCONS_00011174	Gh_A01G1261
TCONS_00038441	Gh_A01G1264
TCONS_00005690	Gh_A01G1268,Gh_A01G1269
TCONS_00038450	Gh_A01G1276,Gh_A01G1274,Gh_A01G1275
TCONS_00020983	Gh_A01G1276,Gh_A01G1274,Gh_A01G1275
TCONS_00020984	Gh_A01G1277
TCONS_00042206	Gh_A01G1278
TCONS_00016424	Gh_A01G1282
TCONS_00005719	Gh_A01G1285,Gh_A01G1284
TCONS_00005721	Gh_A01G1286
TCONS_00011211	Gh_A01G1286
TCONS_00005744	Gh_A01G1295
TCONS_00029884	Gh_A01G1296
TCONS_00005765	Gh_A01G1310,Gh_A01G1309
TCONS_00034553	Gh_A01G1313
TCONS_00034570	Gh_A01G1317,Gh_A01G1318
TCONS_00038511	Gh_A01G1323
TCONS_00011273	Gh_A01G1324
TCONS_00034583	Gh_A01G1324
TCONS_00029924	Gh_A01G1324
TCONS_00038513	Gh_A01G1325
TCONS_00042265	Gh_A01G1325
TCONS_00011292	Gh_A01G1332
TCONS_00011295	Gh_A01G1333
TCONS_00021075	Gh_A01G1340,Gh_A01G1339
TCONS_00011302	Gh_A01G1341
TCONS_00029953	Gh_A01G1347
TCONS_00021086	Gh_A01G1348
TCONS_00038535	Gh_A01G1349
TCONS_00025439	Gh_A01G1356
TCONS_00021093	Gh_A01G1359,Gh_A01G1360
TCONS_00016542	Gh_A01G1360,Gh_A01G1359
TCONS_00011324	Gh_A01G1362
TCONS_00038547	Gh_A01G1363
TCONS_00042308	Gh_A01G1363
TCONS_00029967	Gh_A01G1364,Gh_A01G1363
TCONS_00021103	Gh_A01G1368
TCONS_00005894	Gh_A01G1376,Gh_A01G1375
TCONS_00042313	Gh_A01G1375,Gh_A01G1376
TCONS_00038564	Gh_A01G1380
TCONS_00042318	Gh_A01G1382,Gh_A01G1383,Gh_A01G1381
TCONS_00038566	Gh_A01G1384,Gh_A01G1385
TCONS_00029979	Gh_A01G1384,Gh_A01G1385,Gh_A01G1386
TCONS_00005906	Gh_A01G1386
TCONS_00021113	Gh_A01G1388,Gh_A01G1387
TCONS_00021114	Gh_A01G1388,Gh_A01G1387
TCONS_00016585	Gh_A01G1389
TCONS_00005928	Gh_A01G1391,Gh_A01G1392
TCONS_00011358	Gh_A01G1400
TCONS_00021137	Gh_A01G1412
TCONS_00005947	Gh_A01G1413,Gh_A01G1414,Gh_A01G1412,Gh_A01G1415
TCONS_00034679	Gh_A01G1415,Gh_A01G1414
TCONS_00025497	Gh_A01G1417,Gh_A01G1418,Gh_A01G1416
TCONS_00021148	Gh_A01G1416,Gh_A01G1417,Gh_A01G1418
TCONS_00011380	Gh_A01G1419
TCONS_00016630	Gh_A01G1422,Gh_A01G1423
TCONS_00011402	Gh_A01G1429,Gh_A01G1428
TCONS_00005984	Gh_A01G1430,Gh_A01G1431
TCONS_00042375	Gh_A01G1440
TCONS_00016651	Gh_A01G1440
TCONS_00005990	Gh_A01G1440
TCONS_00042378	Gh_A01G1449,Gh_A01G1450,Gh_A01G1448,Gh_A01G1451
TCONS_00034718	Gh_A01G1453
TCONS_00021177	Gh_A01G1456
TCONS_00021186	Gh_A01G1458
TCONS_00006010	Gh_A01G1458
TCONS_00038629	Gh_A01G1459
TCONS_00042393	Gh_A01G1459,Gh_A01G1460
TCONS_00034740	Gh_A01G1459,Gh_A01G1460
TCONS_00025549	Gh_A01G1461,Gh_A01G1463,Gh_A01G1462
TCONS_00025550	Gh_A01G1468
TCONS_00016677	Gh_A01G1469
TCONS_00006022	Gh_A01G1470
TCONS_00011442	Gh_A01G1473,Gh_A01G1472,Gh_A01G1471
TCONS_00016679	Gh_A01G1475
TCONS_00011447	Gh_A01G1477,Gh_A01G1476
TCONS_00034759	Gh_A01G1481,Gh_A01G1483,Gh_A01G1484,Gh_A01G1482
TCONS_00006038	Gh_A01G1484
TCONS_00042409	Gh_A01G1485
TCONS_00034761	Gh_A01G1487,Gh_A01G1486
TCONS_00016689	Gh_A01G1487,Gh_A01G1486
TCONS_00006045	Gh_A01G1487
TCONS_00025573	Gh_A01G1488
TCONS_00006046	Gh_A01G1489,Gh_A01G1490
TCONS_00025579	Gh_A01G1491,Gh_A01G1492
TCONS_00042429	Gh_A01G1503,Gh_A01G1505,Gh_A01G1506,Gh_A01G1504
TCONS_00021223	Gh_A01G1508,Gh_A01G1507
TCONS_00025602	Gh_A01G1509,Gh_A01G1512,Gh_A01G1510,Gh_A01G1513,Gh_A01G1511
TCONS_00016713	Gh_A01G1514
TCONS_00034798	Gh_A01G1514
TCONS_00021229	Gh_A01G1514
TCONS_00034811	Gh_A01G1516
TCONS_00038681	Gh_A01G1520
TCONS_00021240	Gh_A01G1522,Gh_A01G1523
TCONS_00011516	Gh_A01G1525,Gh_A01G1522,Gh_A01G1524,Gh_A01G1523
TCONS_00011530	Gh_A01G1533
TCONS_00011531	Gh_A01G1533
TCONS_00034837	Gh_A01G1534,Gh_A01G1535
TCONS_00016750	Gh_A01G1537
TCONS_00006140	Gh_A01G1537
TCONS_00011540	Gh_A01G1537
TCONS_00021259	Gh_A01G1538
TCONS_00038709	Gh_A01G1540,Gh_A01G1539
TCONS_00011547	Gh_A01G1541
TCONS_00016758	Gh_A01G1541
TCONS_00025642	Gh_A01G1542,Gh_A01G1543
TCONS_00011565	Gh_A01G1548,Gh_A01G1547
TCONS_00016779	Gh_A01G1554
TCONS_00030146	Gh_A01G1554
TCONS_00006168	Gh_A01G1554
TCONS_00030147	Gh_A01G1554
TCONS_00021292	Gh_A01G1557
TCONS_00016791	Gh_A01G1560,Gh_A01G1559,Gh_A01G1558,Gh_A01G1561
TCONS_00006184	Gh_A01G1563
TCONS_00042491	Gh_A01G1569
TCONS_00006187	Gh_A01G1569
TCONS_00006188	Gh_A01G1570
TCONS_00006191	Gh_A01G1571
TCONS_00016803	Gh_A01G1574
TCONS_00021302	Gh_A01G1574
TCONS_00021304	Gh_A01G1575,Gh_A01G1574,Gh_A01G1576
TCONS_00021306	Gh_A01G1576,Gh_A01G1574,Gh_A01G1575
TCONS_00038747	Gh_A01G1577
TCONS_00021314	Gh_A01G1581,Gh_A01G1582,Gh_A01G1580
TCONS_00016815	Gh_A01G1582
TCONS_00025694	Gh_A01G1585
TCONS_00038764	Gh_A01G1586,Gh_A01G1587
TCONS_00021324	Gh_A01G1587
TCONS_00021326	Gh_A01G1587
TCONS_00030187	Gh_A01G1589,Gh_A01G1588
TCONS_00042513	Gh_A01G1590
TCONS_00011631	Gh_A01G1595
TCONS_00025711	Gh_A01G1596,Gh_A01G1597
TCONS_00025713	Gh_A01G1601
TCONS_00030195	Gh_A01G1604,Gh_A01G1603
TCONS_00011640	Gh_A01G1604,Gh_A01G1603
TCONS_00025715	Gh_A01G1603,Gh_A01G1604
TCONS_00006258	Gh_A01G1606,Gh_A01G1607
TCONS_00011649	Gh_A01G1607,Gh_A01G1608
TCONS_00021354	Gh_A01G1609
TCONS_00034926	Gh_A01G1612,Gh_A01G1613
TCONS_00038793	Gh_A01G1615,Gh_A01G1616
TCONS_00030210	Gh_A01G1616,Gh_A01G1615
TCONS_00021365	Gh_A01G1617
TCONS_00042529	Gh_A01G1618
TCONS_00038800	Gh_A01G1621,Gh_A01G1622
TCONS_00030217	Gh_A01G1622,Gh_A01G1623
TCONS_00030218	Gh_A01G1622,Gh_A01G1623
TCONS_00011669	Gh_A01G1630,Gh_A01G1628,Gh_A01G1627,Gh_A01G1631,Gh_A01G1626,Gh_A01G1629,Gh_A01G1625
TCONS_00016875	Gh_A01G1635
TCONS_00038817	Gh_A01G1636
TCONS_00016887	Gh_A01G1644
TCONS_00034972	Gh_A01G1645
TCONS_00006359	Gh_A01G1653
TCONS_00030257	Gh_A01G1654
TCONS_00016913	Gh_A01G1654
TCONS_00042566	Gh_A01G1656,Gh_A01G1658,Gh_A01G1657
TCONS_00034989	Gh_A01G1659
TCONS_00025788	Gh_A01G1666,Gh_A01G1665
TCONS_00021423	Gh_A01G1671
TCONS_00030275	Gh_A01G1671,Gh_A01G1672
TCONS_00025800	Gh_A01G1675
TCONS_00042581	Gh_A01G1678,Gh_A01G1677
TCONS_00016934	Gh_A01G1678
TCONS_00038847	Gh_A01G1679
TCONS_00030280	Gh_A01G1684,Gh_A01G1685
TCONS_00038848	Gh_A01G1685,Gh_A01G1684
TCONS_00011739	Gh_A01G1687
TCONS_00016940	Gh_A01G1694,Gh_A01G1693,Gh_A01G1692
TCONS_00011744	Gh_A01G1695
TCONS_00006398	Gh_A01G1698,Gh_A01G1699
TCONS_00030288	Gh_A01G1701,Gh_A01G1702,Gh_A01G1703
TCONS_00016947	Gh_A01G1703
TCONS_00038858	Gh_A01G1703
TCONS_00006412	Gh_A01G1706
TCONS_00030302	Gh_A01G1710
TCONS_00006422	Gh_A01G1712
TCONS_00011764	Gh_A01G1715,Gh_A01G1716
TCONS_00025824	Gh_A01G1718,Gh_A01G1719
TCONS_00042609	Gh_A01G1721,Gh_A01G1720,Gh_A01G1723,Gh_A01G1722
TCONS_00030315	Gh_A01G1724
TCONS_00038875	Gh_A01G1724
TCONS_00035056	Gh_A01G1728
TCONS_00042611	Gh_A01G1731
TCONS_00025841	Gh_A01G1731
TCONS_00038880	Gh_A01G1734,Gh_A01G1735
TCONS_00042613	Gh_A01G1736
TCONS_00011785	Gh_A01G1737
TCONS_00030325	Gh_A01G1738,Gh_A01G1737
TCONS_00042622	Gh_A01G1746
TCONS_00025859	Gh_A01G1748
TCONS_00011795	Gh_A01G1750,Gh_A01G1749
TCONS_00025862	Gh_A01G1750,Gh_A01G1751
TCONS_00006478	Gh_A01G1755,Gh_A01G1756,Gh_A01G1757
TCONS_00030346	Gh_A01G1756,Gh_A01G1757,Gh_A01G1758
TCONS_00016996	Gh_A01G1758
TCONS_00011810	Gh_A01G1761,Gh_A01G1760
TCONS_00042644	Gh_A01G1774
TCONS_00017009	Gh_A01G1774
TCONS_00017015	Gh_A01G1775
TCONS_00038917	Gh_A01G1775
TCONS_00006505	Gh_A01G1775
TCONS_00017021	Gh_A01G1779
TCONS_00030371	Gh_A01G1780
TCONS_00025893	Gh_A01G1784
TCONS_00038929	Gh_A01G1784,Gh_A01G1785
TCONS_00017026	Gh_A01G1786,Gh_A01G1785
TCONS_00017032	Gh_A01G1792
TCONS_00042659	Gh_A01G1796
TCONS_00025901	Gh_A01G1797,Gh_A01G1796
TCONS_00017040	Gh_A01G1799,Gh_A01G1798
TCONS_00006523	Gh_A01G1801,Gh_A01G1800
TCONS_00011845	Gh_A01G1801
TCONS_00021527	Gh_A01G1801
TCONS_00017060	Gh_A01G1815
TCONS_00021546	Gh_A01G1822,Gh_A01G1823,Gh_A01G1824
TCONS_00025924	Gh_A01G1829,Gh_A01G1830,Gh_A01G1831
TCONS_00038968	Gh_A01G1834,Gh_A01G1833,Gh_A01G1832
TCONS_00006576	Gh_A01G1834,Gh_A01G1833,Gh_A01G1832
TCONS_00021559	Gh_A01G1837,Gh_A01G1838
TCONS_00030412	Gh_A01G1837,Gh_A01G1839,Gh_A01G1838
TCONS_00021563	Gh_A01G1840,Gh_A01G1841
TCONS_00030415	Gh_A01G1842,Gh_A01G1843,Gh_A01G1844,Gh_A01G1845
TCONS_00035151	Gh_A01G1843,Gh_A01G1844,Gh_A01G1845
TCONS_00006605	Gh_A01G1852,Gh_A01G1854,Gh_A01G1853
TCONS_00035161	Gh_A01G1855,Gh_A01G1856
TCONS_00035162	Gh_A01G1856,Gh_A01G1857,Gh_A01G1858
TCONS_00035163	Gh_A01G1856,Gh_A01G1857,Gh_A01G1858
TCONS_00038984	Gh_A01G1857,Gh_A01G1859,Gh_A01G1858
TCONS_00025945	Gh_A01G1863,Gh_A01G1865,Gh_A01G1864
TCONS_00017102	Gh_A01G1864,Gh_A01G1865
TCONS_00035167	Gh_A01G1865,Gh_A01G1866
TCONS_00030435	Gh_A01G1869,Gh_A01G1868
TCONS_00017110	Gh_A01G1869
TCONS_00038996	Gh_A01G1875,Gh_A01G1874,Gh_A01G1873,Gh_A01G1872
TCONS_00039000	Gh_A01G1883,Gh_A01G1884
TCONS_00042724	Gh_A01G1885,Gh_A01G1883,Gh_A01G1884
TCONS_00006644	Gh_A01G1885,Gh_A01G1887,Gh_A01G1886
TCONS_00021590	Gh_A01G1887,Gh_A01G1888
TCONS_00017127	Gh_A01G1888,Gh_A01G1889,Gh_A01G1887
TCONS_00021593	Gh_A01G1891
TCONS_00035193	Gh_A01G1900,Gh_A01G1902,Gh_A01G1901
TCONS_00039014	Gh_A01G1905,Gh_A01G1906,Gh_A01G1904
TCONS_00017143	Gh_A01G1909,Gh_A01G1910
TCONS_00025974	Gh_A01G1910,Gh_A01G1911
TCONS_00006667	Gh_A01G1914,Gh_A01G1912,Gh_A01G1913
TCONS_00042743	Gh_A01G1925,Gh_A01G1926,Gh_A01G1927
TCONS_00030477	Gh_A01G1927,Gh_A01G1926,Gh_A01G1928
TCONS_00042744	Gh_A01G1937,Gh_A01G1939,Gh_A01G1938,Gh_A01G1940
TCONS_00039030	Gh_A01G1946,Gh_A01G1948,Gh_A01G1947,Gh_A01G1945
TCONS_00030489	Gh_A01G1948
TCONS_00011980	Gh_A01G1948
TCONS_00042748	Gh_A01G1949
TCONS_00021632	Gh_A01G1950,Gh_A01G1951,Gh_A01G1953,Gh_A01G1952
TCONS_00011984	Gh_A01G1954
TCONS_00030497	Gh_A01G1954
TCONS_00042751	Gh_A01G1954,Gh_A01G1955
TCONS_00011987	Gh_A01G1959,Gh_A01G1960,Gh_A01G1958
TCONS_00030502	Gh_A01G1963,Gh_A01G1962
TCONS_00042758	Gh_A01G1963
TCONS_00039039	Gh_A01G1965,Gh_A01G1964
TCONS_00042768	Gh_A01G1970,Gh_A01G1968,Gh_A01G1969
TCONS_00035230	Gh_A01G1974,Gh_A01G1973,Gh_A01G1972
TCONS_00017201	Gh_A01G1974,Gh_A01G1973,Gh_A01G1975
TCONS_00039058	Gh_A01G1979,Gh_A01G1976,Gh_A01G1978,Gh_A01G1977,Gh_A01G1980
TCONS_00039064	Gh_A01G1991,Gh_A01G1990
TCONS_00012011	Gh_A01G1994,Gh_A01G1993,Gh_A01G1991,Gh_A01G1992
TCONS_00068270	Gh_A02G0005,Gh_A02G0004,Gh_A02G0003
TCONS_00052725	Gh_A02G0007,Gh_A02G0009,Gh_A02G0010,Gh_A02G0011,Gh_A02G0008
TCONS_00075295	Gh_A02G0008,Gh_A02G0011,Gh_A02G0010,Gh_A02G0009,Gh_A02G0007
TCONS_00048278	Gh_A02G0017,Gh_A02G0015,Gh_A02G0016,Gh_A02G0014
TCONS_00064540	Gh_A02G0040,Gh_A02G0039,Gh_A02G0038
TCONS_00056994	Gh_A02G0043,Gh_A02G0042,Gh_A02G0044,Gh_A02G0041
TCONS_00056995	Gh_A02G0044,Gh_A02G0045,Gh_A02G0043
TCONS_00064545	Gh_A02G0044,Gh_A02G0045,Gh_A02G0046
TCONS_00056998	Gh_A02G0046,Gh_A02G0045,Gh_A02G0047
TCONS_00057002	Gh_A02G0054,Gh_A02G0053
TCONS_00057003	Gh_A02G0054
TCONS_00057004	Gh_A02G0054
TCONS_00075312	Gh_A02G0054,Gh_A02G0055
TCONS_00064554	Gh_A02G0055,Gh_A02G0054
TCONS_00052768	Gh_A02G0058,Gh_A02G0060,Gh_A02G0059
TCONS_00072125	Gh_A02G0065,Gh_A02G0064
TCONS_00072133	Gh_A02G0069,Gh_A02G0070
TCONS_00068315	Gh_A02G0075
TCONS_00052789	Gh_A02G0076
TCONS_00052802	Gh_A02G0083
TCONS_00052813	Gh_A02G0095,Gh_A02G0094
TCONS_00048367	Gh_A02G0095,Gh_A02G0094,Gh_A02G0096
TCONS_00048381	Gh_A02G0105,Gh_A02G0104
TCONS_00057069	Gh_A02G0107,Gh_A02G0108,Gh_A02G0109
TCONS_00064627	Gh_A02G0117,Gh_A02G0119,Gh_A02G0118
TCONS_00052851	Gh_A02G0121,Gh_A02G0119,Gh_A02G0123,Gh_A02G0122,Gh_A02G0120
TCONS_00068360	Gh_A02G0127,Gh_A02G0128
TCONS_00057086	Gh_A02G0132,Gh_A02G0131,Gh_A02G0130
TCONS_00064641	Gh_A02G0131,Gh_A02G0132
TCONS_00048418	Gh_A02G0134
TCONS_00042978	Gh_A02G0138,Gh_A02G0136,Gh_A02G0137
TCONS_00064645	Gh_A02G0136,Gh_A02G0137,Gh_A02G0138
TCONS_00057089	Gh_A02G0136,Gh_A02G0137,Gh_A02G0138
TCONS_00064653	Gh_A02G0149,Gh_A02G0148
TCONS_00057098	Gh_A02G0150,Gh_A02G0151
TCONS_00052883	Gh_A02G0152,Gh_A02G0153,Gh_A02G0154
TCONS_00068380	Gh_A02G0158
TCONS_00075395	Gh_A02G0163
TCONS_00060928	Gh_A02G0164
TCONS_00052897	Gh_A02G0169
TCONS_00064673	Gh_A02G0172
TCONS_00075408	Gh_A02G0177,Gh_A02G0178
TCONS_00052907	Gh_A02G0179,Gh_A02G0181,Gh_A02G0180,Gh_A02G0178
TCONS_00057128	Gh_A02G0186,Gh_A02G0187
TCONS_00057129	Gh_A02G0187,Gh_A02G0186
TCONS_00072217	Gh_A02G0188
TCONS_00072225	Gh_A02G0200
TCONS_00052923	Gh_A02G0201
TCONS_00043056	Gh_A02G0202,Gh_A02G0203,Gh_A02G0204
TCONS_00075423	Gh_A02G0209
TCONS_00060956	Gh_A02G0211,Gh_A02G0212,Gh_A02G0210
TCONS_00052933	Gh_A02G0215
TCONS_00068416	Gh_A02G0216
TCONS_00043070	Gh_A02G0217,Gh_A02G0216
TCONS_00072234	Gh_A02G0219
TCONS_00057158	Gh_A02G0221
TCONS_00072245	Gh_A02G0222
TCONS_00048521	Gh_A02G0224
TCONS_00048526	Gh_A02G0229,Gh_A02G0228,Gh_A02G0227
TCONS_00064715	Gh_A02G0228,Gh_A02G0229
TCONS_00048533	Gh_A02G0234,Gh_A02G0235
TCONS_00061001	Gh_A02G0238,Gh_A02G0239
TCONS_00043128	Gh_A02G0246,Gh_A02G0245
TCONS_00057192	Gh_A02G0249,Gh_A02G0246,Gh_A02G0248,Gh_A02G0247,Gh_A02G0250
TCONS_00072267	Gh_A02G0254,Gh_A02G0253,Gh_A02G0255,Gh_A02G0252
TCONS_00057201	Gh_A02G0259,Gh_A02G0260,Gh_A02G0258,Gh_A02G0257
TCONS_00053004	Gh_A02G0266,Gh_A02G0267
TCONS_00043146	Gh_A02G0274,Gh_A02G0273
TCONS_00061028	Gh_A02G0277
TCONS_00068498	Gh_A02G0277
TCONS_00068499	Gh_A02G0277,Gh_A02G0278
TCONS_00072284	Gh_A02G0278
TCONS_00068509	Gh_A02G0282,Gh_A02G0283,Gh_A02G0281
TCONS_00057227	Gh_A02G0286,Gh_A02G0288,Gh_A02G0287
TCONS_00075484	Gh_A02G0289,Gh_A02G0288,Gh_A02G0286,Gh_A02G0287
TCONS_00075489	Gh_A02G0290
TCONS_00075491	Gh_A02G0293
TCONS_00043187	Gh_A02G0295,Gh_A02G0297,Gh_A02G0296,Gh_A02G0294
TCONS_00053041	Gh_A02G0298
TCONS_00064785	Gh_A02G0298
TCONS_00053042	Gh_A02G0299
TCONS_00048604	Gh_A02G0303
TCONS_00061059	Gh_A02G0309,Gh_A02G0310,Gh_A02G0308
TCONS_00043217	Gh_A02G0313,Gh_A02G0312
TCONS_00064798	Gh_A02G0313
TCONS_00072317	Gh_A02G0319,Gh_A02G0317,Gh_A02G0318,Gh_A02G0316,Gh_A02G0315
TCONS_00057260	Gh_A02G0323,Gh_A02G0322
TCONS_00057264	Gh_A02G0328
TCONS_00061069	Gh_A02G0328
TCONS_00064810	Gh_A02G0330,Gh_A02G0329,Gh_A02G0331,Gh_A02G0328
TCONS_00048638	Gh_A02G0337,Gh_A02G0338
TCONS_00075513	Gh_A02G0339
TCONS_00064818	Gh_A02G0340
TCONS_00043244	Gh_A02G0340
TCONS_00057276	Gh_A02G0343,Gh_A02G0345,Gh_A02G0346,Gh_A02G0344,Gh_A02G0342
TCONS_00043247	Gh_A02G0346,Gh_A02G0344,Gh_A02G0345,Gh_A02G0343
TCONS_00061087	Gh_A02G0350,Gh_A02G0349,Gh_A02G0351
TCONS_00048646	Gh_A02G0352,Gh_A02G0351,Gh_A02G0350
TCONS_00053093	Gh_A02G0355
TCONS_00061094	Gh_A02G0355
TCONS_00061097	Gh_A02G0360,Gh_A02G0359
TCONS_00075530	Gh_A02G0360
TCONS_00053101	Gh_A02G0360
TCONS_00068582	Gh_A02G0375,Gh_A02G0374
TCONS_00061108	Gh_A02G0380
TCONS_00072347	Gh_A02G0380
TCONS_00043300	Gh_A02G0381
TCONS_00048675	Gh_A02G0382
TCONS_00043322	Gh_A02G0394,Gh_A02G0395,Gh_A02G0396
TCONS_00072364	Gh_A02G0396
TCONS_00068600	Gh_A02G0398
TCONS_00068603	Gh_A02G0398
TCONS_00048693	Gh_A02G0402,Gh_A02G0401,Gh_A02G0400
TCONS_00057327	Gh_A02G0401,Gh_A02G0404,Gh_A02G0403,Gh_A02G0402
TCONS_00072372	Gh_A02G0409
TCONS_00061135	Gh_A02G0413,Gh_A02G0411,Gh_A02G0410,Gh_A02G0412
TCONS_00043349	Gh_A02G0413,Gh_A02G0414,Gh_A02G0415
TCONS_00043351	Gh_A02G0417,Gh_A02G0416,Gh_A02G0418
TCONS_00064884	Gh_A02G0417,Gh_A02G0419,Gh_A02G0418
TCONS_00075566	Gh_A02G0425,Gh_A02G0426
TCONS_00061151	Gh_A02G0433,Gh_A02G0432,Gh_A02G0431
TCONS_00057359	Gh_A02G0440,Gh_A02G0441,Gh_A02G0442
TCONS_00061169	Gh_A02G0445,Gh_A02G0444,Gh_A02G0443
TCONS_00075576	Gh_A02G0450,Gh_A02G0449
TCONS_00072399	Gh_A02G0451,Gh_A02G0452
TCONS_00061172	Gh_A02G0452
TCONS_00064920	Gh_A02G0454,Gh_A02G0453
TCONS_00048748	Gh_A02G0455
TCONS_00043408	Gh_A02G0455
TCONS_00075591	Gh_A02G0471,Gh_A02G0470
TCONS_00075596	Gh_A02G0472,Gh_A02G0471
TCONS_00048762	Gh_A02G0471,Gh_A02G0472
TCONS_00043428	Gh_A02G0473
TCONS_00068670	Gh_A02G0482,Gh_A02G0484,Gh_A02G0483,Gh_A02G0481
TCONS_00075604	Gh_A02G0486
TCONS_00064949	Gh_A02G0487
TCONS_00057391	Gh_A02G0487
TCONS_00053228	Gh_A02G0487
TCONS_00068671	Gh_A02G0487
TCONS_00043441	Gh_A02G0488
TCONS_00057394	Gh_A02G0489,Gh_A02G0490
TCONS_00043444	Gh_A02G0491
TCONS_00064953	Gh_A02G0491
TCONS_00064960	Gh_A02G0504,Gh_A02G0505,Gh_A02G0506
TCONS_00043459	Gh_A02G0506
TCONS_00048781	Gh_A02G0509
TCONS_00048786	Gh_A02G0513
TCONS_00061206	Gh_A02G0513
TCONS_00064968	Gh_A02G0515
TCONS_00048789	Gh_A02G0516
TCONS_00057411	Gh_A02G0517,Gh_A02G0516
TCONS_00048790	Gh_A02G0517
TCONS_00068695	Gh_A02G0523,Gh_A02G0522,Gh_A02G0521,Gh_A02G0524
TCONS_00048799	Gh_A02G0528,Gh_A02G0527
TCONS_00068704	Gh_A02G0528,Gh_A02G0527
TCONS_00043488	Gh_A02G0529
TCONS_00057421	Gh_A02G0531,Gh_A02G0532
TCONS_00053269	Gh_A02G0532,Gh_A02G0533
TCONS_00057427	Gh_A02G0533,Gh_A02G0532
TCONS_00057431	Gh_A02G0535,Gh_A02G0536
TCONS_00075633	Gh_A02G0535,Gh_A02G0536
TCONS_00061232	Gh_A02G0542,Gh_A02G0543,Gh_A02G0541
TCONS_00072458	Gh_A02G0548,Gh_A02G0549
TCONS_00043523	Gh_A02G0556
TCONS_00061234	Gh_A02G0557
TCONS_00053287	Gh_A02G0557
TCONS_00061235	Gh_A02G0558,Gh_A02G0559
TCONS_00053292	Gh_A02G0559,Gh_A02G0558,Gh_A02G0560,Gh_A02G0561
TCONS_00068728	Gh_A02G0561,Gh_A02G0560
TCONS_00065006	Gh_A02G0564,Gh_A02G0563,Gh_A02G0562
TCONS_00053299	Gh_A02G0564,Gh_A02G0563
TCONS_00065009	Gh_A02G0566,Gh_A02G0567
TCONS_00057456	Gh_A02G0568
TCONS_00057464	Gh_A02G0579
TCONS_00053309	Gh_A02G0582,Gh_A02G0583
TCONS_00061254	Gh_A02G0584
TCONS_00068750	Gh_A02G0589,Gh_A02G0588
TCONS_00075658	Gh_A02G0591,Gh_A02G0590
TCONS_00053311	Gh_A02G0590,Gh_A02G0591
TCONS_00043552	Gh_A02G0592,Gh_A02G0591,Gh_A02G0590
TCONS_00072477	Gh_A02G0599,Gh_A02G0598
TCONS_00065029	Gh_A02G0599,Gh_A02G0598
TCONS_00075669	Gh_A02G0605
TCONS_00075684	Gh_A02G0610,Gh_A02G0609
TCONS_00061286	Gh_A02G0618
TCONS_00072500	Gh_A02G0621,Gh_A02G0620
TCONS_00043601	Gh_A02G0623,Gh_A02G0622,Gh_A02G0624
TCONS_00057503	Gh_A02G0627,Gh_A02G0628
TCONS_00061293	Gh_A02G0629
TCONS_00075700	Gh_A02G0629
TCONS_00053360	Gh_A02G0640,Gh_A02G0639,Gh_A02G0641
TCONS_00075703	Gh_A02G0642
TCONS_00072519	Gh_A02G0649
TCONS_00072520	Gh_A02G0650
TCONS_00061308	Gh_A02G0653,Gh_A02G0654
TCONS_00068794	Gh_A02G0653,Gh_A02G0654
TCONS_00075717	Gh_A02G0655,Gh_A02G0654
TCONS_00075718	Gh_A02G0654,Gh_A02G0655
TCONS_00053381	Gh_A02G0655
TCONS_00075719	Gh_A02G0656,Gh_A02G0655
TCONS_00065085	Gh_A02G0656
TCONS_00048933	Gh_A02G0660
TCONS_00061320	Gh_A02G0665
TCONS_00075725	Gh_A02G0666
TCONS_00068815	Gh_A02G0667
TCONS_00068818	Gh_A02G0667
TCONS_00053395	Gh_A02G0667
TCONS_00075739	Gh_A02G0668
TCONS_00065104	Gh_A02G0668
TCONS_00068828	Gh_A02G0670
TCONS_00072550	Gh_A02G0670
TCONS_00048959	Gh_A02G0670
TCONS_00061358	Gh_A02G0687,Gh_A02G0686
TCONS_00043734	Gh_A02G0691
TCONS_00072571	Gh_A02G0694
TCONS_00065131	Gh_A02G0696,Gh_A02G0694,Gh_A02G0695
TCONS_00072572	Gh_A02G0697
TCONS_00053425	Gh_A02G0697
TCONS_00072574	Gh_A02G0697
TCONS_00075768	Gh_A02G0698
TCONS_00057585	Gh_A02G0702,Gh_A02G0701,Gh_A02G0700
TCONS_00048992	Gh_A02G0704,Gh_A02G0703,Gh_A02G0702
TCONS_00075782	Gh_A02G0709,Gh_A02G0710,Gh_A02G0711
TCONS_00061395	Gh_A02G0710,Gh_A02G0711
TCONS_00065158	Gh_A02G0713
TCONS_00053457	Gh_A02G0714
TCONS_00057606	Gh_A02G0714
TCONS_00061400	Gh_A02G0716,Gh_A02G0715
TCONS_00068904	Gh_A02G0731,Gh_A02G0732
TCONS_00065196	Gh_A02G0736
TCONS_00061432	Gh_A02G0737,Gh_A02G0738
TCONS_00057647	Gh_A02G0738
TCONS_00057648	Gh_A02G0738
TCONS_00053504	Gh_A02G0739
TCONS_00061435	Gh_A02G0740
TCONS_00049079	Gh_A02G0745,Gh_A02G0744
TCONS_00068927	Gh_A02G0745,Gh_A02G0744
TCONS_00061439	Gh_A02G0747,Gh_A02G0746
TCONS_00072636	Gh_A02G0749
TCONS_00072638	Gh_A02G0753,Gh_A02G0754
TCONS_00049098	Gh_A02G0758,Gh_A02G0759
TCONS_00053524	Gh_A02G0759,Gh_A02G0758
TCONS_00061452	Gh_A02G0762,Gh_A02G0761
TCONS_00057675	Gh_A02G0761,Gh_A02G0762
TCONS_00065220	Gh_A02G0762
TCONS_00075850	Gh_A02G0767
TCONS_00049109	Gh_A02G0767
TCONS_00043874	Gh_A02G0769,Gh_A02G0768,Gh_A02G0767
TCONS_00053544	Gh_A02G0773
TCONS_00049123	Gh_A02G0777
TCONS_00068969	Gh_A02G0782,Gh_A02G0781
TCONS_00075873	Gh_A02G0785
TCONS_00053569	Gh_A02G0786
TCONS_00075878	Gh_A02G0787
TCONS_00049140	Gh_A02G0790
TCONS_00065257	Gh_A02G0796,Gh_A02G0795
TCONS_00075886	Gh_A02G0800
TCONS_00075891	Gh_A02G0801
TCONS_00057723	Gh_A02G0802
TCONS_00072696	Gh_A02G0805
TCONS_00049171	Gh_A02G0805
TCONS_00075895	Gh_A02G0805
TCONS_00061519	Gh_A02G0806
TCONS_00061523	Gh_A02G0806
TCONS_00049195	Gh_A02G0819
TCONS_00072724	Gh_A02G0822
TCONS_00069026	Gh_A02G0823
TCONS_00075932	Gh_A02G0829,Gh_A02G0828
TCONS_00061572	Gh_A02G0829,Gh_A02G0828
TCONS_00044000	Gh_A02G0831,Gh_A02G0830
TCONS_00057783	Gh_A02G0832
TCONS_00069047	Gh_A02G0833
TCONS_00069049	Gh_A02G0835,Gh_A02G0834
TCONS_00053680	Gh_A02G0844,Gh_A02G0845
TCONS_00072745	Gh_A02G0846
TCONS_00049235	Gh_A02G0846
TCONS_00061598	Gh_A02G0848
TCONS_00049238	Gh_A02G0850
TCONS_00075960	Gh_A02G0853
TCONS_00069076	Gh_A02G0857
TCONS_00049253	Gh_A02G0860,Gh_A02G0861
TCONS_00053704	Gh_A02G0862
TCONS_00053706	Gh_A02G0863
TCONS_00044054	Gh_A02G0864
TCONS_00075978	Gh_A02G0864
TCONS_00061616	Gh_A02G0870
TCONS_00044065	Gh_A02G0871
TCONS_00072779	Gh_A02G0871
TCONS_00072781	Gh_A02G0872
TCONS_00061627	Gh_A02G0874
TCONS_00065373	Gh_A02G0875
TCONS_00044073	Gh_A02G0878
TCONS_00061635	Gh_A02G0879
TCONS_00057845	Gh_A02G0883
TCONS_00044089	Gh_A02G0883
TCONS_00044097	Gh_A02G0888
TCONS_00053756	Gh_A02G0891
TCONS_00065422	Gh_A02G0904
TCONS_00049361	Gh_A02G0907
TCONS_00061710	Gh_A02G0913
TCONS_00049382	Gh_A02G0913
TCONS_00076066	Gh_A02G0915
TCONS_00057913	Gh_A02G0917
TCONS_00044192	Gh_A02G0917
TCONS_00061719	Gh_A02G0920
TCONS_00076078	Gh_A02G0920
TCONS_00049406	Gh_A02G0925
TCONS_00069224	Gh_A02G0929
TCONS_00053848	Gh_A02G0930
TCONS_00053857	Gh_A02G0932
TCONS_00076111	Gh_A02G0936,Gh_A02G0935
TCONS_00069239	Gh_A02G0937
TCONS_00072893	Gh_A02G0941,Gh_A02G0942,Gh_A02G0940
TCONS_00049445	Gh_A02G0940,Gh_A02G0942,Gh_A02G0941
TCONS_00061771	Gh_A02G0944
TCONS_00057958	Gh_A02G0944
TCONS_00072901	Gh_A02G0949
TCONS_00072902	Gh_A02G0950,Gh_A02G0949
TCONS_00076126	Gh_A02G0956
TCONS_00076128	Gh_A02G0957
TCONS_00069261	Gh_A02G0958
TCONS_00053895	Gh_A02G0965,Gh_A02G0964
TCONS_00044308	Gh_A02G0965,Gh_A02G0964
TCONS_00053896	Gh_A02G0965,Gh_A02G0964
TCONS_00057981	Gh_A02G0965,Gh_A02G0964
TCONS_00069270	Gh_A02G0970
TCONS_00072922	Gh_A02G0972
TCONS_00072923	Gh_A02G0972
TCONS_00076153	Gh_A02G0986
TCONS_00065546	Gh_A02G0987
TCONS_00076165	Gh_A02G0993,Gh_A02G0994
TCONS_00076166	Gh_A02G0993,Gh_A02G0994
TCONS_00061823	Gh_A02G0994
TCONS_00044360	Gh_A02G0997
TCONS_00069301	Gh_A02G0998
TCONS_00069304	Gh_A02G1001
TCONS_00061829	Gh_A02G1001
TCONS_00044366	Gh_A02G1003
TCONS_00069312	Gh_A02G1006
TCONS_00069318	Gh_A02G1009
TCONS_00049537	Gh_A02G1009,Gh_A02G1010
TCONS_00044383	Gh_A02G1015
TCONS_00053973	Gh_A02G1017
TCONS_00058041	Gh_A02G1022,Gh_A02G1021
TCONS_00065583	Gh_A02G1023,Gh_A02G1022,Gh_A02G1021
TCONS_00069333	Gh_A02G1023
TCONS_00053986	Gh_A02G1028,Gh_A02G1027,Gh_A02G1026
TCONS_00069339	Gh_A02G1030,Gh_A02G1032,Gh_A02G1031
TCONS_00072981	Gh_A02G1033
TCONS_00076196	Gh_A02G1033
TCONS_00058061	Gh_A02G1034
TCONS_00072984	Gh_A02G1035
TCONS_00058066	Gh_A02G1035
TCONS_00049580	Gh_A02G1041,Gh_A02G1045,Gh_A02G1043,Gh_A02G1042,Gh_A02G1044
TCONS_00054000	Gh_A02G1043,Gh_A02G1045,Gh_A02G1044
TCONS_00058074	Gh_A02G1046,Gh_A02G1043,Gh_A02G1045,Gh_A02G1044
TCONS_00072993	Gh_A02G1052
TCONS_00072994	Gh_A02G1053
TCONS_00058102	Gh_A02G1058
TCONS_00058104	Gh_A02G1058
TCONS_00044462	Gh_A02G1061
TCONS_00058127	Gh_A02G1063
TCONS_00044470	Gh_A02G1063
TCONS_00058132	Gh_A02G1066
TCONS_00054073	Gh_A02G1072
TCONS_00073052	Gh_A02G1081
TCONS_00073053	Gh_A02G1081
TCONS_00049685	Gh_A02G1087,Gh_A02G1086
TCONS_00044518	Gh_A02G1090,Gh_A02G1088,Gh_A02G1089
TCONS_00061960	Gh_A02G1089,Gh_A02G1091,Gh_A02G1090
TCONS_00069450	Gh_A02G1090,Gh_A02G1091
TCONS_00044523	Gh_A02G1090,Gh_A02G1091
TCONS_00049692	Gh_A02G1090,Gh_A02G1092,Gh_A02G1091
TCONS_00069451	Gh_A02G1091,Gh_A02G1092
TCONS_00058170	Gh_A02G1091,Gh_A02G1092
TCONS_00069458	Gh_A02G1095,Gh_A02G1096
TCONS_00073070	Gh_A02G1095,Gh_A02G1096
TCONS_00076280	Gh_A02G1096,Gh_A02G1095
TCONS_00058189	Gh_A02G1103
TCONS_00073084	Gh_A02G1104
TCONS_00061972	Gh_A02G1105,Gh_A02G1106
TCONS_00073091	Gh_A02G1112
TCONS_00076309	Gh_A02G1116,Gh_A02G1115,Gh_A02G1114
TCONS_00065733	Gh_A02G1117
TCONS_00058214	Gh_A02G1117
TCONS_00076315	Gh_A02G1121,Gh_A02G1120
TCONS_00065745	Gh_A02G1120,Gh_A02G1121
TCONS_00073111	Gh_A02G1121
TCONS_00073114	Gh_A02G1122
TCONS_00065748	Gh_A02G1122
TCONS_00044593	Gh_A02G1122
TCONS_00076318	Gh_A02G1123
TCONS_00049740	Gh_A02G1124,Gh_A02G1123
TCONS_00076320	Gh_A02G1124,Gh_A02G1123
TCONS_00054156	Gh_A02G1125
TCONS_00065757	Gh_A02G1125
TCONS_00049748	Gh_A02G1128
TCONS_00065763	Gh_A02G1132,Gh_A02G1133
TCONS_00073128	Gh_A02G1135
TCONS_00073130	Gh_A02G1136
TCONS_00065769	Gh_A02G1138,Gh_A02G1137
TCONS_00073132	Gh_A02G1138
TCONS_00054181	Gh_A02G1141,Gh_A02G1142,Gh_A02G1140
TCONS_00073145	Gh_A02G1151
TCONS_00044651	Gh_A02G1154
TCONS_00054200	Gh_A02G1154
TCONS_00049781	Gh_A02G1159
TCONS_00069566	Gh_A02G1160
TCONS_00065794	Gh_A02G1164
TCONS_00049793	Gh_A02G1166
TCONS_00069575	Gh_A02G1166
TCONS_00044672	Gh_A02G1169
TCONS_00062058	Gh_A02G1170,Gh_A02G1169,Gh_A02G1171
TCONS_00054219	Gh_A02G1172
TCONS_00069582	Gh_A02G1175
TCONS_00065803	Gh_A02G1175
TCONS_00049808	Gh_A02G1176
TCONS_00049810	Gh_A02G1176
TCONS_00049812	Gh_A02G1176
TCONS_00054243	Gh_A02G1178
TCONS_00062078	Gh_A02G1178
TCONS_00062087	Gh_A02G1181
TCONS_00073200	Gh_A02G1193,Gh_A02G1192
TCONS_00069631	Gh_A02G1196
TCONS_00073207	Gh_A02G1196
TCONS_00044747	Gh_A02G1200
TCONS_00044751	Gh_A02G1204
TCONS_00062115	Gh_A02G1204
TCONS_00073213	Gh_A02G1205
TCONS_00062124	Gh_A02G1207
TCONS_00073227	Gh_A02G1207
TCONS_00073236	Gh_A02G1209
TCONS_00073241	Gh_A02G1212
TCONS_00054310	Gh_A02G1215
TCONS_00044804	Gh_A02G1216
TCONS_00062152	Gh_A02G1217
TCONS_00044827	Gh_A02G1222,Gh_A02G1221
TCONS_00044831	Gh_A02G1223
TCONS_00069703	Gh_A02G1227,Gh_A02G1226
TCONS_00073270	Gh_A02G1229,Gh_A02G1230,Gh_A02G1231
TCONS_00058400	Gh_A02G1231,Gh_A02G1233,Gh_A02G1235,Gh_A02G1232,Gh_A02G1234
TCONS_00054332	Gh_A02G1234,Gh_A02G1235
TCONS_00076473	Gh_A02G1240
TCONS_00065914	Gh_A02G1244
TCONS_00065917	Gh_A02G1248,Gh_A02G1247
TCONS_00073295	Gh_A02G1249
TCONS_00062193	Gh_A02G1256
TCONS_00058449	Gh_A02G1256
TCONS_00076496	Gh_A02G1257,Gh_A02G1259,Gh_A02G1258
TCONS_00049974	Gh_A02G1260
TCONS_00065935	Gh_A02G1260
TCONS_00073323	Gh_A02G1266,Gh_A02G1265
TCONS_00069750	Gh_A02G1267
TCONS_00044904	Gh_A02G1269
TCONS_00054394	Gh_A02G1269
TCONS_00062211	Gh_A02G1271,Gh_A02G1270
TCONS_00069817	Gh_A02G1291
TCONS_00062241	Gh_A02G1291
TCONS_00076549	Gh_A02G1295
TCONS_00058509	Gh_A02G1295
TCONS_00065993	Gh_A02G1296
TCONS_00058513	Gh_A02G1298
TCONS_00054432	Gh_A02G1302,Gh_A02G1303
TCONS_00050045	Gh_A02G1304
TCONS_00062256	Gh_A02G1308,Gh_A02G1310,Gh_A02G1309
TCONS_00069843	Gh_A02G1311
TCONS_00062268	Gh_A02G1312
TCONS_00073401	Gh_A02G1316
TCONS_00066034	Gh_A02G1323,Gh_A02G1324
TCONS_00076593	Gh_A02G1326
TCONS_00073426	Gh_A02G1331,Gh_A02G1330
TCONS_00069875	Gh_A02G1331,Gh_A02G1330
TCONS_00069882	Gh_A02G1335
TCONS_00045048	Gh_A02G1336
TCONS_00066048	Gh_A02G1336
TCONS_00058559	Gh_A02G1336
TCONS_00066050	Gh_A02G1336
TCONS_00045051	Gh_A02G1339,Gh_A02G1338,Gh_A02G1340
TCONS_00066055	Gh_A02G1339,Gh_A02G1340,Gh_A02G1338
TCONS_00054496	Gh_A02G1343
TCONS_00069888	Gh_A02G1345
TCONS_00058568	Gh_A02G1346,Gh_A02G1347
TCONS_00058569	Gh_A02G1349
TCONS_00050126	Gh_A02G1349
TCONS_00062325	Gh_A02G1351
TCONS_00066067	Gh_A02G1353
TCONS_00045067	Gh_A02G1355,Gh_A02G1354
TCONS_00073444	Gh_A02G1356,Gh_A02G1357
TCONS_00058574	Gh_A02G1358,Gh_A02G1359
TCONS_00076622	Gh_A02G1361
TCONS_00054517	Gh_A02G1361
TCONS_00045082	Gh_A02G1362
TCONS_00058582	Gh_A02G1364,Gh_A02G1365,Gh_A02G1363
TCONS_00062347	Gh_A02G1365,Gh_A02G1364
TCONS_00050146	Gh_A02G1367
TCONS_00050147	Gh_A02G1367
[truncated: 42,839 more rows]

## Sheet: AvsB.GO
GO_accession	Description	Term_type	Over_represented_pValue	Corrected_pValue	Gene_names
GO:0016798	hydrolase activity, acting on glycosyl bonds	molecular_function	1.3715e-08	5.7944e-05	Gh_D09G0636,Gh_D13G0039,Gh_D01G0139,Gh_D06G1301,Gh_A08G0869,Gh_D07G0111,Gh_D05G1835,Gh_D11G0896,Gh_A12G2670,Gh_A11G0658,Gh_A09G2253,Gh_A11G0157,Gh_D12G1653,Gh_D07G0733,Gh_A05G1646,Gh_D11G0932,Gh_D08G0272,Gh_D13G1990,Gh_D13G1528,Gh_A02G1613,Gh_D02G2285,Gh_D09G0447,Gh_D09G0033,Gh_A07G1298,Gh_D05G2761,Gh_A12G1486,Gh_A12G0167,Gh_A01G1238,Gh_A06G0052,Gh_A07G0767,Gh_A05G3814,Gh_D05G1689,Gh_D04G1888,Gh_…
GO:0004553	hydrolase activity, hydrolyzing O-glycosyl compounds	molecular_function	4.0234e-08	8.4994e-05	Gh_A10G1489,Gh_D12G0727,Gh_D13G0688,Gh_D13G1839,Gh_A09G0615,Gh_A01G1575,Gh_A08G2113,Gh_D07G0775,Gh_D09G0613,Gh_D02G2372,Gh_A10G1516,Gh_A05G1100,Gh_D11G1040,Gh_D03G0738,Gh_D04G1060,Gh_A06G0241,Gh_D01G0410,Gh_A05G1380,Gh_D07G2083,Gh_D06G0726,Gh_A10G1304,Gh_A13G1209,Gh_D05G0263,Gh_D03G0779,Gh_A05G3682,Gh_A10G0610,Gh_D12G2669,Gh_A07G0102,Gh_D11G1816,Gh_D10G1304,Gh_D06G1758,Gh_A05G3543,Gh_A03G2034,Gh_…
GO:0055114	oxidation-reduction process	biological_process	1.2928e-06	0.0018206	Gh_A01G0222,Gh_A03G0062,Gh_D04G1124,Gh_A01G1122,Gh_D13G0230,Gh_A09G1040,Gh_A13G1792,Gh_D11G0463,Gh_D02G1963,Gh_A06G1391,Gh_Sca017272G01,Gh_A11G0770,Gh_D03G1382,Gh_A04G0136,Gh_D01G0055,Gh_A08G1508,Gh_A12G0261,Gh_D10G2519,Gh_A08G1972,Gh_D03G0576,Gh_A05G0507,Gh_D10G2237,Gh_A05G0296,Gh_A08G1707,Gh_A12G0496,Gh_Sca005812G01,Gh_A05G2165,Gh_D03G0150,Gh_A01G1402,Gh_D05G3862,Gh_D11G2205,Gh_D12G1385,Gh_Sca1…
GO:0008762	UDP-N-acetylmuramate dehydrogenase activity	molecular_function	2.8876e-06	0.00305	Gh_A12G2340,Gh_A13G1714,Gh_D06G0885,Gh_D07G2372,Gh_A13G1660,Gh_A13G0180,Gh_A13G0239,Gh_D02G0216,Gh_A10G0061,Gh_A07G0111,Gh_D06G0027,Gh_D10G1082,Gh_A13G0113,Gh_D02G0217,Gh_Sca005493G01,Gh_D10G0885,Gh_D06G1957,Gh_D09G1706,Gh_A02G1735,Gh_D06G1959,Gh_D13G2062,Gh_Sca005812G01,Gh_D06G0733,Gh_A08G1269,Gh_A05G1631,Gh_D13G0129,Gh_D04G1736,Gh_A05G0290,Gh_D02G1214,Gh_D05G1813,Gh_A09G1611,Gh_A10G0060,Gh_A06G…
GO:0010817	regulation of hormone levels	biological_process	1.4359e-05	0.010111	Gh_D06G0733,Gh_A05G0290,Gh_D06G0027,Gh_A13G0113,Gh_A13G1660,Gh_D05G1813,Gh_A05G1631,Gh_D13G0129,Gh_A13G1714,Gh_D11G2214,Gh_D13G2062,Gh_D06G0885,Gh_D07G2372,Gh_A07G0111
GO:0042445	hormone metabolic process	biological_process	1.4359e-05	0.010111	Gh_D06G0733,Gh_A05G0290,Gh_D06G0027,Gh_A13G0113,Gh_A13G1660,Gh_D05G1813,Gh_A05G1631,Gh_D13G0129,Gh_A13G1714,Gh_D11G2214,Gh_D07G2372,Gh_D13G2062,Gh_D06G0885,Gh_A07G0111
GO:0009690	cytokinin metabolic process	biological_process	2.9802e-05	0.013091	Gh_A13G1714,Gh_D13G0129,Gh_A07G0111,Gh_D13G2062,Gh_D07G2372,Gh_D06G0885,Gh_D06G0027,Gh_A13G1660,Gh_A13G0113,Gh_D06G0733,Gh_A05G0290,Gh_D05G1813,Gh_A05G1631
GO:0019139	cytokinin dehydrogenase activity	molecular_function	2.9802e-05	0.013091	Gh_D06G0027,Gh_A13G0113,Gh_A13G1660,Gh_D06G0733,Gh_A05G0290,Gh_D05G1813,Gh_A05G1631,Gh_A13G1714,Gh_D13G0129,Gh_A07G0111,Gh_D13G2062,Gh_D06G0885,Gh_D07G2372
GO:0034754	cellular hormone metabolic process	biological_process	2.9802e-05	0.013091	Gh_D13G2062,Gh_D07G2372,Gh_D06G0885,Gh_A07G0111,Gh_D13G0129,Gh_A13G1714,Gh_D05G1813,Gh_A05G1631,Gh_A05G0290,Gh_D06G0733,Gh_A13G0113,Gh_A13G1660,Gh_D06G0027
GO:0016491	oxidoreductase activity	molecular_function	3.0984e-05	0.013091	Gh_D05G1817,Gh_D07G0559,Gh_A08G1993,Gh_D10G0812,Gh_A12G2678,Gh_D02G0324,Gh_D05G3061,Gh_D07G0901,Gh_D05G2401,Gh_D01G0282,Gh_D05G3331,Gh_D06G0150,Gh_D01G1673,Gh_A12G1486,Gh_D02G1229,Gh_A10G0821,Gh_D07G2237,Gh_D08G0203,Gh_A01G2091,Gh_Sca013347G01,Gh_D12G1807,Gh_D06G0885,Gh_A01G0504,Gh_A13G1588,Gh_D10G1082,Gh_D10G0939,Gh_D11G1876,Gh_D06G0542,Gh_A13G1926,Gh_A09G0970,Gh_A08G1891,Gh_A02G0368,Gh_A12G0581…
GO:0016645	oxidoreductase activity, acting on the CH-NH group of donors	molecular_function	0.0001341	0.051507	Gh_D07G2372,Gh_D13G2062,Gh_D10G2209,Gh_D06G0885,Gh_D05G0432,Gh_D10G1363,Gh_A07G1589,Gh_A13G1714,Gh_A05G1631,Gh_A05G0995,Gh_D11G1060,Gh_D06G0733,Gh_A13G1660,Gh_A08G0307,Gh_D04G1124,Gh_D07G0606,Gh_A08G0862,Gh_D12G0394,Gh_A07G0111,Gh_D10G1225,Gh_D10G1368,Gh_D13G0129,Gh_D10G2253,Gh_A10G2065,Gh_D05G1813,Gh_D03G0973,Gh_A05G0290,Gh_A03G1728,Gh_A13G0113,Gh_D05G3905,Gh_D06G0027
GO:0015631	tubulin binding	molecular_function	0.0002282	0.07246	Gh_Sca006422G01,Gh_D05G2884,Gh_A03G0102,Gh_D06G0020,Gh_D11G0046,Gh_D06G1686,Gh_A13G1142,Gh_A11G2403,Gh_D10G1702,Gh_D11G1766,Gh_A05G1772,Gh_A10G0044,Gh_D13G1425,Gh_D05G2970,Gh_D03G0955,Gh_D05G3161,Gh_A03G2116,Gh_D01G0497,Gh_A05G0631,Gh_A04G0704,Gh_D10G1562,Gh_D05G0780,Gh_D05G3887,Gh_D06G0235,Gh_D05G1966,Gh_A06G1921,Gh_D13G2036,Gh_D12G2534,Gh_D11G1038,Gh_A11G2957,Gh_A03G0657,Gh_A04G1220,Gh_A03G1102…
GO:0008017	microtubule binding	molecular_function	0.00023136	0.07246	Gh_A13G1672,Gh_D13G2516,Gh_D06G0283,Gh_D07G0668,Gh_A02G0395,Gh_D04G1147,Gh_A09G0430,Gh_A12G0785,Gh_A05G0850,Gh_A01G1637,Gh_D10G0047,Gh_A10G2194,Gh_A07G1150,Gh_D12G0797,Gh_A07G1409,Gh_D11G1797,Gh_A02G1482,Gh_A13G2211,Gh_D09G0444,Gh_D02G0496,Gh_D10G0166,Gh_D07G1247,Gh_A05G1427,Gh_D04G1172,Gh_A01G0037,Gh_D11G1960,Gh_D06G0205,Gh_A06G1832,Gh_A05G1508,Gh_D06G0235,Gh_D05G1966,Gh_D05G3887,Gh_D05G0780,Gh_…
GO:0004197	cysteine-type endopeptidase activity	molecular_function	0.00025824	0.07246	Gh_A08G0480,Gh_D08G1551,Gh_A07G1571,Gh_A01G0389,Gh_D01G2304,Gh_D05G3275,Gh_D06G0788,Gh_D09G2367,Gh_A10G2128,Gh_A08G1554,Gh_A07G2333,Gh_A09G1839,Gh_A04G0364,Gh_A05G1625,Gh_A12G1997,Gh_D06G2394,Gh_A06G0687,Gh_D08G1041,Gh_A06G1522,Gh_D05G3619,Gh_D02G2178,Gh_D09G1925,Gh_D11G0451,Gh_A09G0859,Gh_A13G0288,Gh_D05G1479,Gh_A04G0366,Gh_D09G1055,Gh_D08G2013,Gh_A09G0867,Gh_A13G1686,Gh_D08G0563,Gh_D10G1437,Gh_…
GO:0003674	molecular_function	molecular_function	0.00027138	0.07246	Gh_D10G2573,Gh_D03G1596,Gh_D10G0915,Gh_D13G0157,Gh_D07G0087,Gh_A12G2186,Gh_A06G0707,Gh_D01G0147,Gh_D06G1686,Gh_A06G0753,Gh_D09G2173,Gh_D07G0931,Gh_D08G1412,Gh_A03G1308,Gh_D01G1011,Gh_A05G1792,Gh_A06G0762,Gh_A05G0642,Gh_D09G2001,Gh_A11G2774,Gh_D08G0571,Gh_A07G1372,Gh_D05G2308,Gh_D03G0821,Gh_Sca011694G01,Gh_D10G1668,Gh_A03G0561,Gh_A08G0907,Gh_D10G1222,Gh_A05G0995,Gh_D05G3402,Gh_A10G2155,Gh_A12G2048…
195,Gh_A11G2424,Gh_D02G2362,Gh_D05G2239,Gh_A12G0234,Gh_D04G1368,Gh_D07G2329,Gh_D05G1981,Gh_A08G0605,Gh_D13G1828,Gh_A09G0058,Gh_A03G1399,Gh_A09G1439,Gh_D02G1389,Gh_D11G1251,Gh_D02G1574,Gh_D09G1220,Gh_A05G0596,Gh_A06G0667,Gh_A13G0381,Gh_D07G0990,Gh_A08G0630,Gh_D12G1848,Gh_A06G2037,Gh_A05G1001,Gh_D11G1132,Gh_A13G2283,Gh_A11G3002,Gh_D12G1382,Gh_A05G2976,Gh_A08G0519,Gh_D04G1743,Gh_A13G0859,Gh_D11G0429…
355,Gh_A10G2070,Gh_A13G0173,Gh_D13G2345,Gh_A13G2345,Gh_A01G1879,Gh_D04G1539,Gh_D08G0543,Gh_A05G0264,Gh_A05G1902,Gh_D09G0678,Gh_D03G0577,Gh_A04G1140,Gh_D09G1945,Gh_A05G3743,Gh_D08G0336,Gh_A03G1418,Gh_D07G0748,Gh_D08G0324,Gh_D03G0920,Gh_D10G1540,Gh_D07G1281,Gh_A12G1303,Gh_A03G0681,Gh_A13G1782,Gh_A12G0337,Gh_A01G0449,Gh_A02G0196,Gh_A09G0609,Gh_A02G0549,Gh_D12G0400,Gh_A05G2328,Gh_D10G0620,Gh_D05G0734…	-|-|-|-|-|-|-|-|-|-|-|-|-|-|-|-|-|-|-|-|-|-|-|-|-|-|-|-|-|-|-|-|-|-|-|-|-|-|-|-|-|-|-|-|-|-|-|-|-|-|-|-|-|-|-|-|-|-|-|-|-|-|-|-|-|-|-|-|-|-|-|-|-|-|-|-|-|-|-|-|-|-|-|-|-|-|-|-|-|-|-|-|-|-|-|-|-|-|-|-|-|-|-|-|-|-|-|-|-|-|-|-|-|-|-|-|-|-|-|-|-|-|-|-|-|-|-|-
GO:0005975	carbohydrate metabolic process	biological_process	0.00028751	0.07246	Gh_A05G0235,Gh_A12G1621,Gh_D07G0330,Gh_D07G0248,Gh_D12G1581,Gh_A05G1996,Gh_D12G2437,Gh_A07G1228,Gh_D11G2723,Gh_A01G0224,Gh_A05G0677,Gh_D08G1389,Gh_A06G0991,Gh_A06G1548,Gh_A12G2714,Gh_D11G0438,Gh_D07G1681,Gh_A01G2121,Gh_D13G1693,Gh_D09G0664,Gh_A12G0106,Gh_D12G2835,Gh_A02G0175,Gh_D08G2171,Gh_D08G2716,Gh_D02G1225,Gh_A05G2772,Gh_A08G1736,Gh_A05G3991,Gh_D10G1364,Gh_D11G0181,Gh_A11G2867,Gh_A07G1004,Gh_…
GO:0044710	single-organism metabolic process	biological_process	0.00029155	0.07246	Gh_D09G0590,Gh_D09G2215,Gh_A05G0987,Gh_D08G2290,Gh_A06G1796,Gh_A06G1093,Gh_D06G1228,Gh_D13G1830,Gh_D05G3012,Gh_D01G1226,Gh_A12G0470,Gh_A05G2556,Gh_D13G2294,Gh_D10G2189,Gh_A02G1777,Gh_A09G1733,Gh_A02G0667,Gh_D13G1683,Gh_A09G2434,Gh_D04G1204,Gh_D05G0474,Gh_A06G2019,Gh_A13G0154,Gh_A01G0612,Gh_A06G1203,Gh_D11G3194,Gh_D01G0300,Gh_A07G2022,Gh_D12G0394,Gh_A08G1603,Gh_D05G1710,Gh_A04G1396,Gh_D05G1169,Gh_…
GO:0006733	oxidoreduction coenzyme metabolic process	biological_process	0.00039036	0.091626	Gh_D01G0355,Gh_A12G0799,Gh_D11G0472,Gh_D05G3077,Gh_D05G1757,Gh_A07G2014,Gh_A03G2111,Gh_A05G0690,Gh_D06G0941,Gh_A12G1486,Gh_D12G1612,Gh_A01G0525,Gh_D12G0814,Gh_A02G0390,Gh_A12G2695,Gh_D01G0538,Gh_D11G2098,Gh_D05G1688,Gh_A07G2294,Gh_D10G2573,Gh_A11G0409,Gh_D06G0560,Gh_D07G0562,Gh_A03G0798,Gh_D12G2785,Gh_D05G0705,Gh_A07G0493,Gh_D09G2220,Gh_A05G0198,Gh_A05G3342,Gh_A09G2007,Gh_A03G1964,Gh_D03G0973,Gh_…
GO:0003824	catalytic activity	molecular_function	0.00043852	0.097513	Gh_D06G1594,Gh_Sca133838G01,Gh_A08G1144,Gh_A12G0787,Gh_A05G3433,Gh_D09G0628,Gh_A08G1111,Gh_D05G0926,Gh_A07G0199,Gh_D05G2961,Gh_D10G1398,Gh_A13G1727,Gh_A11G1757,Gh_A05G1371,Gh_A08G1554,Gh_D06G1119,Gh_A02G0395,Gh_A05G0908,Gh_D11G0270,Gh_A04G0336,Gh_D11G3196,Gh_D05G0709,Gh_A01G0141,Gh_A06G2088,Gh_D05G3559,Gh_D01G0620,Gh_A11G0400,Gh_D07G2366,Gh_A09G1365,Gh_A13G1638,Gh_A05G1916,Gh_D06G0020,Gh_D08G0805…
05G2802,Gh_D09G0613,Gh_A11G0467,Gh_A04G0203,Gh_D04G1675,Gh_Sca135442G01,Gh_A06G1415,Gh_A12G1830,Gh_A05G0832,Gh_D07G1142,Gh_A11G0071,Gh_A12G1513,Gh_Sca176274G01,Gh_Sca015328G01,Gh_A02G0329,Gh_A06G1253,Gh_D02G1532,Gh_A12G1512,Gh_A10G0610,Gh_D13G0285,Gh_D05G2163,Gh_D11G1816,Gh_D05G3606,Gh_D07G0046,Gh_A12G2493,Gh_D03G0050,Gh_D09G2336,Gh_A13G0537,Gh_D09G1985,Gh_D05G0203,Gh_A09G2253,Gh_Sca056134G01,Gh_…	-|-|-|-|-|-|-|-|-|-|-|-|-|-|-|-|-|-|-|-|-|-|-|-|-|-|-|-|-|-|-|-|-|-|-|-|-|-|-|-|-|-|-|-|-|-|-|-|-|-|-|-|-|-|-|-|-|-|-|-|-|-|-|-|-|-|-|-|-|-|-|-|-|-|-|-|-|-|-|-|-|-|-|-|-|-|-|-|-|-|-|-|-|-|-|-|-|-|-|-|-|-|-|-|-|-|-|-|-|-|-|-|-|-|-|-|-|-|-|-|-|-|-|-|-|-|-|-
GO:0008234	cysteine-type peptidase activity	molecular_function	0.00071297	0.13561	Gh_D05G3283,Gh_A03G2183,Gh_D08G2079,Gh_A03G0561,Gh_D06G1893,Gh_A07G0161,Gh_A01G0388,Gh_A02G1549,Gh_A04G1166,Gh_D11G0155,Gh_A06G0656,Gh_D09G0334,Gh_A06G1526,Gh_D10G1437,Gh_D13G1479,Gh_D10G1812,Gh_D13G2136,Gh_D04G0379,Gh_D09G1055,Gh_A09G0867,Gh_D02G0130,Gh_A05G2976,Gh_A09G0859,Gh_D05G1479,Gh_A04G0366,Gh_A13G0288,Gh_D09G2367,Gh_A09G1839,Gh_D06G2394,Gh_A04G0364,Gh_A05G1625,Gh_D08G1041,Gh_D01G2304,Gh_…
GO:0042181	ketone biosynthetic process	biological_process	0.00080245	0.13561	Gh_D12G2047,Gh_D05G3077,Gh_A02G0390,Gh_A12G2493,Gh_D06G0560,Gh_D10G2573,Gh_A09G2007,Gh_D13G2294,Gh_A05G3342,Gh_D09G2220,Gh_A01G0502,Gh_D06G0941
GO:0042375	quinone cofactor metabolic process	biological_process	0.00080245	0.13561	Gh_A12G2493,Gh_D06G0560,Gh_D12G2047,Gh_D05G3077,Gh_A02G0390,Gh_D06G0941,Gh_A01G0502,Gh_D13G2294,Gh_A09G2007,Gh_A05G3342,Gh_D10G2573,Gh_D09G2220
GO:0045426	quinone cofactor biosynthetic process	biological_process	0.00080245	0.13561	Gh_D09G2220,Gh_A05G3342,Gh_D13G2294,Gh_A09G2007,Gh_D10G2573,Gh_D06G0941,Gh_A01G0502,Gh_A02G0390,Gh_D12G2047,Gh_D05G3077,Gh_D06G0560,Gh_A12G2493
GO:1901661	quinone metabolic process	biological_process	0.00080245	0.13561	Gh_D09G2220,Gh_A09G2007,Gh_D13G2294,Gh_A05G3342,Gh_D10G2573,Gh_D06G0941,Gh_A01G0502,Gh_A02G0390,Gh_D12G2047,Gh_D05G3077,Gh_D06G0560,Gh_A12G2493
GO:1901663	quinone biosynthetic process	biological_process	0.00080245	0.13561	Gh_A12G2493,Gh_D06G0560,Gh_D05G3077,Gh_D12G2047,Gh_A02G0390,Gh_D06G0941,Gh_A01G0502,Gh_D13G2294,Gh_A09G2007,Gh_A05G3342,Gh_D10G2573,Gh_D09G2220
GO:0007018	microtubule-based movement	biological_process	0.0011675	0.18549	Gh_A13G2211,Gh_D10G0166,Gh_D11G1797,Gh_D12G0797,Gh_A06G1832,Gh_D06G0205,Gh_A05G1427,Gh_D07G1247,Gh_D11G1960,Gh_A01G0037,Gh_D04G1172,Gh_A03G1811,Gh_A12G0785,Gh_A05G0850,Gh_D13G2516,Gh_A13G1672,Gh_D12G0920,Gh_D07G0668,Gh_D04G1147,Gh_A02G0395,Gh_A01G1637,Gh_A10G2194,Gh_A07G1150,Gh_D11G0046,Gh_D06G0020,Gh_D11G1766,Gh_D10G1702,Gh_A05G1772,Gh_A13G1142,Gh_A11G2403,Gh_D13G1425,Gh_D03G0955,Gh_D01G0497,Gh_…
GO:0016843	amine-lyase activity	molecular_function	0.0012341	0.18549	Gh_A02G1692,Gh_D12G1574,Gh_D02G0311,Gh_A07G0508,Gh_D01G1901,Gh_D11G3375,Gh_A09G1850,Gh_D07G1124,Gh_A09G2313,Gh_D09G2009,Gh_Sca019476G01,Gh_A11G2656,Gh_D07G0577,Gh_Sca122485G01,Gh_D09G1970,Gh_D09G1966
GO:0016844	strictosidine synthase activity	molecular_function	0.0012341	0.18549	Gh_Sca122485G01,Gh_D07G0577,Gh_Sca019476G01,Gh_A11G2656,Gh_D09G1970,Gh_D09G1966,Gh_D11G3375,Gh_A09G1850,Gh_D07G1124,Gh_A09G2313,Gh_D09G2009,Gh_D01G1901,Gh_A02G1692,Gh_A07G0508,Gh_D02G0311,Gh_D12G1574
GO:0003777	microtubule motor activity	molecular_function	0.0012732	0.18549	Gh_D12G2534,Gh_A11G2957,Gh_A03G0657,Gh_D13G2036,Gh_D10G1562,Gh_D05G0780,Gh_A05G0631,Gh_A04G0704,Gh_D05G1966,Gh_D06G0235,Gh_D05G3887,Gh_D03G0955,Gh_D13G1425,Gh_D01G0497,Gh_D05G3161,Gh_D11G0046,Gh_D06G0020,Gh_A05G1772,Gh_D10G1702,Gh_D11G1766,Gh_A13G1142,Gh_A11G2403,Gh_A01G1637,Gh_A07G1150,Gh_A10G2194,Gh_A12G0785,Gh_A05G0850,Gh_A13G1672,Gh_D13G2516,Gh_D07G0668,Gh_A02G0395,Gh_D04G1147,Gh_D06G0205,Gh_…
GO:0071804	cellular potassium ion transport	biological_process	0.001421	0.18805	Gh_A09G0249,Gh_A12G0074,Gh_D05G2644,Gh_A05G2379,Gh_D12G0141,Gh_D05G3150,Gh_A01G1172,Gh_A12G0124,Gh_D01G1318,Gh_A10G0441,Gh_A04G1164,Gh_D12G2571,Gh_A11G0578,Gh_A11G2285,Gh_D12G0710,Gh_D05G3081,Gh_D12G0090,Gh_D04G0700
GO:0071805	potassium ion transmembrane transport	biological_process	0.001421	0.18805	Gh_A10G0441,Gh_D01G1318,Gh_D05G3150,Gh_A12G0124,Gh_A01G1172,Gh_A04G1164,Gh_D12G2571,Gh_D05G2644,Gh_A05G2379,Gh_A09G0249,Gh_A12G0074,Gh_D12G0141,Gh_D12G0090,Gh_D04G0700,Gh_A11G2285,Gh_D12G0710,Gh_D05G3081,Gh_A11G0578
GO:0015298	solute:cation antiporter activity	molecular_function	0.0014688	0.18805	Gh_D12G0993,Gh_D07G0087,Gh_A12G0061,Gh_A08G2186,Gh_A05G3615,Gh_Sca005580G01,Gh_A08G2556,Gh_A13G0819,Gh_A10G2141,Gh_A01G0668,Gh_D12G1057,Gh_A08G0029,Gh_D12G2513,Gh_A09G2046,Gh_D08G1445,Gh_A08G0030,Gh_D01G2147,Gh_D08G0332,Gh_A03G1882,Gh_A02G1014,Gh_A08G0031,Gh_A06G1967,Gh_A12G2385,Gh_A08G1163,Gh_A02G1019,Gh_A13G0779,Gh_D06G1949,Gh_A05G1625,Gh_A08G0032,Gh_D01G1318
GO:0015299	solute:hydrogen antiporter activity	molecular_function	0.0014688	0.18805	Gh_A08G0030,Gh_D08G1445,Gh_A09G2046,Gh_A02G1014,Gh_A03G1882,Gh_D08G0332,Gh_D01G2147,Gh_A08G1163,Gh_A02G1019,Gh_A12G2385,Gh_A06G1967,Gh_A08G0031,Gh_A08G0032,Gh_D01G1318,Gh_D06G1949,Gh_A05G1625,Gh_A13G0779,Gh_D12G0993,Gh_D07G0087,Gh_A08G2186,Gh_A05G3615,Gh_A12G0061,Gh_A13G0819,Gh_A10G2141,Gh_A08G2556,Gh_Sca005580G01,Gh_D12G2513,Gh_A08G0029,Gh_A01G0668,Gh_D12G1057
GO:0016705	oxidoreductase activity, acting on paired donors, with incorporation or reduction of molecular oxygen	molecular_function	0.0015772	0.19599	Gh_D04G1447,Gh_A12G1342,Gh_A12G1291,Gh_D01G0495,Gh_D09G2245,Gh_A01G0396,Gh_D12G1591,Gh_A10G1724,Gh_D13G0613,Gh_A02G1184,Gh_A01G1660,Gh_A06G0111,Gh_A09G2447,Gh_D13G2458,Gh_A10G1285,Gh_D12G1694,Gh_A05G2312,Gh_A13G1217,Gh_D10G2556,Gh_A08G2396,Gh_A05G1709,Gh_D04G2024,Gh_D10G2001,Gh_A03G1004,Gh_A02G1479,Gh_D09G2181,Gh_A08G1479,Gh_A12G0883,Gh_D01G1008,Gh_D13G1620,Gh_A01G1775,Gh_A05G1711,Gh_D11G2164,Gh_…
GO:0004064	arylesterase activity	molecular_function	0.0016439	0.19844	Gh_A07G0508,Gh_D12G1574,Gh_D09G2009,Gh_D08G1061,Gh_D11G3375,Gh_A09G1850,Gh_D09G1970,Gh_D09G1966,Gh_A11G2656,Gh_Sca019476G01
GO:0003997	acyl-CoA oxidase activity	molecular_function	0.0018902	0.22184	Gh_D11G1218,Gh_A01G0141,Gh_D09G1867,Gh_D01G0186,Gh_Sca191685G01,Gh_D11G2205,Gh_D08G2058,Gh_A12G1964,Gh_A11G1832,Gh_D12G1410,Gh_A10G2047
GO:0042180	cellular ketone metabolic process	biological_process	0.001979	0.22598	Gh_D09G2220,Gh_D13G2294,Gh_A05G3342,Gh_A09G2007,Gh_D10G2573,Gh_D06G0941,Gh_A01G0502,Gh_A02G0390,Gh_D12G2047,Gh_D05G3077,Gh_D06G0560,Gh_A12G2493
GO:0072350	tricarboxylic acid metabolic process	biological_process	0.002117	0.22934	Gh_D03G0532,Gh_D12G2047,Gh_D05G3932,Gh_A08G1821,Gh_D13G1675,Gh_A01G0502,Gh_D05G3931,Gh_D13G2294,Gh_A05G3994
GO:0072351	tricarboxylic acid biosynthetic process	biological_process	0.002117	0.22934	Gh_D12G2047,Gh_D03G0532,Gh_A05G3994,Gh_D13G2294,Gh_D05G3931,Gh_A08G1821,Gh_D05G3932,Gh_D13G1675,Gh_A01G0502
GO:0051015	actin filament binding	molecular_function	0.0022465	0.23729	Gh_D01G1307,Gh_D02G0110,Gh_A07G1969,Gh_A01G0388,Gh_A01G1171,Gh_D01G2338,Gh_A04G0833,Gh_D10G0983,Gh_A01G0389,Gh_D01G2337
GO:0048037	cofactor binding	molecular_function	0.002645	0.26283	Gh_A09G0740,Gh_D10G1368,Gh_D11G2098,Gh_A12G0784,Gh_D08G1701,Gh_A08G1707,Gh_D02G0155,Gh_D07G1435,Gh_D04G0521,Gh_A05G2976,Gh_D12G0195,Gh_D13G1774,Gh_D02G1963,Gh_A09G1555,Gh_A07G2014,Gh_D11G0472,Gh_A03G0062,Gh_A01G1122,Gh_D04G1124,Gh_A12G2368,Gh_A09G1040,Gh_A05G1981,Gh_A11G2354,Gh_A03G0536,Gh_A04G1094,Gh_D09G1458,Gh_D10G0650,Gh_D05G2999,Gh_A09G1327,Gh_D13G2366,Gh_A05G0966,Gh_D03G0398,Gh_D11G0972,Gh_…
GO:0009341	beta-galactosidase complex	cellular_component	0.002693	0.26283	Gh_A06G1548,Gh_D05G2374,Gh_A05G3814,Gh_A02G1613,Gh_A06G1840,Gh_A06G0388,Gh_D07G0111,Gh_A08G2113,Gh_D05G1835,Gh_A06G0638,Gh_A05G3682,Gh_D06G0726,Gh_A05G3308,Gh_A05G1118,Gh_A13G1620,Gh_D13G2362,Gh_A05G1646,Gh_A11G1656,Gh_A07G0102,Gh_D11G1816
GO:0043086	negative regulation of catalytic activity	biological_process	0.0027371	0.26283	Gh_A09G0896,Gh_A05G0776,Gh_A06G0166,Gh_D10G2586,Gh_D09G0438,Gh_D12G2304,Gh_A10G0304,Gh_D05G1060,Gh_A06G1085,Gh_A06G1462,Gh_A03G0044,Gh_A08G1601,Gh_D08G0301,Gh_D06G0164,Gh_D10G0493,Gh_A10G2024,Gh_D08G1912,Gh_D11G2004,Gh_A08G0161,Gh_D03G1832,Gh_D07G0532,Gh_A05G1581,Gh_Sca004818G01,Gh_D12G1031,Gh_D13G2196,Gh_A05G3884,Gh_Sca005023G04,Gh_A08G2564,Gh_A10G0470,Gh_D05G1955,Gh_A10G1571,Gh_Sca004818G06
GO:0044092	negative regulation of molecular function	biological_process	0.0027371	0.26283	Gh_A05G3884,Gh_A08G2564,Gh_Sca005023G04,Gh_D05G1955,Gh_A10G0470,Gh_Sca004818G06,Gh_A10G1571,Gh_A05G1581,Gh_Sca004818G01,Gh_D12G1031,Gh_D13G2196,Gh_A06G1462,Gh_A03G0044,Gh_D08G0301,Gh_D06G0164,Gh_A08G1601,Gh_A10G2024,Gh_D10G0493,Gh_A08G0161,Gh_D11G2004,Gh_D08G1912,Gh_D07G0532,Gh_D03G1832,Gh_A09G0896,Gh_A05G0776,Gh_A06G0166,Gh_D12G2304,Gh_D09G0438,Gh_D05G1060,Gh_A10G0304,Gh_D10G2586,Gh_A06G1085
GO:0055085	transmembrane transport	biological_process	0.0029903	0.28076	Gh_A04G0431,Gh_Sca010255G01,Gh_A01G0708,Gh_A07G1989,Gh_D07G0108,Gh_A11G0607,Gh_D06G1254,Gh_A11G0557,Gh_D06G1038,Gh_Sca014992G02,Gh_A08G1582,Gh_Sca134753G01,Gh_A07G1601,Gh_A12G2457,Gh_A13G1745,Gh_A08G0031,Gh_D03G1106,Gh_A04G1164,Gh_A04G1063,Gh_D09G0106,Gh_D09G0654,Gh_A13G0779,Gh_D05G3150,Gh_D13G2111,Gh_A09G0191,Gh_A10G1895,Gh_D02G0194,Gh_A05G0928,Gh_D05G0432,Gh_D02G1841,Gh_D13G1880,Gh_A08G1710,Gh_…
GO:0004650	polygalacturonase activity	molecular_function	0.0032308	0.29674	Gh_A07G1298,Gh_D01G0293,Gh_D09G0613,Gh_A09G0609,Gh_A09G0615,Gh_A09G2079,Gh_D04G1783,Gh_D07G1681,Gh_A10G1489,Gh_D10G1974,Gh_D09G2341,Gh_D12G2437,Gh_D09G1601,Gh_Sca041127G01,Gh_A08G0501,Gh_D10G1732,Gh_A10G1480,Gh_D09G0140,Gh_D02G1231,Gh_D10G1724,Gh_D09G0608,Gh_D09G2283,Gh_A09G2413,Gh_D13G0039,Gh_A07G0767,Gh_A12G0106,Gh_A09G0610,Gh_A08G0999,Gh_A04G1172,Gh_D08G2131,Gh_Sca005904G01,Gh_A09G0210
GO:0006743	ubiquinone metabolic process	biological_process	0.0034834	0.29803	Gh_D09G2220,Gh_D10G2573,Gh_A05G3342,Gh_A09G2007,Gh_D06G0941,Gh_A02G0390,Gh_D05G3077,Gh_D06G0560,Gh_A12G2493
GO:0006744	ubiquinone biosynthetic process	biological_process	0.0034834	0.29803	Gh_A02G0390,Gh_D05G3077,Gh_D06G0560,Gh_A12G2493,Gh_D09G2220,Gh_A09G2007,Gh_A05G3342,Gh_D10G2573,Gh_D06G0941
GO:0044242	cellular lipid catabolic process	biological_process	0.0035705	0.29803	Gh_A11G2763,Gh_A12G1964,Gh_D08G2058,Gh_A11G1832,Gh_D12G1410,Gh_A10G2047,Gh_D11G1218,Gh_A01G0141,Gh_D01G0186,Gh_D09G1867,Gh_Sca191685G01,Gh_D11G2205
GO:0004859	phospholipase inhibitor activity	molecular_function	0.0035976	0.29803	Gh_A09G0430,Gh_A03G0805,Gh_D09G0444,Gh_D02G1227
GO:0055102	lipase inhibitor activity	molecular_function	0.0035976	0.29803	Gh_D02G1227,Gh_D09G0444,Gh_A09G0430,Gh_A03G0805
GO:0006635	fatty acid beta-oxidation	biological_process	0.0044187	0.34572	Gh_A10G2047,Gh_D12G1410,Gh_A11G1832,Gh_D08G2058,Gh_A12G1964,Gh_D11G2205,Gh_Sca191685G01,Gh_D09G1867,Gh_D01G0186,Gh_A01G0141,Gh_D11G1218
GO:0019395	fatty acid oxidation	biological_process	0.0044187	0.34572	Gh_A10G2047,Gh_D12G1410,Gh_A11G1832,Gh_D08G2058,Gh_A12G1964,Gh_D11G2205,Gh_Sca191685G01,Gh_D09G1867,Gh_D01G0186,Gh_A01G0141,Gh_D11G1218
GO:0034440	lipid oxidation	biological_process	0.0044187	0.34572	Gh_A11G1832,Gh_D08G2058,Gh_A12G1964,Gh_A10G2047,Gh_D12G1410,Gh_D11G1218,Gh_D01G0186,Gh_D09G1867,Gh_A01G0141,Gh_D11G2205,Gh_Sca191685G01
GO:0044767	single-organism developmental process	biological_process	0.0049821	0.38272	Gh_A01G1923,Gh_D08G0244,Gh_D11G0181,Gh_D06G1814,Gh_D07G0694,Gh_D08G2243,Gh_A09G2326,Gh_A10G1717,Gh_A11G0174,Gh_D09G2082,Gh_Sca133838G01,Gh_D02G0496,Gh_A05G3372,Gh_A09G2251,Gh_D07G0903,Gh_A10G2196,Gh_D04G1990,Gh_D07G0997,Gh_D09G2084,Gh_A13G0287,Gh_D10G1173,Gh_A10G0046,Gh_A13G0076,Gh_D11G0875,Gh_A03G0864,Gh_D02G0088,Gh_A06G1477,Gh_A13G1384,Gh_A07G1788,Gh_A06G1975,Gh_D10G2290,Gh_A05G0823,Gh_A09G1469…
GO:0006928	cellular component movement	biological_process	0.0053222	0.40154	Gh_D05G0780,Gh_D10G1562,Gh_A04G0704,Gh_A12G2710,Gh_A05G0631,Gh_D05G3887,Gh_D05G1966,Gh_A11G0619,Gh_D05G1601,Gh_D05G2531,Gh_A13G1200,Gh_A04G1220,Gh_A05G0933,Gh_A05G1772,Gh_D13G1425,Gh_A10G0044,Gh_D01G0497,Gh_D05G3161,Gh_D02G2372,Gh_A05G0850,Gh_D12G0920,Gh_D07G0668,Gh_A01G1637,Gh_D10G0047,Gh_A13G2211,Gh_D04G1114,Gh_D05G3240,Gh_D10G0166,Gh_A07G1021,Gh_D04G1990,Gh_A03G1811,Gh_A06G2080,Gh_A12G0608,Gh_…
GO:0033897	ribonuclease T2 activity	molecular_function	0.0054271	0.40227	Gh_D13G0781,Gh_D02G2429,Gh_D06G1088,Gh_A12G1513,Gh_A06G1542,Gh_D12G1636,Gh_D12G1637,Gh_A12G1512,Gh_A10G1278
GO:0009062	fatty acid catabolic process	biological_process	0.0056253	0.40977	Gh_A12G1964,Gh_D08G2058,Gh_A11G1832,Gh_A10G2047,Gh_D12G1410,Gh_D11G1218,Gh_D01G0186,Gh_D09G1867,Gh_A01G0141,Gh_D11G2205,Gh_Sca191685G01
GO:0020037	heme binding	molecular_function	0.0059715	0.42762	Gh_D03G1382,Gh_D03G0235,Gh_D11G0463,Gh_D12G2504,Gh_Sca005458G01,Gh_D13G0230,Gh_D12G1148,Gh_A10G0044,Gh_A05G0296,Gh_A01G1746,Gh_A11G1705,Gh_A05G0507,Gh_D10G2445,Gh_D01G1359,Gh_D02G1346,Gh_D05G3234,Gh_A05G1704,Gh_A13G0217,Gh_D12G0227,Gh_D01G1310,Gh_D10G1643,Gh_D08G0443,Gh_D10G0605,Gh_A04G1209,Gh_A12G0496,Gh_A12G1471,Gh_A07G0908,Gh_D11G3299,Gh_D09G2441,Gh_D05G1897,Gh_D01G1632,Gh_D08G0891,Gh_A13G0967…
GO:0016614	oxidoreductase activity, acting on CH-OH group of donors	molecular_function	0.0067971	0.46481	Gh_D06G1919,Gh_A12G0097,Gh_A08G1269,Gh_D05G0474,Gh_A11G3007,Gh_A05G0334,Gh_D03G0324,Gh_A01G0817,Gh_A11G0788,Gh_D01G0134,Gh_A09G2227,Gh_A10G0060,Gh_A09G1611,Gh_D02G1214,Gh_D10G2032,Gh_A08G1940,Gh_D03G0973,Gh_A10G2276,Gh_D11G0386,Gh_A11G0330,Gh_D12G2290,Gh_D07G2372,Gh_D12G0949,Gh_D01G0410,Gh_D09G2048,Gh_A13G0239,Gh_D06G1840,Gh_D01G0977,Gh_D08G2275,Gh_A13G1660,Gh_D05G1757,Gh_A05G0995,Gh_A13G0180,Gh_…
GO:0019362	pyridine nucleotide metabolic process	biological_process	0.0068208	0.46481	Gh_D03G0973,Gh_A08G1940,Gh_A03G1964,Gh_D12G2290,Gh_A11G1873,Gh_D07G2235,Gh_A05G3766,Gh_A06G0584,Gh_D08G1015,Gh_D06G0616,Gh_D06G0486,Gh_A12G1791,Gh_D11G2606,Gh_D03G0324,Gh_A03G0798,Gh_D07G0562,Gh_D12G2785,Gh_D05G0705,Gh_A07G0493,Gh_A05G0198,Gh_A01G0525,Gh_D12G0814,Gh_D12G1612,Gh_A12G2695,Gh_D01G0538,Gh_A11G0409,Gh_D11G2098,Gh_D05G1688,Gh_A07G2294,Gh_D05G1757,Gh_D01G0355,Gh_D11G0472,Gh_A12G0799,Gh_…
GO:0046496	nicotinamide nucleotide metabolic process	biological_process	0.0068208	0.46481	Gh_D07G0562,Gh_A03G0798,Gh_D12G2785,Gh_D05G0705,Gh_A07G0493,Gh_A05G0198,Gh_A03G1964,Gh_A08G1940,Gh_D03G0973,Gh_D07G2235,Gh_A05G3766,Gh_A06G0584,Gh_D12G2290,Gh_A11G1873,Gh_D11G2606,Gh_D03G0324,Gh_D06G0616,Gh_D08G1015,Gh_D06G0486,Gh_A12G1791,Gh_D01G0355,Gh_A12G0799,Gh_D11G0472,Gh_D05G1757,Gh_A03G2111,Gh_A07G2014,Gh_A05G0690,Gh_A12G1486,Gh_D12G1612,Gh_A01G0525,Gh_D12G0814,Gh_A12G2695,Gh_D01G0538,Gh_…
GO:0008092	cytoskeletal protein binding	molecular_function	0.0070634	0.47369	Gh_D06G0020,Gh_D11G0046,Gh_A06G0042,Gh_D06G0676,Gh_A11G2403,Gh_A13G1142,Gh_D10G1702,Gh_D11G1766,Gh_A10G0228,Gh_D05G2970,Gh_D10G2448,Gh_D03G0955,Gh_D05G0266,Gh_A07G1839,Gh_D04G0127,Gh_D13G1808,Gh_D01G2338,Gh_A03G1613,Gh_D06G0235,Gh_D01G2337,Gh_D12G1033,Gh_A06G0987,Gh_D12G2534,Gh_D11G1038,Gh_A03G0657,Gh_A11G2957,Gh_D13G2036,Gh_A10G0774,Gh_A05G0310,Gh_D05G0939,Gh_A03G1102,Gh_D02G0496,Gh_D13G0139,Gh_…
GO:0072524	pyridine-containing compound metabolic process	biological_process	0.0075156	0.49156	Gh_D05G0705,Gh_A07G0493,Gh_A05G0198,Gh_D07G0562,Gh_A03G0798,Gh_D12G2785,Gh_D11G2606,Gh_D03G0324,Gh_A12G1791,Gh_D08G1015,Gh_D06G0616,Gh_D06G0486,Gh_A03G1964,Gh_D03G0973,Gh_A08G1940,Gh_A05G3766,Gh_D07G2235,Gh_A06G0584,Gh_D12G2290,Gh_A11G1873,Gh_A03G2111,Gh_A07G2014,Gh_A05G0690,Gh_A12G1486,Gh_D01G0355,Gh_D11G0472,Gh_A12G0799,Gh_D05G1757,Gh_D01G0538,Gh_D11G2098,Gh_D05G1688,Gh_A07G2294,Gh_A11G0409,Gh_…
GO:0006739	NADP metabolic process	biological_process	0.0077776	0.49156	Gh_D08G1015,Gh_D06G0486,Gh_D06G0616,Gh_A12G1791,Gh_D03G0324,Gh_D11G2606,Gh_A11G1873,Gh_D12G2290,Gh_A06G0584,Gh_A05G3766,Gh_D07G2235,Gh_D03G0973,Gh_A08G1940,Gh_A03G1964,Gh_A05G0198,Gh_D05G0705,Gh_D12G2785,Gh_A03G0798,Gh_A11G0409,Gh_A07G2294,Gh_D11G2098,Gh_D05G1688,Gh_D01G0538,Gh_A12G2695,Gh_D12G0814,Gh_A01G0525,Gh_D12G1612,Gh_A12G1486,Gh_A05G0690,Gh_A03G2111,Gh_A07G2014,Gh_D05G1757,Gh_A12G0799,Gh_…
GO:0004565	beta-galactosidase activity	molecular_function	0.0078668	0.49156	Gh_A07G0102,Gh_D11G1816,Gh_A11G1656,Gh_A05G1646,Gh_D13G2362,Gh_A13G1620,Gh_A05G3308,Gh_A05G1118,Gh_A05G3682,Gh_D06G0726,Gh_A06G0638,Gh_A08G2113,Gh_D07G0111,Gh_D05G1835,Gh_A06G1840,Gh_A06G0388,Gh_A02G1613,Gh_A05G3814,Gh_D05G2374,Gh_A06G1548
GO:0015925	galactosidase activity	molecular_function	0.0078668	0.49156	Gh_D05G1835,Gh_A08G2113,Gh_D07G0111,Gh_A06G0388,Gh_A06G1840,Gh_A02G1613,Gh_A05G3814,Gh_D05G2374,Gh_A06G1548,Gh_D11G1816,Gh_A07G0102,Gh_A11G1656,Gh_A05G1646,Gh_D13G2362,Gh_A13G1620,Gh_A05G1118,Gh_A05G3308,Gh_D06G0726,Gh_A05G3682,Gh_A06G0638
GO:0050662	coenzyme binding	molecular_function	0.0079262	0.49156	Gh_A02G1336,Gh_D01G0977,Gh_D01G0410,Gh_A13G0239,Gh_D06G1840,Gh_A05G0995,Gh_A13G0180,Gh_D08G2275,Gh_A04G1470,Gh_A13G1660,Gh_D05G1757,Gh_D06G1339,Gh_D07G2372,Gh_D09G1867,Gh_D04G2033,Gh_A04G0956,Gh_A09G0138,Gh_A11G2774,Gh_D10G0885,Gh_A12G1429,Gh_A01G2017,Gh_D05G2998,Gh_A13G0113,Gh_D06G0027,Gh_D12G0394,Gh_A07G0111,Gh_A02G0842,Gh_D07G0656,Gh_A11G0078,Gh_D13G1868,Gh_D05G2281,Gh_A12G0097,Gh_D05G0474,Gh_…
GO:0019028	viral capsid	cellular_component	0.0080305	0.49156	Gh_D03G1612,Gh_D13G0017,Gh_D12G2241,Gh_A03G0096,Gh_D05G3255,Gh_A13G1672,Gh_D02G1202,Gh_D05G3075,Gh_D05G0805,Gh_A06G0801,Gh_D09G0672,Gh_D03G1605,Gh_D03G1555,Gh_D09G1333,Gh_A01G2122,Gh_D08G2699,Gh_A11G2287,Gh_D11G3063,Gh_A11G2706,Gh_D07G2022,Gh_D08G1757,Gh_D05G1012,Gh_D03G0411,Gh_D08G2513,Gh_D06G0415,Gh_D05G0503,Gh_D11G1275,Gh_D06G2187,Gh_A03G0864,Gh_A13G0027,Gh_D08G0789,Gh_D13G1545,Gh_A05G2188,Gh_…
GO:0016840	carbon-nitrogen lyase activity	molecular_function	0.008719	0.49156	Gh_D09G2454,Gh_A06G0406,Gh_D01G1901,Gh_A07G0508,Gh_D12G1574,Gh_D02G0311,Gh_A02G1692,Gh_Sca122485G01,Gh_D07G0577,Gh_Sca019476G01,Gh_A11G2656,Gh_D09G1401,Gh_D09G1966,Gh_D09G1970,Gh_A09G2313,Gh_D07G1124,Gh_A09G1850,Gh_D11G3375,Gh_A09G2119,Gh_A06G0667,Gh_D09G2009
GO:0016984	ribulose-bisphosphate carboxylase activity	molecular_function	0.0087572	0.49156	Gh_A13G0837,Gh_D06G1096,Gh_A01G2111,Gh_D07G1807,Gh_Sca011694G01,Gh_A05G1287
GO:0005777	peroxisome	cellular_component	0.0089468	0.49156	Gh_D01G0186,Gh_D05G1837,Gh_D11G1218,Gh_A12G2327,Gh_D08G1036,Gh_A10G2047,Gh_Sca015228G01,Gh_A12G1964,Gh_A11G1832,Gh_D02G0507,Gh_D09G1867,Gh_D09G0248,Gh_A01G0141,Gh_D11G2205,Gh_Sca191685G01,Gh_A03G0086,Gh_A11G0067,Gh_D12G1410,Gh_D08G2058
GO:0042579	microbody	cellular_component	0.0089468	0.49156	Gh_A11G0067,Gh_A03G0086,Gh_A01G0141,Gh_D09G0248,Gh_D09G1867,Gh_Sca191685G01,Gh_D11G2205,Gh_D08G2058,Gh_D12G1410,Gh_D11G1218,Gh_D05G1837,Gh_D08G1036,Gh_A12G2327,Gh_D01G0186,Gh_D02G0507,Gh_A11G1832,Gh_A12G1964,Gh_Sca015228G01,Gh_A10G2047
GO:0017080	sodium channel regulator activity	molecular_function	0.009124	0.49156	Gh_A13G1561,Gh_D09G2165,Gh_D11G1675,Gh_A05G1127,Gh_D10G0515,Gh_D12G1777,Gh_A11G1514,Gh_D01G1835,Gh_A05G1430,Gh_A03G1102,Gh_D10G1540,Gh_D13G1898
GO:0019871	sodium channel inhibitor activity	molecular_function	0.009124	0.49156	Gh_A03G1102,Gh_D10G1540,Gh_D13G1898,Gh_D01G1835,Gh_A05G1430,Gh_D11G1675,Gh_D10G0515,Gh_A05G1127,Gh_D12G1777,Gh_A11G1514,Gh_A13G1561,Gh_D09G2165
GO:0000902	cell morphogenesis	biological_process	0.009326	0.49156	Gh_D01G2180,Gh_D09G2084,Gh_A10G1940,Gh_A11G0174,Gh_D11G0184,Gh_Sca133838G01,Gh_D09G2082,Gh_D06G0167,Gh_D05G0943,Gh_A10G1717,Gh_A09G2326,Gh_D06G1814,Gh_D11G0181,Gh_D08G0244,Gh_A13G0076,Gh_A01G1923,Gh_A03G0353,Gh_A09G1469,Gh_D07G0694,Gh_A05G0823,Gh_A06G1477,Gh_D02G0088,Gh_A07G1788
GO:0032989	cellular component morphogenesis	biological_process	0.009326	0.49156	Gh_D05G0943,Gh_A10G1717,Gh_A09G2326,Gh_D08G0244,Gh_D11G0181,Gh_A13G0076,Gh_D06G1814,Gh_A01G1923,Gh_D07G0694,Gh_A03G0353,Gh_A09G1469,Gh_A06G1477,Gh_D02G0088,Gh_A07G1788,Gh_A05G0823,Gh_D01G2180,Gh_A10G1940,Gh_D09G2084,Gh_A11G0174,Gh_D11G0184,Gh_D09G2082,Gh_Sca133838G01,Gh_D06G0167
GO:0030410	nicotianamine synthase activity	molecular_function	0.009413	0.49156	Gh_A05G3994,Gh_D03G0532,Gh_D05G3931,Gh_D13G1675,Gh_D05G3932,Gh_A08G1821
GO:0030417	nicotianamine metabolic process	biological_process	0.009413	0.49156	Gh_A05G3994,Gh_D03G0532,Gh_D05G3931,Gh_D13G1675,Gh_D05G3932,Gh_A08G1821
GO:0030418	nicotianamine biosynthetic process	biological_process	0.009413	0.49156	Gh_D03G0532,Gh_D05G3931,Gh_D13G1675,Gh_A08G1821,Gh_D05G3932,Gh_A05G3994
GO:0015297	antiporter activity	molecular_function	0.009424	0.49156	Gh_D08G1598,Gh_Sca005580G01,Gh_A08G2556,Gh_A07G0079,Gh_A10G2141,Gh_A13G0819,Gh_A01G0668,Gh_A08G0029,Gh_A10G0129,Gh_Sca011468G01,Gh_A03G1320,Gh_A12G0061,Gh_A05G3615,Gh_D12G1083,Gh_A08G2186,Gh_A12G2385,Gh_A02G1019,Gh_A05G1625,Gh_D01G0461,Gh_A08G0030,Gh_D08G0332,Gh_D08G2062,Gh_A01G0453,Gh_D13G1038,Gh_D11G0037,Gh_A12G0971,Gh_A02G1014,Gh_A03G1882,Gh_D12G1057,Gh_A05G3193,Gh_D12G2513,Gh_D07G0087,Gh_D12G…
GO:0016616	oxidoreductase activity, acting on the CH-OH group of donors, NAD or NADP as acceptor	molecular_function	0.010142	0.52258	Gh_D06G0885,Gh_D03G1057,Gh_A03G2111,Gh_D05G3328,Gh_D07G1069,Gh_A12G1486,Gh_A13G1714,Gh_D12G0110,Gh_A12G2340,Gh_A02G0485,Gh_A03G0095,Gh_D05G3061,Gh_A12G0799,Gh_D01G0960,Gh_A08G1993,Gh_D10G0812,Gh_D11G3412,Gh_A10G0061,Gh_A11G0409,Gh_D12G0474,Gh_A12G0592,Gh_Sca005493G01,Gh_D13G1528,Gh_A08G1891,Gh_A02G1219,Gh_A02G1139,Gh_A12G2695,Gh_A08G1012,Gh_D02G0217,Gh_D10G1082,Gh_D08G0086,Gh_D11G1388,Gh_A01G0404…
GO:0003941	L-serine ammonia-lyase activity	molecular_function	0.010658	0.54253	Gh_A06G0406,Gh_D09G2454,Gh_A09G2119
GO:0007600	sensory perception	biological_process	0.011018	0.55417	Gh_D07G1081,Gh_A01G0389,Gh_A10G1646,Gh_D11G2481,Gh_D10G0073,Gh_A07G1004,Gh_D10G0749,Gh_A01G0130,Gh_A09G2251,Gh_A01G0388,Gh_A12G1273,Gh_A05G3994,Gh_D11G0972,Gh_D13G1210,Gh_D06G1680
GO:0004616	phosphogluconate dehydrogenase (decarboxylating) activity	molecular_function	0.011454	0.56932	Gh_A07G2014,Gh_A03G2111,Gh_A05G0690,Gh_A12G1486,Gh_A03G0798,Gh_A12G0799,Gh_D11G0472,Gh_D12G2785,Gh_D05G1757,Gh_D03G0324,Gh_D06G0486,Gh_D08G1015,Gh_D06G0616,Gh_D11G2098,Gh_A11G0409,Gh_D12G1612,Gh_D12G0814,Gh_D03G0973,Gh_A08G1940,Gh_A12G2695,Gh_A06G0584,Gh_D07G2235,Gh_A05G3766,Gh_A11G1873,Gh_D12G2290
GO:0046906	tetrapyrrole binding	molecular_function	0.012012	0.58709	Gh_D05G0869,Gh_D12G2504,Gh_D11G0463,Gh_D03G0235,Gh_D03G1382,Gh_D13G0230,Gh_Sca005458G01,Gh_A11G1705,Gh_A01G1746,Gh_A05G0507,Gh_D10G2445,Gh_A05G0296,Gh_A10G0044,Gh_D12G1148,Gh_D02G1346,Gh_D01G1359,Gh_D10G1643,Gh_D08G0443,Gh_D13G1038,Gh_D01G1310,Gh_D12G0227,Gh_D05G3234,Gh_A05G1704,Gh_A13G0217,Gh_A04G1209,Gh_A12G0496,Gh_D10G0605,Gh_D01G1632,Gh_D08G0891,Gh_D11G3299,Gh_D09G2441,Gh_D05G1897,Gh_A07G0908…
GO:0006073	cellular glucan metabolic process	biological_process	0.012228	0.58709	Gh_D04G1060,Gh_A08G1305,Gh_A13G0076,Gh_D11G3271,Gh_A07G0322,Gh_D04G0317,Gh_D11G1040,Gh_D13G0639,Gh_D05G1937,Gh_D07G2083,Gh_D13G0871,Gh_D01G1277,Gh_A02G0348,Gh_A08G1812,Gh_A01G2121,Gh_D13G1693,Gh_D05G3359,Gh_D12G1289,Gh_D08G0272,Gh_A09G1365,Gh_D05G0084,Gh_A05G3287,Gh_D13G1743,Gh_A12G1663,Gh_D06G0682,Gh_D08G1389,Gh_A11G1471,Gh_A03G0552,Gh_A05G1371,Gh_A08G1736,Gh_A10G1032,Gh_D10G1493,Gh_A10G1388,Gh_…
GO:0044042	glucan metabolic process	biological_process	0.012228	0.58709	Gh_D10G1493,Gh_A10G1388,Gh_A10G1032,Gh_A08G1736,Gh_A05G1371,Gh_A07G0609,Gh_D10G2583,Gh_A11G0308,Gh_A03G0552,Gh_A09G1085,Gh_A08G0195,Gh_A13G1339,Gh_A04G1422,Gh_A05G3993,Gh_D12G1820,Gh_D05G2313,Gh_A05G3694,Gh_D12G1653,Gh_D08G2355,Gh_D09G2165,Gh_A09G1811,Gh_D10G0149,Gh_D11G2416,Gh_D09G1367,Gh_D08G2086,Gh_D03G0977,Gh_A11G2106,Gh_A11G0556,Gh_A09G0892,Gh_D03G1327,Gh_D02G1830,Gh_D07G2083,Gh_D05G1937,Gh_…
GO:0016247	channel regulator activity	molecular_function	0.013041	0.61467	Gh_D01G1835,Gh_D13G1898,Gh_D10G1540,Gh_A05G2200,Gh_A02G0096,Gh_A12G0840,Gh_D09G2165,Gh_D08G0309,Gh_A11G1514,Gh_A13G1649,Gh_A05G1430,Gh_D01G0723,Gh_A05G3939,Gh_D04G2039,Gh_D10G0620,Gh_A03G1102,Gh_A11G2352,Gh_A13G1561,Gh_D05G0366,Gh_D02G0117,Gh_D12G1777,Gh_D07G0035,Gh_D06G0409,Gh_D11G1675,Gh_A05G1127,Gh_D10G0515
GO:0050660	flavin adenine dinucleotide binding	molecular_function	0.013278	0.61467	Gh_A11G0078,Gh_A09G0740,Gh_A07G0111,Gh_A08G1707,Gh_D06G0027,Gh_A13G0113,Gh_D10G0885,Gh_A09G0138,Gh_A04G0956,Gh_D09G1867,Gh_D06G1339,Gh_D07G2372,Gh_A01G1122,Gh_A04G1470,Gh_A03G0062,Gh_A13G1660,Gh_A13G0180,Gh_D06G1840,Gh_A13G0239,Gh_A12G2368,Gh_D01G2263,Gh_A13G2171,Gh_A06G1090,Gh_A04G1094,Gh_D04G1499,Gh_A05G0290,Gh_A05G0966,Gh_A01G1603,Gh_A10G0060,Gh_D02G1214,Gh_A09G1611,Gh_A04G0913,Gh_D10G0186,Gh_…
GO:0004144	diacylglycerol O-acyltransferase activity	molecular_function	0.013871	0.61467	Gh_A13G1458,Gh_D04G1386,Gh_D13G1737,Gh_D07G1374,Gh_A04G0884,Gh_D04G1388,Gh_D05G3475,Gh_A05G0342,Gh_A04G0886
GO:0016411	acylglycerol O-acyltransferase activity	molecular_function	0.013871	0.61467	Gh_A13G1458,Gh_D04G1386,Gh_D13G1737,Gh_D07G1374,Gh_A04G0884,Gh_D04G1388,Gh_D05G3475,Gh_A05G0342,Gh_A04G0886
GO:0001071	nucleic acid binding transcription factor activity	molecular_function	0.013908	0.61467	Gh_A09G1077,Gh_D02G2186,Gh_D12G1679,Gh_D08G2402,Gh_D13G0877,Gh_D06G0030,Gh_D01G0174,Gh_D13G0489,Gh_A13G0027,Gh_A12G1951,Gh_D12G1827,Gh_D12G0450,Gh_A12G0726,Gh_A08G0206,Gh_D01G1587,Gh_A11G0997,Gh_A06G1761,Gh_A05G3864,Gh_D05G1758,Gh_A05G3510,Gh_A02G0220,Gh_A05G3267,Gh_D08G1424,Gh_D11G0153,Gh_D10G0108,Gh_A03G1355,Gh_D12G0675,Gh_A05G1472,Gh_D11G2299,Gh_A12G0771,Gh_D02G1846,Gh_A01G1768,Gh_D09G0703,Gh_…
GO:0003700	sequence-specific DNA binding transcription factor activity	molecular_function	0.013908	0.61467	Gh_A09G2227,Gh_D02G2124,Gh_A03G0524,Gh_D08G2116,Gh_D02G2405,Gh_A08G0350,Gh_D02G0429,Gh_D06G1821,Gh_D04G1005,Gh_A12G2206,Gh_D12G1259,Gh_A05G2682,Gh_D12G0888,Gh_D07G2497,Gh_A11G0462,Gh_A08G2422,Gh_D05G3506,Gh_A05G0100,Gh_D06G2135,Gh_A10G0036,Gh_A11G0078,Gh_D07G1800,Gh_D10G0117,Gh_D06G1196,Gh_A03G0054,Gh_A11G1920,Gh_A06G0174,Gh_A07G0441,Gh_A08G0993,Gh_D03G0292,Gh_A05G1580,Gh_D13G0820,Gh_A08G2388,Gh_…
GO:0016634	oxidoreductase activity, acting on the CH-CH group of donors, oxygen as acceptor	molecular_function	0.014277	0.61467	Gh_D11G2205,Gh_Sca191685G01,Gh_D01G0186,Gh_D09G1867,Gh_A01G0141,Gh_D11G1218,Gh_A10G2047,Gh_D12G1410,Gh_A11G1832,Gh_D08G2058,Gh_A12G1964
GO:0003333	amino acid transmembrane transport	biological_process	0.014635	0.61467	Gh_D02G2362,Gh_D11G0275,Gh_A11G0332,Gh_A08G1475,Gh_D04G0679,Gh_D01G1283,Gh_D08G1770,Gh_A08G2483,Gh_A04G1467,Gh_D11G0388,Gh_A05G0004,Gh_A06G1403,Gh_D07G2298,Gh_D02G2363,Gh_A13G0662,Gh_A10G0598,Gh_D07G2297,Gh_D07G0108,Gh_D13G0233,Gh_A05G2973,Gh_D01G1837,Gh_D10G1426,Gh_A12G0379,Gh_D13G1348,Gh_A04G0853,Gh_D08G1733
GO:0016706	oxidoreductase activity, acting on paired donors, with incorporation or reduction of molecular oxygen, 2-oxoglutarate as one donor, and incorporation of one atom each of oxygen into both donors	molecular_function	0.014887	0.61467	Gh_D01G0282,Gh_D09G2245,Gh_A02G1184,Gh_A10G0821,Gh_A13G1217,Gh_D12G1694,Gh_D07G0638,Gh_D12G1239,Gh_A08G2382,Gh_A13G1308,Gh_D10G0939,Gh_A03G1004,Gh_A01G0055,Gh_A09G1543,Gh_A12G0883,Gh_D09G2181,Gh_A13G2338,Gh_D13G0516,Gh_D09G0864,Gh_A13G1315,Gh_A02G0368,Gh_D13G1620,Gh_A09G1983,Gh_A05G3743,Gh_D01G2224,Gh_A13G1789,Gh_D02G1701,Gh_A05G1902,Gh_D13G2153,Gh_D02G1418,Gh_A09G0562,Gh_D11G2453,Gh_A10G1988,Gh_…
GO:0005905	coated pit	cellular_component	0.01513	0.61467	Gh_D02G1840,Gh_A05G2886,Gh_D13G0157,Gh_D13G2518,Gh_A05G2873,Gh_A13G0135,Gh_A10G2159,Gh_D06G2179
GO:0012510	trans-Golgi network transport vesicle membrane	cellular_component	0.01513	0.61467	Gh_A13G0135,Gh_A05G2873,Gh_A05G2886,Gh_D02G1840,Gh_D13G0157,Gh_D13G2518,Gh_A10G2159,Gh_D06G2179
GO:0030125	clathrin vesicle coat	cellular_component	0.01513	0.61467	Gh_A10G2159,Gh_D06G2179,Gh_D02G1840,Gh_A05G2886,Gh_D13G2518,Gh_D13G0157,Gh_A05G2873,Gh_A13G0135
GO:0030130	clathrin coat of trans-Golgi network vesicle	cellular_component	0.01513	0.61467	Gh_D06G2179,Gh_A10G2159,Gh_A13G0135,Gh_A05G2873,Gh_D13G0157,Gh_D13G2518,Gh_A05G2886,Gh_D02G1840
GO:0030132	clathrin coat of coated pit	cellular_component	0.01513	0.61467	Gh_A10G2159,Gh_D06G2179,Gh_A05G2886,Gh_D02G1840,Gh_D13G2518,Gh_D13G0157,Gh_A13G0135,Gh_A05G2873
GO:0030140	trans-Golgi network transport vesicle	cellular_component	0.01513	0.61467	Gh_A10G2159,Gh_D06G2179,Gh_A13G0135,Gh_A05G2873,Gh_A05G2886,Gh_D02G1840,Gh_D13G2518,Gh_D13G0157
GO:0030665	clathrin-coated vesicle membrane	cellular_component	0.01513	0.61467	Gh_D02G1840,Gh_A05G2886,Gh_D13G2518,Gh_D13G0157,Gh_A05G2873,Gh_A13G0135,Gh_A10G2159,Gh_D06G2179
GO:0048856	anatomical structure development	biological_process	0.01541	0.62006	Gh_A10G1940,Gh_D01G2180,Gh_Sca005252G02,Gh_D06G0167,Gh_D13G0246,Gh_A06G0683,Gh_Sca004883G04,Gh_A11G2009,Gh_A01G1926,Gh_D11G0184,Gh_D01G1836,Gh_A05G2890,Gh_D01G1837,Gh_D08G2751,Gh_A11G0619,Gh_A06G1969,Gh_A09G1195,Gh_A05G0933,Gh_D05G0943,Gh_A04G1220,Gh_A06G1975,Gh_D10G2290,Gh_A05G0823,Gh_D02G0088,Gh_A06G1477,Gh_A13G1384,Gh_A07G1788,Gh_A03G0864,Gh_A09G1469,Gh_A03G0353,Gh_D07G0035,Gh_D11G0875,Gh_A13G…
GO:0007606	sensory perception of chemical stimulus	biological_process	0.015783	0.62909	Gh_D10G0749,Gh_A01G0130,Gh_A01G0389,Gh_D07G1081,Gh_A07G1004,Gh_D10G0073,Gh_D11G2481,Gh_D06G1680,Gh_D13G1210,Gh_A12G1273,Gh_A01G0388,Gh_A09G2251,Gh_A05G3994
GO:0072329	monocarboxylic acid catabolic process	biological_process	0.016018	0.6325	Gh_D11G1218,Gh_Sca191685G01,Gh_D11G2205,Gh_A01G0141,Gh_D01G0186,Gh_D09G1867,Gh_D08G2058,Gh_A11G1832,Gh_A12G1964,Gh_D12G1410,Gh_A10G2047
GO:0004655	porphobilinogen synthase activity	molecular_function	0.01642	0.64237	Gh_D12G0090,Gh_A05G3720,Gh_A12G0074,Gh_A07G1316
GO:0019073	viral DNA genome packaging	biological_process	0.016789	0.65078	Gh_D11G3171,Gh_D02G2169,Gh_A04G0219,Gh_A09G1504,Gh_A08G1186
GO:0016620	oxidoreductase activity, acting on the aldehyde or oxo group of donors, NAD or NADP as acceptor	molecular_function	0.017228	0.65765	Gh_A05G0334,Gh_D12G2710,Gh_A05G3003,Gh_A12G0592,Gh_D02G1661,Gh_D09G0904,Gh_D13G1528,Gh_A05G2976,Gh_D11G0386,Gh_D04G0765,Gh_A07G2148,Gh_A11G0330,Gh_A12G1429,Gh_A05G3766,Gh_D07G1069,Gh_D07G1160,Gh_D05G3328,Gh_D08G0086,Gh_A04G0136,Gh_D04G0803,Gh_D05G3590,Gh_A09G1555,Gh_A01G0404,Gh_A07G0991,Gh_A09G1040,Gh_D01G0410,Gh_D12G1410,Gh_D01G0977,Gh_A07G1066,Gh_Sca004801G03
GO:0030258	lipid modification	biological_process	0.017471	0.65765	Gh_A06G1822,Gh_D05G1391,Gh_A05G0241,Gh_A11G1832,Gh_A05G3537,Gh_D01G0186,Gh_D06G2155,Gh_A08G1982,Gh_D01G0427,Gh_A06G0975,Gh_D11G1218,Gh_D06G2154,Gh_A06G1093,Gh_D08G0517,Gh_D12G1410,Gh_D06G1093,Gh_D02G0226,Gh_D08G2058,Gh_A01G0141,Gh_D05G1584,Gh_D11G2205,Gh_Sca191685G01,Gh_D06G2157,Gh_D11G0555,Gh_D11G1981,Gh_A10G2047,Gh_D03G1311,Gh_A12G1964,Gh_D05G0124,Gh_D02G2052,Gh_D03G1111,Gh_A06G0476,Gh_A05G2791…
GO:0016758	transferase activity, transferring hexosyl groups	molecular_function	0.017541	0.65765	Gh_A05G3694,Gh_A10G1032,Gh_A05G1371,Gh_D03G1607,Gh_D03G0271,Gh_D10G1173,Gh_D08G2086,Gh_A05G2821,Gh_D06G0171,Gh_A13G1348,Gh_A06G0975,Gh_D09G2165,Gh_D10G2338,Gh_D01G0471,Gh_D11G1009,Gh_A09G1811,Gh_A13G0173,Gh_D10G0149,Gh_D13G0922,Gh_A08G0383,Gh_D11G2416,Gh_D04G1906,Gh_A12G2647,Gh_A07G0316,Gh_A11G0866,Gh_D05G1937,Gh_D01G1277,Gh_D08G2635,Gh_A11G0477,Gh_D02G2052,Gh_D05G0124,Gh_D09G2012,Gh_D10G2340,Gh_…
GO:0016746	transferase activity, transferring acyl groups	molecular_function	0.017589	0.65765	Gh_D05G0546,Gh_A01G1180,Gh_A09G1733,Gh_D05G1114,Gh_A01G1047,Gh_D05G0239,Gh_A11G2987,Gh_A06G0443,Gh_D10G2189,Gh_D04G0334,Gh_A11G2022,Gh_D01G0999,Gh_A08G0161,Gh_A13G1690,Gh_A11G0661,Gh_D13G1690,Gh_D12G0864,Gh_D05G3240,Gh_D04G1386,Gh_A04G1195,Gh_D04G1388,Gh_D03G0083,Gh_D12G1099,Gh_A02G1507,Gh_A10G2328,Gh_A13G1665,Gh_A09G1528,Gh_D01G1922,Gh_A06G0670,Gh_D04G1675,Gh_D05G1109,Gh_D02G0209,Gh_A13G2040,Gh_…
GO:0051213	dioxygenase activity	molecular_function	0.017839	0.66113	Gh_D06G1959,Gh_A09G0562,Gh_D02G1418,Gh_D13G2153,Gh_A05G1902,Gh_A10G1988,Gh_D11G2453,Gh_A09G1979,Gh_D01G1689,Gh_D01G2224,Gh_A08G1863,Gh_A05G3743,Gh_A09G1983,Gh_D02G1701,Gh_A13G1789,Gh_A07G0328,Gh_D09G2184,Gh_A06G1202,Gh_A13G1794,Gh_A02G1490,Gh_A01G2049,Gh_D01G1221,Gh_A02G0740,Gh_D08G1810,Gh_A05G2810,Gh_A09G2226,Gh_D04G0469,Gh_A02G1184,Gh_A05G1921,Gh_D12G1694,Gh_A13G1217,Gh_A10G0821,Gh_D06G2175,Gh_…
GO:0003968	RNA-directed RNA polymerase activity	molecular_function	0.018177	0.66779	Gh_D11G1797,Gh_D04G0765,Gh_A01G0389,Gh_A08G0480,Gh_D01G2304,Gh_D13G2462,Gh_D01G1779,Gh_D09G1935,Gh_A12G1997,Gh_D09G2367,Gh_D11G1755,Gh_A11G0693,Gh_D03G1460,Gh_A05G2976,Gh_D06G1160,Gh_A09G0867,Gh_A05G0437,Gh_D05G0559,Gh_A01G1969,Gh_A02G1479,Gh_D08G0563,Gh_D03G0585,Gh_D01G2337,Gh_D01G2338,Gh_A01G1065,Gh_A06G0656,Gh_D09G0334,Gh_A07G1601,Gh_A13G0513,Gh_A13G0123,Gh_D01G2203,Gh_A01G0388,Gh_A03G2156,Gh_…
GO:0000275	mitochondrial proton-transporting ATP synthase complex, catalytic core F(1)	cellular_component	0.018796	0.68222	Gh_A05G3590,Gh_A09G1611,Gh_Sca004717G07,Gh_D04G1349,Gh_D09G1706,Gh_D11G2903,Gh_D10G1497
GO:0022904	respiratory electron transport chain	biological_process	0.018892	0.68222	Gh_D11G1457,Gh_D07G1998,Gh_A07G1150,Gh_D01G0181,Gh_D08G0203,Gh_A12G2291,Gh_A13G1614,Gh_A11G1310,Gh_A11G0104,Gh_D09G1575,Gh_A05G1666,Gh_D03G1503,Gh_D03G1757,Gh_D13G1974,Gh_D01G2064,Gh_D07G1247,Gh_A10G0538,Gh_A01G0135,Gh_D11G0658,Gh_A10G0129,Gh_A01G1144,Gh_D10G0554,Gh_D01G0180,Gh_A01G0136,Gh_A07G1795,Gh_D04G1591,Gh_D06G0288,Gh_A06G1358,Gh_A08G1972,Gh_D11G1148
GO:0007205	protein kinase C-activating G-protein coupled receptor signaling pathway	biological_process	0.019515	0.69873	Gh_D12G0104,Gh_D05G0705,Gh_D01G0538,Gh_A12G1791,Gh_A12G1248,Gh_D05G1688,Gh_D12G1792,Gh_A12G1648,Gh_D08G1017,Gh_A01G0525,Gh_A12G0091,Gh_D01G0355
GO:0080019	fatty-acyl-CoA reductase (alcohol-forming) activity	molecular_function	0.019684	0.69888	Gh_D07G1069,Gh_D02G1661,Gh_D09G0904,Gh_D08G0086,Gh_D13G1528,Gh_A07G0991
GO:0005164	tumor necrosis factor receptor binding	molecular_function	0.021491	0.74049	Gh_A09G1270,Gh_D05G2308,Gh_D09G1272
GO:0032813	tumor necrosis factor receptor superfamily binding	molecular_function	0.021491	0.74049	Gh_D09G1272,Gh_D05G2308,Gh_A09G1270
GO:0004066	asparagine synthase (glutamine-hydrolyzing) activity	molecular_function	0.02151	0.74049	Gh_D09G0861,Gh_D07G1030,Gh_A07G0951,Gh_A13G1945,Gh_A05G0724,Gh_A08G1637,Gh_D13G2340,Gh_A09G0840
GO:0030174	regulation of DNA-dependent DNA replication initiation	biological_process	0.021733	0.74049	Gh_A12G0711,Gh_D10G0126,Gh_D01G0047
GO:0032297	negative regulation of DNA-dependent DNA replication initiation	biological_process	0.021733	0.74049	Gh_D01G0047,Gh_A12G0711,Gh_D10G0126
GO:0005507	copper ion binding	molecular_function	0.021978	0.74286	Gh_D05G2354,Gh_A03G0417,Gh_Sca027396G01,Gh_D05G2356,Gh_D05G2312,Gh_D08G2159,Gh_A02G1272,Gh_A08G1562,Gh_D01G1673,Gh_A07G0267,Gh_A11G1717,Gh_A08G1399,Gh_A05G2113,Gh_A13G1837,Gh_A01G1434,Gh_A05G2100,Gh_A11G1716,Gh_D03G1367,Gh_D01G0870,Gh_D11G3305,Gh_D11G3322,Gh_D06G0284,Gh_A03G2084,Gh_D05G1733,Gh_A05G0042,Gh_A12G0840,Gh_D05G2289,Gh_A01G1408,Gh_A09G2253,Gh_A08G1751,Gh_A11G1754,Gh_A06G1415,Gh_A05G2510…
GO:0004143	diacylglycerol kinase activity	molecular_function	0.022656	0.75081	Gh_D01G0538,Gh_A12G1791,Gh_A12G1248,Gh_D05G0705,Gh_D12G0104,Gh_A12G1769,Gh_D05G1688,Gh_D08G1017,Gh_A01G0525,Gh_A12G0091,Gh_D12G1792,Gh_A12G1648,Gh_D01G0355
GO:0008200	ion channel inhibitor activity	molecular_function	0.022746	0.75081	Gh_D12G1777,Gh_D07G0035,Gh_D11G1675,Gh_A05G1127,Gh_D10G0515,Gh_D02G0117,Gh_A13G1561,Gh_D10G0620,Gh_A03G1102,Gh_A11G2352,Gh_A13G1649,Gh_A05G1430,Gh_D01G0723,Gh_D04G2039,Gh_A11G1514,Gh_A02G0096,Gh_D09G2165,Gh_A12G0840,Gh_D08G0309,Gh_D10G1540,Gh_D13G1898,Gh_A05G2200,Gh_D01G1835
GO:0016248	channel inhibitor activity	molecular_function	0.022746	0.75081	Gh_D02G0117,Gh_A13G1561,Gh_D10G0515,Gh_A05G1127,Gh_D11G1675,Gh_D07G0035,Gh_D12G1777,Gh_D04G2039,Gh_D01G0723,Gh_A05G1430,Gh_A13G1649,Gh_A11G2352,Gh_D10G0620,Gh_A03G1102,Gh_D09G2165,Gh_A12G0840,Gh_D08G0309,Gh_A02G0096,Gh_A11G1514,Gh_D01G1835,Gh_A05G2200,Gh_D10G1540,Gh_D13G1898
GO:0051537	2 iron, 2 sulfur cluster binding	molecular_function	0.023127	0.75746	Gh_D12G1385,Gh_A13G0162,Gh_D06G1959,Gh_D03G1460,Gh_A01G0148,Gh_A12G2312,Gh_D08G0230,Gh_A02G0949,Gh_D05G2401,Gh_D07G1032,Gh_D07G2279,Gh_A07G2084,Gh_A08G1479,Gh_A07G1474,Gh_A04G1094,Gh_A10G2255,Gh_D08G2761,Gh_A08G1105,Gh_D05G2235,Gh_D04G1562
GO:0015171	amino acid transmembrane transporter activity	molecular_function	0.023412	0.76089	Gh_D11G0275,Gh_A08G1475,Gh_D02G2362,Gh_A05G0004,Gh_D01G1283,Gh_D08G1770,Gh_A08G2483,Gh_A04G1467,Gh_D11G2342,Gh_A10G0598,Gh_D07G0108,Gh_D13G0233,Gh_D02G2363,Gh_A04G0853,Gh_D08G1733,Gh_A12G0379,Gh_D10G1426
GO:0030136	clathrin-coated vesicle	cellular_component	0.024444	0.78837	Gh_A05G2873,Gh_A13G0135,Gh_D13G0157,Gh_D13G2518,Gh_D02G1840,Gh_A05G2886,Gh_D06G2179,Gh_A10G2159
GO:0001671	ATPase activator activity	molecular_function	0.025021	0.80087	Gh_D08G0208,Gh_D04G0854,Gh_D10G1460,Gh_D05G3064
GO:0005506	iron ion binding	molecular_function	0.025708	0.81667	Gh_D03G1507,Gh_A11G0905,Gh_A05G0987,Gh_D11G3054,Gh_A12G2062,Gh_A09G0340,Gh_D05G0951,Gh_D06G1613,Gh_D05G1892,Gh_D02G1253,Gh_A02G1117,Gh_A13G1123,Gh_A02G0844,Gh_A09G1733,Gh_A01G1047,Gh_D13G0888,Gh_A12G1014,Gh_D04G0334,Gh_D03G1504,Gh_D05G3235,Gh_A13G0154,Gh_D05G1896,Gh_D02G2083,Gh_D12G0394,Gh_A09G1621,Gh_A05G2464,Gh_D12G2768,Gh_A05G1792,Gh_D04G0987,Gh_A12G2016,Gh_A13G0215,Gh_D06G1191,Gh_A02G1507,Gh_…
GO:0006865	amino acid transport	biological_process	0.028408	0.87581	Gh_D07G2298,Gh_D02G2363,Gh_D07G0108,Gh_D13G0233,Gh_D11G2342,Gh_A10G0598,Gh_A13G0662,Gh_D07G2297,Gh_A12G0379,Gh_D10G1426,Gh_D13G1348,Gh_A05G2973,Gh_D01G1837,Gh_A04G0853,Gh_D08G1733,Gh_A04G0878,Gh_D02G2362,Gh_A11G0332,Gh_A08G1475,Gh_D11G0275,Gh_A08G2483,Gh_D11G0388,Gh_A04G1467,Gh_D01G1283,Gh_D04G0679,Gh_D08G1770,Gh_A06G1403,Gh_A05G0004
GO:0004664	prephenate dehydratase activity	molecular_function	0.028797	0.87581	Gh_D09G0908,Gh_A02G1709,Gh_A09G0983,Gh_D09G1004,Gh_A09G0884,Gh_D09G1787
GO:0009094	L-phenylalanine biosynthetic process	biological_process	0.028797	0.87581	Gh_A02G1709,Gh_D09G1004,Gh_A09G0983,Gh_D09G0908,Gh_A09G0884,Gh_D09G1787
GO:1902223	erythrose 4-phosphate/phosphoenolpyruvate family amino acid biosynthetic process	biological_process	0.028797	0.87581	Gh_D09G1004,Gh_A09G0983,Gh_A02G1709,Gh_D09G0908,Gh_D09G1787,Gh_A09G0884
GO:0006098	pentose-phosphate shunt	biological_process	0.028874	0.87581	Gh_A12G1486,Gh_A03G2111,Gh_A07G2014,Gh_A05G0690,Gh_A12G0799,Gh_D11G0472,Gh_D12G2785,Gh_D05G1757,Gh_A03G0798,Gh_D11G2098,Gh_A11G0409,Gh_D11G2606,Gh_D03G0324,Gh_D06G0616,Gh_D08G1015,Gh_D06G0486,Gh_D07G2235,Gh_A05G3766,Gh_A12G2695,Gh_A06G0584,Gh_D12G2290,Gh_A11G1873,Gh_D12G1612,Gh_D03G0973,Gh_A08G1940,Gh_D12G0814
GO:0006740	NADPH regeneration	biological_process	0.028874	0.87581	Gh_D11G2606,Gh_D03G0324,Gh_D06G0486,Gh_D08G1015,Gh_D06G0616,Gh_D11G2098,Gh_A11G0409,Gh_D12G1612,Gh_D03G0973,Gh_A08G1940,Gh_D12G0814,Gh_D07G2235,Gh_A05G3766,Gh_A06G0584,Gh_A12G2695,Gh_D12G2290,Gh_A11G1873,Gh_A03G2111,Gh_A07G2014,Gh_A05G0690,Gh_A12G1486,Gh_A03G0798,Gh_D11G0472,Gh_A12G0799,Gh_D12G2785,Gh_D05G1757
GO:0008839	4-hydroxy-tetrahydrodipicolinate reductase	molecular_function	0.029506	0.87581	Gh_D05G3328,Gh_D08G1205,Gh_A01G0404,Gh_D01G0410,Gh_A08G2405,Gh_A03G0095,Gh_D07G1762,Gh_A05G2976,Gh_D11G0386,Gh_D04G0765,Gh_A11G0330,Gh_D09G1458,Gh_A05G3766
GO:0044431	Golgi apparatus part	cellular_component	0.029704	0.87581	Gh_D09G1056,Gh_A11G0067,Gh_D05G2230,Gh_D12G1259,Gh_A10G2194,Gh_A05G2886,Gh_D08G0249,Gh_A03G1747,Gh_D11G0543,Gh_A10G2159,Gh_A05G3810,Gh_D09G0891,Gh_D05G3198,Gh_A11G3092,Gh_D13G2518,Gh_D13G0075,Gh_D09G1745,Gh_A11G1382,Gh_D02G0606,Gh_D04G1254,Gh_D08G1750,Gh_D05G0650,Gh_D10G0166,Gh_A10G1726,Gh_A04G1220,Gh_A11G2536,Gh_D05G2308,Gh_A06G1921,Gh_A06G1107,Gh_D05G1601,Gh_A02G0542,Gh_D06G0866,Gh_D13G1545,Gh_…
GO:0017108	5'-flap endonuclease activity	molecular_function	0.02985	0.87581	Gh_D01G2273,Gh_D01G2275,Gh_D01G1335,Gh_D13G1161,Gh_A01G1200
GO:0033557	Slx1-Slx4 complex	cellular_component	0.02985	0.87581	Gh_D13G1161,Gh_A01G1200,Gh_D01G2273,Gh_D01G2275,Gh_D01G1335
GO:0048256	flap endonuclease activity	molecular_function	0.02985	0.87581	Gh_D01G1335,Gh_D01G2275,Gh_D01G2273,Gh_D13G1161,Gh_A01G1200
GO:0007017	microtubule-based process	biological_process	0.030236	0.88101	Gh_A01G1637,Gh_D11G3058,Gh_A05G0850,Gh_D07G0668,Gh_D12G0920,Gh_A13G2300,Gh_D05G2530,Gh_A03G1811,Gh_D09G0444,Gh_D10G0166,Gh_A13G2211,Gh_A09G2459,Gh_D05G1601,Gh_A04G1220,Gh_A13G1200,Gh_A05G0631,Gh_A04G0704,Gh_D11G3397,Gh_D05G0780,Gh_A07G1788,Gh_D10G1562,Gh_D05G1966,Gh_D05G3887,Gh_A13G0076,Gh_A05G0105,Gh_D11G1194,Gh_D13G1425,Gh_D05G3161,Gh_D01G0497,Gh_A03G2116,Gh_D07G0418,Gh_Sca006422G01,Gh_D05G0167…
GO:0003678	DNA helicase activity	molecular_function	0.032971	0.94242	Gh_A05G0125,Gh_A11G0942,Gh_D11G1850,Gh_A11G2216,Gh_A10G2174,Gh_A06G0753,Gh_D13G2426,Gh_D10G0536,Gh_D12G0265,Gh_A01G0163,Gh_D06G0716,Gh_A06G1203,Gh_D13G0012,Gh_A07G0024,Gh_A11G1672,Gh_A01G0546,Gh_D10G0748,Gh_D08G1003,Gh_Sca008528G01,Gh_D11G2672,Gh_D05G0314,Gh_A06G1633,Gh_A11G1673,Gh_D06G1665,Gh_D10G0628,Gh_D07G1728,Gh_A07G1978,Gh_A12G0402,Gh_D12G2414,Gh_A02G0151,Gh_D01G0210,Gh_D05G1181,Gh_A05G3169…
GO:0009452	7-methylguanosine RNA capping	biological_process	0.033013	0.94242	Gh_A05G2854,Gh_A01G1969,Gh_A02G0438,Gh_D12G2555,Gh_D01G2263,Gh_A03G1391,Gh_D11G1797,Gh_D01G2202,Gh_A03G0803,Gh_D06G0150,Gh_D02G1225,Gh_D05G1744,Gh_A12G2430,Gh_A05G1453,Gh_D11G3319,Gh_A05G1566,Gh_D01G2095
GO:0036260	RNA capping	biological_process	0.033013	0.94242	Gh_D12G2555,Gh_A02G0438,Gh_D01G2263,Gh_A05G2854,Gh_A01G1969,Gh_D11G1797,Gh_A03G1391,Gh_D02G1225,Gh_D06G0150,Gh_D01G2202,Gh_A03G0803,Gh_A05G1566,Gh_D11G3319,Gh_D01G2095,Gh_A05G1453,Gh_A12G2430,Gh_D05G1744
GO:0006813	potassium ion transport	biological_process	0.033288	0.9439	Gh_A09G0309,Gh_D05G3081,Gh_D10G1368,Gh_D11G2098,Gh_A06G1270,Gh_A12G0592,Gh_D04G2024,Gh_A13G1926,Gh_D12G1057,Gh_D12G0090,Gh_D08G1445,Gh_D13G2036,Gh_D12G0141,Gh_A12G0074,Gh_A05G2379,Gh_D01G0977,Gh_D05G2401,Gh_D12G2571,Gh_A09G1040,Gh_A08G1163,Gh_A04G1164,Gh_Sca106915G01,Gh_A01G1172,Gh_A12G0124,Gh_A05G0995,Gh_D05G3150,Gh_A08G1993,Gh_A10G0441,Gh_D01G1318,Gh_D05G1757,Gh_A11G0578,Gh_D12G0710,Gh_D01G1853…
GO:0009405	pathogenesis	biological_process	0.033792	0.9518	Gh_D02G1389,Gh_D05G3255,Gh_A09G1992,Gh_A05G1127,Gh_D11G3517,Gh_A09G0430,Gh_D11G2781,Gh_D02G2305,Gh_A05G0198,Gh_D02G0113,Gh_A03G0803,Gh_D05G3404,Gh_D09G2165,Gh_A05G3358,Gh_A12G0840,Gh_A08G1836,Gh_D10G0331,Gh_D07G2389,Gh_A05G1427,Gh_A10G1104,Gh_A08G1751,Gh_D05G3749,Gh_A08G1466,Gh_D05G0061,Gh_A13G2308,Gh_D12G2400,Gh_D07G0035,Gh_A07G1316,Gh_D11G0875,Gh_D02G0117,Gh_D07G0097,Gh_D06G2377,Gh_D02G2332,Gh_…
GO:0015079	potassium ion transmembrane transporter activity	molecular_function	0.03448	0.96286	Gh_D04G1014,Gh_A05G2379,Gh_D05G2644,Gh_A09G0249,Gh_A12G0074,Gh_D13G2036,Gh_D12G0141,Gh_A13G1672,Gh_D01G1318,Gh_A10G0441,Gh_D05G3150,Gh_A12G0124,Gh_Sca106915G01,Gh_A01G1172,Gh_A04G1164,Gh_D12G2571,Gh_D05G2401,Gh_D05G3600,Gh_A06G1270,Gh_D02G0110,Gh_A11G2285,Gh_D12G0710,Gh_D05G3081,Gh_A11G0578,Gh_A09G0309,Gh_D11G2999,Gh_D12G0090,Gh_D04G0700
GO:0015980	energy derivation by oxidation of organic compounds	biological_process	0.03464	0.96286	Gh_A03G1621,Gh_D11G1040,Gh_A11G1310,Gh_D11G1457,Gh_D07G0658,Gh_A09G0010,Gh_A08G1812,Gh_D01G0181,Gh_D08G0203,Gh_A11G0770,Gh_A01G2121,Gh_D07G1779,Gh_D05G3359,Gh_A01G0136,Gh_D01G0180,Gh_A12G0791,Gh_A07G1795,Gh_D06G0288,Gh_A08G1972,Gh_D11G1148,Gh_D01G2064,Gh_A09G0458,Gh_D08G1389,Gh_A10G0296,Gh_D06G0682,Gh_A10G0538,Gh_A05G0296,Gh_D11G0658,Gh_A01G1144,Gh_D10G0298,Gh_A12G2291,Gh_D02G2036,Gh_A13G1614,Gh_…
GO:0003995	acyl-CoA dehydrogenase activity	molecular_function	0.035819	0.98026	Gh_A09G2434,Gh_A05G3716,Gh_A11G1832,Gh_A12G1964,Gh_D05G2699,Gh_D12G1410,Gh_A13G2171,Gh_D09G1867,Gh_D01G0186,Gh_A01G0141,Gh_D11G2205
GO:0015288	porin activity	molecular_function	0.035962	0.98026	Gh_A04G0434,Gh_A05G2824,Gh_A02G1549
GO:0022829	wide pore channel activity	molecular_function	0.035962	0.98026	Gh_A05G2824,Gh_A04G0434,Gh_A02G1549
GO:0019012	virion	cellular_component	0.036679	0.99338	Gh_D02G1202,Gh_D05G3075,Gh_D05G0805,Gh_D09G1333,Gh_A01G0397,Gh_D01G0175,Gh_D03G1612,Gh_A03G0096,Gh_A13G1672,Gh_D05G3255,Gh_D05G1012,Gh_D07G0654,Gh_D05G3600,Gh_D11G1797,Gh_D11G3063,Gh_D07G2022,Gh_D08G1757,Gh_D04G0765,Gh_A12G1700,Gh_D13G2036,Gh_A05G0130,Gh_A09G0076,Gh_D12G2534,Gh_D02G2138,Gh_A07G0734,Gh_A07G1765,Gh_A13G0027,Gh_A03G0864,Gh_D08G0789,Gh_D13G1545,Gh_D01G1281,Gh_A03G1620,Gh_A09G0458,Gh_…
GO:0016892	endoribonuclease activity, producing 3'-phosphomonoesters	molecular_function	0.037475	1	Gh_D13G0781,Gh_D06G1088,Gh_A12G1513,Gh_D02G2429,Gh_D12G1636,Gh_A06G1542,Gh_A10G1278,Gh_D12G1637,Gh_A12G1512
GO:0004252	serine-type endopeptidase activity	molecular_function	0.037969	1	Gh_D12G1584,Gh_A12G0209,Gh_D10G0493,Gh_A10G2024,Gh_D08G0301,Gh_A12G2345,Gh_A08G1616,Gh_D07G0532,Gh_D08G1912,Gh_D03G1193,Gh_A08G0161,Gh_D09G2367,Gh_A05G0776,Gh_A12G0898,Gh_D05G1614,Gh_A11G0009,Gh_A09G0896,Gh_A06G1085,Gh_A03G2036,Gh_D12G2304,Gh_A10G0304,Gh_A06G0166,Gh_D11G1658,Gh_D10G1407,Gh_A09G0867,Gh_A01G0196,Gh_A05G3884,Gh_A10G1571,Gh_Sca004818G06,Gh_D09G0334,Gh_D12G2240,Gh_D09G1461,Gh_D12G1031…
GO:0003724	RNA helicase activity	molecular_function	0.038005	1	Gh_A05G2356,Gh_D05G3373,Gh_D10G0748,Gh_D05G3402,Gh_A11G1672,Gh_Sca010487G03,Gh_D11G1850,Gh_Sca010487G02,Gh_A11G0942,Gh_A05G0125,Gh_D10G0536,Gh_D13G2426,Gh_A04G0269,Gh_A10G1571,Gh_A03G2112,Gh_D12G0265,Gh_A06G1203,Gh_A11G2976,Gh_A03G1727,Gh_A13G0200,Gh_A06G0493,Gh_D05G3750,Gh_D12G0586,Gh_D11G1658,Gh_D04G0568,Gh_D07G1728,Gh_A11G1673,Gh_D12G2414,Gh_A12G0402,Gh_A07G1978,Gh_A02G0151,Gh_A04G0289,Gh_D10G…
GO:0033905	xylan endo-1,3-beta-xylosidase activity	molecular_function	0.038697	1	Gh_D06G2316,Gh_A09G0309,Gh_A06G0241
GO:0019033	viral tegument	cellular_component	0.038707	1	Gh_D05G3600,Gh_A11G0409,Gh_A12G1594,Gh_D11G0354,Gh_A06G1253,Gh_A10G1215,Gh_A04G1485,Gh_A10G1160,Gh_A10G1151,Gh_D11G0472,Gh_A08G0423,Gh_D08G0176,Gh_A01G0397
GO:0004619	phosphoglycerate mutase activity	molecular_function	0.041119	1	Gh_D04G1833,Gh_D02G0121,Gh_D10G1225,Gh_A10G1260
GO:0019083	viral transcription	biological_process	0.041653	1	Gh_A05G3320,Gh_D09G2441,Gh_A04G1205,Gh_A09G2440,Gh_D06G2113,Gh_D09G1529,Gh_Sca010823G01,Gh_A01G1937,Gh_A04G0268
GO:0009311	oligosaccharide metabolic process	biological_process	0.041972	1	Gh_D03G1019,Gh_D02G2372,Gh_D12G0029,Gh_A09G1034,Gh_A01G2121,Gh_D11G0438,Gh_A06G0313,Gh_A10G1648,Gh_A08G1399,Gh_D09G1055,Gh_A05G3590,Gh_D10G1386,Gh_A10G1119,Gh_D04G0899,Gh_A12G1807,Gh_D09G0762,Gh_D10G0812,Gh_A08G2266,Gh_A13G1673,Gh_D12G2555,Gh_D07G0744,Gh_D01G2263,Gh_D05G3263,Gh_A13G1785,Gh_A11G1382,Gh_A05G0307,Gh_A03G1983,Gh_D09G0760,Gh_A05G2608,Gh_A09G1647,Gh_A03G0508,Gh_A12G2277,Gh_A09G0758,Gh_…
GO:0031640	killing of cells of other organism	biological_process	0.042226	1	Gh_A04G1442,Gh_D09G2313,Gh_A08G2095,Gh_D03G1205,Gh_A04G0610,Gh_A12G2076,Gh_A11G2216
GO:0044364	disruption of cells of other organism	biological_process	0.042226	1	Gh_A08G2095,Gh_D09G2313,Gh_A04G1442,Gh_D03G1205,Gh_A12G2076,Gh_A04G0610,Gh_A11G2216
GO:0008193	tRNA guanylyltransferase activity	molecular_function	0.042456	1	Gh_D06G0020,Gh_A06G1832,Gh_A13G0636
GO:0006007	glucose catabolic process	biological_process	0.044732	1	Gh_D03G0324,Gh_D10G2059,Gh_D11G2606,Gh_D08G1015,Gh_D06G0486,Gh_D06G0616,Gh_D03G0556,Gh_A01G1799,Gh_D10G1225,Gh_D02G0121,Gh_A03G1964,Gh_D09G2442,Gh_A08G1940,Gh_D03G0973,Gh_A06G0584,Gh_D07G2235,Gh_A05G3766,Gh_A11G1873,Gh_D12G2290,Gh_D12G2835,Gh_D09G2140,Gh_A05G0198,Gh_A05G2772,Gh_A04G1459,Gh_D13G1361,Gh_D04G0626,Gh_A03G0798,Gh_D12G2785,Gh_Sca004822G05,Gh_A07G2294,Gh_D05G1688,Gh_D11G2098,Gh_A08G0741…
GO:0019320	hexose catabolic process	biological_process	0.044732	1	Gh_D09G2140,Gh_A05G0198,Gh_A05G2772,Gh_D12G2835,Gh_D12G2785,Gh_D13G1361,Gh_A04G1459,Gh_D04G0626,Gh_A03G0798,Gh_D10G1225,Gh_D02G0121,Gh_D11G2606,Gh_D10G2059,Gh_D03G0324,Gh_D03G0556,Gh_A01G1799,Gh_D06G0486,Gh_D08G1015,Gh_D06G0616,Gh_D07G2235,Gh_A05G3766,Gh_A06G0584,Gh_D12G2290,Gh_A11G1873,Gh_D09G2442,Gh_A03G1964,Gh_A08G1940,Gh_D03G0973,Gh_A12G1486,Gh_A03G2111,Gh_A01G1785,Gh_A10G0103,Gh_A07G2014,Gh_…
GO:0005984	disaccharide metabolic process	biological_process	0.045139	1	Gh_A13G1785,Gh_D05G3263,Gh_A09G1034,Gh_D07G0744,Gh_D03G1019,Gh_D11G0438,Gh_A06G0313,Gh_A03G0508,Gh_A08G1399,Gh_D09G1055,Gh_A09G0758,Gh_A12G2277,Gh_A09G1647,Gh_D09G0760,Gh_A03G1983,Gh_A05G2608,Gh_A12G1807,Gh_D09G0762,Gh_A10G1119,Gh_D10G1386,Gh_D04G0899,Gh_A01G0313,Gh_A08G2266,Gh_A13G1673
GO:0015291	secondary active transmembrane transporter activity	molecular_function	0.045837	1	Gh_A05G2068,Gh_D06G2008,Gh_D12G1057,Gh_A08G2162,Gh_D01G2147,Gh_A09G2046,Gh_D08G1445,Gh_D06G1949,Gh_A13G0779,Gh_A08G0031,Gh_A03G0113,Gh_D06G1458,Gh_A07G2185,Gh_D05G3600,Gh_A10G0129,Gh_Sca011468G01,Gh_D13G0233,Gh_A08G0029,Gh_Sca005580G01,Gh_A13G0819,Gh_A01G0453,Gh_A12G0971,Gh_A03G1882,Gh_D10G2586,Gh_D05G2230,Gh_D05G3075,Gh_D01G0461,Gh_A12G2385,Gh_A02G1019,Gh_A06G2037,Gh_D03G1484,Gh_D02G1621,Gh_D07G…
GO:0009250	glucan biosynthetic process	biological_process	0.04654	1	Gh_D09G2165,Gh_D08G2355,Gh_A09G1811,Gh_D11G2416,Gh_D03G0977,Gh_A11G2106,Gh_D02G1830,Gh_D10G1493,Gh_A10G1032,Gh_A10G1388,Gh_A05G1371,Gh_D10G2583,Gh_A11G0308,Gh_A07G0609,Gh_A03G0552,Gh_A13G1339,Gh_A04G1422,Gh_D12G1820,Gh_D05G2313,Gh_A05G3694,Gh_D12G1653,Gh_D12G1289,Gh_D05G0084,Gh_A05G3287,Gh_D05G3359,Gh_D13G1693,Gh_A11G1471,Gh_A12G1663,Gh_D13G1743,Gh_D06G0682,Gh_D07G2083,Gh_D05G1937,Gh_A02G0348,Gh_…
GO:0006528	asparagine metabolic process	biological_process	0.047178	1	Gh_A13G1945,Gh_A07G0951,Gh_A09G0840,Gh_A05G0724,Gh_D13G2340,Gh_A08G1637,Gh_D07G1030,Gh_D09G0861
GO:0006529	asparagine biosynthetic process	biological_process	0.047178	1	Gh_D07G1030,Gh_D09G0861,Gh_A09G0840,Gh_D13G2340,Gh_A08G1637,Gh_A05G0724,Gh_A13G1945,Gh_A07G0951
GO:0009073	aromatic amino acid family biosynthetic process	biological_process	0.047289	1	Gh_A05G2556,Gh_D05G2834,Gh_A07G1967,Gh_D09G1787,Gh_A09G0884,Gh_D09G0908,Gh_A09G0983,Gh_D09G1004,Gh_D06G0486,Gh_A10G1846,Gh_A02G1709,Gh_A11G1596
GO:0004713	protein tyrosine kinase activity	molecular_function	0.048486	1	Gh_A11G0071,Gh_A11G2320,Gh_D05G0092,Gh_D11G0073,Gh_A03G1885,Gh_D06G0561
GO:0019359	nicotinamide nucleotide biosynthetic process	biological_process	0.048502	1	Gh_A03G1964,Gh_D07G0562,Gh_A01G0525,Gh_D01G0355,Gh_D05G0705,Gh_A07G0493,Gh_D01G0538,Gh_A12G1791,Gh_D05G1688,Gh_A07G2294,Gh_A05G0198
GO:0009378	four-way junction helicase activity	molecular_function	0.048897	1	Gh_D07G0032,Gh_D08G1380,Gh_A12G2282,Gh_D11G2523,Gh_D11G1828,Gh_A01G0864,Gh_D08G1199,Gh_D01G1281,Gh_A07G0457,Gh_A12G2264,Gh_A13G2077,Gh_D07G2198,Gh_A11G0107,Gh_A11G1048,Gh_A03G0619,Gh_D04G0440,Gh_D07G2199,Gh_D01G2167,Gh_A05G0799,Gh_D05G0918,Gh_D06G0556,Gh_A11G0157,Gh_D09G1387,Gh_D06G1531,Gh_D03G0121,Gh_A04G0183,Gh_D13G2015,Gh_D06G1378,Gh_A02G1196,Gh_D11G1827,Gh_D03G0577,Gh_A09G0812,Gh_A12G0571,Gh_…
GO:0005133	interferon-gamma receptor binding	molecular_function	0.050633	1	Gh_A09G1777,Gh_A05G3484
GO:0046685	response to arsenic-containing substance	biological_process	0.050831	1	Gh_D05G3210,Gh_D07G1206
GO:0006959	humoral immune response	biological_process	0.051054	1	Gh_D03G0121,Gh_A13G0636,Gh_A13G1869,Gh_A11G0140,Gh_D05G3012
GO:0042381	hemolymph coagulation	biological_process	0.051054	1	Gh_D03G0121,Gh_A13G0636,Gh_A11G0140,Gh_D05G3012,Gh_A13G1869
GO:0045087	innate immune response	biological_process	0.051054	1	Gh_A11G0140,Gh_D05G3012,Gh_A13G1869,Gh_A13G0636,Gh_D03G0121
GO:0002376	immune system process	biological_process	0.051862	1	Gh_D10G1753,Gh_D07G0975,Gh_A09G1777,Gh_A13G1869,Gh_D06G1919,Gh_A11G0292,Gh_D05G2308,Gh_D06G0381,Gh_A13G0078,Gh_A05G3484,Gh_A11G0140,Gh_A09G2196,Gh_D09G0318,Gh_D03G0121,Gh_D11G2723,Gh_D01G0210,Gh_A09G2227,Gh_D09G1272,Gh_A01G0163,Gh_A06G0975,Gh_D05G3012,Gh_D10G0545,Gh_D06G0167,Gh_A09G1270,Gh_A01G0058,Gh_A13G0636,Gh_D01G1837,Gh_A01G0449,Gh_D06G0896
GO:0003951	NAD+ kinase activity	molecular_function	0.053068	1	Gh_A07G2294,Gh_D05G1688,Gh_A05G0198,Gh_D05G0705,Gh_A12G1791,Gh_D01G0538,Gh_D01G0355,Gh_A03G1964,Gh_A01G0525
GO:0006741	NADP biosynthetic process	biological_process	0.053068	1	Gh_D01G0355,Gh_A01G0525,Gh_A03G1964,Gh_A05G0198,Gh_A07G2294,Gh_D05G1688,Gh_A12G1791,Gh_D01G0538,Gh_D05G0705
GO:1901607	alpha-amino acid biosynthetic process	biological_process	0.053379	1	Gh_A05G2976,Gh_D01G0147,Gh_D10G1368,Gh_D11G3479,Gh_A09G0740,Gh_A11G0626,Gh_A13G1945,Gh_D07G1773,Gh_A08G0307,Gh_A05G0995,Gh_D12G0476,Gh_D01G0410,Gh_D06G0711,Gh_D13G2340,Gh_D03G0083,Gh_D10G1299,Gh_D09G0908,Gh_A11G0330,Gh_D11G0386,Gh_A05G3766,Gh_D09G1458,Gh_D03G0973,Gh_D10G0166,Gh_A09G0884,Gh_A05G0724,Gh_A09G0983,Gh_D03G0324,Gh_D11G1762,Gh_D09G0861,Gh_A09G0840,Gh_A07G1589,Gh_D09G1004,Gh_A08G1299,Gh_…
GO:0044423	virion part	cellular_component	0.053747	1	Gh_D08G2513,Gh_D03G0411,Gh_D11G1275,Gh_D06G0415,Gh_A10G1840,Gh_D05G0503,Gh_A01G2122,Gh_A11G2287,Gh_D08G2699,Gh_D11G2845,Gh_A11G2706,Gh_A09G1123,Gh_D12G2602,Gh_D09G0672,Gh_D11G0354,Gh_A06G0801,Gh_D03G1555,Gh_D03G1605,Gh_D13G2105,Gh_D13G0017,Gh_D12G2241,Gh_D01G0590,Gh_D11G1239,Gh_D13G1135,Gh_A12G1248,Gh_D07G1743,Gh_D10G0208,Gh_D09G1272,Gh_A05G0660,Gh_A03G0406,Gh_A13G0002,Gh_D02G0348,Gh_A05G0928,Gh_…
GO:0006006	glucose metabolic process	biological_process	0.054182	1	Gh_D05G3076,Gh_D11G0472,Gh_A12G0799,Gh_D05G1757,Gh_A09G2039,Gh_A07G2014,Gh_A03G2111,Gh_A10G0103,Gh_A01G1785,Gh_A04G0547,Gh_A05G0690,Gh_A12G1486,Gh_D12G1612,Gh_A13G0824,Gh_D04G1833,Gh_D12G0814,Gh_A10G1260,Gh_A12G2695,Gh_Sca004822G05,Gh_D11G2098,Gh_D05G1688,Gh_A08G0741,Gh_A07G2294,Gh_A06G0406,Gh_D11G2077,Gh_A11G0409,Gh_D13G1361,Gh_A04G1459,Gh_A03G0798,Gh_D04G0626,Gh_A09G2119,Gh_D05G3192,Gh_D12G2785…
GO:0046365	monosaccharide catabolic process	biological_process	0.05427	1	Gh_D03G0973,Gh_A08G1940,Gh_A03G1964,Gh_D09G2442,Gh_A11G1873,Gh_D12G2290,Gh_A06G0584,Gh_D07G2235,Gh_A05G3766,Gh_D08G1015,Gh_D06G0616,Gh_D06G0486,Gh_D03G0556,Gh_A01G1799,Gh_D03G0324,Gh_D10G2059,Gh_D11G2606,Gh_D02G0121,Gh_D10G1225,Gh_D04G0626,Gh_A03G0798,Gh_A04G1459,Gh_D13G1361,Gh_D12G2785,Gh_D12G2835,Gh_A05G0198,Gh_A05G2772,Gh_D09G2140,Gh_D12G0814,Gh_D04G1833,Gh_A13G0824,Gh_D12G1612,Gh_A12G2695,Gh_…
GO:0002532	production of molecular mediator involved in inflammatory response	biological_process	0.05501	1	Gh_D11G0388,Gh_A11G0332
GO:0004896	cytokine receptor activity	molecular_function	0.05501	1	Gh_A11G0332,Gh_D11G0388
GO:0044459	plasma membrane part	cellular_component	0.055342	1	Gh_A11G2390,Gh_A08G1725,Gh_A12G0683,Gh_D03G0642,Gh_D05G0578,Gh_D06G0561,Gh_D04G0317,Gh_D13G2086,Gh_D10G1657,Gh_D02G1840,Gh_D13G0157,Gh_D11G2195,Gh_A05G2873,Gh_A13G0135,Gh_D06G0562,Gh_D08G0850,Gh_A05G3287,Gh_D06G2179,Gh_D05G0092,Gh_A05G2886,Gh_A12G2552,Gh_D06G0791,Gh_D06G0606,Gh_A11G2870,Gh_A08G0483,Gh_D10G2583,Gh_A10G1388,Gh_A05G1371,Gh_A10G2159,Gh_A03G0552,Gh_A10G1128,Gh_D13G2518,Gh_D03G0977,Gh_…
GO:0004175	endopeptidase activity	molecular_function	0.056039	1	Gh_D13G2196,Gh_A01G0834,Gh_D09G1687,Gh_D01G2203,Gh_D08G2399,Gh_D12G0119,Gh_D01G2338,Gh_Sca004818G01,Gh_A06G1252,Gh_A05G1581,Gh_D08G1199,Gh_D01G2337,Gh_D05G1955,Gh_D10G2448,Gh_A09G1276,Gh_A05G1688,Gh_A09G1034,Gh_D08G2343,Gh_Sca005023G04,Gh_A08G2564,Gh_Sca005493G01,Gh_A04G0429,Gh_D03G0626,Gh_A13G1686,Gh_D05G3196,Gh_D11G0451,Gh_D10G2063,Gh_D04G0025,Gh_D10G2586,Gh_A02G0912,Gh_A10G2128,Gh_A07G2333,Gh_…
GO:0016286	small conductance calcium-activated potassium channel activity	molecular_function	0.056187	1	Gh_D05G3600,Gh_D05G2401
GO:0006493	protein O-linked glycosylation	biological_process	0.056272	1	Gh_A08G1039,Gh_D11G2523
GO:0009653	anatomical structure morphogenesis	biological_process	0.056391	1	Gh_A01G1923,Gh_D11G0181,Gh_D08G0244,Gh_D06G1814,Gh_D07G0694,Gh_A10G1717,Gh_A09G2326,Gh_A11G0174,Gh_D09G2082,Gh_Sca133838G01,Gh_D07G0903,Gh_D07G0997,Gh_D09G2084,Gh_A10G0046,Gh_D07G0035,Gh_A13G0076,Gh_D11G0875,Gh_D02G0088,Gh_A07G1788,Gh_A13G1384,Gh_A06G1477,Gh_A05G0823,Gh_D10G2290,Gh_A06G1975,Gh_A03G0353,Gh_A09G1469,Gh_A06G1969,Gh_D05G0943,Gh_A05G2890,Gh_D11G0184,Gh_D06G0167,Gh_A11G2009,Gh_Sca00488…
GO:0005665	DNA-directed RNA polymerase II, core complex	cellular_component	0.056535	1	Gh_A05G2542,Gh_D03G0050,Gh_A11G3106
GO:0007618	mating	biological_process	0.057008	1	Gh_A12G0333,Gh_D04G1631,Gh_D10G1584,Gh_D05G3282,Gh_D05G3320,Gh_A11G3060,Gh_A11G3281,Gh_D06G0861,Gh_D02G1742
GO:0051191	prosthetic group biosynthetic process	biological_process	0.057684	1	Gh_A01G0361,Gh_D05G2374
GO:0004375	glycine dehydrogenase (decarboxylating) activity	molecular_function	0.05891	1	Gh_A11G2757,Gh_A09G2361,Gh_D05G0435,Gh_A05G0330
GO:0016642	oxidoreductase activity, acting on the CH-NH2 group of donors, disulfide as acceptor	molecular_function	0.05891	1	Gh_D05G0435,Gh_A05G0330,Gh_A11G2757,Gh_A09G2361
GO:0005985	sucrose metabolic process	biological_process	0.058942	1	Gh_D04G0899,Gh_A10G1119,Gh_D10G1386,Gh_D07G0744,Gh_A09G1034,Gh_A13G1785,Gh_A08G2266,Gh_A13G1673,Gh_D09G1055,Gh_D11G0438
GO:0009066	aspartate family amino acid metabolic process	biological_process	0.059001	1	Gh_D01G0410,Gh_A08G2405,Gh_D07G1030,Gh_D09G0861,Gh_A03G0095,Gh_D07G1762,Gh_A02G0408,Gh_A03G1621,Gh_D02G2036,Gh_D12G1303,Gh_D05G3328,Gh_A06G2088,Gh_A07G0951,Gh_A09G0840,Gh_D13G2340,Gh_A01G0404,Gh_D10G1363,Gh_D11G0386,Gh_A05G2976,Gh_D04G0765,Gh_A11G0330,Gh_D09G1458,Gh_A05G3766,Gh_D08G2317,Gh_A13G1945,Gh_D08G1205,Gh_D03G0324,Gh_A08G1637,Gh_D10G1225,Gh_A05G0724
GO:0008108	UDP-glucose:hexose-1-phosphate uridylyltransferase activity	molecular_function	0.060879	1	Gh_A08G0829,Gh_D05G2409,Gh_D11G2664
GO:0005794	Golgi apparatus	cellular_component	0.062229	1	Gh_D06G2179,Gh_D09G1550,Gh_A09G1035,Gh_D06G1023,Gh_D12G0991,Gh_A11G3184,Gh_D01G0047,Gh_A11G3281,Gh_D11G1148,Gh_D06G1364,Gh_A05G2873,Gh_A13G0135,Gh_A07G1168,Gh_A05G2068,Gh_D13G0157,Gh_D02G0172,Gh_D11G1712,Gh_D07G0087,Gh_A13G1355,Gh_D02G1840,Gh_D13G1545,Gh_A04G1220,Gh_A11G2536,Gh_D05G2308,Gh_A06G1921,Gh_A06G1107,Gh_D05G1601,Gh_A02G0542,Gh_D06G0866,Gh_D04G1254,Gh_D08G1750,Gh_D05G0650,Gh_D10G0166,Gh_…
GO:0001906	cell killing	biological_process	0.062335	1	Gh_A11G2216,Gh_A04G0610,Gh_A12G2076,Gh_D03G1205,Gh_A04G1442,Gh_D09G2313,Gh_A08G2095
GO:0004861	cyclin-dependent protein serine/threonine kinase inhibitor activity	molecular_function	0.062635	1	Gh_D09G1945,Gh_D10G0930,Gh_D11G1929,Gh_D08G2079,Gh_A05G3636,Gh_A03G1676
GO:0045333	cellular respiration	biological_process	0.063414	1	Gh_A13G1614,Gh_A11G0104,Gh_D10G0298,Gh_A12G2291,Gh_D13G1974,Gh_D05G3389,Gh_D03G1757,Gh_D03G1503,Gh_A05G1666,Gh_D09G1575,Gh_D07G1998,Gh_D05G0865,Gh_A10G1603,Gh_A07G1150,Gh_D08G1757,Gh_D10G0554,Gh_D04G1591,Gh_A06G1358,Gh_D08G1598,Gh_A10G2065,Gh_D07G1247,Gh_A10G0129,Gh_A01G0135,Gh_A11G1310,Gh_D07G0658,Gh_A09G0010,Gh_D11G1457,Gh_D08G0203,Gh_A11G0770,Gh_D01G0181,Gh_D01G0180,Gh_A01G0136,Gh_D07G1779,Gh_…
GO:0005986	sucrose biosynthetic process	biological_process	0.063897	1	Gh_D09G1055,Gh_A09G1034,Gh_D04G0899
GO:0050307	sucrose-phosphate phosphatase activity	molecular_function	0.063897	1	Gh_D09G1055,Gh_A09G1034,Gh_D04G0899
GO:0008982	protein-N(PI)-phosphohistidine-sugar phosphotransferase activity	molecular_function	0.065983	1	Gh_D06G0726,Gh_A12G0972,Gh_D12G1084,Gh_A05G1363,Gh_D05G1530,Gh_A11G0467
GO:0022900	electron transport chain	biological_process	0.066696	1	Gh_A07G1150,Gh_Sca007035G01,Gh_D07G1998,Gh_D03G1757,Gh_D13G1974,Gh_D09G1575,Gh_A05G1666,Gh_D03G1503,Gh_D08G1215,Gh_A13G1614,Gh_A11G0104,Gh_A12G2291,Gh_D05G3783,Gh_A13G0065,Gh_A01G0135,Gh_A10G0129,Gh_D07G1247,Gh_Sca005787G03,Gh_D04G1171,Gh_D04G1591,Gh_A06G1358,Gh_Sca005362G04,Gh_Sca007361G02,Gh_D10G0554,Gh_D01G0181,Gh_D08G0203,Gh_D01G0723,Gh_D11G1457,Gh_D08G0235,Gh_A11G1310,Gh_A01G1144,Gh_D11G0658…
GO:0004857	enzyme inhibitor activity	molecular_function	0.066709	1	Gh_A09G0430,Gh_D03G1029,Gh_D09G1945,Gh_D06G0409,Gh_A12G1179,Gh_D08G2729,Gh_A06G1960,Gh_A08G1292,Gh_D11G1929,Gh_A12G1122,Gh_A05G2359,Gh_A13G1839,Gh_D12G1298,Gh_Sca007330G01,Gh_D05G2377,Gh_A09G2086,Gh_D03G1024,Gh_D03G0959,Gh_D06G1920,Gh_D09G2288,Gh_A08G2482,Gh_D05G0366,Gh_D05G3077,Gh_D05G2356,Gh_D06G0941,Gh_D02G2443,Gh_A05G3939,Gh_D10G0144,Gh_D02G1227,Gh_D04G1265,Gh_D11G1130,Gh_A11G2614,Gh_D12G2415…
GO:0005753	mitochondrial proton-transporting ATP synthase complex	cellular_component	0.067082	1	Gh_A12G0314,Gh_A05G3590,Gh_A02G1127,Gh_Sca004717G07,Gh_D10G1497,Gh_D11G1411,Gh_A01G0612,Gh_D03G1385,Gh_A13G0239,Gh_A07G1765,Gh_D08G2485,Gh_D03G0550,Gh_A06G0584,Gh_D07G2022,Gh_A12G0317,Gh_A09G1611,Gh_D04G1349,Gh_A02G0345,Gh_A11G0990,Gh_A12G2511,Gh_A09G0348,Gh_A09G1459,Gh_D07G2488,Gh_D03G0150,Gh_A09G1839,Gh_A08G0590,Gh_D12G2152,Gh_D11G2903,Gh_D12G1385,Gh_D01G1137,Gh_D09G1706,Gh_D08G2037
GO:0051705	multi-organism behavior	biological_process	0.067463	1	Gh_D10G1584,Gh_A12G0333,Gh_D04G1906,Gh_D04G1631,Gh_A05G3511,Gh_D05G3282,Gh_D05G3320,Gh_A11G3060,Gh_A11G3281
GO:0030151	molybdenum ion binding	molecular_function	0.067994	1	Gh_D08G0571,Gh_A01G0779,Gh_D01G1872,Gh_D01G1281,Gh_D06G0426,Gh_D05G0104,Gh_A08G0485,Gh_A01G0236
GO:0016894	endonuclease activity, active with either ribo- or deoxyribonucleic acids and producing 3'-phosphomonoesters	molecular_function	0.068097	1	Gh_A10G1278,Gh_D12G1637,Gh_A12G1512,Gh_D12G1636,Gh_A06G1542,Gh_D06G1088,Gh_A12G1513,Gh_D02G2429,Gh_D13G0781
GO:0051274	beta-glucan biosynthetic process	biological_process	0.06832	1	Gh_D05G0084,Gh_A05G3287,Gh_D12G1289,Gh_D13G1693,Gh_A11G1471,Gh_A12G1663,Gh_D13G1743,Gh_A02G0348,Gh_D13G0871,Gh_D07G2083,Gh_D04G0317,Gh_A07G0322,Gh_A08G1305,Gh_A13G0076,Gh_A09G1811,Gh_D09G2165,Gh_D08G2355,Gh_D11G2416,Gh_A11G2106,Gh_D03G0977,Gh_D02G1830,Gh_D10G2583,Gh_A11G0308,Gh_A07G0609,Gh_D10G1493,Gh_A10G1032,Gh_A10G1388,Gh_A05G1371,Gh_A03G0552,Gh_A04G1422,Gh_A13G1339,Gh_D05G2313,Gh_A05G3694,Gh_…
GO:0009976	tocopherol cyclase activity	molecular_function	0.068703	1	Gh_A07G0166,Gh_D05G0493,Gh_A12G2293
GO:0046351	disaccharide biosynthetic process	biological_process	0.069862	1	Gh_D03G1019,Gh_A09G1034,Gh_D05G3263,Gh_A03G1983,Gh_D09G0760,Gh_A09G1647,Gh_D09G1055,Gh_A12G2277,Gh_A09G0758,Gh_A03G0508,Gh_A06G0313,Gh_A08G1399,Gh_D04G0899,Gh_D09G0762,Gh_A12G1807,Gh_A01G0313
GO:0006542	glutamine biosynthetic process	biological_process	0.069864	1	Gh_D11G3479,Gh_D01G0147,Gh_A07G1585,Gh_D13G0620,Gh_D07G1773,Gh_D02G0311
GO:0016628	oxidoreductase activity, acting on the CH-CH group of donors, NAD or NADP as acceptor	molecular_function	0.069872	1	Gh_A01G0404,Gh_D10G0186,Gh_A05G0690,Gh_D05G3328,Gh_D05G1757,Gh_D12G2785,Gh_A03G0095,Gh_D07G1762,Gh_D01G0410,Gh_A08G2405,Gh_A08G0161,Gh_D10G1368,Gh_D11G2098,Gh_D08G1015,Gh_D06G0486,Gh_A12G0333,Gh_D08G1205,Gh_A13G1926,Gh_D09G1458,Gh_A05G3766,Gh_A12G2674,Gh_A11G1873,Gh_D11G0386,Gh_A08G1012,Gh_A05G2976,Gh_A11G0330,Gh_D04G0765,Gh_D11G2666,Gh_A04G0913,Gh_A01G1603,Gh_D03G0973
GO:0019363	pyridine nucleotide biosynthetic process	biological_process	0.070047	1	Gh_D01G0355,Gh_A01G0525,Gh_A03G1964,Gh_D07G0562,Gh_A05G0198,Gh_D05G1688,Gh_A07G2294,Gh_D01G0538,Gh_A12G1791,Gh_D05G0705,Gh_A07G0493
GO:0016762	xyloglucan:xyloglucosyl transferase activity	molecular_function	0.071242	1	Gh_D01G1277,Gh_A09G1365,Gh_D08G0272,Gh_D13G0639,Gh_A08G1736,Gh_D11G3271,Gh_D04G1060,Gh_D10G0149,Gh_A05G3993,Gh_A08G0195,Gh_D08G2086,Gh_D09G1367,Gh_D03G1327,Gh_A11G0556
GO:0048046	apoplast	cellular_component	0.071242	1	Gh_A11G0556,Gh_D03G1327,Gh_D08G2086,Gh_D09G1367,Gh_A08G0195,Gh_A05G3993,Gh_D04G1060,Gh_D10G0149,Gh_D11G3271,Gh_A08G1736,Gh_D13G0639,Gh_D08G0272,Gh_A09G1365,Gh_D01G1277
GO:0005795	Golgi stack	cellular_component	0.072198	1	Gh_A06G1107,Gh_A11G1382,Gh_D06G0866,Gh_D09G1550,Gh_D08G0249,Gh_D04G1254,Gh_D01G0047,Gh_D06G1364
GO:0006553	lysine metabolic process	biological_process	0.072945	1	Gh_D08G1205,Gh_D11G0386,Gh_A05G2976,Gh_D04G0765,Gh_A11G0330,Gh_D09G1458,Gh_A05G3766,Gh_A01G0404,Gh_D05G3328,Gh_A06G2088,Gh_A03G1621,Gh_D02G2036,Gh_A08G2405,Gh_D01G0410,Gh_D07G1762,Gh_A03G0095
GO:0044703	multi-organism reproductive process	biological_process	0.075104	1	Gh_D05G3282,Gh_A01G0773,Gh_A01G0389,Gh_A12G0333,Gh_D10G0352,Gh_D10G1584,Gh_A11G3060,Gh_D13G1584,Gh_Sca007070G01,Gh_D11G2871,Gh_D02G1888,Gh_A08G2301,Gh_D04G1631,Gh_A04G0207,Gh_A06G1600,Gh_D04G0234,Gh_A11G3281,Gh_A05G3346,Gh_D01G0774,Gh_D05G3320,Gh_D06G0861,Gh_A01G0535,Gh_A13G2083,Gh_D12G2674,Gh_A04G0203,Gh_D01G2338,Gh_D02G1742,Gh_D01G0264,Gh_D01G2337,Gh_A12G2719,Gh_D06G0064,Gh_D06G1954,Gh_A01G0388…
GO:0007617	mating behavior	biological_process	0.076409	1	Gh_D10G1584,Gh_D05G3282,Gh_A12G0333,Gh_A11G3060,Gh_D05G3320,Gh_D04G1631,Gh_A11G3281
GO:0019098	reproductive behavior	biological_process	0.076409	1	Gh_D10G1584,Gh_A12G0333,Gh_D05G3282,Gh_D05G3320,Gh_A11G3060,Gh_D04G1631,Gh_A11G3281
GO:0019211	phosphatase activator activity	molecular_function	0.076465	1	Gh_D05G2159,Gh_D06G0301,Gh_A06G0281
GO:0010207	photosystem II assembly	biological_process	0.076628	1	Gh_A12G1309,Gh_Sca005689G01,Gh_D10G1745,Gh_D12G1385
GO:0016747	transferase activity, transferring acyl groups other than amino-acyl groups	molecular_function	0.077208	1	Gh_A05G2049,Gh_D07G2441,Gh_D11G1953,Gh_D08G2402,Gh_A10G1530,Gh_A12G0698,Gh_D10G1811,Gh_A05G0228,Gh_A05G1005,Gh_D02G0386,Gh_A05G3069,Gh_A12G1707,Gh_D10G0775,Gh_A05G2747,Gh_D13G2547,Gh_A02G0834,Gh_A05G0342,Gh_A03G1286,Gh_D07G1028,Gh_D07G2269,Gh_A04G0884,Gh_D13G1950,Gh_A05G3590,Gh_D05G1108,Gh_D10G1778,Gh_D13G2485,Gh_D08G1067,Gh_D03G1342,Gh_D10G1039,Gh_A10G2194,Gh_A08G2009,Gh_D03G0266,Gh_A07G0948,Gh_…
GO:0016627	oxidoreductase activity, acting on the CH-CH group of donors	molecular_function	0.078152	1	Gh_A09G0740,Gh_D10G1368,Gh_D11G2098,Gh_A07G2113,Gh_A07G0741,Gh_D08G1205,Gh_A12G1964,Gh_A13G1926,Gh_A12G2674,Gh_A08G1012,Gh_A08G1299,Gh_A12G0379,Gh_A05G2976,Gh_A05G3716,Gh_A10G2047,Gh_Sca004879G04,Gh_A05G0690,Gh_D09G1867,Gh_D05G3328,Gh_D05G1757,Gh_D07G1762,Gh_A03G0095,Gh_D01G0410,Gh_D05G2699,Gh_A08G0161,Gh_A13G2171,Gh_D11G1218,Gh_D08G1015,Gh_D06G0486,Gh_A12G0333,Gh_D01G0186,Gh_A11G1832,Gh_D09G1458…
GO:0005496	steroid binding	molecular_function	0.078446	1	Gh_D01G1139,Gh_A03G2076,Gh_D08G1885,Gh_A10G0274,Gh_D08G0046,Gh_D09G1897,Gh_D03G0378,Gh_A05G1444,Gh_D05G1937
GO:0072525	pyridine-containing compound biosynthetic process	biological_process	0.079498	1	Gh_A12G1791,Gh_D01G0538,Gh_A07G0493,Gh_D05G0705,Gh_A05G0198,Gh_A07G2294,Gh_D05G1688,Gh_A01G0525,Gh_D07G0562,Gh_A03G1964,Gh_D01G0355
GO:0009085	lysine biosynthetic process	biological_process	0.079682	1	Gh_D07G1762,Gh_A03G0095,Gh_D01G0410,Gh_A08G2405,Gh_A05G3766,Gh_D09G1458,Gh_A11G0330,Gh_D04G0765,Gh_A05G2976,Gh_D11G0386,Gh_D08G1205,Gh_D05G3328,Gh_A01G0404
GO:0009089	lysine biosynthetic process via diaminopimelate	biological_process	0.079682	1	Gh_A05G2976,Gh_D11G0386,Gh_A11G0330,Gh_D04G0765,Gh_D09G1458,Gh_A05G3766,Gh_A08G2405,Gh_D01G0410,Gh_A03G0095,Gh_D07G1762,Gh_A01G0404,Gh_D05G3328,Gh_D08G1205
GO:0046451	diaminopimelate metabolic process	biological_process	0.079682	1	Gh_A05G3766,Gh_D09G1458,Gh_A11G0330,Gh_D04G0765,Gh_D11G0386,Gh_A05G2976,Gh_A03G0095,Gh_D07G1762,Gh_A08G2405,Gh_D01G0410,Gh_A01G0404,Gh_D08G1205,Gh_D05G3328
GO:0009790	embryo development	biological_process	0.079936	1	Gh_D10G1173,Gh_A11G0619,Gh_A05G0933,Gh_D04G1990,Gh_A04G1220,Gh_A09G1195,Gh_D02G0496,Gh_D10G2290,Gh_D13G0246,Gh_A03G0864,Gh_D01G1837,Gh_D08G2751,Gh_D01G1836
GO:0003774	motor activity	molecular_function	0.080988	1	Gh_D06G0020,Gh_A04G0219,Gh_D08G2013,Gh_D11G0046,Gh_Sca006886G02,Gh_A05G0275,Gh_A13G1142,Gh_A11G2403,Gh_D11G1766,Gh_D10G1702,Gh_A05G1772,Gh_D13G1425,Gh_D03G0955,Gh_D05G3161,Gh_D05G3483,Gh_D01G0497,Gh_A04G0704,Gh_A05G0631,Gh_D05G0780,Gh_D10G1562,Gh_A04G1063,Gh_D05G3887,Gh_D06G0235,Gh_D05G1966,Gh_D05G1790,Gh_D13G2036,Gh_A03G0657,Gh_D12G2534,Gh_A11G2957,Gh_A04G1220,Gh_A05G3878,Gh_D10G0166,Gh_A13G2211…
GO:1901605	alpha-amino acid metabolic process	biological_process	0.081156	1	Gh_A05G3931,Gh_A09G0884,Gh_A05G0724,Gh_D06G1228,Gh_A09G0983,Gh_D03G0324,Gh_A11G0330,Gh_D11G0386,Gh_A11G0321,Gh_A05G3766,Gh_D09G1458,Gh_D03G0973,Gh_A12G0470,Gh_A09G2361,Gh_D10G0166,Gh_A09G0840,Gh_A07G1589,Gh_D09G1004,Gh_A11G2757,Gh_D11G1762,Gh_D09G0861,Gh_D10G1368,Gh_D11G3479,Gh_A11G0626,Gh_A09G0740,Gh_A13G1945,Gh_D07G1773,Gh_A05G2976,Gh_D04G1609,Gh_D01G0147,Gh_D02G0822,Gh_D06G0711,Gh_D10G1363,Gh_…
GO:0009095	aromatic amino acid family biosynthetic process, prephenate pathway	biological_process	0.081229	1	Gh_A09G0884,Gh_D09G1787,Gh_A02G1709,Gh_D06G0486,Gh_D09G1004,Gh_A09G0983,Gh_D09G0908
GO:0001772	immunological synapse	cellular_component	0.082916	1	Gh_A12G0683,Gh_D01G0048,Gh_A08G1725
GO:0097197	tetraspanin-enriched microdomain	cellular_component	0.082916	1	Gh_A08G1725,Gh_D01G0048,Gh_A12G0683
GO:0004779	sulfate adenylyltransferase activity	molecular_function	0.083044	1	Gh_D02G0399,Gh_A02G0333,Gh_D05G1788
GO:0004781	sulfate adenylyltransferase (ATP) activity	molecular_function	0.083044	1	Gh_D05G1788,Gh_A02G0333,Gh_D02G0399
GO:0016638	oxidoreductase activity, acting on the CH-NH2 group of donors	molecular_function	0.083555	1	Gh_D08G1015,Gh_A05G0330,Gh_D05G0435,Gh_A09G0740,Gh_D05G2534,Gh_A06G0626,Gh_A11G2354,Gh_A09G2361,Gh_Sca004911G01,Gh_D11G2666,Gh_D11G2267,Gh_D10G2159,Gh_A11G2757,Gh_A08G1562,Gh_D06G0711,Gh_A03G2009,Gh_D10G1092,Gh_D04G0492,Gh_Sca033467G01,Gh_D01G0870
GO:0009439	cyanate metabolic process	biological_process	0.084288	1	Gh_A02G0404,Gh_A03G1163,Gh_D02G0457
GO:0019031	viral envelope	cellular_component	0.084441	1	Gh_A12G1248,Gh_D09G1272,Gh_D10G0208,Gh_A09G0458,Gh_A03G0864,Gh_D13G1545,Gh_D06G2187,Gh_D01G1281,Gh_D06G0262,Gh_A09G2204,Gh_D13G2036,Gh_A05G0130,Gh_D02G0348,Gh_A12G1700,Gh_A03G1102,Gh_A07G1765,Gh_A09G2255,Gh_D11G2845,Gh_A09G1123,Gh_D07G2022,Gh_D08G1757,Gh_A10G1840,Gh_D07G0654,Gh_D03G1612,Gh_D13G2105,Gh_D05G3255,Gh_A13G1672,Gh_D05G3075,Gh_D12G2602,Gh_D03G1605,Gh_D09G1333,Gh_D05G3417,Gh_D06G0435,Gh_…
GO:0036338	viral membrane	cellular_component	0.084441	1	Gh_D01G1281,Gh_A09G2204,Gh_D06G0262,Gh_D06G2187,Gh_A03G0864,Gh_D13G1545,Gh_A03G1102,Gh_A09G2255,Gh_A07G1765,Gh_A12G1700,Gh_A05G0130,Gh_D13G2036,Gh_D02G0348,Gh_D09G1272,Gh_D10G0208,Gh_A09G0458,Gh_A12G1248,Gh_A13G1672,Gh_D05G3255,Gh_D03G1612,Gh_D13G2105,Gh_D03G1605,Gh_D09G1333,Gh_D12G2602,Gh_D05G3075,Gh_D07G2022,Gh_A09G1123,Gh_D08G1757,Gh_D11G2845,Gh_D07G0654,Gh_A10G1840,Gh_D05G3887,Gh_D07G1613,Gh_…
GO:0045786	negative regulation of cell cycle	biological_process	0.084872	1	Gh_D08G2079,Gh_A04G0111,Gh_A03G1676,Gh_D05G1050,Gh_D06G0714,Gh_D11G1929,Gh_A05G3636,Gh_A04G0219,Gh_D09G1945,Gh_D08G2751,Gh_D06G1581,Gh_D10G0930
GO:0009067	aspartate family amino acid biosynthetic process	biological_process	0.085542	1	Gh_A09G0840,Gh_A01G0404,Gh_D13G2340,Gh_A07G0951,Gh_D05G3328,Gh_A02G0408,Gh_D12G1303,Gh_D07G1030,Gh_A08G2405,Gh_D01G0410,Gh_D07G1762,Gh_A03G0095,Gh_D09G0861,Gh_A05G0724,Gh_A08G1637,Gh_A13G1945,Gh_D08G2317,Gh_D08G1205,Gh_D03G0324,Gh_A11G0330,Gh_D04G0765,Gh_D11G0386,Gh_A05G2976,Gh_A05G3766,Gh_D09G1458
GO:0030244	cellulose biosynthetic process	biological_process	0.085869	1	Gh_D05G2313,Gh_A05G3694,Gh_D12G1820,Gh_A04G1422,Gh_A13G1339,Gh_A07G0322,Gh_A08G1305,Gh_A13G0076,Gh_A11G0308,Gh_A02G0348,Gh_A07G0609,Gh_D13G0871,Gh_D10G1493,Gh_A10G1032,Gh_D07G2083,Gh_A12G1663,Gh_D13G1743,Gh_A11G1471,Gh_A11G2106,Gh_D11G2416,Gh_D13G1693,Gh_D05G0084,Gh_A09G1811,Gh_D09G2165,Gh_D08G2355,Gh_D12G1289
GO:0016884	carbon-nitrogen ligase activity, with glutamine as amido-N-donor	molecular_function	0.086002	1	Gh_A09G0840,Gh_A08G1637,Gh_D13G2340,Gh_D11G2709,Gh_A05G0724,Gh_D11G0027,Gh_A13G1945,Gh_A07G0951,Gh_Sca005431G01,Gh_A03G1532,Gh_D13G2087,Gh_A11G2395,Gh_D07G1030,Gh_D09G0861,Gh_D09G2236
GO:0016278	lysine N-methyltransferase activity	molecular_function	0.086057	1	Gh_A03G0803,Gh_A03G0628,Gh_Sca191685G01,Gh_D01G2263,Gh_D12G2555,Gh_D12G2152,Gh_D02G1225,Gh_D03G0914,Gh_D09G2231,Gh_D05G1744,Gh_A12G2430,Gh_A12G1973,Gh_D10G0812,Gh_D08G2058,Gh_A11G2731
GO:0016279	protein-lysine N-methyltransferase activity	molecular_function	0.086057	1	Gh_D09G2231,Gh_D05G1744,Gh_A12G2430,Gh_D03G0914,Gh_D10G0812,Gh_A12G1973,Gh_A11G2731,Gh_D08G2058,Gh_A03G0628,Gh_A03G0803,Gh_Sca191685G01,Gh_D12G2555,Gh_D01G2263,Gh_D02G1225,Gh_D12G2152
GO:0018024	histone-lysine N-methyltransferase activity	molecular_function	0.086057	1	Gh_D08G2058,Gh_A11G2731,Gh_A12G1973,Gh_D10G0812,Gh_D03G0914,Gh_D09G2231,Gh_A12G2430,Gh_D05G1744,Gh_D12G2152,Gh_D02G1225,Gh_D01G2263,Gh_D12G2555,Gh_Sca191685G01,Gh_A03G0803,Gh_A03G0628
GO:0042054	histone methyltransferase activity	molecular_function	0.086057	1	Gh_D12G2555,Gh_D01G2263,Gh_D12G2152,Gh_D02G1225,Gh_A03G0803,Gh_A03G0628,Gh_Sca191685G01,Gh_A12G1973,Gh_D10G0812,Gh_D08G2058,Gh_A11G2731,Gh_D03G0914,Gh_D09G2231,Gh_D05G1744,Gh_A12G2430
GO:0006558	L-phenylalanine metabolic process	biological_process	0.086614	1	Gh_D09G1004,Gh_A09G0983,Gh_A02G1709,Gh_D09G0908,Gh_D09G1787,Gh_A09G0884
GO:1902221	erythrose 4-phosphate/phosphoenolpyruvate family amino acid metabolic process	biological_process	0.086614	1	Gh_D09G1787,Gh_A09G0884,Gh_D09G1004,Gh_A09G0983,Gh_A02G1709,Gh_D09G0908
GO:0006955	immune response	biological_process	0.087028	1	Gh_D01G1837,Gh_A13G0636,Gh_A01G0449,Gh_A01G0058,Gh_D06G0167,Gh_A09G1270,Gh_D05G3012,Gh_A01G0163,Gh_D09G1272,Gh_A06G0975,Gh_D01G0210,Gh_D03G0121,Gh_D09G0318,Gh_A09G2196,Gh_A13G0078,Gh_D06G0381,Gh_A05G3484,Gh_A11G0140,Gh_A11G0292,Gh_D06G1919,Gh_D05G2308,Gh_A13G1869,Gh_A09G1777,Gh_D10G1753
GO:0004601	peroxidase activity	molecular_function	0.087129	1	Gh_D12G2504,Gh_D03G1062,Gh_D11G0463,Gh_A08G0747,Gh_D10G0951,Gh_D12G1807,Gh_A07G2110,Gh_D03G1382,Gh_A02G0542,Gh_D05G1817,Gh_A04G0962,Gh_Sca005268G01,Gh_D09G2048,Gh_A07G0143,Gh_A12G2653,Gh_A13G0774,Gh_D04G1116,Gh_A05G1635,Gh_A05G0507,Gh_D05G3256,Gh_D02G1346,Gh_D01G1359,Gh_D07G1629,Gh_D05G1710,Gh_D04G0254,Gh_D08G0443,Gh_D10G1643,Gh_A11G0400,Gh_A12G2370,Gh_D01G1310,Gh_D04G1506,Gh_A13G0773,Gh_D03G0643…
GO:0016684	oxidoreductase activity, acting on peroxide as acceptor	molecular_function	0.087129	1	Gh_A04G0962,Gh_A07G0143,Gh_Sca005268G01,Gh_D09G2048,Gh_D05G1817,Gh_A07G2110,Gh_D12G1807,Gh_D10G0951,Gh_A08G0747,Gh_A02G0542,Gh_D03G1382,Gh_D12G2504,Gh_D11G0463,Gh_D03G1062,Gh_D04G0254,Gh_D02G1346,Gh_D07G1629,Gh_D05G1710,Gh_D01G1359,Gh_D05G3256,Gh_A13G0774,Gh_A12G2653,Gh_A05G0507,Gh_D04G1116,Gh_A05G1635,Gh_D13G0906,Gh_A05G1666,Gh_D10G0605,Gh_A13G0773,Gh_D03G0643,Gh_D01G1310,Gh_A12G2370,Gh_D04G1506…
GO:0004415	hyalurononglucosaminidase activity	molecular_function	0.08872	1	Gh_D10G1917,Gh_D04G1601
GO:0015929	hexosaminidase activity	molecular_function	0.08872	1	Gh_D10G1917,Gh_D04G1601
GO:0070569	uridylyltransferase activity	molecular_function	0.088939	1	Gh_A08G0829,Gh_D05G2409,Gh_D11G2664
GO:0018189	pyrroloquinoline quinone biosynthetic process	biological_process	0.091332	1	Gh_A01G0502,Gh_D12G2047,Gh_D13G2294
GO:0018212	peptidyl-tyrosine modification	biological_process	0.091332	1	Gh_D12G2047,Gh_D13G2294,Gh_A01G0502
GO:0030284	estrogen receptor activity	molecular_function	0.091629	1	Gh_A10G0274,Gh_D09G1897,Gh_D01G1139,Gh_A03G2076
GO:0019299	rhamnose metabolic process	biological_process	0.091839	1	Gh_D07G1034,Gh_A09G0294
GO:0046912	transferase activity, transferring acyl groups, acyl groups converted into alkyl on transfer	molecular_function	0.092897	1	Gh_A08G1603,Gh_D11G2671,Gh_A05G0175,Gh_A07G0470,Gh_D05G0239,Gh_D03G0083,Gh_A01G0224,Gh_D10G1299,Gh_A03G0832
GO:0008987	quinolinate synthetase A activity	molecular_function	0.095176	1	Gh_A07G0493,Gh_D07G0562
GO:0004715	non-membrane spanning protein tyrosine kinase activity	molecular_function	0.095244	1	Gh_D11G0073,Gh_A11G0071,Gh_A11G2320
GO:0015994	chlorophyll metabolic process	biological_process	0.095308	1	Gh_A01G1907,Gh_A06G2042,Gh_D13G2294,Gh_A06G1085,Gh_A01G1829,Gh_A11G2976,Gh_D10G0478,Gh_D06G2094,Gh_A05G3169,Gh_D09G1028,Gh_D11G2817,Gh_D01G0210,Gh_A02G0151,Gh_D01G2067,Gh_D12G2414,Gh_A08G1649,Gh_A07G1978,Gh_D11G0877,Gh_A11G1666,Gh_D03G0088,Gh_D07G1728,Gh_D08G0793,Gh_D12G0150,Gh_A13G0342,Gh_A11G2507,Gh_A07G0024,Gh_A12G2710,Gh_A01G0163,Gh_A06G1203,Gh_D08G0815,Gh_D11G1850,Gh_A11G0942,Gh_A05G0125,Gh_…
GO:0051273	beta-glucan metabolic process	biological_process	0.095593	1	Gh_A05G3694,Gh_D05G2313,Gh_D12G1820,Gh_A13G1339,Gh_A04G1422,Gh_A03G0552,Gh_A11G0308,Gh_D10G2583,Gh_A07G0609,Gh_D10G1493,Gh_A10G1032,Gh_A10G1388,Gh_A05G1371,Gh_D02G1830,Gh_A11G2106,Gh_D03G0977,Gh_D11G2416,Gh_A09G1811,Gh_D08G2355,Gh_D09G2165,Gh_D04G0317,Gh_A07G0322,Gh_A13G0076,Gh_A08G1305,Gh_A02G0348,Gh_D13G0871,Gh_D07G2083,Gh_A12G1663,Gh_D13G1743,Gh_A11G1471,Gh_D13G1693,Gh_D05G0084,Gh_A05G3287,Gh_…
GO:0019904	protein domain specific binding	molecular_function	0.096023	1	Gh_D07G2461,Gh_D05G0822,Gh_D03G1368,Gh_A05G0677,Gh_A09G1320,Gh_A04G1220
GO:0051782	negative regulation of cell division	biological_process	0.097164	1	Gh_D10G2447,Gh_D01G1779,Gh_A10G2127,Gh_A06G1250
GO:0044724	single-organism carbohydrate catabolic process	biological_process	0.097446	1	Gh_A11G0409,Gh_D08G1389,Gh_D11G2098,Gh_A08G0741,Gh_D05G1688,Gh_A07G2294,Gh_Sca004822G05,Gh_A10G1260,Gh_A01G2121,Gh_A12G2695,Gh_D04G1833,Gh_D12G0814,Gh_D12G1612,Gh_A13G0824,Gh_A12G1486,Gh_A05G0690,Gh_A01G1785,Gh_A08G1812,Gh_A03G2111,Gh_A07G2014,Gh_A10G0103,Gh_A04G0547,Gh_Sca013347G01,Gh_D05G1757,Gh_D11G1040,Gh_A09G2039,Gh_A12G0799,Gh_D11G0472,Gh_D05G3076,Gh_D02G0121,Gh_A09G0892,Gh_D10G1225,Gh_D03G…
GO:0008272	sulfate transport	biological_process	0.097918	1	Gh_D04G0579,Gh_A02G1175,Gh_A06G1908,Gh_A13G0581,Gh_D04G1575,Gh_D10G0996,Gh_A12G0022,Gh_D06G0344,Gh_A05G0155,Gh_D03G1786
GO:0015116	sulfate transmembrane transporter activity	molecular_function	0.097918	1	Gh_A13G0581,Gh_D04G0579,Gh_A02G1175,Gh_A06G1908,Gh_A05G0155,Gh_D06G0344,Gh_D03G1786,Gh_A12G0022,Gh_D10G0996,Gh_D04G1575
GO:0030269	tetrahydromethanopterin S-methyltransferase activity	molecular_function	0.099224	1	Gh_D08G1598,Gh_D10G0298,Gh_D07G1779,Gh_D08G1757,Gh_D09G2144,Gh_A09G0458,Gh_A10G0296,Gh_D07G0658
GO:0042086	5-methyl-5,6,7,8-tetrahydromethanopterin-dependent methyltransferase activity	molecular_function	0.099224	1	Gh_D08G1598,Gh_D08G1757,Gh_D07G1779,Gh_D10G0298,Gh_D09G2144,Gh_D07G0658,Gh_A10G0296,Gh_A09G0458
GO:0072348	sulfur compound transport	biological_process	0.10027	1	Gh_A05G0155,Gh_D06G0344,Gh_D03G1786,Gh_A12G0022,Gh_D11G0499,Gh_D10G0996,Gh_D04G1575,Gh_A13G0581,Gh_D04G0579,Gh_A02G1175,Gh_A06G1908
GO:1901682	sulfur compound transmembrane transporter activity	molecular_function	0.10027	1	Gh_D06G0344,Gh_A05G0155,Gh_D03G1786,Gh_D04G1575,Gh_D10G0996,Gh_A12G0022,Gh_D11G0499,Gh_A13G0581,Gh_D04G0579,Gh_A02G1175,Gh_A06G1908
GO:0016829	lyase activity	molecular_function	0.10028	1	Gh_A05G3720,Gh_A07G1316,Gh_Sca007080G02,Gh_D01G1490,Gh_A01G2111,Gh_D05G3076,Gh_D13G1503,Gh_A09G0010,Gh_A13G1022,Gh_D11G3291,Gh_D09G1401,Gh_A11G1596,Gh_A01G1785,Gh_A01G1272,Gh_A13G1207,Gh_D11G1281,Gh_D02G0311,Gh_D11G2077,Gh_D02G0354,Gh_D05G0435,Gh_A02G1709,Gh_A05G0342,Gh_A04G1402,Gh_A10G1348,Gh_A09G2313,Gh_A04G0057,Gh_A04G0979,Gh_D09G2009,Gh_D13G1361,Gh_D05G0865,Gh_D06G1096,Gh_D11G0153,Gh_A10G1603…
GO:0051186	cofactor metabolic process	biological_process	0.10056	1	Gh_D12G2290,Gh_D11G0877,Gh_D12G2414,Gh_A08G1940,Gh_D03G0973,Gh_D05G3302,Gh_D08G0793,Gh_A10G2024,Gh_A04G0913,Gh_D03G0088,Gh_D07G1728,Gh_D01G0134,Gh_D01G0210,Gh_D01G2067,Gh_D11G2606,Gh_D03G0324,Gh_A11G2976,Gh_D06G0560,Gh_D05G0448,Gh_A05G3342,Gh_D13G2294,Gh_A01G2017,Gh_A02G0390,Gh_A11G0942,Gh_D11G1850,Gh_D10G2573,Gh_A06G1203,Gh_D05G1757,Gh_D12G2047,Gh_A07G0024,Gh_A05G0995,Gh_A11G2507,Gh_A11G1048,Gh_…
GO:0043565	sequence-specific DNA binding	molecular_function	0.10061	1	Gh_D12G2748,Gh_D13G0106,Gh_D01G2368,Gh_A05G1915,Gh_A13G1200,Gh_D11G0977,Gh_A11G1060,Gh_A11G2258,Gh_D02G0047,Gh_D07G0951,Gh_D12G1509,Gh_D09G0638,Gh_A08G0907,Gh_D02G2164,Gh_A03G0054,Gh_D06G1196,Gh_D01G0702,Gh_D07G1800,Gh_D10G0117,Gh_D09G1188,Gh_A11G2783,Gh_A12G0598,Gh_D01G1714,Gh_D13G0820,Gh_A05G1580,Gh_D03G0292,Gh_A07G0441,Gh_D08G1405,Gh_A10G1859,Gh_D11G2955,Gh_A02G0390,Gh_A05G2682,Gh_D06G2033,Gh_…
GO:0016782	transferase activity, transferring sulfur-containing groups	molecular_function	0.10164	1	Gh_A12G1685,Gh_A01G1832,Gh_D05G0129,Gh_D05G3615,Gh_D13G0382,Gh_A11G0076,Gh_D03G0377,Gh_A01G1859,Gh_D11G1925,Gh_A02G1243,Gh_A05G2434,Gh_A12G0223,Gh_D03G0383,Gh_D11G2387,Gh_A10G0829,Gh_D05G3614,Gh_D12G1821,Gh_D07G2198,Gh_D03G0378,Gh_Sca012190G01
GO:0016646	oxidoreductase activity, acting on the CH-NH group of donors, NAD or NADP as acceptor	molecular_function	0.10207	1	Gh_D11G1060,Gh_A05G0995,Gh_A03G1728,Gh_D05G3905,Gh_D04G1124,Gh_D03G0973,Gh_D05G0432,Gh_D10G1225,Gh_D10G2253,Gh_D10G1363,Gh_D10G1368,Gh_D12G0394
GO:0000030	mannosyltransferase activity	molecular_function	0.10252	1	Gh_D11G2523,Gh_A08G1039
GO:0050853	B cell receptor signaling pathway	biological_process	0.10298	1	Gh_D01G0210,Gh_A01G0163
GO:0006091	generation of precursor metabolites and energy	biological_process	0.10334	1	Gh_D07G0658,Gh_A10G0103,Gh_A08G1812,Gh_A04G0547,Gh_D01G0723,Gh_A11G0770,Gh_D11G1040,Gh_A09G2039,Gh_A08G0741,Gh_D01G2064,Gh_A01G1610,Gh_D08G1389,Gh_D06G0682,Gh_A10G0044,Gh_D11G0658,Gh_A05G0296,Gh_Sca004822G05,Gh_D07G1779,Gh_D05G3359,Gh_A01G2121,Gh_D11G2955,Gh_A01G0136,Gh_D01G0180,Gh_A07G1795,Gh_A08G1972,Gh_D06G0288,Gh_A05G2772,Gh_A09G1085,Gh_D12G1385,Gh_Sca007035G01,Gh_D12G2835,Gh_A11G0104,Gh_A05G…
GO:0008514	organic anion transmembrane transporter activity	molecular_function	0.10397	1	Gh_A05G0004,Gh_A04G1467,Gh_A08G2483,Gh_D10G0470,Gh_D08G1770,Gh_D01G1283,Gh_A08G1475,Gh_D11G0275,Gh_D10G2586,Gh_D02G2362,Gh_D08G1733,Gh_A04G0853,Gh_A08G2162,Gh_A12G0379,Gh_D10G1426,Gh_D13G0233,Gh_D07G0108,Gh_A12G2036,Gh_A10G0598,Gh_D11G2342,Gh_D02G2363
GO:0017119	Golgi transport complex	cellular_component	0.10525	1	Gh_A11G3092,Gh_D13G1545,Gh_D05G3198,Gh_A05G3810,Gh_D11G0543,Gh_D05G1601,Gh_A10G2194,Gh_A06G1921,Gh_A11G0067,Gh_A04G1220,Gh_A10G1726,Gh_D11G1148,Gh_D10G0166,Gh_D08G1750,Gh_D06G1023,Gh_D11G1712
GO:0005342	organic acid transmembrane transporter activity	molecular_function	0.10573	1	Gh_D10G2586,Gh_D02G2362,Gh_A08G1475,Gh_D11G0275,Gh_A04G1467,Gh_A08G2483,Gh_D08G1770,Gh_D01G1283,Gh_A05G0004,Gh_D02G2363,Gh_D13G0233,Gh_D07G0108,Gh_A12G2036,Gh_D11G2342,Gh_A10G0598,Gh_D10G1426,Gh_A12G0379,Gh_D08G1733,Gh_A08G2162,Gh_A04G0853
GO:0046943	carboxylic acid transmembrane transporter activity	molecular_function	0.10573	1	Gh_D10G2586,Gh_D02G2362,Gh_A08G1475,Gh_D11G0275,Gh_A08G2483,Gh_A04G1467,Gh_D01G1283,Gh_D08G1770,Gh_A05G0004,Gh_D02G2363,Gh_D07G0108,Gh_A12G2036,Gh_D13G0233,Gh_D11G2342,Gh_A10G0598,Gh_D10G1426,Gh_A12G0379,Gh_A04G0853,Gh_A08G2162,Gh_D08G1733
GO:0016787	hydrolase activity	molecular_function	0.10764	1	Gh_D06G0164,Gh_A07G1050,Gh_D05G2464,Gh_D11G2862,Gh_D07G2198,Gh_D11G0366,Gh_Sca004838G02,Gh_D05G3109,Gh_D10G1558,Gh_D09G0140,Gh_D05G3275,Gh_A13G0710,Gh_D03G0959,Gh_A13G0206,Gh_A12G0785,Gh_A05G3308,Gh_D10G0983,Gh_A10G2194,Gh_D09G1244,Gh_D02G2178,Gh_D09G0119,Gh_A06G1754,Gh_D09G1925,Gh_D01G2202,Gh_A12G1122,Gh_A03G1882,Gh_D05G1182,Gh_D12G1612,Gh_A09G0233,Gh_D11G0046,Gh_D07G0032,Gh_D01G1428,Gh_D05G3367…
GO:0005787	signal peptidase complex	cellular_component	0.10941	1	Gh_A11G1727,Gh_D09G2367,Gh_A12G0054,Gh_Sca012941G01,Gh_D01G0174,Gh_A12G1769,Gh_D01G1587,Gh_A05G2330,Gh_D13G0178,Gh_A03G0284
GO:0006465	signal peptide processing	biological_process	0.10941	1	Gh_A12G0054,Gh_D09G2367,Gh_A11G1727,Gh_A03G0284,Gh_A05G2330,Gh_D13G0178,Gh_A12G1769,Gh_D01G1587,Gh_Sca012941G01,Gh_D01G0174
GO:0016011	dystroglycan complex	cellular_component	0.10949	1	Gh_D06G0562,Gh_A12G2552,Gh_A11G2390,Gh_D05G0203,Gh_D13G2086
GO:0016012	sarcoglycan complex	cellular_component	0.10949	1	Gh_D06G0562,Gh_A11G2390,Gh_A12G2552,Gh_D13G2086,Gh_D05G0203
GO:0044183	protein binding involved in protein folding	molecular_function	0.10951	1	Gh_A04G0307,Gh_A03G1448,Gh_D05G1675,Gh_A05G2697,Gh_D11G2848,Gh_D01G0148,Gh_D06G1160,Gh_D11G1797,Gh_A05G3551,Gh_D13G1880,Gh_D09G0672,Gh_D04G0055
GO:0006625	protein targeting to peroxisome	biological_process	0.10964	1	Gh_A12G2327,Gh_D02G0507,Gh_D05G1837,Gh_D09G0248
GO:0043574	peroxisomal transport	biological_process	0.10964	1	Gh_D09G0248,Gh_D05G1837,Gh_A12G2327,Gh_D02G0507
GO:0072662	protein localization to peroxisome	biological_process	0.10964	1	Gh_D05G1837,Gh_A12G2327,Gh_D02G0507,Gh_D09G0248
GO:0072663	establishment of protein localization to peroxisome	biological_process	0.10964	1	Gh_D05G1837,Gh_A12G2327,Gh_D02G0507,Gh_D09G0248
GO:0005618	cell wall	cellular_component	0.11018	1	Gh_A10G0735,Gh_A10G2127,Gh_A08G1736,Gh_A07G0063,Gh_A09G1829,Gh_A09G2082,Gh_D08G2729,Gh_A08G0195,Gh_A05G3993,Gh_D09G0119,Gh_D10G0149,Gh_D05G2464,Gh_A06G1250,Gh_A08G0161,Gh_A11G0556,Gh_D11G1188,Gh_D06G1920,Gh_D03G1327,Gh_D08G2086,Gh_D09G1367,Gh_A11G0982,Gh_D01G1779,Gh_D03G1832,Gh_D04G1060,Gh_D11G3271,Gh_D12G2158,Gh_D09G2288,Gh_D13G0639,Gh_A08G2482,Gh_D01G1277,Gh_A09G0728,Gh_A12G2616,Gh_A06G1253,Gh_…
GO:0009312	oligosaccharide biosynthetic process	biological_process	0.11082	1	Gh_D09G0760,Gh_A09G1647,Gh_A03G1983,Gh_A10G1648,Gh_A08G1399,Gh_A06G0313,Gh_A03G0508,Gh_A12G2277,Gh_A09G0758,Gh_A05G3590,Gh_D09G1055,Gh_D01G2263,Gh_D12G2555,Gh_D03G1019,Gh_A11G1382,Gh_A09G1034,Gh_D12G0029,Gh_D05G3263,Gh_A05G0307,Gh_D10G0812,Gh_D10G1903,Gh_D08G0249,Gh_A12G2430,Gh_A01G0313,Gh_D11G2214,Gh_D02G1225,Gh_D04G0899,Gh_A12G1807,Gh_A03G0803,Gh_D09G0762
GO:0000279	M phase	biological_process	0.11269	1	Gh_A01G0639,Gh_D01G0657,Gh_D02G0507,Gh_D12G1123,Gh_D10G0117
GO:0022403	cell cycle phase	biological_process	0.11269	1	Gh_D02G0507,Gh_D01G0657,Gh_D10G0117,Gh_D12G1123,Gh_A01G0639
GO:0030259	lipid glycosylation	biological_process	0.11271	1	Gh_D06G2157,Gh_D07G0330,Gh_A10G2112,Gh_D02G0226,Gh_A11G0477,Gh_D06G1093,Gh_D02G0232,Gh_D05G3096,Gh_D08G0517,Gh_D06G2154,Gh_A06G0975,Gh_A05G2791,Gh_A06G1658,Gh_D01G0427,Gh_A06G0476,Gh_D06G2155,Gh_A08G1982,Gh_D03G1111,Gh_D05G0124,Gh_D02G2052,Gh_A05G3537,Gh_D03G1311,Gh_A05G0241,Gh_D11G1981,Gh_A06G1822,Gh_D11G0555
GO:0045158	electron transporter, transferring electrons within cytochrome b6/f complex of photosystem II activity	molecular_function	0.11387	1	Gh_A02G1671,Gh_D03G0050,Gh_A06G1495,Gh_D06G1861,Gh_A13G2171
GO:0016903	oxidoreductase activity, acting on the aldehyde or oxo group of donors	molecular_function	0.11468	1	Gh_A04G0136,Gh_D05G3328,Gh_D07G1160,Gh_D07G1069,Gh_A07G0991,Gh_A09G1555,Gh_D05G3590,Gh_D01G0977,Gh_D01G0410,Gh_A09G1040,Gh_Sca004801G03,Gh_A12G0784,Gh_A05G3003,Gh_A12G0592,Gh_D09G0904,Gh_D13G1528,Gh_A12G1429,Gh_A05G2976,Gh_D08G0086,Gh_D04G0803,Gh_D02G0761,Gh_A01G0404,Gh_A02G0717,Gh_D05G2281,Gh_D12G1410,Gh_A07G1066,Gh_A05G1731,Gh_A05G0334,Gh_A05G2038,Gh_D12G2710,Gh_D02G1661,Gh_A05G3766,Gh_D11G0386…
GO:0003852	2-isopropylmalate synthase activity	molecular_function	0.11571	1	Gh_D10G1299,Gh_A03G0832,Gh_D03G0083
GO:0005335	serotonin:sodium symporter activity	molecular_function	0.11763	1	Gh_D06G1458
GO:0000723	telomere maintenance	biological_process	0.11795	1	Gh_A10G2174,Gh_D11G2671,Gh_A02G0390,Gh_D10G2422,Gh_A04G0379,Gh_A11G2403,Gh_D10G2271,Gh_D03G1612,Gh_A12G2385,Gh_D04G0009,Gh_D11G2672,Gh_D05G0314,Gh_Sca027192G01,Gh_D05G3335,Gh_A06G1633,Gh_D05G3336,Gh_D01G0174
GO:0032200	telomere organization	biological_process	0.11795	1	Gh_D01G0174,Gh_D05G3336,Gh_A06G1633,Gh_D05G3335,Gh_Sca027192G01,Gh_D05G0314,Gh_D11G2672,Gh_D04G0009,Gh_A12G2385,Gh_D03G1612,Gh_D10G2271,Gh_A04G0379,Gh_A11G2403,Gh_D10G2422,Gh_A02G0390,Gh_D11G2671,Gh_A10G2174
GO:0060249	anatomical structure homeostasis	biological_process	0.11795	1	Gh_D11G2671,Gh_D10G2422,Gh_A02G0390,Gh_A04G0379,Gh_A11G2403,Gh_A10G2174,Gh_D10G2271,Gh_D04G0009,Gh_A12G2385,Gh_D03G1612,Gh_A06G1633,Gh_D05G3335,Gh_D05G3336,Gh_D01G0174,Gh_D05G0314,Gh_D11G2672,Gh_Sca027192G01
GO:0051818	disruption of cells of other organism involved in symbiotic interaction	biological_process	0.11798	1	Gh_A11G2216,Gh_A04G0610,Gh_A12G2076,Gh_D03G1205,Gh_A08G2095
GO:0051883	killing of cells in other organism involved in symbiotic interaction	biological_process	0.11798	1	Gh_D03G1205,Gh_A08G2095,Gh_A11G2216,Gh_A04G0610,Gh_A12G2076
GO:0004332	fructose-bisphosphate aldolase activity	molecular_function	0.11804	1	Gh_A05G2772,Gh_A04G0547,Gh_D13G1361,Gh_D05G3076,Gh_A01G1785
GO:0019060	intracellular transport of viral proteins in host cell	biological_process	0.11824	1	Gh_D12G2490,Gh_Sca009116G01,Gh_A08G0591
GO:0030581	symbiont intracellular protein transport in host	biological_process	0.11824	1	Gh_D12G2490,Gh_A08G0591,Gh_Sca009116G01
GO:0046719	regulation by virus of viral protein levels in host cell	biological_process	0.11824	1	Gh_A08G0591,Gh_Sca009116G01,Gh_D12G2490
GO:0051708	intracellular protein transport in other organism involved in symbiotic interaction	biological_process	0.11824	1	Gh_Sca009116G01,Gh_A08G0591,Gh_D12G2490
GO:0016868	intramolecular transferase activity, phosphotransferases	molecular_function	0.11932	1	Gh_D12G2659,Gh_A10G1260,Gh_D04G1833,Gh_A10G1837,Gh_D02G0121,Gh_D04G0899,Gh_D10G1225,Gh_D01G1450
GO:0004340	glucokinase activity	molecular_function	0.12003	1	Gh_D04G0626
GO:0004396	hexokinase activity	molecular_function	0.12003	1	Gh_D04G0626
GO:0051156	glucose 6-phosphate metabolic process	biological_process	0.12003	1	Gh_D04G0626
GO:0042162	telomeric DNA binding	molecular_function	0.12102	1	Gh_A12G2385,Gh_D03G0145,Gh_A02G0390
GO:0016757	transferase activity, transferring glycosyl groups	molecular_function	0.12223	1	Gh_D11G2214,Gh_D06G1729,Gh_D11G0765,Gh_D05G3125,Gh_A08G0195,Gh_A04G1422,Gh_A10G1092,Gh_A12G1876,Gh_D08G0249,Gh_D10G2583,Gh_D10G1493,Gh_A10G1388,Gh_A05G2484,Gh_A09G0892,Gh_A11G0556,Gh_D06G2154,Gh_A07G0980,Gh_D01G0427,Gh_A08G1982,Gh_D09G1367,Gh_A12G2663,Gh_A02G1293,Gh_D08G2355,Gh_A05G0764,Gh_A07G0754,Gh_D09G2001,Gh_D05G2163,Gh_Sca004822G04,Gh_D04G1424,Gh_D06G0866,Gh_A08G1812,Gh_D04G0317,Gh_D11G1040…
GO:0008156	negative regulation of DNA replication	biological_process	0.12224	1	Gh_D10G0126,Gh_A12G0711,Gh_D01G0047
GO:0051053	negative regulation of DNA metabolic process	biological_process	0.12224	1	Gh_D01G0047,Gh_D10G0126,Gh_A12G0711
GO:0090329	regulation of DNA-dependent DNA replication	biological_process	0.12224	1	Gh_D01G0047,Gh_A12G0711,Gh_D10G0126
GO:2000104	negative regulation of DNA-dependent DNA replication	biological_process	0.12224	1	Gh_D10G0126,Gh_A12G0711,Gh_D01G0047
GO:0004133	glycogen debranching enzyme activity	molecular_function	0.12344	1	Gh_A09G0892,Gh_D08G1389,Gh_A08G1812,Gh_A09G1085,Gh_D11G1040,Gh_A02G1293,Gh_A01G2121,Gh_A06G0991
GO:0004134	4-alpha-glucanotransferase activity	molecular_function	0.12344	1	Gh_D08G1389,Gh_A09G0892,Gh_A08G1812,Gh_A09G1085,Gh_A02G1293,Gh_A01G2121,Gh_D11G1040,Gh_A06G0991
GO:0030243	cellulose metabolic process	biological_process	0.12348	1	Gh_D13G1693,Gh_D11G2416,Gh_D12G1289,Gh_D09G2165,Gh_D08G2355,Gh_D05G0084,Gh_A09G1811,Gh_D13G1743,Gh_A12G1663,Gh_A11G1471,Gh_A11G2106,Gh_A08G1305,Gh_A13G0076,Gh_A07G0322,Gh_A10G1032,Gh_D10G1493,Gh_D07G2083,Gh_D13G0871,Gh_A11G0308,Gh_A02G0348,Gh_A07G0609,Gh_D12G1820,Gh_A05G3694,Gh_D05G2313,Gh_A13G1339,Gh_A04G1422
GO:0016558	protein import into peroxisome matrix	biological_process	0.12513	1	Gh_A12G2327,Gh_D02G0507
GO:0016560	protein import into peroxisome matrix, docking	biological_process	0.12513	1	Gh_D02G0507,Gh_A12G2327
GO:0019318	hexose metabolic process	biological_process	0.12587	1	Gh_D13G1361,Gh_D11G2664,Gh_D12G2785,Gh_D09G2140,Gh_A05G0198,Gh_A03G1964,Gh_D09G2442,Gh_D07G2235,Gh_A06G0584,Gh_D10G2059,Gh_D03G0556,Gh_A01G1799,Gh_D08G1015,Gh_D06G0486,Gh_D10G1225,Gh_D05G3076,Gh_A12G0799,Gh_A03G2111,Gh_A01G1785,Gh_A12G1486,Gh_D04G0899,Gh_A08G0829,Gh_D12G1612,Gh_A13G0824,Gh_D04G1833,Gh_D07G1034,Gh_A12G2695,Gh_D05G1688,Gh_A07G2294,Gh_D08G1341,Gh_D11G2077,Gh_A06G0406,Gh_A11G0409,Gh_…
GO:0044711	single-organism biosynthetic process	biological_process	0.12664	1	Gh_A04G0336,Gh_A10G2194,Gh_A05G3994,Gh_A08G2405,Gh_D05G3198,Gh_A13G0206,Gh_A07G1066,Gh_D05G3932,Gh_D08G1015,Gh_D09G0001,Gh_A01G1799,Gh_A07G0423,Gh_D10G1294,Gh_D09G1787,Gh_A07G1967,Gh_A08G1637,Gh_A02G1268,Gh_D07G1160,Gh_D06G0941,Gh_A05G2049,Gh_A03G0832,Gh_D05G0432,Gh_D05G2834,Gh_A05G3473,Gh_A05G3069,Gh_D07G1030,Gh_D07G1762,Gh_A08G1739,Gh_A09G0235,Gh_A02G0408,Gh_A07G1585,Gh_A08G1821,Gh_A03G1286,Gh_…
GO:0008146	sulfotransferase activity	molecular_function	0.12673	1	Gh_D12G1821,Gh_D03G0378,Gh_D07G2198,Gh_Sca012190G01,Gh_D03G0383,Gh_D11G2387,Gh_A10G0829,Gh_D05G3614,Gh_A12G0223,Gh_A05G2434,Gh_D11G1925,Gh_A02G1243,Gh_A11G0076,Gh_D03G0377,Gh_A01G1859,Gh_D13G0382,Gh_A12G1685,Gh_A01G1832,Gh_D05G3615
GO:0015996	chlorophyll catabolic process	biological_process	0.12825	1	Gh_A09G1240,Gh_A06G2042,Gh_D09G0982,Gh_D13G2294,Gh_D13G2292,Gh_D06G1041,Gh_A13G0342,Gh_A13G1905,Gh_D08G2254,Gh_A13G1855,Gh_D09G1028,Gh_D03G1809,Gh_A08G1649,Gh_D11G0877,Gh_A11G1091,Gh_A08G1667,Gh_D08G0815,Gh_A11G1666
GO:0047746	chlorophyllase activity	molecular_function	0.12825	1	Gh_D08G2254,Gh_A13G1905,Gh_D06G1041,Gh_A13G0342,Gh_D09G0982,Gh_D13G2294,Gh_A06G2042,Gh_A09G1240,Gh_D13G2292,Gh_A11G1666,Gh_D08G0815,Gh_D11G0877,Gh_A08G1649,Gh_A08G1667,Gh_A11G1091,Gh_D03G1809,Gh_D09G1028,Gh_A13G1855
GO:0004107	chorismate synthase activity	molecular_function	0.12831	1	Gh_A05G2556,Gh_A10G1846,Gh_D05G2834
GO:0008887	glycerate kinase activity	molecular_function	0.12966	1	Gh_A04G0363
GO:0031388	organic acid phosphorylation	biological_process	0.12966	1	Gh_A04G0363
GO:0008774	acetaldehyde dehydrogenase (acetylating) activity	molecular_function	0.13149	1	Gh_D12G2710
GO:0004372	glycine hydroxymethyltransferase activity	molecular_function	0.13224	1	Gh_A11G1879,Gh_A05G3931,Gh_D02G0822,Gh_D09G1963,Gh_D07G1345,Gh_D04G1609,Gh_A09G1843,Gh_A13G1547
GO:0047961	glycine N-acyltransferase activity	molecular_function	0.13325	1	Gh_D05G3240
GO:0050664	oxidoreductase activity, acting on NAD(P)H, oxygen as acceptor	molecular_function	0.1337	1	Gh_D07G0136,Gh_D03G1062,Gh_D10G2422,Gh_A12G2653,Gh_A07G0143,Gh_D12G1807,Gh_A05G1666
GO:0042126	nitrate metabolic process	biological_process	0.13375	1	Gh_A05G3018
GO:0042128	nitrate assimilation	biological_process	0.13375	1	Gh_A05G3018
GO:2001057	reactive nitrogen species metabolic process	biological_process	0.13375	1	Gh_A05G3018
GO:0044283	small molecule biosynthetic process	biological_process	0.13404	1	Gh_D05G3905,Gh_D04G0765,Gh_A12G2493,Gh_D09G2442,Gh_A08G1239,Gh_D03G0532,Gh_D12G0299,Gh_D09G1858,Gh_D06G0486,Gh_D10G2059,Gh_A04G1402,Gh_A04G0979,Gh_D05G3309,Gh_A09G2007,Gh_A01G0404,Gh_D09G2378,Gh_D04G0803,Gh_D07G2477,Gh_A03G1728,Gh_D02G0311,Gh_A06G0626,Gh_A02G1709,Gh_D08G2317,Gh_D13G0620,Gh_D08G0102,Gh_D12G0636,Gh_D05G3077,Gh_A04G0143,Gh_A12G2678,Gh_D12G1303,Gh_A03G0095,Gh_A07G2323,Gh_A11G1596,Gh_…
GO:0015658	branched-chain amino acid transmembrane transporter activity	molecular_function	0.13478	1	Gh_D11G2342
GO:0015803	branched-chain amino acid transport	biological_process	0.13478	1	Gh_D11G2342
GO:0000786	nucleosome	cellular_component	0.13525	1	Gh_A07G1769,Gh_D12G1608,Gh_D04G2036,Gh_D11G0388,Gh_A12G0718,Gh_D07G2264,Gh_A11G1173,Gh_A04G1267,Gh_A04G1224,Gh_D08G2724,Gh_A13G1470,Gh_A11G1632
GO:0032993	protein-DNA complex	cellular_component	0.13525	1	Gh_A12G0718,Gh_D11G0388,Gh_D04G2036,Gh_D12G1608,Gh_A07G1769,Gh_A11G1632,Gh_D08G2724,Gh_A13G1470,Gh_A04G1224,Gh_A04G1267,Gh_D07G2264,Gh_A11G1173
GO:0042302	structural constituent of cuticle	molecular_function	0.13529	1	Gh_A07G2280,Gh_D02G0322,Gh_A05G3108,Gh_A06G0042,Gh_D04G0532,Gh_A05G1555,Gh_A03G1440,Gh_A11G2320
GO:0052689	carboxylic ester hydrolase activity	molecular_function	0.13532	1	Gh_D09G0982,Gh_A12G0234,Gh_A08G1029,Gh_A12G1122,Gh_A11G2656,Gh_A05G2359,Gh_D09G0119,Gh_D02G1779,Gh_D08G2729,Gh_A12G1949,Gh_D05G0705,Gh_D03G1029,Gh_A05G3600,Gh_A12G1179,Gh_D09G2009,Gh_A07G0063,Gh_A10G1209,Gh_A13G1905,Gh_A08G0449,Gh_D03G0959,Gh_D06G1920,Gh_D02G0166,Gh_D05G2377,Gh_A09G2086,Gh_D03G1024,Gh_D03G1809,Gh_A08G1667,Gh_Sca007330G01,Gh_A13G1839,Gh_D12G1298,Gh_D07G0891,Gh_D05G2464,Gh_A09G1240…
GO:0050909	sensory perception of taste	biological_process	0.13631	1	Gh_D10G0749,Gh_D13G1210,Gh_D06G1680,Gh_A07G1004,Gh_A09G2251,Gh_D07G1081,Gh_A12G1273
GO:0007050	cell cycle arrest	biological_process	0.1364	1	Gh_D10G0930,Gh_D09G1945,Gh_A05G3636,Gh_D11G1929,Gh_D06G0714,Gh_D05G1050,Gh_A03G1676,Gh_D08G2079
GO:0005798	Golgi-associated vesicle	cellular_component	0.1376	1	Gh_D06G2179,Gh_A03G1747,Gh_A10G2159,Gh_D05G0650,Gh_A05G2873,Gh_A13G0135,Gh_A07G1168,Gh_D13G0157,Gh_D13G2518,Gh_D02G1840,Gh_D02G0606,Gh_A05G2886,Gh_A02G0542
GO:0030660	Golgi-associated vesicle membrane	cellular_component	0.1376	1	Gh_D02G1840,Gh_D02G0606,Gh_A05G2886,Gh_A02G0542,Gh_D13G0157,Gh_D13G2518,Gh_A07G1168,Gh_A05G2873,Gh_A13G0135,Gh_D05G0650,Gh_A10G2159,Gh_D06G2179,Gh_A03G1747
GO:0008176	tRNA (guanine-N7-)-methyltransferase activity	molecular_function	0.13845	1	Gh_D05G1039,Gh_A12G2430,Gh_D05G0112,Gh_D10G0812,Gh_A12G1670,Gh_A05G0954,Gh_A03G0803,Gh_A05G0307,Gh_D01G2263,Gh_D12G2555,Gh_A06G1039,Gh_D02G1225
GO:0015977	carbon fixation	biological_process	0.13864	1	Gh_A01G2111,Gh_A12G0791,Gh_A13G0837,Gh_D06G1096,Gh_A09G0010,Gh_A05G1287,Gh_D07G1807,Gh_Sca011694G01
GO:0019955	cytokine binding	molecular_function	0.13865	1	Gh_A13G0043,Gh_A11G2963,Gh_D06G1876,Gh_D01G0338
GO:0043603	cellular amide metabolic process	biological_process	0.139	1	Gh_A11G2065,Gh_D09G0275,Gh_A05G0724,Gh_Sca012941G01,Gh_A08G1637,Gh_D01G1587,Gh_A02G1281,Gh_A12G1769,Gh_D13G0178,Gh_D11G0366,Gh_Sca005689G01,Gh_A13G1945,Gh_A09G1261,Gh_A06G1905,Gh_A11G1727,Gh_D09G2367,Gh_D03G0423,Gh_D09G0861,Gh_D07G1030,Gh_A12G0054,Gh_D01G0174,Gh_A10G1603,Gh_D13G2340,Gh_A09G0840,Gh_A05G2330,Gh_D01G0110,Gh_A03G0284,Gh_A07G0951
GO:0004558	alpha-glucosidase activity	molecular_function	0.13902	1	Gh_D07G0775,Gh_A09G0892,Gh_D11G1411,Gh_D08G1389,Gh_D09G0447,Gh_A05G1100,Gh_D07G0108,Gh_D06G1301,Gh_A01G2121,Gh_A03G0507,Gh_A08G1812,Gh_A09G1085,Gh_A06G1972,Gh_D06G1758,Gh_A10G1605,Gh_A10G0735,Gh_D11G1040,Gh_A10G1304
GO:0006694	steroid biosynthetic process	biological_process	0.13957	1	Gh_A12G0097,Gh_A08G2405,Gh_D01G1991,Gh_A05G1022,Gh_D10G2035,Gh_D05G1140,Gh_A01G1741,Gh_D10G1364,Gh_D08G0086,Gh_A01G0404,Gh_D10G2032,Gh_D03G0398,Gh_A13G0537,Gh_A09G1327,Gh_A08G0029,Gh_D09G1458,Gh_D05G3262,Gh_A11G3007,Gh_A01G0817,Gh_A05G0334,Gh_A05G1981,Gh_D02G1932,Gh_A05G0575,Gh_D05G3815,Gh_D05G1744,Gh_D03G0508,Gh_D01G0410,Gh_A09G1040,Gh_D01G0977,Gh_A02G0485,Gh_D08G2275,Gh_A05G1566,Gh_A05G0995,Gh_…
GO:0051715	cytolysis in other organism	biological_process	0.13961	1	Gh_D09G2313,Gh_D03G1205,Gh_A04G0610,Gh_A12G2076,Gh_A11G2216
GO:0006732	coenzyme metabolic process	biological_process	0.14005	1	Gh_D03G0324,Gh_D11G2606,Gh_D06G0616,Gh_A01G0502,Gh_D01G0134,Gh_A10G2024,Gh_D03G0973,Gh_A08G1940,Gh_A05G3766,Gh_A11G1873,Gh_D12G2290,Gh_D09G2220,Gh_A05G3342,Gh_D13G2294,Gh_D06G0560,Gh_A08G1067,Gh_A03G0798,Gh_A13G1196,Gh_A12G0078,Gh_D10G1368,Gh_D11G2098,Gh_D10G2573,Gh_D12G0814,Gh_A02G0390,Gh_A01G2017,Gh_A07G2014,Gh_A05G0690,Gh_A09G0742,Gh_D02G1963,Gh_D12G0476,Gh_A05G0995,Gh_D11G0472,Gh_D01G0355,Gh_…
GO:0030118	clathrin coat	cellular_component	0.14065	1	Gh_A05G2886,Gh_D13G1897,Gh_D12G0480,Gh_A09G2030,Gh_A10G2159,Gh_D13G0157,Gh_D13G2518,Gh_A12G0434,Gh_D02G1840,Gh_A05G2873,Gh_A13G0135,Gh_D08G1977,Gh_D06G2179,Gh_D03G1433,Gh_D02G0865,Gh_D05G0650
GO:0004517	nitric-oxide synthase activity	molecular_function	0.14066	1	Gh_A09G0210
GO:0006809	nitric oxide biosynthetic process	biological_process	0.14066	1	Gh_A09G0210
GO:0046209	nitric oxide metabolic process	biological_process	0.14066	1	Gh_A09G0210
GO:0005992	trehalose biosynthetic process	biological_process	0.14248	1	Gh_A12G2277,Gh_A09G0758,Gh_A01G0313,Gh_A08G1399,Gh_A06G0313,Gh_A03G0508,Gh_D09G0760,Gh_A09G1647,Gh_A03G1983,Gh_D09G0762,Gh_A12G1807,Gh_D05G3263,Gh_D04G0899,Gh_D03G1019
GO:0006563	L-serine metabolic process	biological_process	0.14314	1	Gh_A13G1547,Gh_D10G0166,Gh_A09G1843,Gh_D04G1609,Gh_D07G1345,Gh_D09G1963,Gh_A10G2194,Gh_D02G0822,Gh_A05G3931,Gh_A11G1879
GO:0000087	M phase of mitotic cell cycle	biological_process	0.1439	1	Gh_D02G0507
GO:0046406	magnesium protoporphyrin IX methyltransferase activity	molecular_function	0.14429	1	Gh_D06G0205,Gh_D06G0235
GO:0007167	enzyme linked receptor protein signaling pathway	biological_process	0.14434	1	Gh_D06G0561,Gh_A11G0849,Gh_D05G0092
GO:0007169	transmembrane receptor protein tyrosine kinase signaling pathway	biological_process	0.14434	1	Gh_D05G0092,Gh_D06G0561,Gh_A11G0849
GO:0016812	hydrolase activity, acting on carbon-nitrogen (but not peptide) bonds, in cyclic amides	molecular_function	0.14554	1	Gh_D05G0926
GO:0006891	intra-Golgi vesicle-mediated transport	biological_process	0.14563	1	Gh_A05G3810,Gh_D09G0891,Gh_D05G3198,Gh_D13G1545,Gh_D07G1840,Gh_D07G0416,Gh_A04G1220,Gh_D09G1056,Gh_A11G2536,Gh_A11G0067,Gh_A06G1921,Gh_A10G2194,Gh_D12G1259,Gh_A09G1035,Gh_A13G2124,Gh_D10G0166,Gh_D11G1148,Gh_A13G1355,Gh_D07G0087
GO:0005126	cytokine receptor binding	molecular_function	0.14574	1	Gh_D01G1837,Gh_A01G0449,Gh_D06G0381,Gh_A13G0078,Gh_D11G1434,Gh_A05G3484,Gh_A09G1270,Gh_D09G1272,Gh_A11G0292,Gh_D05G2308,Gh_A06G0975,Gh_A09G1777
GO:0048013	ephrin receptor signaling pathway	biological_process	0.14607	1	Gh_A11G0849
GO:0043047	single-stranded telomeric DNA binding	molecular_function	0.14607	1	Gh_A12G2385
GO:0030411	scytalone dehydratase activity	molecular_function	0.14607	1	Gh_A08G1986
GO:0044448	cell cortex part	cellular_component	0.14618	1	Gh_A10G1815,Gh_A09G1488,Gh_D07G0937,Gh_D04G0009,Gh_D12G1777,Gh_D12G1303,Gh_A07G0865,Gh_D03G0545,Gh_D12G0327,Gh_A05G2577,Gh_A09G1270,Gh_D09G2165,Gh_A08G1710,Gh_D05G0484,Gh_D04G0713,Gh_A08G1246,Gh_D12G1810,Gh_A10G1765,Gh_A09G1762,Gh_A10G2233,Gh_D01G1835,Gh_A06G1020,Gh_D04G1359,Gh_A08G0536,Gh_D09G1272,Gh_D05G3898
GO:0042151	nematocyst	cellular_component	0.14708	1	Gh_D12G1777,Gh_D09G2165,Gh_D01G1835
GO:0005811	lipid particle	cellular_component	0.14863	1	Gh_D07G0443,Gh_A12G2403,Gh_A09G0445,Gh_A13G1086,Gh_D07G0201,Gh_A07G0380,Gh_A01G1226
GO:0012511	monolayer-surrounded lipid storage body	cellular_component	0.14863	1	Gh_A13G1086,Gh_A09G0445,Gh_D07G0443,Gh_A12G2403,Gh_A07G0380,Gh_A01G1226,Gh_D07G0201
GO:0000172	ribonuclease MRP complex	cellular_component	0.14884	1	Gh_D02G0736,Gh_A01G1859
GO:0006379	mRNA cleavage	biological_process	0.14884	1	Gh_D02G0736,Gh_A01G1859
GO:0030677	ribonuclease P complex	cellular_component	0.14884	1	Gh_A01G1859,Gh_D02G0736
GO:0009539	photosystem II reaction center	cellular_component	0.14991	1	Gh_A08G1394,Gh_D12G0081,Gh_A09G0445,Gh_D11G1280,Gh_D09G0532,Gh_D13G2153,Gh_D04G0236,Gh_A08G1792,Gh_A09G1237,Gh_A11G0292,Gh_A11G0942,Gh_A11G1532,Gh_D11G2955,Gh_A11G1130,Gh_Sca029936G01,Gh_D09G0140,Gh_D09G2063
GO:0009084	glutamine family amino acid biosynthetic process	biological_process	0.14996	1	Gh_D02G0311,Gh_A08G0307,Gh_D01G0147,Gh_A07G1585,Gh_D08G1015,Gh_D07G1773,Gh_D13G0620,Gh_A07G1589,Gh_D06G0711,Gh_A06G0626,Gh_A09G0740,Gh_D11G3479
GO:0009308	amine metabolic process	biological_process	0.15035	1	Gh_D01G1198,Gh_A12G2710,Gh_D11G0798,Gh_A13G1660,Gh_A07G0024,Gh_A05G3986,Gh_D08G1003,Gh_D12G0897,Gh_D12G1099,Gh_D07G2372,Gh_D06G0885,Gh_D10G0659,Gh_A13G1714,Gh_A08G1562,Gh_D07G0032,Gh_A11G0942,Gh_D05G1182,Gh_D06G0027,Gh_A03G1126,Gh_A13G0113,Gh_A10G1571,Gh_A07G0111,Gh_A08G1821,Gh_D10G0536,Gh_D05G3931,Gh_A02G0742,Gh_A10G0580,Gh_A05G1631,Gh_D01G0870,Gh_D06G0733,Gh_D05G3828,Gh_Sca033467G01,Gh_D13G1675…
GO:0001907	killing by symbiont of host cells	biological_process	0.15037	1	Gh_A11G2216,Gh_A12G2076,Gh_A04G0610,Gh_A08G2095
GO:0044004	disruption by symbiont of host cell	biological_process	0.15037	1	Gh_A12G2076,Gh_A04G0610,Gh_A11G2216,Gh_A08G2095
GO:0033013	tetrapyrrole metabolic process	biological_process	0.15098	1	Gh_A08G0670,Gh_D09G0982,Gh_D10G2348,Gh_A09G0812,Gh_A04G0336,Gh_D03G0577,Gh_D09G1387,Gh_D13G2015,Gh_D06G1378,Gh_D12G2785,Gh_D05G3198,Gh_A05G0799,Gh_D01G2167,Gh_A13G1905,Gh_D06G0556,Gh_D05G3309,Gh_D05G0918,Gh_A08G1637,Gh_D04G0440,Gh_D07G2199,Gh_D03G0349,Gh_D03G1809,Gh_D06G0205,Gh_A03G0619,Gh_D08G1015,Gh_A12G0333,Gh_A11G0107,Gh_A08G1667,Gh_A11G1048,Gh_A12G2264,Gh_D07G2198,Gh_D13G2292,Gh_A07G0457,Gh_…
GO:0022414	reproductive process	biological_process	0.15212	1	Gh_A08G2301,Gh_D04G1631,Gh_A04G0207,Gh_A06G1600,Gh_A12G0718,Gh_A11G3060,Gh_D11G0388,Gh_D13G1584,Gh_Sca007070G01,Gh_D02G1888,Gh_D11G2871,Gh_D07G1830,Gh_A12G0333,Gh_D10G0352,Gh_D07G0903,Gh_D10G1584,Gh_D05G3282,Gh_A01G0773,Gh_A01G0389,Gh_A07G1769,Gh_D12G2080,Gh_A12G1621,Gh_D06G1954,Gh_D08G2724,Gh_A01G0388,Gh_A03G0397,Gh_A13G1384,Gh_A04G0203,Gh_D03G1476,Gh_D11G0155,Gh_D01G2338,Gh_D02G1742,Gh_A05G3720…
GO:0009607	response to biotic stimulus	biological_process	0.15272	1	Gh_A10G1511,Gh_D08G2587,Gh_A03G1882,Gh_D12G0928,Gh_A05G2577,Gh_D12G0894,Gh_A01G1246,Gh_A08G0616,Gh_D12G2241,Gh_A07G1894,Gh_D05G3467,Gh_D05G3225,Gh_A01G1990,Gh_A08G0550,Gh_D10G1837,Gh_A10G1507,Gh_A06G2027,Gh_D01G2250,Gh_A09G0202,Gh_A12G2418,Gh_D08G0344,Gh_A12G0367,Gh_A13G0636,Gh_Sca004867G06,Gh_D05G0441,Gh_D05G2920,Gh_D13G1781,Gh_A04G0943,Gh_D02G1447,Gh_D10G1753,Gh_A04G0407,Gh_D07G0193,Gh_D01G1450…
GO:0003956	NAD(P)+-protein-arginine ADP-ribosyltransferase activity	molecular_function	0.15283	1	Gh_D08G1371,Gh_A12G1006
GO:0046527	glucosyltransferase activity	molecular_function	0.15315	1	Gh_D12G1289,Gh_D08G2355,Gh_D09G2165,Gh_A05G3287,Gh_D05G0084,Gh_A09G1811,Gh_D13G1693,Gh_D11G2416,Gh_D10G1173,Gh_D03G0977,Gh_A11G2106,Gh_D13G1743,Gh_D02G1830,Gh_A05G1371,Gh_D05G1937,Gh_D10G1493,Gh_D07G2083,Gh_A10G1032,Gh_A10G1388,Gh_D10G2583,Gh_A02G0348,Gh_A13G0076,Gh_A08G1305,Gh_A03G0552,Gh_A07G0322,Gh_D04G0317,Gh_A04G1422,Gh_D12G1653,Gh_A05G3694,Gh_D05G2313
GO:0005215	transporter activity	molecular_function	0.1538	1	Gh_D01G0726,Gh_D09G0377,Gh_D13G2024,Gh_D08G0981,Gh_D05G2779,Gh_A05G2824,Gh_D08G2179,Gh_A09G0348,Gh_A02G1175,Gh_D11G0470,Gh_D13G2512,Gh_A07G2185,Gh_D02G2363,Gh_D03G1205,Gh_D10G0276,Gh_D06G0518,Gh_A13G0819,Gh_D09G1006,Gh_A07G1277,Gh_A08G1710,Gh_D08G0531,Gh_A10G1895,Gh_A10G0156,Gh_D13G2111,Gh_A13G0253,Gh_D10G0470,Gh_D05G3150,Gh_A13G0779,Gh_A04G1164,Gh_A04G1063,Gh_D09G0106,Gh_A13G1745,Gh_D06G0487,Gh_…
GO:2001070	starch binding	molecular_function	0.15523	1	Gh_D09G2429,Gh_A07G0682,Gh_A06G0991,Gh_A10G0120,Gh_A05G1455,Gh_D10G0126
GO:0016052	carbohydrate catabolic process	biological_process	0.1554	1	Gh_A10G1260,Gh_A01G2121,Gh_D12G0814,Gh_D11G2098,Gh_A08G0741,Gh_D08G1389,Gh_Sca004822G05,Gh_D11G0472,Gh_D11G1040,Gh_D05G1757,Gh_A09G2039,Gh_A11G0794,Gh_A10G0103,Gh_A08G1812,Gh_A07G2014,Gh_A04G0547,Gh_A05G0690,Gh_A05G3766,Gh_D12G2290,Gh_A11G1873,Gh_D03G0973,Gh_A08G1940,Gh_D02G0121,Gh_A09G0892,Gh_D11G2606,Gh_D12G1996,Gh_D03G0324,Gh_D06G0616,Gh_A04G1459,Gh_A03G0798,Gh_D04G0626,Gh_A05G2772,Gh_A09G1085…
GO:0016832	aldehyde-lyase activity	molecular_function	0.15551	1	Gh_D08G0135,Gh_A05G2772,Gh_D02G0354,Gh_A01G1785,Gh_A04G0547,Gh_D05G3076,Gh_D13G1361,Gh_A03G0798
GO:0002253	activation of immune response	biological_process	0.15592	1	Gh_A01G0163,Gh_D01G0210
GO:0002429	immune response-activating cell surface receptor signaling pathway	biological_process	0.15592	1	Gh_A01G0163,Gh_D01G0210
GO:0002684	positive regulation of immune system process	biological_process	0.15592	1	Gh_D01G0210,Gh_A01G0163
GO:0002757	immune response-activating signal transduction	biological_process	0.15592	1	Gh_A01G0163,Gh_D01G0210
GO:0002764	immune response-regulating signaling pathway	biological_process	0.15592	1	Gh_A01G0163,Gh_D01G0210
GO:0002768	immune response-regulating cell surface receptor signaling pathway	biological_process	0.15592	1	Gh_D01G0210,Gh_A01G0163
GO:0050776	regulation of immune response	biological_process	0.15592	1	Gh_A01G0163,Gh_D01G0210
GO:0050778	positive regulation of immune response	biological_process	0.15592	1	Gh_D01G0210,Gh_A01G0163
GO:0050851	antigen receptor-mediated signaling pathway	biological_process	0.15592	1	Gh_D01G0210,Gh_A01G0163
GO:0050852	T cell receptor signaling pathway	biological_process	0.15592	1	Gh_A01G0163,Gh_D01G0210
GO:0004866	endopeptidase inhibitor activity	molecular_function	0.15634	1	Gh_D10G1587,Gh_A10G1926,Gh_A07G1429,Gh_D10G2220,Gh_D06G1697,Gh_A10G1924,Gh_D11G1336,Gh_D09G1980,Gh_D10G1540,Gh_A10G2353,Gh_D02G2152,Gh_Sca005135G03,Gh_A10G2355,Gh_D05G2356,Gh_A01G0507,Gh_A08G0427,Gh_D10G2218,Gh_A06G1960,Gh_D10G0144,Gh_D08G2605,Gh_A08G1292
GO:0061135	endopeptidase regulator activity	molecular_function	0.15634	1	Gh_D06G1697,Gh_A10G1926,Gh_D10G1587,Gh_A07G1429,Gh_D10G2220,Gh_D10G1540,Gh_A10G2353,Gh_D02G2152,Gh_Sca005135G03,Gh_A10G1924,Gh_D11G1336,Gh_D09G1980,Gh_D05G2356,Gh_A01G0507,Gh_A08G0427,Gh_A10G2355,Gh_D10G0144,Gh_D08G2605,Gh_A08G1292,Gh_D10G2218,Gh_A06G1960
GO:0046149	pigment catabolic process	biological_process	0.15635	1	Gh_D13G2292,Gh_A06G2042,Gh_A09G1240,Gh_D09G0982,Gh_D13G2294,Gh_A13G0342,Gh_D06G1041,Gh_A13G1905,Gh_D08G2254,Gh_A13G1855,Gh_D09G1028,Gh_D03G1809,Gh_A11G1091,Gh_A08G1667,Gh_A08G1649,Gh_D11G0877,Gh_D08G0815,Gh_A11G1666
GO:0030291	protein serine/threonine kinase inhibitor activity	molecular_function	0.15663	1	Gh_D10G0930,Gh_D11G1929,Gh_D09G1945,Gh_A03G1676,Gh_A05G3636,Gh_D08G2079
GO:0006200	ATP catabolic process	biological_process	0.15665	1	Gh_A09G1611,Gh_D04G1349,Gh_D09G1706
GO:0004474	malate synthase activity	molecular_function	0.15676	1	Gh_A07G0470,Gh_D11G2671
GO:0006097	glyoxylate cycle	biological_process	0.15676	1	Gh_A07G0470,Gh_D11G2671
GO:0046487	glyoxylate metabolic process	biological_process	0.15676	1	Gh_A07G0470,Gh_D11G2671
GO:0016255	attachment of GPI anchor to protein	biological_process	0.15816	1	Gh_D02G1841,Gh_A07G1474,Gh_D09G1014
GO:0008192	RNA guanylyltransferase activity	molecular_function	0.15916	1	Gh_D11G3319,Gh_A13G0636,Gh_D01G2095,Gh_D06G0020,Gh_A05G2854,Gh_A06G1832,Gh_D01G2202
GO:0070568	guanylyltransferase activity	molecular_function	0.15916	1	Gh_A13G0636,Gh_D01G2095,Gh_D11G3319,Gh_A05G2854,Gh_A06G1832,Gh_D06G0020,Gh_D01G2202
GO:0016538	cyclin-dependent protein serine/threonine kinase regulator activity	molecular_function	0.15948	1	Gh_D09G1945,Gh_D11G1929,Gh_D07G1034,Gh_D10G0930,Gh_D08G2079,Gh_A03G1676,Gh_A05G3636
GO:0000145	exocyst	cellular_component	0.16108	1	Gh_D07G0937,Gh_A10G1815,Gh_D12G1303,Gh_A07G0865,Gh_D04G0009,Gh_D12G0327,Gh_A05G2577,Gh_A08G1710,Gh_A09G1270,Gh_A10G1765,Gh_A10G2233,Gh_D05G0484,Gh_D04G0713,Gh_D12G1810,Gh_A08G1246,Gh_A06G1020,Gh_D09G1272,Gh_A08G0536,Gh_D05G3898,Gh_D04G1359
GO:0002682	regulation of immune system process	biological_process	0.16115	1	Gh_A01G0163,Gh_D01G0210,Gh_D11G2723
GO:0019748	secondary metabolic process	biological_process	0.16243	1	Gh_D04G0713,Gh_D03G1741,Gh_A08G1986,Gh_A01G2064,Gh_D05G1012,Gh_D08G0557,Gh_A07G0423,Gh_A13G1690,Gh_Sca183223G01,Gh_A09G0872,Gh_D05G3198,Gh_A06G1905,Gh_D01G0514,Gh_D11G2214,Gh_D01G1842,Gh_A10G1603,Gh_A05G0928
GO:0015926	glucosidase activity	molecular_function	0.16266	1	Gh_A05G1100,Gh_D09G0447,Gh_D07G0108,Gh_D07G0775,Gh_D02G2372,Gh_D11G1411,Gh_D08G1389,Gh_A09G0892,Gh_A01G2121,Gh_D06G1301,Gh_A03G0507,Gh_A08G1812,Gh_A06G1972,Gh_A09G1085,Gh_A10G1605,Gh_D06G1758,Gh_A10G1304,Gh_A13G1799,Gh_A10G0735,Gh_D11G1040
GO:0005991	trehalose metabolic process	biological_process	0.16378	1	Gh_A12G1807,Gh_D05G3263,Gh_D09G0762,Gh_D03G1019,Gh_D04G0899,Gh_A08G1399,Gh_A06G0313,Gh_A03G0508,Gh_A09G0758,Gh_A12G2277,Gh_A01G0313,Gh_D09G0760,Gh_A09G1647,Gh_A03G1983,Gh_A05G2608
GO:0005977	glycogen metabolic process	biological_process	0.16529	1	Gh_A09G0892,Gh_D06G0682,Gh_D08G1389,Gh_A08G1812,Gh_A09G1085,Gh_D11G1040,Gh_D05G3359,Gh_A01G2121
GO:0006112	energy reserve metabolic process	biological_process	0.16529	1	Gh_D11G1040,Gh_A01G2121,Gh_D05G3359,Gh_D08G1389,Gh_D06G0682,Gh_A09G0892,Gh_A09G1085,Gh_A08G1812
GO:0006778	porphyrin-containing compound metabolic process	biological_process	0.16626	1	Gh_A05G0125,Gh_A11G0942,Gh_D11G1850,Gh_D08G0815,Gh_A06G1203,Gh_A01G0163,Gh_D11G2098,Gh_A04G1000,Gh_D10G1368,Gh_A07G0024,Gh_D05G1757,Gh_A12G2710,Gh_D12G0150,Gh_A05G0690,Gh_A11G2507,Gh_D11G1728,Gh_A13G0342,Gh_D11G0877,Gh_A11G1873,Gh_A07G1978,Gh_A08G1649,Gh_D12G2414,Gh_A05G3766,Gh_D08G0793,Gh_A01G1603,Gh_D03G0973,Gh_D05G3302,Gh_D07G1728,Gh_D11G2666,Gh_A11G1666,Gh_D03G0088,Gh_A04G0913,Gh_D06G2094,Gh_…
GO:0007608	sensory perception of smell	biological_process	0.16658	1	Gh_A01G0130,Gh_D10G0073,Gh_A05G3994
GO:0016773	phosphotransferase activity, alcohol group as acceptor	molecular_function	0.167	1	Gh_A05G3991,Gh_D13G2480,Gh_D11G0181,Gh_A11G2867,Gh_D09G0994,Gh_A01G1923,Gh_A07G1863,Gh_D12G2835,Gh_D08G2716,Gh_D05G1016,Gh_D12G1792,Gh_D06G2112,Gh_A08G1705,Gh_D01G1430,Gh_A05G2256,Gh_A05G3551,Gh_A05G3412,Gh_D10G0813,Gh_A05G2604,Gh_D04G1541,Gh_A01G1719,Gh_D05G3027,Gh_A10G1353,Gh_D01G0355,Gh_D03G1017,Gh_D01G0264,Gh_A05G0235,Gh_D05G3226,Gh_D07G0658,Gh_A08G1564,Gh_Sca040484G01,Gh_A10G0261,Gh_A05G3346…
GO:0051704	multi-organism process	biological_process	0.1678	1	Gh_A10G0156,Gh_D04G1906,Gh_D01G0964,Gh_D07G0486,Gh_D06G2377,Gh_A09G2255,Gh_D07G0097,Gh_A10G1356,Gh_D02G0117,Gh_A07G1601,Gh_D11G0875,Gh_D06G0064,Gh_A09G1504,Gh_D12G2400,Gh_D08G1036,Gh_A05G2577,Gh_Sca009116G01,Gh_A03G0803,Gh_D13G2512,Gh_D02G2305,Gh_A09G0430,Gh_D13G2105,Gh_D11G3517,Gh_D12G2013,Gh_D02G1389,Gh_D11G3171,Gh_A12G0333,Gh_A05G2821,Gh_D03G1205,Gh_D05G3749,Gh_D09G2165,Gh_A01G0389,Gh_D01G0723…
GO:0035251	UDP-glucosyltransferase activity	molecular_function	0.1679	1	Gh_A13G0076,Gh_A03G0552,Gh_A08G1305,Gh_A07G0322,Gh_D04G0317,Gh_A05G1371,Gh_D10G1493,Gh_D07G2083,Gh_A10G1388,Gh_A10G1032,Gh_D10G2583,Gh_A02G0348,Gh_D05G2313,Gh_A05G3694,Gh_A04G1422,Gh_D13G1693,Gh_D11G2416,Gh_D12G1289,Gh_D09G2165,Gh_D08G2355,Gh_A05G3287,Gh_D05G0084,Gh_A09G1811,Gh_D13G1743,Gh_D02G1830,Gh_D10G1173,Gh_D03G0977,Gh_A11G2106
GO:0071944	cell periphery	cellular_component	0.16908	1	Gh_D11G0875,Gh_D01G1277,Gh_A12G0683,Gh_D02G2443,Gh_D03G0545,Gh_A08G1725,Gh_A09G0938,Gh_A08G1246,Gh_D08G2751,Gh_A05G3287,Gh_D06G0562,Gh_A09G1365,Gh_Sca004883G04,Gh_D12G2415,Gh_D09G1272,Gh_A09G1105,Gh_D04G0009,Gh_A10G2159,Gh_A05G1371,Gh_D06G0837,Gh_D11G0354,Gh_D03G0577,Gh_D09G0119,Gh_D08G2729,Gh_A05G2577,Gh_A10G2233,Gh_D10G0149,Gh_A08G0623,Gh_A08G1710,Gh_D05G2464,Gh_D09G2165,Gh_D07G0903,Gh_A06G1250…
GO:0004719	protein-L-isoaspartate (D-aspartate) O-methyltransferase activity	molecular_function	0.1708	1	Gh_D12G2555,Gh_D01G2263,Gh_A05G0307,Gh_A08G0876,Gh_A01G0502,Gh_A03G0090,Gh_D02G1225,Gh_D04G2027,Gh_A06G0620,Gh_D08G1066,Gh_A03G0803,Gh_A05G1566,Gh_D10G0812,Gh_A02G0336,Gh_D05G1744,Gh_A12G2430,Gh_A09G0411
GO:0006518	peptide metabolic process	biological_process	0.171	1	Gh_A06G1905,Gh_A11G1727,Gh_A12G0054,Gh_D03G0423,Gh_D09G2367,Gh_A10G1603,Gh_D01G0174,Gh_A03G0284,Gh_A05G2330,Gh_D01G0110,Gh_A11G2065,Gh_A12G1769,Gh_A02G1281,Gh_D01G1587,Gh_Sca012941G01,Gh_D11G0366,Gh_Sca005689G01,Gh_D13G0178
GO:0046983	protein dimerization activity	molecular_function	0.17314	1	Gh_A04G1339,Gh_D10G0309,Gh_Sca054832G01,Gh_D03G0554,Gh_A05G0933,Gh_A09G0742,Gh_A05G0224,Gh_D08G0565,Gh_A02G1502,Gh_D11G1651,Gh_D09G2157,Gh_A04G1337,Gh_A10G0730,Gh_A06G2037,Gh_A07G1800,Gh_A05G3003,Gh_D11G0534,Gh_D06G1391,Gh_D06G2316,Gh_A11G2009,Gh_A05G2191,Gh_D05G2928,Gh_A12G0337,Gh_A08G1508,Gh_Sca008688G01,Gh_Sca007246G01,Gh_D09G1014,Gh_D10G0646,Gh_D05G3124,Gh_A09G0522,Gh_D06G1739,Gh_D11G3182,Gh_…
GO:0031099	regeneration	biological_process	0.17391	1	Gh_A10G2196,Gh_A09G2251,Gh_A06G0683,Gh_A13G0287
GO:0042246	tissue regeneration	biological_process	0.17391	1	Gh_A13G0287,Gh_A06G0683,Gh_A10G2196,Gh_A09G2251
GO:0048589	developmental growth	biological_process	0.17391	1	Gh_A13G0287,Gh_A06G0683,Gh_A09G2251,Gh_A10G2196
GO:0016813	hydrolase activity, acting on carbon-nitrogen (but not peptide) bonds, in linear amidines	molecular_function	0.17741	1	Gh_D05G2397,Gh_A02G0742,Gh_A11G2829,Gh_D11G3184
GO:0009309	amine biosynthetic process	biological_process	0.17801	1	Gh_D13G1675,Gh_A08G1821,Gh_D05G3932,Gh_D05G3931,Gh_A05G3994,Gh_A02G0742,Gh_D03G0532,Gh_A05G3986
GO:0042401	cellular biogenic amine biosynthetic process	biological_process	0.17801	1	Gh_A02G0742,Gh_A05G3994,Gh_D05G3932,Gh_A08G1821,Gh_D13G1675,Gh_D05G3931,Gh_A05G3986,Gh_D03G0532
GO:0001503	ossification	biological_process	0.18068	1	Gh_Sca005431G01,Gh_A11G0043,Gh_A09G2255,Gh_A04G0988,Gh_A07G1495
GO:0008202	steroid metabolic process	biological_process	0.18087	1	Gh_A01G0404,Gh_D08G0086,Gh_D05G1140,Gh_D10G2035,Gh_A05G1022,Gh_D10G1364,Gh_A01G1741,Gh_A12G0097,Gh_A08G2405,Gh_D01G1991,Gh_A05G0575,Gh_D05G3815,Gh_A05G1981,Gh_D02G1932,Gh_A11G3007,Gh_D05G3262,Gh_A05G0334,Gh_A01G0817,Gh_A08G0029,Gh_A09G1327,Gh_D09G1458,Gh_D03G0398,Gh_D10G2032,Gh_A13G0537,Gh_D12G0110,Gh_D07G1433,Gh_D07G1069,Gh_D05G3328,Gh_A07G1324,Gh_D03G1057,Gh_D08G2275,Gh_A05G0995,Gh_A05G1566,Gh_…
GO:0045735	nutrient reservoir activity	molecular_function	0.18317	1	Gh_D01G0596,Gh_A07G1064,Gh_D13G1767,Gh_D11G1876,Gh_A05G0249,Gh_D11G2481,Gh_A09G2226,Gh_A11G2182,Gh_A11G2183,Gh_A04G0536,Gh_D12G1361,Gh_A02G0329,Gh_A11G2187,Gh_D07G0114,Gh_D12G0031,Gh_D07G1367,Gh_D11G2491,Gh_D10G1873,Gh_A04G1459,Gh_D13G1771,Gh_D11G3517
GO:0022804	active transmembrane transporter activity	molecular_function	0.18336	1	Gh_A05G2068,Gh_D06G0487,Gh_A07G1989,Gh_D12G1057,Gh_Sca010255G01,Gh_A08G2162,Gh_A09G0233,Gh_D07G0032,Gh_A09G0191,Gh_A13G1829,Gh_D06G1949,Gh_A13G0779,Gh_A08G0031,Gh_A07G2185,Gh_A11G1882,Gh_D13G0233,Gh_A13G0819,Gh_A08G1710,Gh_A03G1882,Gh_D11G2903,Gh_A11G2506,Gh_D08G0981,Gh_D06G1119,Gh_A12G1886,Gh_Sca004965G03,Gh_D09G0945,Gh_D12G0993,Gh_D07G0087,Gh_A05G3193,Gh_D12G2513,Gh_Sca004717G07,Gh_D12G0991,Gh_…
GO:0009254	peptidoglycan turnover	biological_process	0.18476	1	Gh_D08G1587,Gh_D10G2070
GO:0003840	gamma-glutamyltransferase activity	molecular_function	0.18549	1	Gh_A02G1281,Gh_D03G0423,Gh_D11G0366
GO:0009522	photosystem I	cellular_component	0.18625	1	Gh_Sca005362G03,Gh_D05G2516,Gh_Sca006711G02,Gh_Sca017611G01,Gh_D03G1503,Gh_A05G1662,Gh_Sca007035G04,Gh_A05G2007,Gh_A12G1134,Gh_D05G3256,Gh_Sca006756G05,Gh_D06G1421,Gh_Sca005646G01,Gh_A08G0190,Gh_Sca005362G01,Gh_A11G1349,Gh_Sca005362G02,Gh_Sca007622G03
GO:0009772	photosynthetic electron transport in photosystem II	biological_process	0.18691	1	Gh_D05G3783,Gh_Sca007035G01,Gh_Sca006756G03,Gh_D08G1215,Gh_D04G1171
GO:0004799	thymidylate synthase activity	molecular_function	0.18763	1	Gh_A03G1728,Gh_A08G1927,Gh_A10G0045,Gh_D11G1157
GO:0016310	phosphorylation	biological_process	0.1883	1	Gh_A13G0381,Gh_A11G1757,Gh_A05G0908,Gh_D10G2460,Gh_A06G2088,Gh_Sca006711G02,Gh_A05G1563,Gh_D01G0620,Gh_A09G1189,Gh_A07G2223,Gh_A13G1373,Gh_D06G1594,Gh_A09G0260,Gh_A10G1195,Gh_D10G2368,Gh_A10G1356,Gh_A07G0085,Gh_D09G0654,Gh_A12G0002,Gh_D07G1827,Gh_D12G2807,Gh_A03G0296,Gh_D05G2750,Gh_D11G0703,Gh_D07G0434,Gh_A02G0715,Gh_A05G0311,Gh_D07G0094,Gh_Sca018023G01,Gh_D09G2147,Gh_A05G0465,Gh_A06G1268,Gh_A02G…
GO:0019080	viral genome expression	biological_process	0.18944	1	Gh_A01G1937,Gh_Sca010823G01,Gh_D09G1529,Gh_A04G0268,Gh_D02G0400,Gh_A09G2440,Gh_A04G1205,Gh_A05G3320,Gh_D09G2441,Gh_D09G1484,Gh_D06G2113
GO:0042602	riboflavin reductase (NADPH) activity	molecular_function	0.18951	1	Gh_D12G0394,Gh_D04G1124
GO:0006787	porphyrin-containing compound catabolic process	biological_process	0.18985	1	Gh_D06G1041,Gh_A13G0342,Gh_A06G2042,Gh_A09G1240,Gh_D13G2294,Gh_D09G0982,Gh_D13G2292,Gh_A13G1773,Gh_A13G1905,Gh_D08G2254,Gh_D03G1809,Gh_D09G1028,Gh_A13G1855,Gh_A11G1666,Gh_D08G0815,Gh_A08G1649,Gh_D11G0877,Gh_A11G1091,Gh_A08G1667
GO:0033015	tetrapyrrole catabolic process	biological_process	0.18985	1	Gh_D08G2254,Gh_A13G1905,Gh_A13G1773,Gh_A13G0342,Gh_D06G1041,Gh_D13G2292,Gh_D13G2294,Gh_D09G0982,Gh_A06G2042,Gh_A09G1240,Gh_D08G0815,Gh_A11G1666,Gh_A08G1667,Gh_A11G1091,Gh_D11G0877,Gh_A08G1649,Gh_D03G1809,Gh_D09G1028,Gh_A13G1855
GO:0004827	proline-tRNA ligase activity	molecular_function	0.194	1	Gh_D06G1601,Gh_D12G0826,Gh_D07G2444,Gh_D12G0490
GO:0006433	prolyl-tRNA aminoacylation	biological_process	0.194	1	Gh_D07G2444,Gh_D12G0490,Gh_D12G0826,Gh_D06G1601
GO:0032787	monocarboxylic acid metabolic process	biological_process	0.19417	1	Gh_A08G1239,Gh_D03G0532,Gh_A06G0584,Gh_D11G2671,Gh_D09G0001,Gh_D06G0486,Gh_D01G0186,Gh_D05G3932,Gh_A12G0333,Gh_D09G1858,Gh_D05G3815,Gh_D03G1205,Gh_D11G1218,Gh_A07G0470,Gh_D12G0299,Gh_D05G2046,Gh_D01G1991,Gh_D12G1410,Gh_A13G0206,Gh_D02G2036,Gh_D12G2785,Gh_A06G2088,Gh_A01G0141,Gh_A05G3994,Gh_D13G1528,Gh_A06G1389,Gh_A10G2047,Gh_D04G2024,Gh_A12G1964,Gh_A12G2695,Gh_A08G1012,Gh_D05G3931,Gh_D12G0636,Gh_…
GO:0042440	pigment metabolic process	biological_process	0.19436	1	Gh_A13G1773,Gh_A02G1634,Gh_D08G2254,Gh_D01G1281,Gh_D08G1199,Gh_D06G0235,Gh_D06G1041,Gh_A03G0737,Gh_A09G1240,Gh_D13G2292,Gh_A07G0457,Gh_D07G0032,Gh_D04G2024,Gh_A08G1012,Gh_A12G2674,Gh_A11G1091,Gh_A12G2282,Gh_A13G1926,Gh_A05G0342,Gh_A13G1855,Gh_A01G0864,Gh_D05G0918,Gh_D06G0556,Gh_A13G1905,Gh_D01G2167,Gh_A05G0799,Gh_D12G2785,Gh_D06G1378,Gh_D13G2015,Gh_D09G1387,Gh_D03G0577,Gh_A09G0812,Gh_D10G2348,Gh_…
GO:0015711	organic anion transport	biological_process	0.19603	1	Gh_D07G0108,Gh_A02G1027,Gh_D07G2298,Gh_A04G0878,Gh_A05G2973,Gh_D01G1837,Gh_A09G0938,Gh_A12G0379,Gh_D07G0486,Gh_A11G0332,Gh_A02G0950,Gh_A05G0004,Gh_A06G1403,Gh_A07G1246,Gh_D10G0470,Gh_D10G0095,Gh_D01G1283,Gh_A04G1467,Gh_A08G2483,Gh_D07G2297,Gh_D11G2342,Gh_A10G0598,Gh_A13G0662,Gh_D13G0233,Gh_D02G2363,Gh_D08G1733,Gh_A08G0623,Gh_A04G0853,Gh_D13G1348,Gh_D10G1426,Gh_D11G0275,Gh_A08G1475,Gh_A05G0243,Gh_…
GO:0003942	N-acetyl-gamma-glutamyl-phosphate reductase activity	molecular_function	0.19703	1	Gh_A12G1429,Gh_A05G3003,Gh_A07G1066,Gh_D04G0803,Gh_D07G1160
GO:0016682	oxidoreductase activity, acting on diphenols and related substances as donors, oxygen as acceptor	molecular_function	0.19745	1	Gh_A06G1796,Gh_A01G0222,Gh_A09G0686,Gh_D01G0723,Gh_D11G0932,Gh_A12G2493,Gh_A12G0261
GO:0016054	organic acid catabolic process	biological_process	0.1977	1	Gh_A10G2047,Gh_A09G2361,Gh_A12G1964,Gh_A11G1832,Gh_D06G1228,Gh_D01G0186,Gh_D05G0435,Gh_D10G2062,Gh_D11G1218,Gh_A05G0330,Gh_D12G1410,Gh_D02G2036,Gh_D08G2058,Gh_A03G1621,Gh_A08G0307,Gh_Sca191685G01,Gh_A11G2757,Gh_D11G2205,Gh_A01G0141,Gh_A06G2088,Gh_D09G1867,Gh_A07G1589,Gh_A04G0127
GO:0046395	carboxylic acid catabolic process	biological_process	0.1977	1	Gh_D01G0186,Gh_D06G1228,Gh_D05G0435,Gh_A05G0330,Gh_D11G1218,Gh_D10G2062,Gh_A10G2047,Gh_A09G2361,Gh_A11G1832,Gh_A12G1964,Gh_D11G2205,Gh_A11G2757,Gh_Sca191685G01,Gh_D09G1867,Gh_A06G2088,Gh_A01G0141,Gh_A04G0127,Gh_A07G1589,Gh_D12G1410,Gh_A03G1621,Gh_D08G2058,Gh_D02G2036,Gh_A08G0307
GO:0003877	ATP adenylyltransferase activity	molecular_function	0.19861	1	Gh_A10G0156,Gh_D02G0189
GO:0006954	inflammatory response	biological_process	0.20038	1	Gh_A11G0332,Gh_D11G0388
GO:0006119	oxidative phosphorylation	biological_process	0.20087	1	Gh_D01G0181,Gh_D08G0203,Gh_D03G1757,Gh_D13G1974,Gh_D09G1575,Gh_D03G1503,Gh_A13G1614,Gh_A01G0135,Gh_A01G1144,Gh_A10G0129,Gh_D11G0658,Gh_A10G0538,Gh_D06G0288,Gh_D04G1591,Gh_D11G1148,Gh_D01G0180,Gh_A01G0136,Gh_D10G0554
GO:0042773	ATP synthesis coupled electron transport	biological_process	0.20087	1	Gh_A10G0129,Gh_D11G0658,Gh_A01G1144,Gh_A01G0135,Gh_A10G0538,Gh_D11G1148,Gh_D04G1591,Gh_D06G0288,Gh_D01G0180,Gh_A01G0136,Gh_D10G0554,Gh_D08G0203,Gh_D01G0181,Gh_D13G1974,Gh_D03G1757,Gh_D03G1503,Gh_D09G1575,Gh_A13G1614
GO:0015849	organic acid transport	biological_process	0.20127	1	Gh_D11G2342,Gh_A13G0662,Gh_A10G0598,Gh_D07G2297,Gh_D13G0233,Gh_D02G2363,Gh_A08G0623,Gh_A04G0853,Gh_D08G1733,Gh_D10G1426,Gh_D13G1348,Gh_D11G0275,Gh_A05G0243,Gh_A08G1475,Gh_D02G2362,Gh_D10G2586,Gh_D13G1148,Gh_D03G0812,Gh_D04G0679,Gh_D08G1770,Gh_A07G0200,Gh_D11G0388,Gh_D07G0108,Gh_A02G1027,Gh_D07G2298,Gh_A04G0878,Gh_D01G1837,Gh_A05G2973,Gh_A12G0379,Gh_A09G0938,Gh_D07G0486,Gh_A11G0332,Gh_A02G0950,Gh_…
GO:0046942	carboxylic acid transport	biological_process	0.20127	1	Gh_A02G0950,Gh_A11G0332,Gh_D07G0486,Gh_A04G1467,Gh_A08G2483,Gh_D01G1283,Gh_D10G0095,Gh_A06G1403,Gh_A07G1246,Gh_A05G0004,Gh_D07G2298,Gh_A02G1027,Gh_D07G0108,Gh_A09G0938,Gh_A12G0379,Gh_A05G2973,Gh_D01G1837,Gh_A04G0878,Gh_D10G2586,Gh_D02G2362,Gh_A08G1475,Gh_A05G0243,Gh_D11G0275,Gh_D11G0388,Gh_A07G0200,Gh_D08G1770,Gh_D04G0679,Gh_D03G0812,Gh_D13G1148,Gh_D02G2363,Gh_D13G0233,Gh_D07G2297,Gh_D11G2342,Gh_…
GO:0004560	alpha-L-fucosidase activity	molecular_function	0.20267	1	Gh_D12G2509,Gh_A12G2381
GO:0015928	fucosidase activity	molecular_function	0.20267	1	Gh_A12G2381,Gh_D12G2509
GO:0004489	methylenetetrahydrofolate reductase (NADPH) activity	molecular_function	0.20299	1	Gh_D10G1363,Gh_D10G1225
GO:0042601	endospore-forming forespore	cellular_component	0.20325	1	Gh_D08G2243,Gh_D12G0390
GO:0042763	intracellular immature spore	cellular_component	0.20325	1	Gh_D12G0390,Gh_D08G2243
GO:0005996	monosaccharide metabolic process	biological_process	0.2065	1	Gh_A08G0741,Gh_D11G2098,Gh_A07G2032,Gh_Sca004822G05,Gh_D09G0664,Gh_A10G1260,Gh_D12G0814,Gh_A05G0690,Gh_A07G2014,Gh_A10G0103,Gh_A04G0547,Gh_D05G1757,Gh_A09G2039,Gh_D11G0472,Gh_D02G0121,Gh_D09G2454,Gh_A05G3518,Gh_D02G1644,Gh_A09G2227,Gh_D06G0616,Gh_D11G2606,Gh_D03G0324,Gh_D12G2290,Gh_A11G1873,Gh_A05G3766,Gh_A09G0294,Gh_D03G0973,Gh_A08G1940,Gh_A05G2772,Gh_A02G1644,Gh_D12G2835,Gh_D05G3031,Gh_D05G2409…
GO:0003854	3-beta-hydroxy-delta5-steroid dehydrogenase activity	molecular_function	0.20676	1	Gh_A05G1022,Gh_D05G1140,Gh_D10G2035,Gh_A01G1741,Gh_D10G1364,Gh_A12G0097,Gh_A08G2405,Gh_D01G1991,Gh_A01G0404,Gh_D08G0086,Gh_A09G1327,Gh_A08G0029,Gh_D09G1458,Gh_D10G2032,Gh_D03G0398,Gh_A05G1981,Gh_A05G0575,Gh_D05G3815,Gh_D05G3262,Gh_A11G3007,Gh_A01G0817,Gh_A05G0334,Gh_D08G2275,Gh_A05G0995,Gh_D03G0508,Gh_D01G0410,Gh_A09G1040,Gh_D01G0977,Gh_A02G0485,Gh_D12G0110,Gh_D07G1433,Gh_D05G3328,Gh_D07G1069,Gh_…
GO:0016229	steroid dehydrogenase activity	molecular_function	0.20676	1	Gh_D12G0110,Gh_D07G1433,Gh_D05G3328,Gh_D07G1069,Gh_D03G1057,Gh_A07G1324,Gh_D08G2275,Gh_A05G0995,Gh_D01G0410,Gh_A09G1040,Gh_D03G0508,Gh_A02G0485,Gh_D01G0977,Gh_D12G0474,Gh_D08G1701,Gh_A12G0592,Gh_D08G1205,Gh_D07G0656,Gh_D07G1435,Gh_A12G0868,Gh_D04G0521,Gh_A02G1219,Gh_A01G0404,Gh_D08G0086,Gh_D10G2035,Gh_D05G1140,Gh_A05G1022,Gh_D10G1364,Gh_A01G1741,Gh_A12G0097,Gh_A08G2405,Gh_D01G1991,Gh_A05G0575,Gh_…
GO:0033764	steroid dehydrogenase activity, acting on the CH-OH group of donors, NAD or NADP as acceptor	molecular_function	0.20676	1	Gh_A02G0485,Gh_D01G0977,Gh_A09G1040,Gh_D01G0410,Gh_D03G0508,Gh_A05G0995,Gh_D08G2275,Gh_D03G1057,Gh_A07G1324,Gh_D07G1069,Gh_D05G3328,Gh_D07G1433,Gh_D12G0110,Gh_A02G1219,Gh_D04G0521,Gh_A12G0868,Gh_D08G1205,Gh_D07G0656,Gh_D07G1435,Gh_D12G0474,Gh_A12G0592,Gh_D08G1701,Gh_D01G1991,Gh_A12G0097,Gh_A08G2405,Gh_D10G1364,Gh_A01G1741,Gh_D10G2035,Gh_D05G1140,Gh_A05G1022,Gh_D08G0086,Gh_A01G0404,Gh_D10G2032,Gh_…
GO:0009274	peptidoglycan-based cell wall	cellular_component	0.20703	1	Gh_A06G1250,Gh_A10G2127,Gh_D01G1779,Gh_D10G2447
GO:0009276	Gram-negative-bacterium-type cell wall	cellular_component	0.20703	1	Gh_A10G2127,Gh_A06G1250,Gh_D10G2447,Gh_D01G1779
GO:0003707	steroid hormone receptor activity	molecular_function	0.20705	1	Gh_A03G2076,Gh_D08G0046,Gh_D01G1139,Gh_D09G1897,Gh_D03G0378,Gh_D08G1885,Gh_A10G0274
GO:0031406	carboxylic acid binding	molecular_function	0.20745	1	Gh_Sca008688G01,Gh_D09G0908,Gh_A11G1897,Gh_A02G0667,Gh_D09G1004,Gh_D09G0139,Gh_D10G1411,Gh_A03G0341,Gh_D02G2255,Gh_A05G1563,Gh_D10G2072,Gh_A03G1401,Gh_A10G2327,Gh_D09G0318,Gh_D11G0543,Gh_A10G2158,Gh_A09G0522,Gh_D08G1885,Gh_D09G0003,Gh_D02G0066,Gh_A11G1668,Gh_D05G1837,Gh_A09G0884,Gh_D13G0215,Gh_Sca112882G01,Gh_D03G1235
GO:0051801	cytolysis in other organism involved in symbiotic interaction	biological_process	0.20775	1	Gh_A11G2216,Gh_A12G2076,Gh_A04G0610,Gh_D03G1205
GO:0052331	hemolysis in other organism involved in symbiotic interaction	biological_process	0.20775	1	Gh_A12G2076,Gh_A04G0610,Gh_A11G2216,Gh_D03G1205
GO:0008237	metallopeptidase activity	molecular_function	0.2081	1	Gh_A01G0834,Gh_D07G2212,Gh_A02G1087,Gh_D04G0647,Gh_D08G1199,Gh_A05G1688,Gh_A09G1105,Gh_A03G0142,Gh_A01G0163,Gh_A07G2313,Gh_A01G0864,Gh_A11G2216,Gh_D05G3196,Gh_A05G0320,Gh_D12G2254,Gh_D03G0577,Gh_A03G1882,Gh_A01G0096,Gh_D06G1715,Gh_D10G2063,Gh_A01G1907,Gh_A11G2358,Gh_D05G0918,Gh_A13G0206,Gh_A11G3030,Gh_A05G0799,Gh_D01G2167,Gh_D13G2015,Gh_A10G1788,Gh_D01G0210,Gh_A08G1400,Gh_A05G3169,Gh_A12G1976,Gh_…
GO:0015995	chlorophyll biosynthetic process	biological_process	0.20818	1	Gh_D06G0556,Gh_D05G0918,Gh_A11G2976,Gh_A05G0799,Gh_D01G2167,Gh_D13G2015,Gh_D06G1378,Gh_D09G1387,Gh_A09G0812,Gh_D10G2348,Gh_A01G1829,Gh_D03G0577,Gh_A06G1085,Gh_A08G0670,Gh_A01G1907,Gh_D08G0793,Gh_D07G2198,Gh_D07G1728,Gh_D03G0088,Gh_A12G2264,Gh_A07G1978,Gh_A11G1048,Gh_A11G0107,Gh_D12G2414,Gh_D01G2067,Gh_A02G0151,Gh_D11G2817,Gh_D01G0210,Gh_D03G0349,Gh_D06G0205,Gh_A05G3169,Gh_A03G0619,Gh_D06G2094,Gh_…
GO:0051129	negative regulation of cellular component organization	biological_process	0.20851	1	Gh_A07G1788,Gh_A04G0219,Gh_A04G0111,Gh_D09G1387,Gh_D06G1581,Gh_D08G2751,Gh_A13G0076
GO:0000148	1,3-beta-D-glucan synthase complex	cellular_component	0.20892	1	Gh_D02G1830,Gh_D03G0977,Gh_D04G0317,Gh_A03G0552,Gh_A05G3287,Gh_D10G2583,Gh_A05G1371,Gh_A10G1388
GO:0003843	1,3-beta-D-glucan synthase activity	molecular_function	0.20892	1	Gh_A05G3287,Gh_D10G2583,Gh_A05G1371,Gh_A10G1388,Gh_D04G0317,Gh_A03G0552,Gh_D03G0977,Gh_D02G1830
GO:0006074	(1->3)-beta-D-glucan metabolic process	biological_process	0.20892	1	Gh_D03G0977,Gh_D02G1830,Gh_D10G2583,Gh_A05G3287,Gh_A10G1388,Gh_A05G1371,Gh_D04G0317,Gh_A03G0552
GO:0006075	(1->3)-beta-D-glucan biosynthetic process	biological_process	0.20892	1	Gh_D03G0977,Gh_D02G1830,Gh_A10G1388,Gh_A05G1371,Gh_D10G2583,Gh_A05G3287,Gh_A03G0552,Gh_D04G0317
GO:0008174	mRNA methyltransferase activity	molecular_function	0.20908	1	Gh_D01G2095,Gh_D11G1797,Gh_D05G0974,Gh_A05G2854,Gh_A01G1969
GO:0016597	amino acid binding	molecular_function	0.20974	1	Gh_D08G1885,Gh_D05G1837,Gh_A09G0884,Gh_D02G0066,Gh_D09G0003,Gh_D03G1235,Gh_D13G0215,Gh_D09G1004,Gh_A02G0667,Gh_A11G1897,Gh_Sca008688G01,Gh_D09G0908,Gh_D02G2255,Gh_D10G1411,Gh_D09G0139,Gh_A05G1563,Gh_A03G0341,Gh_A03G1401,Gh_D10G2072,Gh_A09G0522,Gh_D11G0543,Gh_A10G2158,Gh_D09G0318,Gh_A10G2327
GO:0016882	cyclo-ligase activity	molecular_function	0.21081	1	Gh_A01G1683,Gh_D12G0476
GO:0030272	5-formyltetrahydrofolate cyclo-ligase activity	molecular_function	0.21081	1	Gh_A01G1683,Gh_D12G0476
GO:0034220	ion transmembrane transport	biological_process	0.2122	1	Gh_D06G0518,Gh_D13G0233,Gh_A13G0287,Gh_D02G2363,Gh_A02G0345,Gh_A08G1710,Gh_D02G0496,Gh_A12G0317,Gh_D04G0700,Gh_A06G0584,Gh_D12G1825,Gh_D08G2179,Gh_D01G1137,Gh_D05G2779,Gh_D13G2024,Gh_D09G0672,Gh_D11G2903,Gh_D02G2362,Gh_A08G0590,Gh_D13G2512,Gh_A09G0348,Gh_A02G0395,Gh_D06G1119,Gh_D07G0108,Gh_A11G0557,Gh_Sca014992G02,Gh_D07G2298,Gh_D11G1411,Gh_A04G0431,Gh_A11G2403,Gh_D12G0090,Gh_D13G1880,Gh_A07G1601…
GO:0005605	basal lamina	cellular_component	0.21231	1	Gh_A05G0933,Gh_A04G1220,Gh_D04G1990,Gh_A11G0619,Gh_D10G1173,Gh_D08G2751,Gh_A03G0864,Gh_D02G0496
GO:0005606	laminin-1 complex	cellular_component	0.21231	1	Gh_A05G0933,Gh_A04G1220,Gh_D04G1990,Gh_A11G0619,Gh_D10G1173,Gh_D08G2751,Gh_A03G0864,Gh_D02G0496
GO:0016477	cell migration	biological_process	0.21231	1	Gh_A03G0864,Gh_D02G0496,Gh_D08G2751,Gh_A11G0619,Gh_D10G1173,Gh_A05G0933,Gh_A04G1220,Gh_D04G1990
GO:0030155	regulation of cell adhesion	biological_process	0.21231	1	Gh_D10G1173,Gh_A11G0619,Gh_A05G0933,Gh_D04G1990,Gh_A04G1220,Gh_D02G0496,Gh_A03G0864,Gh_D08G2751
GO:0030334	regulation of cell migration	biological_process	0.21231	1	Gh_A11G0619,Gh_D10G1173,Gh_A04G1220,Gh_D04G1990,Gh_A05G0933,Gh_A03G0864,Gh_D02G0496,Gh_D08G2751
GO:0043256	laminin complex	cellular_component	0.21231	1	Gh_D10G1173,Gh_A11G0619,Gh_A05G0933,Gh_D04G1990,Gh_A04G1220,Gh_D02G0496,Gh_A03G0864,Gh_D08G2751
GO:0045995	regulation of embryonic development	biological_process	0.21231	1	Gh_D04G1990,Gh_A04G1220,Gh_A05G0933,Gh_D10G1173,Gh_A11G0619,Gh_D08G2751,Gh_D02G0496,Gh_A03G0864
GO:0051270	regulation of cellular component movement	biological_process	0.21231	1	Gh_D08G2751,Gh_A03G0864,Gh_D02G0496,Gh_A04G1220,Gh_D04G1990,Gh_A05G0933,Gh_A11G0619,Gh_D10G1173
GO:2000026	regulation of multicellular organismal development	biological_process	0.21231	1	Gh_A03G0864,Gh_D02G0496,Gh_D08G2751,Gh_A11G0619,Gh_D10G1173,Gh_A04G1220,Gh_D04G1990,Gh_A05G0933
GO:2000145	regulation of cell motility	biological_process	0.21231	1	Gh_A04G1220,Gh_D04G1990,Gh_A05G0933,Gh_A11G0619,Gh_D10G1173,Gh_D08G2751,Gh_A03G0864,Gh_D02G0496
GO:0030153	bacteriocin immunity	biological_process	0.21339	1	Gh_A13G1690,Gh_A05G0928,Gh_D05G1012,Gh_A09G0872
GO:0010639	negative regulation of organelle organization	biological_process	0.21371	1	Gh_A04G0219,Gh_A04G0111,Gh_A07G1788,Gh_A13G0076,Gh_D08G2751,Gh_D06G1581
GO:0016791	phosphatase activity	molecular_function	0.21375	1	Gh_D10G1225,Gh_D08G0045,Gh_A07G1158,Gh_D02G0507,Gh_D07G0844,Gh_D11G3304,Gh_D13G1639,Gh_A01G1909,Gh_A10G0309,Gh_D04G0673,Gh_D06G1824,Gh_A07G1703,Gh_D05G1276,Gh_D01G2202,Gh_A05G3067,Gh_D10G2165,Gh_D10G0245,Gh_D01G0888,Gh_A03G1648,Gh_A07G0619,Gh_A08G0550,Gh_D07G1257,Gh_D01G2168,Gh_A10G0538,Gh_A08G0006,Gh_A07G1206,Gh_A06G1944,Gh_A05G3410,Gh_A09G1034,Gh_A10G1260,Gh_A05G3849,Gh_D04G0532,Gh_D09G1055,Gh_…
GO:0004594	pantothenate kinase activity	molecular_function	0.21431	1	Gh_D12G2609,Gh_D11G0007
GO:0022857	transmembrane transporter activity	molecular_function	0.21576	1	Gh_A08G0616,Gh_A08G1771,Gh_D07G0880,Gh_D06G2214,Gh_A08G1176,Gh_D09G0064,Gh_D11G0198,Gh_A06G1998,Gh_D11G1434,Gh_A09G1839,Gh_D07G0723,Gh_D12G2019,Gh_A08G0644,Gh_A03G2076,Gh_A12G1196,Gh_D02G0178,Gh_A10G0113,Gh_A12G1927,Gh_D01G0936,Gh_D01G1825,Gh_A02G1413,Gh_A01G0668,Gh_A02G1047,Gh_A01G0100,Gh_D08G0793,Gh_D04G1990,Gh_A05G1503,Gh_D12G1083,Gh_D08G1204,Gh_A08G2186,Gh_A05G2007,Gh_D10G0996,Gh_D07G0818,Gh_…
GO:0005743	mitochondrial inner membrane	cellular_component	0.21623	1	Gh_A02G1127,Gh_Sca004717G07,Gh_A05G3590,Gh_D05G0838,Gh_A12G0314,Gh_D12G0991,Gh_A01G1144,Gh_D11G0658,Gh_A05G2068,Gh_D11G1411,Gh_A01G0612,Gh_D10G1497,Gh_A13G0239,Gh_D03G1385,Gh_D02G1260,Gh_D10G0095,Gh_D03G0550,Gh_D07G0486,Gh_D12G1361,Gh_D08G2485,Gh_D06G1876,Gh_A07G1765,Gh_A02G0950,Gh_A09G1611,Gh_D04G1349,Gh_A12G0317,Gh_D07G2022,Gh_A06G0584,Gh_D09G1199,Gh_A13G0065,Gh_A12G2511,Gh_A11G0990,Gh_A10G2034…
GO:0016426	tRNA (adenine) methyltransferase activity	molecular_function	0.21632	1	Gh_A08G0876,Gh_D08G1066,Gh_D09G1935,Gh_D05G0001,Gh_D01G2263,Gh_A07G1114,Gh_Sca135442G01,Gh_A13G2110,Gh_A09G0411,Gh_D10G0812
GO:0016429	tRNA (adenine-N1-)-methyltransferase activity	molecular_function	0.21632	1	Gh_D01G2263,Gh_A08G0876,Gh_D05G0001,Gh_D09G1935,Gh_D08G1066,Gh_D10G0812,Gh_Sca135442G01,Gh_A07G1114,Gh_A09G0411,Gh_A13G2110
GO:0050877	neurological system process	biological_process	0.2169	1	Gh_D10G0749,Gh_A01G0130,Gh_D07G1081,Gh_A01G0389,Gh_D11G2481,Gh_A10G1646,Gh_A07G1004,Gh_D10G0073,Gh_D06G1680,Gh_D13G1210,Gh_A09G2251,Gh_A01G0388,Gh_A12G1273,Gh_D11G0972,Gh_A05G3994
GO:0008242	omega peptidase activity	molecular_function	0.21698	1	Gh_A09G0859,Gh_D05G3619,Gh_A10G2128,Gh_D08G2013,Gh_D10G2448,Gh_A09G1839
GO:0008152	metabolic process	biological_process	0.21883	1	Gh_D04G1613,Gh_D11G3375,Gh_A01G0499,Gh_A09G0916,Gh_A13G1561,Gh_D11G0155,Gh_D01G0585,Gh_A12G1998,Gh_A12G0074,Gh_D10G1299,Gh_D09G1970,Gh_D12G1407,Gh_D01G2211,Gh_D10G2461,Gh_D13G0326,Gh_D10G1368,Gh_A09G1227,Gh_A01G0163,Gh_A09G0740,Gh_A08G1740,Gh_D11G0658,Gh_D10G1437,Gh_D07G1435,Gh_A01G2064,Gh_A08G2378,Gh_A01G0955,Gh_D09G0088,Gh_A11G0104,Gh_D06G0470,Gh_A04G1209,Gh_A06G1895,Gh_A03G1727,Gh_A10G1334,Gh_…
03G1205,Gh_A07G0423,Gh_A13G1348,Gh_A13G0195,Gh_A10G2023,Gh_D08G2086,Gh_A02G0058,Gh_D10G2379,Gh_A01G1799,Gh_D09G1935,Gh_A05G2038,Gh_D11G3171,Gh_D08G1807,Gh_A01G1397,Gh_A10G0117,Gh_A06G1403,Gh_Sca054832G01,Gh_A07G1698,Gh_A03G0397,Gh_D06G0711,Gh_D12G1031,Gh_D08G0214,Gh_A07G0026,Gh_A11G2636,Gh_A10G1605,Gh_A03G2183,Gh_A10G1160,Gh_A02G0382,Gh_D10G1943,Gh_A10G1613,Gh_A10G0827,Gh_A02G0060,Gh_A10G1837,Gh_…	-|-|-|-|-|-|-|-|-|-|-|-|-|-|-|-|-|-|-|-|-|-|-|-|-|-|-|-|-|-|-|-|-|-|-|-|-|-|-|-|-|-|-|-|-|-|-|-|-|-|-|-|-|-|-|-|-|-|-|-|-|-|-|-|-|-|-|-|-|-|-|-|-|-|-|-|-|-|-|-|-|-|-|-|-|-|-|-|-|-|-|-|-|-|-|-|-|-|-|-|-|-|-|-|-|-|-|-|-|-|-|-|-|-|-|-|-|-|-|-|-|-|-|-|-|-|-|-
GO:0044455	mitochondrial membrane part	cellular_component	0.21952	1	Gh_D09G1199,Gh_A12G2511,Gh_A11G0990,Gh_A10G2034,Gh_A02G0345,Gh_Sca010800G01,Gh_D13G1781,Gh_A09G1611,Gh_D11G0568,Gh_D04G1349,Gh_A12G0317,Gh_D07G2022,Gh_A06G0584,Gh_D08G2037,Gh_D09G1706,Gh_D01G1137,Gh_D11G0695,Gh_D03G0104,Gh_D12G1385,Gh_A08G0590,Gh_D12G2152,Gh_D11G2903,Gh_A09G1839,Gh_D07G2488,Gh_D03G0150,Gh_A09G1459,Gh_A09G0348,Gh_A01G1144,Gh_D11G1411,Gh_A05G2068,Gh_A01G0612,Gh_A11G0607,Gh_D10G1497…
GO:0044706	multi-multicellular organism process	biological_process	0.21975	1	Gh_A08G2301,Gh_D04G1631,Gh_D06G1954,Gh_A01G0388,Gh_A04G0207,Gh_A06G1600,Gh_A03G0397,Gh_A04G0203,Gh_D01G2338,Gh_D01G2337,Gh_D13G1584,Gh_D01G0264,Gh_Sca007070G01,Gh_A12G2719,Gh_D06G0064,Gh_D11G2871,Gh_D02G1888,Gh_A12G0333,Gh_D10G0352,Gh_A13G2083,Gh_D12G2674,Gh_D04G0234,Gh_A01G0773,Gh_A05G3346,Gh_A11G3281,Gh_D01G0774,Gh_A01G0389,Gh_A01G0535
GO:0006231	dTMP biosynthetic process	biological_process	0.21988	1	Gh_A03G1728,Gh_A08G1927,Gh_A10G0045,Gh_D11G1157
GO:0009157	deoxyribonucleoside monophosphate biosynthetic process	biological_process	0.21988	1	Gh_D11G1157,Gh_A10G0045,Gh_A03G1728,Gh_A08G1927
GO:0009176	pyrimidine deoxyribonucleoside monophosphate metabolic process	biological_process	0.21988	1	Gh_D11G1157,Gh_A10G0045,Gh_A03G1728,Gh_A08G1927
GO:0009177	pyrimidine deoxyribonucleoside monophosphate biosynthetic process	biological_process	0.21988	1	Gh_D11G1157,Gh_A10G0045,Gh_A03G1728,Gh_A08G1927
GO:0009221	pyrimidine deoxyribonucleotide biosynthetic process	biological_process	0.21988	1	Gh_A10G0045,Gh_D11G1157,Gh_A08G1927,Gh_A03G1728
GO:0009263	deoxyribonucleotide biosynthetic process	biological_process	0.21988	1	Gh_A10G0045,Gh_D11G1157,Gh_A08G1927,Gh_A03G1728
GO:0009265	2'-deoxyribonucleotide biosynthetic process	biological_process	0.21988	1	Gh_A10G0045,Gh_D11G1157,Gh_A08G1927,Gh_A03G1728
GO:0042083	5,10-methylenetetrahydrofolate-dependent methyltransferase activity	molecular_function	0.21988	1	Gh_A08G1927,Gh_A03G1728,Gh_D11G1157,Gh_A10G0045
GO:0046073	dTMP metabolic process	biological_process	0.21988	1	Gh_A03G1728,Gh_A08G1927,Gh_D11G1157,Gh_A10G0045
GO:0046385	deoxyribose phosphate biosynthetic process	biological_process	0.21988	1	Gh_A03G1728,Gh_A08G1927,Gh_A10G0045,Gh_D11G1157
GO:0046649	lymphocyte activation	biological_process	0.22023	1	Gh_D06G0896,Gh_D07G0975,Gh_D10G0545
GO:0031224	intrinsic to membrane	cellular_component	0.2208	1	Gh_D01G0359,Gh_A10G1161,Gh_A02G0390,Gh_D12G0991,Gh_Sca015228G01,Gh_A09G2344,Gh_A12G1886,Gh_A12G1273,Gh_A04G0666,Gh_A13G2023,Gh_A06G0454,Gh_D01G0906,Gh_A12G2064,Gh_D02G2226,Gh_D12G0993,Gh_D01G0004,Gh_A06G1967,Gh_A07G1468,Gh_D01G0603,Gh_D07G0416,Gh_D08G1929,Gh_D05G1601,Gh_D01G0723,Gh_Sca007622G03,Gh_D08G1750,Gh_D04G1175,Gh_A01G0100,Gh_A09G2312,Gh_D08G0793,Gh_A08G2340,Gh_A08G2186,Gh_D08G1204,Gh_A05G…
GO:0051187	cofactor catabolic process	biological_process	0.22118	1	Gh_D03G1809,Gh_D09G1028,Gh_A13G1855,Gh_D08G0815,Gh_A11G1666,Gh_A08G1667,Gh_A11G1091,Gh_D11G0877,Gh_A08G1649,Gh_A13G0342,Gh_D06G1041,Gh_D13G2292,Gh_D09G0982,Gh_D13G2294,Gh_A06G2042,Gh_A09G1240,Gh_D08G2254,Gh_A13G1905,Gh_A13G1773
GO:0004097	catechol oxidase activity	molecular_function	0.22234	1	Gh_A09G0686,Gh_A01G0222,Gh_A06G1796,Gh_A12G0261
GO:0005886	plasma membrane	cellular_component	0.2236	1	Gh_A10G2159,Gh_D02G1846,Gh_A03G0552,Gh_D10G2583,Gh_A05G1371,Gh_A10G1388,Gh_A11G2870,Gh_A02G0912,Gh_D06G0606,Gh_D06G0791,Gh_D11G0354,Gh_D06G0837,Gh_A08G0483,Gh_A05G2886,Gh_D03G0577,Gh_D12G1385,Gh_A12G2552,Gh_D05G0203,Gh_D01G0048,Gh_A01G1612,Gh_A12G2691,Gh_A08G0623,Gh_D04G1810,Gh_A01G0058,Gh_D05G0262,Gh_D02G1830,Gh_D06G1458,Gh_D09G1125,Gh_A10G1128,Gh_D03G0977,Gh_D13G2518,Gh_D13G2086,Gh_D04G0317,Gh_…
GO:0005092	GDP-dissociation inhibitor activity	molecular_function	0.22384	1	Gh_D09G2428,Gh_A03G0507,Gh_A05G1499,Gh_D08G0543
GO:0005094	Rho GDP-dissociation inhibitor activity	molecular_function	0.22384	1	Gh_A03G0507,Gh_D09G2428,Gh_D08G0543,Gh_A05G1499
GO:0007610	behavior	biological_process	0.22397	1	Gh_A02G0870,Gh_D10G1584,Gh_A12G0333,Gh_D04G1631,Gh_A08G1373,Gh_D04G1906,Gh_A05G3511,Gh_D05G3282,Gh_D05G3320,Gh_A11G3281,Gh_A11G3060
GO:0000270	peptidoglycan metabolic process	biological_process	0.22466	1	Gh_D10G2070,Gh_A11G2458,Gh_D08G1587
GO:0045321	leukocyte activation	biological_process	0.22476	1	Gh_D06G0896,Gh_A09G2196,Gh_D10G0545,Gh_D07G0975
GO:0034069	aminoglycoside N-acetyltransferase activity	molecular_function	0.22498	1	Gh_D12G1099
GO:0046353	aminoglycoside 3-N-acetyltransferase activity	molecular_function	0.22498	1	Gh_D12G1099
GO:0006979	response to oxidative stress	biological_process	0.22525	1	Gh_A13G0774,Gh_A05G1635,Gh_D04G1116,Gh_A05G0507,Gh_D05G3256,Gh_D02G1346,Gh_D01G1359,Gh_D07G1629,Gh_D12G2504,Gh_D11G0463,Gh_D10G0951,Gh_A08G0747,Gh_A07G2110,Gh_D03G1382,Gh_A02G0542,Gh_D05G1817,Gh_A04G0962,Gh_Sca005268G01,Gh_D09G2048,Gh_D01G1632,Gh_D06G1200,Gh_D08G0891,Gh_A13G1348,Gh_D09G0590,Gh_D10G2129,Gh_D01G1317,Gh_A05G0892,Gh_D03G0641,Gh_D02G0606,Gh_D09G1595,Gh_A03G0199,Gh_A04G0639,Gh_D08G0443…
GO:0004564	beta-fructofuranosidase activity	molecular_function	0.22538	1	Gh_A03G0507,Gh_A10G0735,Gh_D06G1301,Gh_A10G1304,Gh_D11G1411,Gh_D07G0775,Gh_D07G0108,Gh_A10G1605,Gh_D06G1758,Gh_D09G0447,Gh_A05G1100,Gh_A06G1972
GO:0004575	sucrose alpha-glucosidase activity	molecular_function	0.22538	1	Gh_D07G0775,Gh_D11G1411,Gh_A06G1972,Gh_D09G0447,Gh_A05G1100,Gh_D06G1758,Gh_A10G1605,Gh_D07G0108,Gh_D06G1301,Gh_A10G0735,Gh_A03G0507,Gh_A10G1304
GO:0006012	galactose metabolic process	biological_process	0.22679	1	Gh_D05G2409,Gh_A08G0829,Gh_D11G2664
GO:0016053	organic acid biosynthetic process	biological_process	0.22716	1	Gh_D07G1762,Gh_A03G0095,Gh_D07G1030,Gh_A05G3069,Gh_A12G2678,Gh_D12G1303,Gh_A07G1585,Gh_A02G0408,Gh_A08G1739,Gh_A03G0832,Gh_A05G2049,Gh_A01G1683,Gh_A07G0951,Gh_D05G3328,Gh_D07G1160,Gh_A11G1596,Gh_A05G3473,Gh_D05G2834,Gh_D05G0432,Gh_A06G1389,Gh_D02G0311,Gh_A03G1728,Gh_A08G1299,Gh_D13G0620,Gh_D05G3931,Gh_D12G0636,Gh_D08G0102,Gh_A07G1193,Gh_D08G2317,Gh_A07G1500,Gh_D08G1205,Gh_A02G1709,Gh_A08G1821,Gh_…
GO:0046394	carboxylic acid biosynthetic process	biological_process	0.22716	1	Gh_A05G3003,Gh_D13G2520,Gh_A08G1740,Gh_D10G1368,Gh_A09G0740,Gh_D11G3479,Gh_A11G0626,Gh_D01G1885,Gh_A13G1945,Gh_D07G1773,Gh_D07G1318,Gh_A05G2976,Gh_A12G1429,Gh_A10G1765,Gh_D01G0147,Gh_A06G1731,Gh_D12G1594,Gh_A11G0819,Gh_D06G0711,Gh_A06G1391,Gh_D13G2340,Gh_A13G1665,Gh_D03G0083,Gh_D04G1237,Gh_D10G1299,Gh_D09G0908,Gh_D01G0110,Gh_A07G0026,Gh_D13G2029,Gh_A09G0524,Gh_D12G2047,Gh_D06G2376,Gh_A08G0307,Gh_…
GO:0008233	peptidase activity	molecular_function	0.22888	1	Gh_D06G0788,Gh_D02G0127,Gh_A04G0432,Gh_A12G0209,Gh_D12G1584,Gh_D07G1195,Gh_D12G0864,Gh_D05G3125,Gh_A10G1073,Gh_D05G1479,Gh_A03G2036,Gh_D05G1614,Gh_A05G1625,Gh_D09G2367,Gh_A11G3030,Gh_D05G2802,Gh_A05G0320,Gh_D07G0589,Gh_D02G0130,Gh_D10G1407,Gh_A09G0867,Gh_D09G1055,Gh_A04G1166,Gh_A02G1549,Gh_D08G2689,Gh_D08G2397,Gh_A03G0561,Gh_A04G0848,Gh_A11G1727,Gh_D04G1996,Gh_A10G1667,Gh_D05G3275,Gh_D12G2208,Gh_…
GO:0030674	protein binding, bridging	molecular_function	0.23004	1	Gh_A11G1619,Gh_D03G0545,Gh_A01G0388,Gh_A04G1220,Gh_D13G1868,Gh_D01G2338,Gh_A07G1114,Gh_D01G1949,Gh_A01G1171,Gh_D01G2337,Gh_D04G0181,Gh_D05G3255,Gh_D10G0983,Gh_A08G1220,Gh_D12G0636,Gh_D01G1307,Gh_D05G3483,Gh_A07G1969,Gh_D02G0110,Gh_A04G0833,Gh_A04G0219,Gh_D08G2355,Gh_D07G1219,Gh_A11G1532,Gh_A01G0389,Gh_D13G1464
GO:0060090	binding, bridging	molecular_function	0.23004	1	Gh_D01G1307,Gh_D12G0636,Gh_D02G0110,Gh_A07G1969,Gh_D05G3483,Gh_A04G0219,Gh_D08G2355,Gh_D07G1219,Gh_A04G0833,Gh_D13G1464,Gh_A01G0389,Gh_A11G1532,Gh_D03G0545,Gh_A11G1619,Gh_A04G1220,Gh_A01G0388,Gh_A01G1171,Gh_D01G1949,Gh_A07G1114,Gh_D13G1868,Gh_D01G2338,Gh_A08G1220,Gh_D05G3255,Gh_D10G0983,Gh_D01G2337,Gh_D04G0181
GO:0040012	regulation of locomotion	biological_process	0.23066	1	Gh_D04G1990,Gh_A04G1220,Gh_A05G0933,Gh_A11G0619,Gh_D10G1173,Gh_D08G2751,Gh_A03G0864,Gh_D02G0496
GO:0006544	glycine metabolic process	biological_process	0.23193	1	Gh_A11G2757,Gh_D02G0822,Gh_A04G0127,Gh_A09G1843,Gh_A13G1547,Gh_D06G1228,Gh_D09G1963,Gh_A11G1879,Gh_D05G0435,Gh_D10G2062,Gh_A05G0330,Gh_A05G3931,Gh_A09G2361,Gh_D04G1609,Gh_A03G1728,Gh_D07G1345
GO:0007128	meiotic prophase I	biological_process	0.23239	1	Gh_D12G1123,Gh_D10G0117,Gh_D01G0657,Gh_A01G0639
GO:0051324	prophase	biological_process	0.23239	1	Gh_A01G0639,Gh_D10G0117,Gh_D12G1123,Gh_D01G0657
GO:0051382	kinetochore assembly	biological_process	0.23289	1	Gh_A11G0188,Gh_D01G1757,Gh_A06G0740,Gh_D06G2113,Gh_D12G1851,Gh_D07G0167,Gh_A04G1063,Gh_A10G0238
GO:0051383	kinetochore organization	biological_process	0.23289	1	Gh_D12G1851,Gh_D06G2113,Gh_A06G0740,Gh_D01G1757,Gh_A11G0188,Gh_A10G0238,Gh_A04G1063,Gh_D07G0167
GO:0071705	nitrogen compound transport	biological_process	0.23321	1	Gh_D07G2297,Gh_A04G0806,Gh_D11G2342,Gh_A13G0662,Gh_A10G0598,Gh_A01G0579,Gh_D01G1835,Gh_D13G0233,Gh_A12G2327,Gh_D03G0307,Gh_A10G0955,Gh_D02G2363,Gh_D08G0673,Gh_D08G1733,Gh_D12G0864,Gh_A04G0853,Gh_D06G1581,Gh_D13G1348,Gh_D10G1426,Gh_D11G0275,Gh_A08G1475,Gh_D02G2362,Gh_D13G1038,Gh_A12G0259,Gh_D08G1770,Gh_D08G0781,Gh_D04G0679,Gh_D11G0388,Gh_A05G3308,Gh_D07G0108,Gh_D07G1028,Gh_D12G2007,Gh_A03G2164,Gh_…
GO:0004674	protein serine/threonine kinase activity	molecular_function	0.23352	1	Gh_A09G0430,Gh_D06G0556,Gh_A04G1297,Gh_Sca007070G01,Gh_D02G1888,Gh_A12G0357,Gh_D10G1270,Gh_D10G1952,Gh_D10G1951,Gh_A04G0207,Gh_A09G2007,Gh_Sca017611G01,Gh_A06G1600,Gh_Sca006711G02,Gh_D09G2220,Gh_D03G1287,Gh_A11G1349,Gh_D09G0444,Gh_D06G0500,Gh_D10G0667,Gh_A05G2161,Gh_D09G1800,Gh_A10G1361,Gh_A04G0203,Gh_D12G2807,Gh_A05G0309,Gh_D06G1742,Gh_A10G0157,Gh_D10G0161,Gh_A05G0235,Gh_A10G0156,Gh_D06G1954,Gh_…
GO:0004482	mRNA (guanine-N7-)-methyltransferase activity	molecular_function	0.23374	1	Gh_A05G2854,Gh_A01G1969,Gh_D11G1797,Gh_D01G2095
GO:0009975	cyclase activity	molecular_function	0.23394	1	Gh_D06G0697,Gh_A12G2293,Gh_D11G0153,Gh_D05G0493,Gh_A07G0166
GO:0000785	chromatin	cellular_component	0.23471	1	Gh_A11G1632,Gh_A11G1173,Gh_D07G2264,Gh_A04G1267,Gh_A04G1224,Gh_A13G1470,Gh_D08G2724,Gh_A12G0718,Gh_A07G1769,Gh_D12G1608,Gh_D11G0388,Gh_D04G2036
GO:0070566	adenylyltransferase activity	molecular_function	0.23511	1	Gh_D09G1543,Gh_D05G1788,Gh_D13G1593,Gh_A05G0477,Gh_A05G0350,Gh_A02G0333,Gh_D02G0189,Gh_A10G0156,Gh_A06G1921,Gh_D05G0591,Gh_D02G0399
GO:0016740	transferase activity	molecular_function	0.2352	1	Gh_D08G0805,Gh_D06G0020,Gh_A13G1638,Gh_A09G1365,Gh_D01G2092,Gh_D05G3614,Gh_Sca018023G01,Gh_D09G2147,Gh_D07G0094,Gh_A09G1105,Gh_A08G1821,Gh_D02G2052,Gh_A05G0465,Gh_D07G1028,Gh_D03G0248,Gh_A06G1270,Gh_A02G0882,Gh_D01G2180,Gh_A09G1469,Gh_D13G0266,Gh_A10G1356,Gh_A11G0866,Gh_D06G0235,Gh_A05G2747,Gh_A11G0477,Gh_A09G0191,Gh_D04G1906,Gh_D10G2338,Gh_D06G1594,Gh_D07G0428,Gh_A12G0787,Gh_A08G1144,Gh_A11G1048…
GO:0008378	galactosyltransferase activity	molecular_function	0.2352	1	Gh_D09G1550,Gh_A12G2186,Gh_D13G0922,Gh_D08G2444,Gh_D04G1254,Gh_A12G1511,Gh_D12G1635,Gh_D08G2635,Gh_D06G1364,Gh_A08G2286,Gh_D04G1906,Gh_A06G1107,Gh_D04G1331,Gh_D06G0866
GO:0016708	oxidoreductase activity, acting on paired donors, with incorporation or reduction of molecular oxygen, NAD(P)H as one donor, and incorporation of two atoms of oxygen into one donor	molecular_function	0.23522	1	Gh_A08G1479,Gh_D06G1959,Gh_A08G1105
GO:0004222	metalloendopeptidase activity	molecular_function	0.23537	1	Gh_D07G0401,Gh_A12G2493,Gh_A05G3474,Gh_A04G0432,Gh_D12G2538,Gh_D01G0210,Gh_A05G3169,Gh_A07G0243,Gh_D09G2412,Gh_A12G1976,Gh_D04G0440,Gh_D05G0918,Gh_A11G2358,Gh_D01G2167,Gh_A11G3030,Gh_A05G0799,Gh_A10G1788,Gh_D13G2015,Gh_D03G0577,Gh_A01G0096,Gh_A03G1882,Gh_D10G2063,Gh_A01G1907,Gh_D06G1715,Gh_A11G2216,Gh_A05G0320,Gh_D05G3196,Gh_D12G2254,Gh_A05G1688,Gh_A09G1105,Gh_A01G0864,Gh_A01G0163,Gh_D04G0647,Gh_…
GO:0009856	pollination	biological_process	0.23572	1	Gh_D12G2674,Gh_A13G2083,Gh_D10G0352,Gh_A01G0535,Gh_A01G0389,Gh_A01G0773,Gh_D04G0234,Gh_A05G3346,Gh_D01G0774,Gh_A06G1600,Gh_A03G0397,Gh_A04G0207,Gh_A01G0388,Gh_D06G1954,Gh_A08G2301,Gh_Sca007070G01,Gh_A12G2719,Gh_D11G2871,Gh_D06G0064,Gh_D02G1888,Gh_D13G1584,Gh_D01G0264,Gh_D01G2337,Gh_D01G2338,Gh_A04G0203
GO:0009875	pollen-pistil interaction	biological_process	0.23572	1	Gh_D04G0234,Gh_A05G3346,Gh_D01G0774,Gh_A01G0773,Gh_A01G0389,Gh_A01G0535,Gh_D10G0352,Gh_A13G2083,Gh_D12G2674,Gh_A04G0203,Gh_D01G2338,Gh_D13G1584,Gh_D01G0264,Gh_D01G2337,Gh_D06G0064,Gh_D11G2871,Gh_D02G1888,Gh_A12G2719,Gh_Sca007070G01,Gh_A08G2301,Gh_D06G1954,Gh_A01G0388,Gh_A04G0207,Gh_A03G0397,Gh_A06G1600
GO:0048544	recognition of pollen	biological_process	0.23572	1	Gh_D04G0234,Gh_A05G3346,Gh_D01G0774,Gh_A01G0773,Gh_A01G0389,Gh_A01G0535,Gh_D10G0352,Gh_A13G2083,Gh_D12G2674,Gh_A04G0203,Gh_D01G2338,Gh_D01G0264,Gh_D13G1584,Gh_D01G2337,Gh_D11G2871,Gh_D02G1888,Gh_D06G0064,Gh_Sca007070G01,Gh_A12G2719,Gh_A08G2301,Gh_D06G1954,Gh_A04G0207,Gh_A01G0388,Gh_A03G0397,Gh_A06G1600
GO:0003682	chromatin binding	molecular_function	0.23596	1	Gh_A09G0859,Gh_A06G1530,Gh_A11G0016,Gh_A09G2308,Gh_A11G0981,Gh_D13G1951,Gh_D09G1951,Gh_A11G0300,Gh_D05G3059,Gh_A12G1550,Gh_D12G1405,Gh_A03G1811,Gh_D12G0683,Gh_A10G0382,Gh_A12G1309,Gh_A13G0794,Gh_A12G1781,Gh_D11G1176,Gh_D04G0446,Gh_A05G2308,Gh_A09G1369,Gh_D02G0481,Gh_D07G2408,Gh_D11G2347,Gh_A12G2615,Gh_A08G1069,Gh_A08G1105,Gh_D01G2242,Gh_A03G0706,Gh_A09G1191,Gh_D07G1816,Gh_A04G1274,Gh_D01G1734,Gh_…
GO:0016021	integral to membrane	cellular_component	0.23615	1	Gh_A06G0539,Gh_A05G3320,Gh_A01G1907,Gh_D03G1176,Gh_D05G0575,Gh_A13G1196,Gh_A07G1004,Gh_D02G1370,Gh_A03G1811,Gh_D09G0535,Gh_D06G0766,Gh_A13G1434,Gh_A06G1319,Gh_D03G0323,Gh_D13G0075,Gh_D10G1232,Gh_A04G1485,Gh_A12G2345,Gh_A08G2556,Gh_A11G0499,Gh_D05G0578,Gh_D10G0424,Gh_A12G1747,Gh_D09G1200,Gh_D04G1575,Gh_A07G1808,Gh_D06G0569,Gh_D01G0264,Gh_A11G1187,Gh_A08G1394,Gh_D05G3027,Gh_D11G2195,Gh_A05G0686,Gh_…
GO:0033014	tetrapyrrole biosynthetic process	biological_process	0.2368	1	Gh_A09G0812,Gh_D10G2348,Gh_D03G0577,Gh_A04G0336,Gh_A08G0670,Gh_D05G3198,Gh_A05G0799,Gh_D01G2167,Gh_D06G0556,Gh_D05G0918,Gh_D05G3309,Gh_D09G1387,Gh_D13G2015,Gh_D06G1378,Gh_D12G2785,Gh_D03G0349,Gh_A03G0619,Gh_D06G0205,Gh_A12G0333,Gh_D08G1015,Gh_A08G1637,Gh_D07G2199,Gh_D04G0440,Gh_A12G2264,Gh_D07G2198,Gh_A11G0107,Gh_A11G1048,Gh_A03G0737,Gh_A07G0457,Gh_A07G2323,Gh_A02G1634,Gh_Sca007080G02,Gh_D08G1199…
GO:0042765	GPI-anchor transamidase complex	cellular_component	0.23772	1	Gh_D09G1014,Gh_A07G1474,Gh_D02G1841
GO:0051188	cofactor biosynthetic process	biological_process	0.23779	1	Gh_D11G2817,Gh_A02G0151,Gh_A01G0502,Gh_D01G0210,Gh_D01G2067,Gh_A05G3169,Gh_D06G2094,Gh_D10G0478,Gh_D05G3302,Gh_D03G0973,Gh_D08G0793,Gh_A01G1603,Gh_A10G2024,Gh_A04G0913,Gh_D03G0088,Gh_D07G1728,Gh_D11G2666,Gh_A11G1873,Gh_A07G1978,Gh_D12G2414,Gh_A05G3766,Gh_A01G1829,Gh_A06G1085,Gh_D05G0448,Gh_A05G3342,Gh_D13G2294,Gh_A01G1907,Gh_D10G0186,Gh_D09G2220,Gh_A11G2976,Gh_A08G1067,Gh_D06G0560,Gh_A13G1196,Gh_…
GO:0031515	tRNA (m1A) methyltransferase complex	cellular_component	0.23918	1	Gh_A09G0411,Gh_A13G2110,Gh_Sca135442G01,Gh_A07G1114,Gh_D05G0001,Gh_D08G1066,Gh_D09G1935,Gh_A08G0876
GO:0034708	methyltransferase complex	cellular_component	0.23918	1	Gh_D09G1935,Gh_D08G1066,Gh_D05G0001,Gh_A08G0876,Gh_A13G2110,Gh_A09G0411,Gh_A07G1114,Gh_Sca135442G01
GO:0043527	tRNA methyltransferase complex	cellular_component	0.23918	1	Gh_A13G2110,Gh_A09G0411,Gh_A07G1114,Gh_Sca135442G01,Gh_D08G1066,Gh_D09G1935,Gh_D05G0001,Gh_A08G0876
GO:0044179	hemolysis in other organism	biological_process	0.23937	1	Gh_D03G1205,Gh_A11G2216,Gh_A12G2076,Gh_A04G0610
GO:0004476	mannose-6-phosphate isomerase activity	molecular_function	0.24008	1	Gh_A11G1514,Gh_D12G0496,Gh_D11G1675
GO:0005802	trans-Golgi network	cellular_component	0.24116	1	Gh_A12G1550,Gh_D11G2267,Gh_A12G2346,Gh_D12G2481
GO:0006892	post-Golgi vesicle-mediated transport	biological_process	0.24116	1	Gh_A12G2346,Gh_D12G2481,Gh_D11G2267,Gh_A12G1550
GO:0006893	Golgi to plasma membrane transport	biological_process	0.24116	1	Gh_D12G2481,Gh_A12G2346,Gh_D11G2267,Gh_A12G1550
GO:0032386	regulation of intracellular transport	biological_process	0.24116	1	Gh_D11G2267,Gh_A12G2346,Gh_D12G2481,Gh_A12G1550
GO:0032388	positive regulation of intracellular transport	biological_process	0.24116	1	Gh_A12G1550,Gh_D12G2481,Gh_A12G2346,Gh_D11G2267
GO:0033157	regulation of intracellular protein transport	biological_process	0.24116	1	Gh_A12G1550,Gh_A12G2346,Gh_D12G2481,Gh_D11G2267
GO:0042996	regulation of Golgi to plasma membrane protein transport	biological_process	0.24116	1	Gh_A12G1550,Gh_D12G2481,Gh_A12G2346,Gh_D11G2267
GO:0042998	positive regulation of Golgi to plasma membrane protein transport	biological_process	0.24116	1	Gh_A12G2346,Gh_D12G2481,Gh_D11G2267,Gh_A12G1550
GO:0043001	Golgi to plasma membrane protein transport	biological_process	0.24116	1	Gh_A12G2346,Gh_D12G2481,Gh_D11G2267,Gh_A12G1550
GO:0051050	positive regulation of transport	biological_process	0.24116	1	Gh_A12G1550,Gh_D11G2267,Gh_D12G2481,Gh_A12G2346
GO:0051222	positive regulation of protein transport	biological_process	0.24116	1	Gh_A12G1550,Gh_D11G2267,Gh_D12G2481,Gh_A12G2346
GO:0060627	regulation of vesicle-mediated transport	biological_process	0.24116	1	Gh_D12G2481,Gh_A12G2346,Gh_D11G2267,Gh_A12G1550
GO:0071253	connexin binding	molecular_function	0.24116	1	Gh_D12G2481,Gh_A12G2346,Gh_D11G2267,Gh_A12G1550
GO:0090316	positive regulation of intracellular protein transport	biological_process	0.24116	1	Gh_A12G2346,Gh_D12G2481,Gh_D11G2267,Gh_A12G1550
GO:0043903	regulation of symbiosis, encompassing mutualism through parasitism	biological_process	0.24142	1	Gh_A08G2095,Gh_A04G0268,Gh_D10G0242,Gh_D06G2113
GO:0006606	protein import into nucleus	biological_process	0.24142	1	Gh_D02G2226,Gh_D05G3258,Gh_D07G1247,Gh_D08G0668,Gh_D08G1313,Gh_D02G0496,Gh_A10G0827,Gh_D08G2699,Gh_D05G3240,Gh_A01G0344,Gh_A07G1150,Gh_D03G0545,Gh_A02G0776,Gh_D09G0644,Gh_D05G1601,Gh_D11G1780,Gh_D13G1880,Gh_A11G2488,Gh_A13G1200,Gh_D10G1624,Gh_D05G0780,Gh_D11G0937,Gh_A01G0803
GO:0034504	protein localization to nucleus	biological_process	0.24142	1	Gh_D09G0644,Gh_D05G1601,Gh_A02G0776,Gh_D03G0545,Gh_A07G1150,Gh_A13G1200,Gh_A11G2488,Gh_D13G1880,Gh_D11G1780,Gh_D11G0937,Gh_D05G0780,Gh_D10G1624,Gh_A01G0803,Gh_D02G2226,Gh_D07G1247,Gh_D05G3258,Gh_A01G0344,Gh_D05G3240,Gh_D08G2699,Gh_A10G0827,Gh_D02G0496,Gh_D08G1313,Gh_D08G0668
GO:0044744	protein targeting to nucleus	biological_process	0.24142	1	Gh_D08G2699,Gh_A01G0344,Gh_D05G3240,Gh_D08G1313,Gh_D08G0668,Gh_A10G0827,Gh_D02G0496,Gh_D02G2226,Gh_D07G1247,Gh_D05G3258,Gh_D05G0780,Gh_D11G0937,Gh_D10G1624,Gh_A01G0803,Gh_A02G0776,Gh_D09G0644,Gh_D05G1601,Gh_A07G1150,Gh_D03G0545,Gh_D13G1880,Gh_A11G2488,Gh_A13G1200,Gh_D11G1780
GO:0051170	nuclear import	biological_process	0.24142	1	Gh_D03G0545,Gh_A07G1150,Gh_D09G0644,Gh_D05G1601,Gh_A02G0776,Gh_D11G1780,Gh_A13G1200,Gh_A11G2488,Gh_D13G1880,Gh_D10G1624,Gh_D11G0937,Gh_D05G0780,Gh_A01G0803,Gh_D02G2226,Gh_D05G3258,Gh_D07G1247,Gh_D02G0496,Gh_A10G0827,Gh_D08G1313,Gh_D08G0668,Gh_A01G0344,Gh_D05G3240,Gh_D08G2699
GO:0046782	regulation of viral transcription	biological_process	0.24176	1	Gh_D06G2113,Gh_A04G0268
GO:0045017	glycerolipid biosynthetic process	biological_process	0.24213	1	Gh_D04G1388,Gh_A13G0145,Gh_D09G1014,Gh_A04G0886,Gh_D13G1737,Gh_D13G0166,Gh_D07G1374,Gh_D02G1841,Gh_A09G0010,Gh_A13G1458,Gh_D04G1386,Gh_A05G0686,Gh_A13G1884,Gh_A05G0342,Gh_A07G1474,Gh_A12G2053,Gh_A04G0884,Gh_D09G2404
GO:0000139	Golgi membrane	cellular_component	0.24376	1	Gh_D05G0650,Gh_D06G2179,Gh_A09G1035,Gh_A11G3184,Gh_D01G0047,Gh_A11G3281,Gh_D12G0991,Gh_A05G2068,Gh_A07G1168,Gh_A13G0135,Gh_A05G2873,Gh_D02G0606,Gh_D02G1840,Gh_D13G0075,Gh_D09G1745,Gh_D07G0087,Gh_A13G1355,Gh_D13G2518,Gh_D02G0172,Gh_D13G0157,Gh_A10G2159,Gh_A03G1747,Gh_D09G0891,Gh_D05G2308,Gh_D09G1056,Gh_A11G2536,Gh_A05G2886,Gh_A02G0542,Gh_D05G2230,Gh_D12G1259
GO:0031854	orexigenic neuropeptide QRFP receptor binding	molecular_function	0.24447	1	Gh_A12G1700
GO:0000276	mitochondrial proton-transporting ATP synthase complex, coupling factor F(o)	cellular_component	0.24513	1	Gh_D07G2022,Gh_A06G0584,Gh_A02G1127,Gh_A12G0317,Gh_A12G0314,Gh_D11G1411,Gh_A02G0345,Gh_A01G0612,Gh_A12G2511,Gh_A11G0990,Gh_A09G1459,Gh_A09G0348,Gh_D07G2488,Gh_D03G0150,Gh_A09G1839,Gh_A13G0239,Gh_D03G1385,Gh_A07G1765,Gh_D08G2485,Gh_A08G0590,Gh_D12G2152,Gh_D03G0550,Gh_D08G2037,Gh_D01G1137,Gh_D12G1385
GO:0016838	carbon-oxygen lyase activity, acting on phosphates	molecular_function	0.24562	1	Gh_D09G0306,Gh_D10G0177,Gh_D05G3506,Gh_D05G3456,Gh_D05G1550,Gh_A10G1846,Gh_A11G1596,Gh_D05G2834,Gh_A10G2071,Gh_D13G1503,Gh_D09G0075,Gh_A05G2556,Gh_D05G1551,Gh_A04G1289,Gh_A13G1207,Gh_D11G1281,Gh_A04G1291,Gh_A10G0046,Gh_D01G1963,Gh_D05G2974,Gh_A07G1967,Gh_D09G0305
GO:0003872	6-phosphofructokinase activity	molecular_function	0.24628	1	Gh_A05G0198,Gh_A07G2294,Gh_D05G1688,Gh_D03G0556,Gh_A10G0103,Gh_A03G1964
GO:0005945	6-phosphofructokinase complex	cellular_component	0.24628	1	Gh_A05G0198,Gh_A07G2294,Gh_D05G1688,Gh_D03G0556,Gh_A10G0103,Gh_A03G1964
GO:0009877	nodulation	biological_process	0.24751	1	Gh_A05G0307,Gh_A03G0803,Gh_Sca005252G02,Gh_D02G1225,Gh_D12G2555,Gh_D01G2263,Gh_A11G2009,Gh_A12G2430,Gh_D05G0006,Gh_A05G0002,Gh_D07G0035,Gh_D10G0812
GO:0009219	pyrimidine deoxyribonucleotide metabolic process	biological_process	0.24908	1	Gh_D11G1157,Gh_A10G0045,Gh_A08G1927,Gh_A03G1728,Gh_A03G0417
GO:0008198	ferrous iron binding	molecular_function	0.24913	1	Gh_A13G0002,Gh_D13G0017
GO:0008509	anion transmembrane transporter activity	molecular_function	0.24938	1	Gh_D03G1786,Gh_A05G0155,Gh_D04G1575,Gh_A04G1467,Gh_A08G2483,Gh_D10G0470,Gh_D01G1283,Gh_A06G1908,Gh_A05G0004,Gh_A11G0544,Gh_D07G0108,Gh_A12G0379,Gh_A13G0581,Gh_A01G0798,Gh_A08G2162,Gh_D10G2586,Gh_D02G2362,Gh_D06G0344,Gh_A08G1475,Gh_D11G0275,Gh_D08G1770,Gh_D04G0579,Gh_A02G1175,Gh_A05G0069,Gh_A10G0955,Gh_D02G2363,Gh_D05G0127,Gh_D13G0233,Gh_A12G2036,Gh_A12G0022,Gh_D10G0996,Gh_D11G2342,Gh_A04G0806,Gh_…
GO:0016641	oxidoreductase activity, acting on the CH-NH2 group of donors, oxygen as acceptor	molecular_function	0.2495	1	Gh_A08G1562,Gh_A03G2009,Gh_D05G2534,Gh_Sca033467G01,Gh_D11G2267,Gh_D04G0492,Gh_D01G0870,Gh_D10G1092
GO:0004620	phospholipase activity	molecular_function	0.25008	1	Gh_D02G1418,Gh_D05G3012,Gh_A10G2122,Gh_D05G0705,Gh_A03G1004,Gh_D05G0869,Gh_D12G2019
GO:0009379	Holliday junction helicase complex	cellular_component	0.25025	1	Gh_A13G2077,Gh_A11G0157
GO:0048476	Holliday junction resolvase complex	cellular_component	0.25025	1	Gh_A11G0157,Gh_A13G2077
GO:0007155	cell adhesion	biological_process	0.25075	1	Gh_A05G1135,Gh_D07G0733,Gh_D03G1612,Gh_D11G1434,Gh_A06G0510,Gh_D10G0785,Gh_D12G2509,Gh_D05G3506,Gh_D13G0648,Gh_D10G1173,Gh_A13G0287,Gh_A06G0460,Gh_A10G2196,Gh_D04G1990,Gh_A07G0605,Gh_D07G2389,Gh_A09G0686,Gh_A09G2251,Gh_D13G2264,Gh_D02G0496,Gh_A11G0304,Gh_D08G0543,Gh_D05G3240,Gh_D08G1757,Gh_A11G0619,Gh_D05G3336,Gh_A04G1220,Gh_D02G2332,Gh_A05G0933,Gh_D05G1615,Gh_A09G2255,Gh_A12G2381,Gh_A13G1200,Gh_…
GO:0016742	hydroxymethyl-, formyl- and related transferase activity	molecular_function	0.25107	1	Gh_D07G1345,Gh_D04G1609,Gh_A09G1843,Gh_A13G1547,Gh_A11G1879,Gh_A07G0685,Gh_D02G0822,Gh_A09G0532,Gh_A05G3931,Gh_D09G0528,Gh_D09G1963
GO:0043547	positive regulation of GTPase activity	biological_process	0.25244	1	Gh_A05G0475
GO:0070011	peptidase activity, acting on L-amino acid peptides	molecular_function	0.2536	1	Gh_D04G1996,Gh_A10G1667,Gh_D08G2689,Gh_A04G1166,Gh_A02G1549,Gh_A03G0561,Gh_D08G2397,Gh_A05G0320,Gh_D07G0589,Gh_D09G1055,Gh_D02G0130,Gh_D10G1407,Gh_A09G0867,Gh_D05G2802,Gh_A05G1625,Gh_D05G1614,Gh_D09G2367,Gh_A11G3030,Gh_D05G3125,Gh_A10G1073,Gh_D05G1479,Gh_A03G2036,Gh_A04G0432,Gh_A12G0209,Gh_D12G1584,Gh_D12G0864,Gh_D07G1195,Gh_D02G0127,Gh_D06G0788,Gh_A04G0855,Gh_A11G1803,Gh_D12G1334,Gh_D06G0176,Gh_…
GO:0030414	peptidase inhibitor activity	molecular_function	0.25411	1	Gh_D06G1697,Gh_D10G2220,Gh_A07G1429,Gh_A10G1926,Gh_D10G1587,Gh_Sca005135G03,Gh_D02G2152,Gh_A10G2353,Gh_D10G1540,Gh_A10G1924,Gh_D11G1336,Gh_D09G1980,Gh_A08G0427,Gh_A01G0507,Gh_D05G2356,Gh_A10G2355,Gh_A08G1292,Gh_D08G2605,Gh_D10G0144,Gh_A06G1960,Gh_D10G2218
GO:0061134	peptidase regulator activity	molecular_function	0.25411	1	Gh_D06G1697,Gh_D10G2220,Gh_D10G1587,Gh_A10G1926,Gh_A07G1429,Gh_D02G2152,Gh_Sca005135G03,Gh_D10G1540,Gh_A10G2353,Gh_D11G1336,Gh_D09G1980,Gh_A10G1924,Gh_A01G0507,Gh_A08G0427,Gh_D05G2356,Gh_A10G2355,Gh_A08G1292,Gh_D08G2605,Gh_D10G0144,Gh_A06G1960,Gh_D10G2218
GO:0065004	protein-DNA complex assembly	biological_process	0.25414	1	Gh_A11G1632,Gh_D06G2113,Gh_D01G1757,Gh_D07G2264,Gh_A11G1173,Gh_A04G1267,Gh_D11G1019,Gh_A06G0740,Gh_D07G2488,Gh_A06G1403,Gh_A04G1063,Gh_D12G1608,Gh_A11G0280,Gh_D12G1851,Gh_A09G2227,Gh_A11G0188,Gh_A04G1224,Gh_A13G1470,Gh_D07G0167,Gh_A10G0238,Gh_D04G2036
GO:0071824	protein-DNA complex subunit organization	biological_process	0.25414	1	Gh_A11G0188,Gh_A04G1224,Gh_A09G2227,Gh_A13G1470,Gh_D12G1851,Gh_D04G2036,Gh_D07G0167,Gh_A10G0238,Gh_D11G1019,Gh_A04G1267,Gh_D07G2264,Gh_D01G1757,Gh_A11G1173,Gh_A06G0740,Gh_D06G2113,Gh_A11G1632,Gh_A11G0280,Gh_D12G1608,Gh_A06G1403,Gh_A04G1063,Gh_D07G2488
GO:0004386	helicase activity	molecular_function	0.25482	1	Gh_A05G0271,Gh_A02G1238,Gh_A12G2282,Gh_A04G0379,Gh_A13G1588,Gh_D11G2523,Gh_D10G2271,Gh_D05G3370,Gh_A08G2124,Gh_A07G0700,Gh_D11G1828,Gh_D05G0706,Gh_A04G0234,Gh_A10G0296,Gh_A05G3876,Gh_D02G1691,Gh_D08G1199,Gh_D01G1281,Gh_D05G3939,Gh_D03G1220,Gh_D04G1466,Gh_D10G0278,Gh_D08G0792,Gh_D01G0174,Gh_A13G2077,Gh_D09G0267,Gh_A12G2264,Gh_A01G2152,Gh_D10G1318,Gh_A11G0107,Gh_A05G3074,Gh_D11G2671,Gh_A03G0619,Gh_…
GO:0004810	tRNA adenylyltransferase activity	molecular_function	0.25581	1	Gh_D09G1543
GO:0016437	tRNA cytidylyltransferase activity	molecular_function	0.25581	1	Gh_D09G1543
GO:0070567	cytidylyltransferase activity	molecular_function	0.25581	1	Gh_D09G1543
GO:0010833	telomere maintenance via telomere lengthening	biological_process	0.25642	1	Gh_A12G2385,Gh_A02G0390
GO:0050793	regulation of developmental process	biological_process	0.25648	1	Gh_D08G2751,Gh_A03G0864,Gh_A06G1975,Gh_D02G0496,Gh_A04G1220,Gh_D04G1990,Gh_A05G0933,Gh_A11G0619,Gh_D10G1173,Gh_A10G0046
GO:0019866	organelle inner membrane	cellular_component	0.25707	1	Gh_D11G0658,Gh_A01G1144,Gh_A01G0612,Gh_D11G1411,Gh_A05G2068,Gh_D10G1497,Gh_Sca004717G07,Gh_A02G1127,Gh_D12G0991,Gh_A05G3590,Gh_D05G0838,Gh_A12G0314,Gh_D03G0550,Gh_D07G0486,Gh_D08G2485,Gh_D06G1876,Gh_A07G1765,Gh_D12G1361,Gh_A02G0950,Gh_A13G0239,Gh_D03G1385,Gh_D02G1260,Gh_D10G0095,Gh_A13G0065,Gh_D09G1199,Gh_A12G2511,Gh_A11G0990,Gh_A10G2034,Gh_D07G1247,Gh_A02G0345,Gh_Sca010800G01,Gh_D04G1349,Gh_A09G…
GO:0008827	cytochrome o ubiquinol oxidase activity	molecular_function	0.25802	1	Gh_D01G0723
GO:0003993	acid phosphatase activity	molecular_function	0.25934	1	Gh_D04G0638,Gh_D07G0433,Gh_A10G0309,Gh_A10G1354,Gh_D04G0673,Gh_A07G0619,Gh_A08G0550
GO:0004435	phosphatidylinositol phospholipase C activity	molecular_function	0.26045	1	Gh_A03G1004,Gh_D05G0869,Gh_D12G2019,Gh_A10G2122,Gh_D05G3012,Gh_D02G1418
GO:0004629	phospholipase C activity	molecular_function	0.26045	1	Gh_A03G1004,Gh_D12G2019,Gh_D05G0869,Gh_D05G3012,Gh_A10G2122,Gh_D02G1418
GO:0003994	aconitate hydratase activity	molecular_function	0.26079	1	Gh_D05G0865,Gh_D05G3389,Gh_A11G0770
GO:1901070	guanosine-containing compound biosynthetic process	biological_process	0.26088	1	Gh_A08G1637,Gh_D13G2087,Gh_D05G3328,Gh_D11G2015,Gh_D12G0969
GO:0006913	nucleocytoplasmic transport	biological_process	0.26156	1	Gh_D08G2699,Gh_A01G0344,Gh_D05G3240,Gh_D08G1313,Gh_D08G0668,Gh_A10G0827,Gh_D02G0496,Gh_A03G2164,Gh_D07G1247,Gh_D03G0307,Gh_D05G3258,Gh_D02G2226,Gh_A09G1971,Gh_A01G0803,Gh_D05G0780,Gh_A12G0259,Gh_D11G0937,Gh_D06G2187,Gh_D10G1624,Gh_A11G2488,Gh_D13G1880,Gh_A13G1200,Gh_D10G1767,Gh_D11G1780,Gh_D09G0644,Gh_D05G1601,Gh_A02G0776,Gh_A07G1150,Gh_D03G0545
GO:0051169	nuclear transport	biological_process	0.26156	1	Gh_A09G1971,Gh_A01G0803,Gh_D06G2187,Gh_D10G1624,Gh_D05G0780,Gh_D11G0937,Gh_A12G0259,Gh_D10G1767,Gh_D11G1780,Gh_D13G1880,Gh_A11G2488,Gh_A13G1200,Gh_A07G1150,Gh_D03G0545,Gh_D09G0644,Gh_D05G1601,Gh_A02G0776,Gh_D08G0668,Gh_D08G1313,Gh_D02G0496,Gh_A10G0827,Gh_D08G2699,Gh_D05G3240,Gh_A01G0344,Gh_D05G3258,Gh_A03G2164,Gh_D07G1247,Gh_D03G0307,Gh_D02G2226
GO:0004135	amylo-alpha-1,6-glucosidase activity	molecular_function	0.26215	1	Gh_A01G2121,Gh_D08G1389,Gh_D11G1040,Gh_A09G0892,Gh_A08G1812,Gh_A09G1085
GO:0005980	glycogen catabolic process	biological_process	0.26215	1	Gh_D08G1389,Gh_D11G1040,Gh_A09G0892,Gh_A01G2121,Gh_A08G1812,Gh_A09G1085
GO:0008882	[glutamate-ammonia-ligase] adenylyltransferase activity	molecular_function	0.26229	1	Gh_A06G1921
GO:0008939	nicotinate-nucleotide-dimethylbenzimidazole phosphoribosyltransferase activity	molecular_function	0.26319	1	Gh_A04G0143
GO:0006779	porphyrin-containing compound biosynthetic process	biological_process	0.26335	1	Gh_D11G1728,Gh_A05G0690,Gh_A11G2507,Gh_D12G0150,Gh_A12G2710,Gh_A07G0024,Gh_D05G1757,Gh_A06G1203,Gh_A01G0163,Gh_D10G1368,Gh_D11G2098,Gh_D11G1850,Gh_A05G0125,Gh_A11G0942,Gh_A06G1085,Gh_A01G1829,Gh_D10G0186,Gh_A01G1907,Gh_D05G0448,Gh_A11G2976,Gh_A05G3169,Gh_D01G2067,Gh_D11G2817,Gh_D01G0210,Gh_A02G0151,Gh_D10G0478,Gh_D06G2094,Gh_D11G2666,Gh_D07G1728,Gh_D03G0088,Gh_A04G0913,Gh_D08G0793,Gh_A01G1603,Gh_…
GO:0004657	proline dehydrogenase activity	molecular_function	0.26531	1	Gh_A08G0307,Gh_A07G1589
GO:0006560	proline metabolic process	biological_process	0.26531	1	Gh_A08G0307,Gh_A07G1589
GO:0006562	proline catabolic process	biological_process	0.26531	1	Gh_A07G1589,Gh_A08G0307
GO:0009404	toxin metabolic process	biological_process	0.2658	1	Gh_A01G2064,Gh_D05G1012,Gh_D08G0557,Gh_A13G1690,Gh_A07G0423,Gh_D01G0514,Gh_A05G0928,Gh_A09G0872
GO:0003856	3-dehydroquinate synthase activity	molecular_function	0.26667	1	Gh_A07G1967,Gh_A11G1596
GO:0007605	sensory perception of sound	biological_process	0.26757	1	Gh_D11G0972,Gh_A10G1646
GO:0050954	sensory perception of mechanical stimulus	biological_process	0.26757	1	Gh_A10G1646,Gh_D11G0972
GO:0008725	DNA-3-methyladenine glycosylase activity	molecular_function	0.26761	1	Gh_D04G1888,Gh_D05G1873,Gh_A12G2629,Gh_D01G0833
GO:0043733	DNA-3-methylbase glycosylase activity	molecular_function	0.26761	1	Gh_D04G1888,Gh_D05G1873,Gh_D01G0833,Gh_A12G2629
GO:0016841	ammonia-lyase activity	molecular_function	0.26796	1	Gh_A09G2119,Gh_A06G0406,Gh_D09G2454,Gh_D09G1401,Gh_A06G0667
GO:0009758	carbohydrate utilization	biological_process	0.26824	1	Gh_A04G1284
GO:0050053	levansucrase activity	molecular_function	0.26824	1	Gh_A04G1284
GO:0006926	virus-infected cell apoptotic process	biological_process	0.26894	1	Gh_A08G2095
GO:0012502	induction of programmed cell death	biological_process	0.26894	1	Gh_A08G2095
GO:0019051	induction by virus of host apoptotic process	biological_process	0.26894	1	Gh_A08G2095
GO:0031343	positive regulation of cell killing	biological_process	0.26894	1	Gh_A08G2095
GO:0043902	positive regulation of multi-organism process	biological_process	0.26894	1	Gh_A08G2095
GO:0044533	positive regulation of apoptotic process in other organism	biological_process	0.26894	1	Gh_A08G2095
GO:0051709	regulation of killing of cells of other organism	biological_process	0.26894	1	Gh_A08G2095
GO:0051712	positive regulation of killing of cells of other organism	biological_process	0.26894	1	Gh_A08G2095
GO:0052042	positive regulation by symbiont of host programmed cell death	biological_process	0.26894	1	Gh_A08G2095
GO:0052151	positive regulation by symbiont of host apoptotic process	biological_process	0.26894	1	Gh_A08G2095
GO:0052330	positive regulation by organism of programmed cell death in other organism involved in symbiotic interaction	biological_process	0.26894	1	Gh_A08G2095
GO:0052501	positive regulation by organism of apoptotic process in other organism involved in symbiotic interaction	biological_process	0.26894	1	Gh_A08G2095
GO:0060139	positive regulation of apoptotic process by virus	biological_process	0.26894	1	Gh_A08G2095
GO:0097285	cell-type specific apoptotic process	biological_process	0.26894	1	Gh_A08G2095
GO:0034755	iron ion transmembrane transport	biological_process	0.26929	1	Gh_D08G2179,Gh_D09G1238
GO:0030599	pectinesterase activity	molecular_function	0.26934	1	Gh_A12G1179,Gh_D03G1029,Gh_A10G0735,Gh_A09G2082,Gh_A09G1829,Gh_A07G0063,Gh_A12G1122,Gh_A05G2359,Gh_D09G0119,Gh_D08G2729,Gh_Sca007330G01,Gh_D01G1430,Gh_A13G1839,Gh_D05G2464,Gh_D12G1298,Gh_D03G0959,Gh_D06G1920,Gh_D11G1188,Gh_D05G2377,Gh_D05G2318,Gh_A09G2086,Gh_A11G0982,Gh_D08G1862,Gh_D03G1024,Gh_D12G2158,Gh_A08G2482,Gh_D09G2288,Gh_D11G1130,Gh_A05G2077,Gh_A03G1717,Gh_A09G2084,Gh_D02G2443,Gh_D06G0866…
GO:0008172	S-methyltransferase activity	molecular_function	0.26987	1	Gh_A10G0296,Gh_D07G0658,Gh_A09G0458,Gh_D08G2317,Gh_D09G2144,Gh_D03G0324,Gh_D08G1757,Gh_D10G0298,Gh_D02G0387,Gh_D07G1779,Gh_D12G1303,Gh_D08G1598
GO:0050497	transferase activity, transferring alkylthio groups	molecular_function	0.26989	1	Gh_D05G0129
GO:0050524	coenzyme-B sulfoethylthiotransferase activity	molecular_function	0.26989	1	Gh_D05G0129
GO:0004146	dihydrofolate reductase activity	molecular_function	0.26991	1	Gh_D11G1060,Gh_A03G1728
GO:0030337	DNA polymerase processivity factor activity	molecular_function	0.27046	1	Gh_A11G0174
GO:0048584	positive regulation of response to stimulus	biological_process	0.27062	1	Gh_D01G0210,Gh_A01G0163
GO:0042446	hormone biosynthetic process	biological_process	0.27081	1	Gh_D11G2214
GO:0042810	pheromone metabolic process	biological_process	0.27081	1	Gh_D11G2214
GO:0042811	pheromone biosynthetic process	biological_process	0.27081	1	Gh_D11G2214
GO:0019902	phosphatase binding	molecular_function	0.27081	1	Gh_A06G1548
GO:0016866	intramolecular transferase activity	molecular_function	0.27136	1	Gh_A10G1260,Gh_D04G1810,Gh_A10G1837,Gh_D04G1833,Gh_A12G1663,Gh_D10G1225,Gh_D02G0121,Gh_A11G1471,Gh_D12G2659,Gh_A07G0609,Gh_A11G0308,Gh_D13G0871,Gh_D12G1820,Gh_D04G0899,Gh_D02G0651,Gh_D08G2186,Gh_A13G1339,Gh_D01G1450
GO:0001897	cytolysis by symbiont of host cells	biological_process	0.27166	1	Gh_A11G2216,Gh_A12G2076,Gh_A04G0610
GO:0019836	hemolysis by symbiont of host erythrocytes	biological_process	0.27166	1	Gh_A04G0610,Gh_A12G2076,Gh_A11G2216
GO:0048869	cellular developmental process	biological_process	0.27219	1	Gh_Sca004883G04,Gh_D06G0167,Gh_A04G0138,Gh_D11G0184,Gh_A05G2890,Gh_A10G1940,Gh_D01G2180,Gh_A03G0353,Gh_A09G1469,Gh_A05G0823,Gh_A06G1975,Gh_A06G1477,Gh_A07G1788,Gh_D02G0088,Gh_A13G1384,Gh_D11G0875,Gh_A13G0076,Gh_D09G0521,Gh_A09G0524,Gh_D06G2229,Gh_D05G0943,Gh_Sca133838G01,Gh_D06G1594,Gh_D09G2082,Gh_A11G0174,Gh_A10G0046,Gh_D09G2084,Gh_D07G0903,Gh_D07G1636,Gh_D07G0694,Gh_D06G1814,Gh_D11G0181,Gh_D08G…
GO:0019072	viral genome packaging	biological_process	0.27224	1	Gh_A08G1186,Gh_A11G2870,Gh_A09G1504,Gh_A04G0219,Gh_D11G3171,Gh_D02G2169
GO:0030976	thiamine pyrophosphate binding	molecular_function	0.27233	1	Gh_A01G0587,Gh_A12G0784,Gh_A02G0717,Gh_D02G0761,Gh_A05G2038,Gh_D02G0155,Gh_D07G1206,Gh_D02G0154,Gh_A02G1336,Gh_D09G1575,Gh_D05G2281
GO:0006370	7-methylguanosine mRNA capping	biological_process	0.2729	1	Gh_A01G1969,Gh_A05G2854,Gh_D01G2202,Gh_D11G1797,Gh_D01G2095,Gh_D11G3319
GO:0007093	mitotic cell cycle checkpoint	biological_process	0.27333	1	Gh_A04G0219,Gh_A04G0111,Gh_D06G1581,Gh_D08G2751
GO:0007094	mitotic spindle assembly checkpoint	biological_process	0.27333	1	Gh_D08G2751,Gh_D06G1581,Gh_A04G0219,Gh_A04G0111
GO:0031577	spindle checkpoint	biological_process	0.27333	1	Gh_D06G1581,Gh_D08G2751,Gh_A04G0219,Gh_A04G0111
GO:0045839	negative regulation of mitosis	biological_process	0.27333	1	Gh_D08G2751,Gh_D06G1581,Gh_A04G0219,Gh_A04G0111
GO:0045841	negative regulation of mitotic metaphase/anaphase transition	biological_process	0.27333	1	Gh_A04G0219,Gh_A04G0111,Gh_D08G2751,Gh_D06G1581
GO:0051784	negative regulation of nuclear division	biological_process	0.27333	1	Gh_A04G0111,Gh_A04G0219,Gh_D08G2751,Gh_D06G1581
GO:0071173	spindle assembly checkpoint	biological_process	0.27333	1	Gh_A04G0219,Gh_A04G0111,Gh_D06G1581,Gh_D08G2751
GO:0071174	mitotic spindle checkpoint	biological_process	0.27333	1	Gh_D06G1581,Gh_D08G2751,Gh_A04G0111,Gh_A04G0219
GO:1901991	negative regulation of mitotic cell cycle phase transition	biological_process	0.27333	1	Gh_D08G2751,Gh_D06G1581,Gh_A04G0219,Gh_A04G0111
GO:1902100	negative regulation of metaphase/anaphase transition of cell cycle	biological_process	0.27333	1	Gh_A04G0219,Gh_A04G0111,Gh_D06G1581,Gh_D08G2751
GO:0016851	magnesium chelatase activity	molecular_function	0.27357	1	Gh_D06G2094,Gh_D10G0478,Gh_D07G2199,Gh_D04G0440,Gh_D01G2067,Gh_D01G0210,Gh_D11G2817,Gh_A02G0151,Gh_D03G0349,Gh_A05G3169,Gh_A03G0619,Gh_A07G1978,Gh_A11G1048,Gh_A11G0107,Gh_D12G2414,Gh_D08G0793,Gh_D07G2198,Gh_D07G1728,Gh_A12G2264,Gh_D03G0088,Gh_A08G0670,Gh_A01G1907,Gh_D10G2348,Gh_A09G0812,Gh_A01G1829,Gh_D03G0577,Gh_D06G1378,Gh_D13G2015,Gh_D09G1387,Gh_D06G0556,Gh_D05G0918,Gh_A11G2976,Gh_A05G0799,Gh_…
GO:0051002	ligase activity, forming nitrogen-metal bonds	molecular_function	0.27357	1	Gh_A11G2507,Gh_A03G0737,Gh_A07G0457,Gh_D12G0150,Gh_A12G2710,Gh_A02G1634,Gh_D01G1281,Gh_A07G0024,Gh_D08G1199,Gh_A01G0163,Gh_A06G1203,Gh_A01G0864,Gh_A05G0125,Gh_D07G0032,Gh_A11G0942,Gh_D11G1850,Gh_A12G2282,Gh_D10G2348,Gh_A09G0812,Gh_A01G1829,Gh_D03G0577,Gh_A08G0670,Gh_A01G1907,Gh_D06G0556,Gh_D05G0918,Gh_A11G2976,Gh_A05G0799,Gh_D01G2167,Gh_D06G1378,Gh_D13G2015,Gh_D09G1387,Gh_D01G2067,Gh_D11G2817,Gh_…
GO:0051003	ligase activity, forming nitrogen-metal bonds, forming coordination complexes	molecular_function	0.27357	1	Gh_D09G1387,Gh_D13G2015,Gh_D06G1378,Gh_D01G2167,Gh_A05G0799,Gh_A11G2976,Gh_D05G0918,Gh_D06G0556,Gh_A01G1907,Gh_A08G0670,Gh_D03G0577,Gh_D10G2348,Gh_A09G0812,Gh_A01G1829,Gh_D12G2414,Gh_A11G0107,Gh_A11G1048,Gh_A07G1978,Gh_A12G2264,Gh_D03G0088,Gh_D07G1728,Gh_D07G2198,Gh_D08G0793,Gh_D04G0440,Gh_D10G0478,Gh_D07G2199,Gh_D06G2094,Gh_A05G3169,Gh_A03G0619,Gh_D03G0349,Gh_A02G0151,Gh_D11G2817,Gh_D01G0210,Gh_…
GO:0008374	O-acyltransferase activity	molecular_function	0.27411	1	Gh_A10G2155,Gh_A02G1507,Gh_D07G2441,Gh_A04G0886,Gh_D04G1388,Gh_A10G2194,Gh_A08G2009,Gh_D07G1374,Gh_A12G0234,Gh_A06G0670,Gh_D13G1737,Gh_D08G2402,Gh_A12G0233,Gh_D12G0864,Gh_D10G0166,Gh_A13G1458,Gh_D04G1386,Gh_A05G0342,Gh_D05G3475,Gh_A11G1753,Gh_A04G0884
GO:0000042	protein targeting to Golgi	biological_process	0.2747	1	Gh_D07G1840,Gh_D07G0416,Gh_A13G2124
GO:0000301	retrograde transport, vesicle recycling within Golgi	biological_process	0.2747	1	Gh_D07G1840,Gh_A13G2124,Gh_D07G0416
GO:0034067	protein localization to Golgi apparatus	biological_process	0.2747	1	Gh_D07G1840,Gh_A13G2124,Gh_D07G0416
GO:0072600	establishment of protein localization to Golgi	biological_process	0.2747	1	Gh_D07G0416,Gh_A13G2124,Gh_D07G1840
GO:0060341	regulation of cellular localization	biological_process	0.27516	1	Gh_A12G1550,Gh_D11G2267,Gh_A12G2346,Gh_D12G2481
GO:0045444	fat cell differentiation	biological_process	0.27536	1	Gh_D09G0521,Gh_A09G0524,Gh_D07G1636,Gh_D06G1594,Gh_A04G0138
GO:0004970	ionotropic glutamate receptor activity	molecular_function	0.27553	1	Gh_A07G0822,Gh_A12G2338,Gh_A10G0275,Gh_D01G0726,Gh_A10G0276,Gh_D10G0276,Gh_A01G1351,Gh_A01G0708,Gh_D07G0880,Gh_A05G1326,Gh_A07G0823,Gh_A13G0781
GO:0005231	excitatory extracellular ligand-gated ion channel activity	molecular_function	0.27553	1	Gh_A01G0708,Gh_D07G0880,Gh_A05G1326,Gh_A07G0823,Gh_A13G0781,Gh_A12G2338,Gh_A07G0822,Gh_A10G0275,Gh_A10G0276,Gh_D01G0726,Gh_D10G0276,Gh_A01G1351
GO:0005234	extracellular-glutamate-gated ion channel activity	molecular_function	0.27553	1	Gh_A01G0708,Gh_D07G0880,Gh_A05G1326,Gh_A07G0823,Gh_A13G0781,Gh_A12G2338,Gh_A07G0822,Gh_A10G0275,Gh_D01G0726,Gh_A10G0276,Gh_D10G0276,Gh_A01G1351
GO:0008066	glutamate receptor activity	molecular_function	0.27553	1	Gh_A01G1351,Gh_D10G0276,Gh_A12G2338,Gh_A07G0822,Gh_A10G0275,Gh_D01G0726,Gh_A10G0276,Gh_A13G0781,Gh_A07G0823,Gh_A01G0708,Gh_D07G0880,Gh_A05G1326
GO:0016759	cellulose synthase activity	molecular_function	0.2763	1	Gh_D11G2416,Gh_D13G1693,Gh_D05G0084,Gh_A09G1811,Gh_D12G1289,Gh_D08G2355,Gh_D09G2165,Gh_D13G1743,Gh_A11G2106,Gh_A07G0322,Gh_A13G0076,Gh_A08G1305,Gh_A02G0348,Gh_A10G1032,Gh_D10G1493,Gh_D07G2083,Gh_A05G3694,Gh_D05G2313,Gh_A04G1422
GO:0016760	cellulose synthase (UDP-forming) activity	molecular_function	0.2763	1	Gh_A04G1422,Gh_A05G3694,Gh_D05G2313,Gh_D10G1493,Gh_D07G2083,Gh_A10G1032,Gh_A02G0348,Gh_A08G1305,Gh_A13G0076,Gh_A07G0322,Gh_A11G2106,Gh_D13G1743,Gh_D09G2165,Gh_D08G2355,Gh_D12G1289,Gh_A09G1811,Gh_D05G0084,Gh_D13G1693,Gh_D11G2416
GO:0005227	calcium activated cation channel activity	molecular_function	0.27689	1	Gh_A06G1270,Gh_D05G3600,Gh_A13G1672,Gh_D05G2401,Gh_A09G0309,Gh_D13G2036
GO:0015269	calcium-activated potassium channel activity	molecular_function	0.27689	1	Gh_A06G1270,Gh_A13G1672,Gh_D05G3600,Gh_A09G0309,Gh_D05G2401,Gh_D13G2036
GO:0032502	developmental process	biological_process	0.27799	1	Gh_D09G0521,Gh_A13G0076,Gh_A09G0524,Gh_D11G0155,Gh_A03G0353,Gh_A07G1788,Gh_D02G0088,Gh_A13G1384,Gh_D10G2290,Gh_A04G1220,Gh_A05G0933,Gh_D05G0943,Gh_A06G1969,Gh_A09G1195,Gh_A11G0619,Gh_A01G2121,Gh_A08G0993,Gh_A05G2890,Gh_A01G1926,Gh_D01G1836,Gh_A11G2009,Gh_A04G0138,Gh_A06G0683,Gh_D13G0246,Gh_D07G1116,Gh_A06G1232,Gh_A10G1940,Gh_D11G0181,Gh_D06G1814,Gh_A09G2277,Gh_A01G1923,Gh_D07G0694,Gh_D08G2243,Gh_…
GO:0047800	cysteamine dioxygenase activity	molecular_function	0.27801	1	Gh_A11G0321,Gh_D07G0530,Gh_A05G3159,Gh_A05G1921,Gh_D04G0469
GO:0043648	dicarboxylic acid metabolic process	biological_process	0.27831	1	Gh_D08G1205,Gh_D08G1015,Gh_A06G0626,Gh_A09G0740,Gh_A05G3766,Gh_D09G1458,Gh_A11G0330,Gh_D04G0765,Gh_D11G0386,Gh_A05G2976,Gh_D05G3328,Gh_A01G0404,Gh_D02G1963,Gh_D06G0711,Gh_A07G1589,Gh_A03G0095,Gh_D07G1762,Gh_D01G0410,Gh_A08G2405,Gh_A08G0307,Gh_A11G0641
GO:0009162	deoxyribonucleoside monophosphate metabolic process	biological_process	0.28143	1	Gh_A08G1927,Gh_A03G1728,Gh_A10G0045,Gh_D11G1157
GO:0017056	structural constituent of nuclear pore	molecular_function	0.28212	1	Gh_D02G1575,Gh_A11G2121,Gh_D11G1434,Gh_D05G2530
GO:0030234	enzyme regulator activity	molecular_function	0.28374	1	Gh_D06G0941,Gh_D02G2443,Gh_D04G1265,Gh_D11G1130,Gh_D02G1227,Gh_D03G0145,Gh_A01G1725,Gh_D06G0301,Gh_A06G0406,Gh_D10G1460,Gh_D12G2415,Gh_Sca038504G01,Gh_D01G2092,Gh_D08G2729,Gh_A06G1960,Gh_D11G1929,Gh_A10G1127,Gh_A05G2359,Gh_A12G1122,Gh_A08G1292,Gh_A09G0430,Gh_D13G2189,Gh_A12G1179,Gh_D09G1945,Gh_D13G2516,Gh_A10G1646,Gh_A05G1578,Gh_D03G0959,Gh_A04G0359,Gh_D08G0543,Gh_D06G0505,Gh_A03G0507,Gh_A11G2679…
GO:0032934	sterol binding	molecular_function	0.28646	1	Gh_A05G1444,Gh_D05G1937
GO:0043178	alcohol binding	molecular_function	0.28646	1	Gh_D05G1937,Gh_A05G1444
GO:0014070	response to organic cyclic compound	biological_process	0.28732	1	Gh_D08G1885,Gh_A10G0274,Gh_D08G0046,Gh_D01G1139,Gh_D09G1897,Gh_A03G2076
GO:0033993	response to lipid	biological_process	0.28732	1	Gh_D08G0046,Gh_D01G1139,Gh_D09G1897,Gh_A03G2076,Gh_D08G1885,Gh_A10G0274
GO:0043401	steroid hormone mediated signaling pathway	biological_process	0.28732	1	Gh_A10G0274,Gh_D08G1885,Gh_A03G2076,Gh_D09G1897,Gh_D01G1139,Gh_D08G0046
GO:0048545	response to steroid hormone stimulus	biological_process	0.28732	1	Gh_A03G2076,Gh_D09G1897,Gh_D01G1139,Gh_D08G0046,Gh_A10G0274,Gh_D08G1885
GO:0071383	cellular response to steroid hormone stimulus	biological_process	0.28732	1	Gh_A03G2076,Gh_D08G0046,Gh_D01G1139,Gh_D09G1897,Gh_D08G1885,Gh_A10G0274
GO:0071396	cellular response to lipid	biological_process	0.28732	1	Gh_D08G1885,Gh_A10G0274,Gh_A03G2076,Gh_D01G1139,Gh_D08G0046,Gh_D09G1897
GO:0071407	cellular response to organic cyclic compound	biological_process	0.28732	1	Gh_A10G0274,Gh_D08G1885,Gh_A03G2076,Gh_D09G1897,Gh_D01G1139,Gh_D08G0046
GO:0005938	cell cortex	cellular_component	0.29046	1	Gh_A07G0865,Gh_D12G1303,Gh_D12G1777,Gh_D04G0009,Gh_D07G0937,Gh_A10G1815,Gh_A09G1488,Gh_A09G1918,Gh_D12G0327,Gh_A05G2577,Gh_D03G0545,Gh_D08G2751,Gh_A09G1762,Gh_A10G1765,Gh_A10G2233,Gh_A08G1246,Gh_D12G1810,Gh_D05G0484,Gh_D04G0713,Gh_A08G1710,Gh_D09G2165,Gh_A09G1270,Gh_D09G1272,Gh_D05G3898,Gh_A08G0536,Gh_D04G1359,Gh_A06G1020,Gh_D01G1835
GO:0005978	glycogen biosynthetic process	biological_process	0.29149	1	Gh_D05G3359,Gh_D06G0682
GO:0004871	signal transducer activity	molecular_function	0.29154	1	Gh_A12G1139,Gh_A10G0276,Gh_D07G2207,Gh_A05G1937,Gh_A08G2406,Gh_D06G0561,Gh_A07G0823,Gh_D09G0181,Gh_D06G0639,Gh_A13G0781,Gh_D07G1081,Gh_D10G0073,Gh_D08G1885,Gh_A08G2124,Gh_A05G0044,Gh_A10G0296,Gh_D08G1341,Gh_Sca004958G01,Gh_D11G1177,Gh_A12G0379,Gh_A09G0239,Gh_A09G1502,Gh_D07G2143,Gh_A10G1603,Gh_D09G2139,Gh_D03G1612,Gh_D10G0298,Gh_D05G0096,Gh_A10G0274,Gh_A01G1351,Gh_A03G1885,Gh_A11G0578,Gh_A04G0590…
GO:0060089	molecular transducer activity	molecular_function	0.29154	1	Gh_D11G1177,Gh_A09G1502,Gh_A09G0239,Gh_A12G0379,Gh_A05G0044,Gh_A08G2124,Gh_D08G1885,Gh_Sca004958G01,Gh_D08G1341,Gh_A10G0296,Gh_D09G0181,Gh_D06G0639,Gh_A13G0781,Gh_A07G0823,Gh_D06G0561,Gh_D10G0073,Gh_D07G1081,Gh_A12G1139,Gh_A10G0276,Gh_D07G2207,Gh_A08G2406,Gh_A05G1937,Gh_D05G2656,Gh_D08G1757,Gh_A04G0590,Gh_A11G0578,Gh_A03G1885,Gh_A01G1351,Gh_A10G0274,Gh_D05G0096,Gh_A01G0843,Gh_A12G2338,Gh_D08G1322…
GO:0030545	receptor regulator activity	molecular_function	0.2922	1	Gh_D06G1824,Gh_A13G2308,Gh_D06G2377,Gh_D02G1888
GO:0030547	receptor inhibitor activity	molecular_function	0.2922	1	Gh_A13G2308,Gh_D06G1824,Gh_D06G2377,Gh_D02G1888
GO:0030548	acetylcholine receptor regulator activity	molecular_function	0.2922	1	Gh_D06G2377,Gh_D02G1888,Gh_D06G1824,Gh_A13G2308
GO:0030550	acetylcholine receptor inhibitor activity	molecular_function	0.2922	1	Gh_D06G2377,Gh_D02G1888,Gh_A13G2308,Gh_D06G1824
GO:0005230	extracellular ligand-gated ion channel activity	molecular_function	0.29314	1	Gh_D01G0726,Gh_A10G0276,Gh_A07G0822,Gh_A12G2338,Gh_A10G0275,Gh_A01G1351,Gh_D10G0276,Gh_A05G1326,Gh_A01G0708,Gh_D07G0880,Gh_A13G0781,Gh_A07G0823
GO:0005666	DNA-directed RNA polymerase III complex	cellular_component	0.29379	1	Gh_D07G0426,Gh_A05G3946,Gh_D08G2161
GO:0001664	G-protein coupled receptor binding	molecular_function	0.29426	1	Gh_A12G1700,Gh_D01G1837
GO:0022610	biological adhesion	biological_process	0.2952	1	Gh_A05G1135,Gh_D07G0733,Gh_D05G3506,Gh_D13G0648,Gh_D12G2509,Gh_D10G0785,Gh_A06G0510,Gh_D11G1434,Gh_D03G1612,Gh_A07G0605,Gh_D04G1990,Gh_A10G2196,Gh_A09G0686,Gh_D07G2389,Gh_A09G2251,Gh_D10G1173,Gh_A13G0287,Gh_A06G0460,Gh_D08G1757,Gh_A11G0304,Gh_D02G0496,Gh_D13G2264,Gh_D08G0543,Gh_D05G3240,Gh_A05G0933,Gh_D05G3336,Gh_D02G2332,Gh_A04G1220,Gh_A13G1200,Gh_A12G2381,Gh_A09G2255,Gh_D05G1615,Gh_D06G0003,Gh_…
GO:0004356	glutamate-ammonia ligase activity	molecular_function	0.29532	1	Gh_D01G0147,Gh_D11G3479,Gh_A07G1585,Gh_D07G1773,Gh_D13G0620,Gh_D02G0311
GO:0003918	DNA topoisomerase type II (ATP-hydrolyzing) activity	molecular_function	0.29755	1	Gh_A01G0400,Gh_A13G0195,Gh_D11G0472,Gh_D10G2253,Gh_D01G2222,Gh_A11G1393,Gh_A10G1970
GO:0061505	DNA topoisomerase II activity	molecular_function	0.29755	1	Gh_A01G0400,Gh_A13G0195,Gh_D10G2253,Gh_D01G2222,Gh_D11G0472,Gh_A11G1393,Gh_A10G1970
GO:0070085	glycosylation	biological_process	0.29776	1	Gh_D06G1243,Gh_D13G0922,Gh_D08G2444,Gh_A05G3537,Gh_A06G1822,Gh_D09G2336,Gh_A05G0241,Gh_A08G2286,Gh_A06G0975,Gh_D06G2154,Gh_A08G1039,Gh_D09G1745,Gh_D13G0075,Gh_D10G1173,Gh_D06G2155,Gh_A08G1982,Gh_D01G0427,Gh_D06G1093,Gh_D02G0226,Gh_D07G1504,Gh_D08G0517,Gh_D03G1607,Gh_D08G1371,Gh_D06G2157,Gh_D08G2171,Gh_D04G1331,Gh_D11G2523,Gh_D03G1311,Gh_A12G1339,Gh_A12G2186,Gh_D11G0555,Gh_D11G1981,Gh_A12G1511,Gh_…
GO:0000795	synaptonemal complex	cellular_component	0.29795	1	Gh_A01G0639,Gh_D01G0657,Gh_D10G0117,Gh_D12G1123
GO:1901566	organonitrogen compound biosynthetic process	biological_process	0.29892	1	Gh_A01G0163,Gh_A09G0740,Gh_A09G1227,Gh_D10G1368,Gh_D11G2098,Gh_D13G1425,Gh_A12G0078,Gh_A05G2976,Gh_A05G0125,Gh_D13G2340,Gh_A12G0074,Gh_A09G0742,Gh_D08G2485,Gh_D11G1728,Gh_D10G1299,Gh_A05G3986,Gh_A12G2710,Gh_A09G0884,Gh_A12G2511,Gh_D11G2817,Gh_A02G0151,Gh_D09G1458,Gh_A11G2065,Gh_A03G0141,Gh_A06G1085,Gh_D12G1385,Gh_A01G1829,Gh_D09G1004,Gh_A08G1067,Gh_D03G0181,Gh_A11G3088,Gh_D07G2488,Gh_D03G0150,Gh_…
GO:0015932	nucleobase-containing compound transmembrane transporter activity	molecular_function	0.29931	1	Gh_A13G1547,Gh_A11G2572,Gh_A13G0492,Gh_D07G0464,Gh_D06G1581,Gh_D06G1680,Gh_A12G1273,Gh_D12G2007,Gh_A07G2185,Gh_D13G1372,Gh_D07G1028,Gh_A12G2327
GO:0008194	UDP-glycosyltransferase activity	molecular_function	0.29989	1	Gh_D09G1426,Gh_D08G2610,Gh_A05G3287,Gh_D05G0084,Gh_A13G1638,Gh_D12G1289,Gh_Sca223823G01,Gh_D06G1656,Gh_D13G1693,Gh_A12G1339,Gh_D11G3394,Gh_A13G1884,Gh_A08G2113,Gh_D13G1743,Gh_A02G0348,Gh_D07G2083,Gh_A07G0322,Gh_D04G0317,Gh_A08G1305,Gh_A13G0076,Gh_A02G0266,Gh_D08G2485,Gh_A09G0010,Gh_A07G0316,Gh_A09G1811,Gh_D01G0471,Gh_A07G0754,Gh_D09G2165,Gh_D08G2355,Gh_D11G2416,Gh_A11G2106,Gh_A11G1382,Gh_A05G2821…
GO:0044282	small molecule catabolic process	biological_process	0.30056	1	Gh_Sca191685G01,Gh_A11G2757,Gh_Sca013347G01,Gh_D11G2205,Gh_A01G0141,Gh_A06G2088,Gh_D09G1867,Gh_A04G0127,Gh_A07G1589,Gh_D12G1410,Gh_D02G2036,Gh_D08G2058,Gh_A03G1621,Gh_A08G0307,Gh_D06G1228,Gh_D01G0186,Gh_D05G0435,Gh_D11G1218,Gh_D10G2062,Gh_A05G0330,Gh_D09G0275,Gh_A10G2047,Gh_A09G2361,Gh_A11G1832,Gh_A12G1964
GO:0044712	single-organism catabolic process	biological_process	0.30056	1	Gh_D12G1410,Gh_A03G1621,Gh_D08G2058,Gh_D02G2036,Gh_A08G0307,Gh_D11G2205,Gh_Sca013347G01,Gh_Sca191685G01,Gh_A11G2757,Gh_D09G1867,Gh_A01G0141,Gh_A06G2088,Gh_A07G1589,Gh_A04G0127,Gh_A10G2047,Gh_D09G0275,Gh_A09G2361,Gh_A11G1832,Gh_A12G1964,Gh_D01G0186,Gh_D06G1228,Gh_D05G0435,Gh_A05G0330,Gh_D10G2062,Gh_D11G1218
GO:0009235	cobalamin metabolic process	biological_process	0.30089	1	Gh_D05G3309,Gh_A06G0995,Gh_D05G3198,Gh_A04G0143,Gh_A09G0235,Gh_A06G1148,Gh_D09G1229,Gh_A04G0336,Gh_A03G0141,Gh_A01G0395,Gh_A09G1227,Gh_A07G2323,Gh_A11G0626,Gh_A08G1637
GO:0003972	RNA ligase (ATP) activity	molecular_function	0.30181	1	Gh_A05G3907,Gh_D05G0756
GO:0008452	RNA ligase activity	molecular_function	0.30181	1	Gh_A05G3907,Gh_D05G0756
GO:0008013	beta-catenin binding	molecular_function	0.30309	1	Gh_A10G0353,Gh_A13G2112,Gh_D01G1586,Gh_A12G2439
GO:0006631	fatty acid metabolic process	biological_process	0.30405	1	Gh_A01G0141,Gh_D12G2785,Gh_D12G1410,Gh_D01G1991,Gh_A13G0206,Gh_D09G1858,Gh_D05G3815,Gh_D03G1205,Gh_D11G1218,Gh_D05G2046,Gh_D12G0299,Gh_D09G0001,Gh_D06G0486,Gh_D01G0186,Gh_A12G0333,Gh_A06G0584,Gh_A08G1239,Gh_A05G2312,Gh_A10G1285,Gh_A05G2049,Gh_A12G2678,Gh_D10G0812,Gh_A08G1739,Gh_A05G3069,Gh_D12G0636,Gh_A03G1286,Gh_A12G1964,Gh_A12G2695,Gh_A08G1012,Gh_D13G1528,Gh_A06G1389,Gh_A10G2047,Gh_D04G2024,Gh_…
GO:0019354	siroheme biosynthetic process	biological_process	0.30486	1	Gh_D12G2785,Gh_D05G1757,Gh_D10G0186,Gh_A05G0690,Gh_A12G2674,Gh_A05G3766,Gh_A13G1926,Gh_A11G1873,Gh_A08G1012,Gh_A04G0913,Gh_D11G2666,Gh_D03G0973,Gh_A01G1603,Gh_D11G2098,Gh_D10G1368,Gh_D08G1015,Gh_A12G0333
GO:0043115	precorrin-2 dehydrogenase activity	molecular_function	0.30486	1	Gh_D11G2666,Gh_A04G0913,Gh_A01G1603,Gh_D03G0973,Gh_A13G1926,Gh_A05G3766,Gh_A12G2674,Gh_A08G1012,Gh_A11G1873,Gh_A12G0333,Gh_D08G1015,Gh_D11G2098,Gh_D10G1368,Gh_D12G2785,Gh_D05G1757,Gh_A05G0690,Gh_D10G0186
GO:0046156	siroheme metabolic process	biological_process	0.30486	1	Gh_D05G1757,Gh_D12G2785,Gh_D10G0186,Gh_A05G0690,Gh_A13G1926,Gh_A05G3766,Gh_A12G2674,Gh_A08G1012,Gh_A11G1873,Gh_D11G2666,Gh_A04G0913,Gh_A01G1603,Gh_D03G0973,Gh_D11G2098,Gh_D10G1368,Gh_D08G1015,Gh_A12G0333
GO:0042493	response to drug	biological_process	0.30514	1	Gh_D12G2490,Gh_D13G1038,Gh_D11G0037,Gh_A12G0971,Gh_D08G2062,Gh_A01G0453,Gh_A13G0797,Gh_D01G0093,Gh_D11G0499,Gh_A06G0259,Gh_D01G0461,Gh_D11G1060,Gh_A03G0113,Gh_A03G1186,Gh_D12G1083,Gh_D03G1484,Gh_A06G2037,Gh_D02G1621,Gh_A03G1320,Gh_A10G0129,Gh_Sca011468G01,Gh_A05G3193,Gh_A07G0079,Gh_D08G1598
GO:0030436	asexual sporulation	biological_process	0.30526	1	Gh_D08G2243,Gh_D12G0390,Gh_A06G1232
GO:0008037	cell recognition	biological_process	0.30612	1	Gh_D04G0234,Gh_A01G0773,Gh_A05G3346,Gh_D01G0774,Gh_A01G0535,Gh_A01G0389,Gh_D10G0352,Gh_D12G2674,Gh_A13G2083,Gh_D01G2338,Gh_A04G0203,Gh_D02G1888,Gh_D11G2871,Gh_D06G0064,Gh_Sca007070G01,Gh_A12G2719,Gh_D13G1584,Gh_D01G2337,Gh_D01G0264,Gh_D06G1954,Gh_A12G1621,Gh_A08G2301,Gh_A03G0397,Gh_A06G1600,Gh_A01G0388,Gh_A04G0207
GO:0042030	ATPase inhibitor activity	molecular_function	0.30821	1	Gh_A05G3939,Gh_D05G0366,Gh_D06G0409
GO:0009236	cobalamin biosynthetic process	biological_process	0.30889	1	Gh_D05G3309,Gh_D05G3198,Gh_A06G1148,Gh_A09G0235,Gh_A04G0143,Gh_D09G1229,Gh_A04G0336,Gh_A01G0395,Gh_A03G0141,Gh_A08G1637,Gh_A11G0626,Gh_A09G1227,Gh_A07G2323
GO:0017038	protein import	biological_process	0.30909	1	Gh_A01G0803,Gh_D11G0937,Gh_A11G2488,Gh_A07G1150,Gh_D11G0695,Gh_A02G0776,Gh_D02G0507,Gh_D02G0496,Gh_D08G1313,Gh_D05G3240,Gh_A01G0344,Gh_D11G0568,Gh_D13G1781,Gh_D08G2699,Gh_A12G2327,Gh_D05G3258,Gh_D07G1247,Gh_A11G0280,Gh_D10G1624,Gh_D05G0780,Gh_D11G1780,Gh_A13G1200,Gh_D12G1361,Gh_D13G1880,Gh_D03G0545,Gh_D09G0644,Gh_D05G1601,Gh_D09G0248,Gh_A10G1161,Gh_A10G0827,Gh_D08G0668,Gh_D04G0987,Gh_A11G0607,Gh_…
GO:0009396	folic acid-containing compound biosynthetic process	biological_process	0.30962	1	Gh_D10G1368,Gh_D10G2253,Gh_A05G3473,Gh_D05G0432,Gh_A01G1683,Gh_A05G0995,Gh_D05G3905,Gh_D03G0973,Gh_D12G0476
GO:0042802	identical protein binding	molecular_function	0.31239	1	Gh_D11G2195,Gh_D13G0587,Gh_A10G1571,Gh_Sca004818G06,Gh_D13G1464,Gh_Sca006886G02,Gh_A05G3884,Gh_A08G1508,Gh_D06G1391,Gh_A05G0933,Gh_Sca054832G01,Gh_A04G1220,Gh_A13G1200,Gh_D12G1031,Gh_D05G1601,Gh_D11G1757,Gh_D08G1912,Gh_A08G0161,Gh_D07G0532,Gh_D02G0148,Gh_D08G0301,Gh_D10G0493,Gh_A10G2024,Gh_D08G1328,Gh_A06G0166,Gh_D05G3124,Gh_A10G0304,Gh_D12G2304,Gh_A06G1085,Gh_A09G0896,Gh_A05G0776,Gh_A09G0458,Gh_…
GO:0016010	dystrophin-associated glycoprotein complex	cellular_component	0.31295	1	Gh_D06G0562,Gh_A12G2552,Gh_A11G2390,Gh_D05G0203,Gh_D13G2086
GO:0005549	odorant binding	molecular_function	0.31328	1	Gh_D10G0073,Gh_D02G1103,Gh_A01G0130
GO:0051180	vitamin transport	biological_process	0.31461	1	Gh_D13G1038,Gh_D08G0781,Gh_D11G0499
GO:0015889	cobalamin transport	biological_process	0.31471	1	Gh_D08G0781,Gh_D13G1038
GO:0008083	growth factor activity	molecular_function	0.3151	1	Gh_D12G2833,Gh_A06G0975,Gh_D02G0110,Gh_D04G1990,Gh_A01G0449,Gh_D07G2022,Gh_D02G1019,Gh_A03G0942,Gh_A09G0883,Gh_A12G2624,Gh_A03G2163,Gh_A09G0666,Gh_D13G2516,Gh_A05G2165,Gh_D07G1995,Gh_D06G0381,Gh_A13G0078
GO:0004573	mannosyl-oligosaccharide glucosidase activity	molecular_function	0.31581	1	Gh_D02G2372,Gh_A01G2121
GO:0042173	regulation of sporulation resulting in formation of a cellular spore	biological_process	0.31632	1	Gh_A06G1975,Gh_A10G0046
GO:0043937	regulation of sporulation	biological_process	0.31632	1	Gh_A06G1975,Gh_A10G0046
GO:0004556	alpha-amylase activity	molecular_function	0.31717	1	Gh_D05G1937,Gh_A11G0658,Gh_D12G1653,Gh_D13G0688
GO:0001539	ciliary or bacterial-type flagellar motility	biological_process	0.31729	1	Gh_A09G0010,Gh_D09G0280,Gh_A06G2080,Gh_D11G1705,Gh_D10G0047,Gh_A10G0044,Gh_A12G2710
GO:0051606	detection of stimulus	biological_process	0.31814	1	Gh_A07G1004,Gh_D10G1781,Gh_D07G1081,Gh_D13G1851
GO:0005509	calcium ion binding	molecular_function	0.31954	1	Gh_A05G0296,Gh_D05G2675,Gh_A02G0728,Gh_D02G2226,Gh_A10G1346,Gh_A03G0681,Gh_A12G2653,Gh_A06G0160,Gh_D10G1585,Gh_D08G0675,Gh_D12G1927,Gh_D08G1351,Gh_A01G1607,Gh_A09G1067,Gh_A09G1696,Gh_D13G0688,Gh_A05G1426,Gh_D06G1339,Gh_A04G1274,Gh_D03G1062,Gh_D05G0742,Gh_A11G2591,Gh_A07G0143,Gh_D13G1756,Gh_A10G2112,Gh_D03G1017,Gh_A06G1570,Gh_D01G1852,Gh_D13G1364,Gh_A10G0046,Gh_D10G1303,Gh_A07G0320,Gh_A02G1181,Gh_…
GO:0048870	cell motility	biological_process	0.31995	1	Gh_D05G1601,Gh_A11G0619,Gh_A03G1285,Gh_D05G2531,Gh_A09G0010,Gh_A13G1200,Gh_A04G1220,Gh_A05G0933,Gh_A12G0389,Gh_A06G2080,Gh_A03G0864,Gh_A12G0608,Gh_D10G1624,Gh_A12G2710,Gh_D01G1949,Gh_D09G1005,Gh_A08G1631,Gh_A10G0044,Gh_A13G0205,Gh_D02G2372,Gh_D11G1705,Gh_D08G2751,Gh_D10G0047,Gh_D05G3255,Gh_D06G0283,Gh_A07G1021,Gh_D09G0280,Gh_D10G1173,Gh_D07G2389,Gh_D04G1990,Gh_D08G2699,Gh_D04G1114,Gh_D05G3240,Gh_…
GO:0051674	localization of cell	biological_process	0.31995	1	Gh_D07G2389,Gh_D04G1990,Gh_D09G0280,Gh_A07G1021,Gh_D10G1173,Gh_D07G2022,Gh_D05G3240,Gh_D08G2699,Gh_D04G1114,Gh_D02G0496,Gh_D10G0047,Gh_D05G3255,Gh_D06G0283,Gh_D02G2372,Gh_A13G0205,Gh_A08G1631,Gh_A10G0044,Gh_D08G2751,Gh_D11G1705,Gh_A09G0010,Gh_A13G1200,Gh_D05G2531,Gh_A03G1285,Gh_A05G0933,Gh_A04G1220,Gh_D05G1601,Gh_A11G0619,Gh_D09G1005,Gh_A06G2080,Gh_A12G0389,Gh_A12G0608,Gh_A03G0864,Gh_D01G1949,Gh_…
GO:0008527	taste receptor activity	molecular_function	0.32048	1	Gh_D07G1081,Gh_A07G1004
GO:0009593	detection of chemical stimulus	biological_process	0.32048	1	Gh_D07G1081,Gh_A07G1004
GO:0050906	detection of stimulus involved in sensory perception	biological_process	0.32048	1	Gh_D07G1081,Gh_A07G1004
GO:0050907	detection of chemical stimulus involved in sensory perception	biological_process	0.32048	1	Gh_D07G1081,Gh_A07G1004
GO:0050912	detection of chemical stimulus involved in sensory perception of taste	biological_process	0.32048	1	Gh_A07G1004,Gh_D07G1081
GO:0043934	sporulation	biological_process	0.32087	1	Gh_A10G0046,Gh_A06G1232,Gh_A06G1975,Gh_D12G0390,Gh_D08G2243,Gh_A05G3372
GO:0044765	single-organism transport	biological_process	0.32144	1	Gh_D10G1883,Gh_A13G2124,Gh_A06G0299,Gh_A05G3590,Gh_A08G0829,Gh_D11G1177,Gh_A08G0536,Gh_D10G1678,Gh_D01G0725,Gh_A09G0986,Gh_D07G0937,Gh_D03G1385,Gh_A02G0046,Gh_D11G0819,Gh_D07G1523,Gh_A06G0806,Gh_D13G1545,Gh_D01G2147,Gh_A05G0155,Gh_A11G2390,Gh_D05G0018,Gh_D11G0499,Gh_A06G2058,Gh_A05G2608,Gh_D11G0310,Gh_D12G1111,Gh_D09G1803,Gh_D13G1338,Gh_A12G2327,Gh_D05G2046,Gh_A05G3144,Gh_A04G0806,Gh_D03G1160,Gh_…
GO:0030246	carbohydrate binding	molecular_function	0.32287	1	Gh_D01G2163,Gh_D01G1843,Gh_D10G1948,Gh_A05G2791,Gh_A06G0476,Gh_D11G3043,Gh_D05G0124,Gh_D02G2052,Gh_D03G1111,Gh_A02G1613,Gh_D10G1950,Gh_D09G2429,Gh_A11G3155,Gh_D07G0434,Gh_A04G0720,Gh_A11G1656,Gh_D04G1906,Gh_D05G2750,Gh_A12G1006,Gh_D09G0160,Gh_A05G3537,Gh_D04G1539,Gh_A08G0869,Gh_D04G0013,Gh_D11G3044,Gh_A12G1063,Gh_D01G1295,Gh_A05G1455,Gh_A06G0975,Gh_A09G2253,Gh_D02G1888,Gh_A12G0692,Gh_D11G2781,Gh_…
GO:0030488	tRNA methylation	biological_process	0.3229	1	Gh_A09G0411,Gh_A13G2110,Gh_Sca135442G01,Gh_A07G1114,Gh_D05G0001,Gh_D08G1066,Gh_D09G1935,Gh_A08G0876
GO:0005326	neurotransmitter transporter activity	molecular_function	0.32312	1	Gh_D06G1458
GO:0005328	neurotransmitter:sodium symporter activity	molecular_function	0.32312	1	Gh_D06G1458
GO:0030658	transport vesicle membrane	cellular_component	0.32394	1	Gh_A07G0069,Gh_A08G1529,Gh_D05G2246,Gh_D06G2179,Gh_D10G1370,Gh_A05G2873,Gh_A01G1935,Gh_A13G0135,Gh_D02G1840,Gh_D13G0855,Gh_D13G0157,Gh_D13G2518,Gh_D06G0409,Gh_A10G2159,Gh_D10G1336,Gh_D11G2097,Gh_D05G2239,Gh_D13G2304,Gh_A05G2886
GO:0030170	pyridoxal phosphate binding	molecular_function	0.32441	1	Gh_D01G1934,Gh_D07G0104,Gh_A11G2757,Gh_D11G2214,Gh_A05G0012,Gh_A13G1488,Gh_A06G1039,Gh_D08G0336,Gh_A12G0959,Gh_A01G2037,Gh_A04G1177,Gh_A07G0095,Gh_D02G1989,Gh_A09G2361,Gh_A13G1433,Gh_D10G0650,Gh_D01G0524,Gh_D10G0962,Gh_A01G1272,Gh_D13G0613,Gh_A10G1320,Gh_D13G1774,Gh_D05G1039,Gh_D01G1490,Gh_A05G0211,Gh_A01G1192,Gh_D11G1602,Gh_D05G0104,Gh_A05G0954,Gh_A04G1000,Gh_A13G1429,Gh_D13G1562,Gh_D02G0069,Gh_…
GO:0004853	uroporphyrinogen decarboxylase activity	molecular_function	0.32505	1	Gh_D05G3302,Gh_Sca007080G02
GO:0004984	olfactory receptor activity	molecular_function	0.32612	1	Gh_D10G0073,Gh_A01G0130
GO:0004425	indole-3-glycerol-phosphate synthase activity	molecular_function	0.3267	1	Gh_A04G1402,Gh_A07G1500,Gh_D07G2477
GO:0045259	proton-transporting ATP synthase complex	cellular_component	0.32932	1	Gh_A09G1839,Gh_D07G2488,Gh_D03G0150,Gh_A09G0348,Gh_D06G1119,Gh_A09G1459,Gh_D12G1385,Gh_D13G1646,Gh_D09G1706,Gh_D08G2037,Gh_D01G1137,Gh_D12G2152,Gh_D12G2019,Gh_A08G0590,Gh_D11G2903,Gh_A12G1927,Gh_A12G0317,Gh_A09G1611,Gh_D04G1349,Gh_A06G0584,Gh_D07G2022,Gh_A12G2511,Gh_A11G0990,Gh_A02G0345,Gh_D09G2215,Gh_D03G1385,Gh_A13G0239,Gh_D03G0550,Gh_D08G2485,Gh_A07G1765,Gh_A12G0314,Gh_A05G3590,Gh_A02G1127,Gh_…
GO:0002200	somatic diversification of immune receptors	biological_process	0.3298	1	Gh_A09G2227
GO:0002562	somatic diversification of immune receptors via germline recombination within a single locus	biological_process	0.3298	1	Gh_A09G2227
GO:0016444	somatic cell DNA recombination	biological_process	0.3298	1	Gh_A09G2227
GO:0033151	V(D)J recombination	biological_process	0.3298	1	Gh_A09G2227
GO:0006310	DNA recombination	biological_process	0.3325	1	Gh_D04G1609,Gh_D11G1850,Gh_A11G0942,Gh_D04G0923,Gh_A05G0125,Gh_A01G0163,Gh_D12G0265,Gh_A06G1203,Gh_D08G1701,Gh_D05G3203,Gh_D10G0536,Gh_D13G2426,Gh_A10G1066,Gh_A12G2247,Gh_Sca008528G01,Gh_A12G0755,Gh_D10G0748,Gh_A11G1672,Gh_A07G0024,Gh_A09G0922,Gh_D12G2414,Gh_Sca033921G01,Gh_A12G0402,Gh_A07G1978,Gh_A09G0758,Gh_D10G0628,Gh_D07G1728,Gh_D06G1665,Gh_A11G1673,Gh_D10G0478,Gh_A09G2227,Gh_D11G2451,Gh_D08G…
GO:0016042	lipid catabolic process	biological_process	0.33384	1	Gh_D11G2205,Gh_D02G1779,Gh_Sca191685G01,Gh_D05G0705,Gh_D10G0894,Gh_D09G1867,Gh_A01G0141,Gh_D12G2019,Gh_D12G1410,Gh_D08G2058,Gh_A11G2763,Gh_A11G0402,Gh_D05G1333,Gh_D01G0186,Gh_D11G1218,Gh_A10G2047,Gh_A08G1667,Gh_A12G1964,Gh_A11G1832
GO:0006468	protein phosphorylation	biological_process	0.33401	1	Gh_D02G1888,Gh_Sca007070G01,Gh_D11G2990,Gh_A06G1026,Gh_A11G2321,Gh_A05G0447,Gh_D13G0544,Gh_A06G0801,Gh_D03G1287,Gh_A10G1127,Gh_A04G0207,Gh_A11G0423,Gh_D09G0678,Gh_D06G1590,Gh_D12G2602,Gh_D13G0352,Gh_D04G1539,Gh_D07G0307,Gh_D01G1809,Gh_A07G0591,Gh_A02G1605,Gh_A13G2018,Gh_D11G3472,Gh_D01G1295,Gh_D01G0368,Gh_A03G1912,Gh_D09G1800,Gh_Sca073672G01,Gh_A10G2243,Gh_A05G0309,Gh_A09G1878,Gh_D08G0574,Gh_A05G…
GO:0006400	tRNA modification	biological_process	0.33516	1	Gh_A08G0670,Gh_A03G0533,Gh_D02G1225,Gh_A06G1039,Gh_D12G2004,Gh_A06G0530,Gh_D08G1066,Gh_D05G0001,Gh_A03G0803,Gh_A02G1196,Gh_D09G1244,Gh_D06G1378,Gh_A04G0271,Gh_A12G2430,Gh_A09G0411,Gh_A07G1114,Gh_D12G2555,Gh_D01G2263,Gh_A11G2518,Gh_D05G3415,Gh_D09G1935,Gh_A05G0307,Gh_A03G0619,Gh_A06G1832,Gh_A12G1670,Gh_A13G0636,Gh_A11G0107,Gh_A13G2110,Gh_D11G2862,Gh_D05G0112,Gh_A05G3878,Gh_D10G0812,Gh_D01G1117,Gh_…
GO:0005275	amine transmembrane transporter activity	molecular_function	0.33624	1	Gh_D12G0864
GO:0015665	alcohol transmembrane transporter activity	molecular_function	0.33624	1	Gh_D12G0864
GO:0015695	organic cation transport	biological_process	0.33624	1	Gh_D12G0864
GO:0015837	amine transport	biological_process	0.33624	1	Gh_D12G0864
GO:0034228	ethanolamine transmembrane transporter activity	molecular_function	0.33624	1	Gh_D12G0864
GO:0034229	ethanolamine transport	biological_process	0.33624	1	Gh_D12G0864
GO:0004336	galactosylceramidase activity	molecular_function	0.33717	1	Gh_A11G2763
GO:0006677	glycosylceramide metabolic process	biological_process	0.33717	1	Gh_A11G2763
GO:0006681	galactosylceramide metabolic process	biological_process	0.33717	1	Gh_A11G2763
GO:0006683	galactosylceramide catabolic process	biological_process	0.33717	1	Gh_A11G2763
GO:0006687	glycosphingolipid metabolic process	biological_process	0.33717	1	Gh_A11G2763
GO:0019374	galactolipid metabolic process	biological_process	0.33717	1	Gh_A11G2763
GO:0019376	galactolipid catabolic process	biological_process	0.33717	1	Gh_A11G2763
GO:0019377	glycolipid catabolic process	biological_process	0.33717	1	Gh_A11G2763
GO:0030149	sphingolipid catabolic process	biological_process	0.33717	1	Gh_A11G2763
GO:0046466	membrane lipid catabolic process	biological_process	0.33717	1	Gh_A11G2763
GO:0046477	glycosylceramide catabolic process	biological_process	0.33717	1	Gh_A11G2763
GO:0046479	glycosphingolipid catabolic process	biological_process	0.33717	1	Gh_A11G2763
GO:0046514	ceramide catabolic process	biological_process	0.33717	1	Gh_A11G2763
GO:0015485	cholesterol binding	molecular_function	0.33727	1	Gh_A05G1444
GO:0042559	pteridine-containing compound biosynthetic process	biological_process	0.33781	1	Gh_D05G3905,Gh_A05G0995,Gh_D03G0973,Gh_D12G0476,Gh_A05G3473,Gh_D10G2253,Gh_D10G1368,Gh_A09G0742,Gh_D05G0432,Gh_A01G1683
GO:0003008	system process	biological_process	0.33782	1	Gh_D07G1081,Gh_A07G1004,Gh_D10G0073,Gh_A10G1646,Gh_D10G0749,Gh_A01G0130,Gh_A01G0388,Gh_D11G0972,Gh_A05G3994,Gh_D06G1680,Gh_A01G1637,Gh_A01G0400,Gh_A01G0389,Gh_D11G2481,Gh_A12G1273,Gh_A09G2251,Gh_D13G1210
GO:0046148	pigment biosynthetic process	biological_process	0.33833	1	Gh_A01G0163,Gh_A06G1203,Gh_D11G2098,Gh_D10G1368,Gh_A11G0078,Gh_A08G1707,Gh_A05G0125,Gh_A11G0942,Gh_D11G1850,Gh_A04G0956,Gh_D12G0150,Gh_A05G0690,Gh_A11G2507,Gh_D11G1728,Gh_A07G0024,Gh_A03G0062,Gh_A04G1470,Gh_D05G1757,Gh_A09G0916,Gh_D06G1840,Gh_A12G2710,Gh_A12G2368,Gh_D06G2094,Gh_D10G0478,Gh_D01G2067,Gh_D11G2817,Gh_A02G0151,Gh_D01G0210,Gh_D04G1499,Gh_A05G3169,Gh_A07G1978,Gh_A11G1873,Gh_D12G2414,Gh_…
GO:0009108	coenzyme biosynthetic process	biological_process	0.33873	1	Gh_D05G3726,Gh_D12G0476,Gh_D05G3077,Gh_D12G2047,Gh_D01G0355,Gh_A05G0995,Gh_A01G1683,Gh_D06G0941,Gh_A09G0742,Gh_A05G3473,Gh_D05G0432,Gh_A01G0525,Gh_A02G0390,Gh_D01G0538,Gh_A12G0078,Gh_A07G1193,Gh_D12G2609,Gh_D10G2573,Gh_D10G1368,Gh_D10G2253,Gh_D05G1688,Gh_A07G2294,Gh_A08G1067,Gh_D06G0560,Gh_D07G0562,Gh_A04G1402,Gh_A13G1196,Gh_A12G0229,Gh_D11G0007,Gh_D05G0705,Gh_A07G0493,Gh_A05G0198,Gh_D13G2294,Gh_…
GO:0009432	SOS response	biological_process	0.33937	1	Gh_A05G0271,Gh_A06G0753,Gh_A10G2127,Gh_D05G3939,Gh_D10G2447,Gh_D01G1779,Gh_A12G0346,Gh_A06G1250
GO:0001510	RNA methylation	biological_process	0.33961	1	Gh_D09G1935,Gh_A08G0876,Gh_D01G2263,Gh_D12G2555,Gh_A02G0438,Gh_A13G2110,Gh_A03G1391,Gh_A03G0803,Gh_D05G0001,Gh_D08G1066,Gh_D06G0150,Gh_A09G2308,Gh_D02G1225,Gh_A09G0411,Gh_D05G1744,Gh_D13G0591,Gh_A12G2430,Gh_Sca135442G01,Gh_A07G1114,Gh_A05G1453,Gh_D05G0974,Gh_A05G1566,Gh_D09G0342
GO:0009072	aromatic amino acid family metabolic process	biological_process	0.34044	1	Gh_A05G2556,Gh_D04G1810,Gh_A07G1967,Gh_D05G2834,Gh_A09G0884,Gh_D09G1787,Gh_D09G0908,Gh_D06G0486,Gh_A11G1596,Gh_A02G1709,Gh_A10G1846,Gh_D09G1004,Gh_A09G0983
GO:0072330	monocarboxylic acid biosynthetic process	biological_process	0.34061	1	Gh_D03G0532,Gh_D04G0694,Gh_A08G1239,Gh_D05G3932,Gh_A12G0367,Gh_D09G0001,Gh_D12G0299,Gh_D09G1858,Gh_D12G1429,Gh_A13G0206,Gh_A06G0514,Gh_D13G1675,Gh_D10G2189,Gh_D02G1253,Gh_A05G3994,Gh_A06G1731,Gh_A06G1389,Gh_D12G1594,Gh_A10G1765,Gh_A03G1286,Gh_A08G1821,Gh_D01G1885,Gh_D12G0636,Gh_D05G3931,Gh_D07G1318,Gh_A08G1740,Gh_D13G2520,Gh_A05G3069,Gh_A08G1739,Gh_D06G2376,Gh_A09G0524,Gh_A12G2678,Gh_A13G1665,Gh_…
GO:0019104	DNA N-glycosylase activity	molecular_function	0.34099	1	Gh_A12G2629,Gh_D01G0833,Gh_A05G2747,Gh_D10G2062,Gh_D04G1888,Gh_D05G1873
GO:0004879	ligand-activated sequence-specific DNA binding RNA polymerase II transcription factor activity	molecular_function	0.34124	1	Gh_D03G0378
GO:0004882	androgen receptor activity	molecular_function	0.34124	1	Gh_D03G0378
GO:0030521	androgen receptor signaling pathway	biological_process	0.34124	1	Gh_D03G0378
GO:0006541	glutamine metabolic process	biological_process	0.34187	1	Gh_D11G3479,Gh_A11G0626,Gh_A08G1637,Gh_A03G0987,Gh_D07G1773,Gh_D13G0620,Gh_D12G0472,Gh_D01G0147,Gh_A07G1585,Gh_D02G0311,Gh_A12G0470
GO:0008150	biological_process	biological_process	0.34224	1	Gh_D04G1613,Gh_A09G0916,Gh_A07G1788,Gh_D11G0155,Gh_A04G0704,Gh_A05G0907,Gh_D10G1299,Gh_D09G1970,Gh_D12G1407,Gh_D13G0326,Gh_A08G1740,Gh_D03G1484,Gh_A01G0163,Gh_D07G1435,Gh_D11G0658,Gh_D09G0088,Gh_A11G0104,Gh_D06G0470,Gh_A01G0955,Gh_A05G0922,Gh_D05G2097,Gh_A13G0288,Gh_D05G2644,Gh_A08G0483,Gh_A09G0960,Gh_D10G1718,Gh_A09G2413,Gh_D07G0159,Gh_A07G1530,Gh_A09G0800,Gh_D03G0398,Gh_A05G0966,Gh_A11G0432,Gh_…
11G3047,Gh_Sca100766G01,Gh_A07G1114,Gh_D08G2537,Gh_D01G0936,Gh_A01G0716,Gh_D13G1675,Gh_D04G1506,Gh_A11G3207,Gh_D04G0292,Gh_D05G0546,Gh_Sca007035G01,Gh_D06G0896,Gh_D13G1292,Gh_D11G0877,Gh_A01G0668,Gh_A10G2276,Gh_D11G3410,Gh_D12G1083,Gh_A11G0905,Gh_A06G2027,Gh_D01G2250,Gh_A01G1843,Gh_D01G0210,Gh_A11G0990,Gh_D12G2807,Gh_A03G0296,Gh_D07G1827,Gh_D09G1005,Gh_D11G1910,Gh_D05G3726,Gh_A12G0389,Gh_A08G0031…	-|-|-|-|-|-|-|-|-|-|-|-|-|-|-|-|-|-|-|-|-|-|-|-|-|-|-|-|-|-|-|-|-|-|-|-|-|-|-|-|-|-|-|-|-|-|-|-|-|-|-|-|-|-|-|-|-|-|-|-|-|-|-|-|-|-|-|-|-|-|-|-|-|-|-|-|-|-|-|-|-|-|-|-|-|-|-|-|-|-|-|-|-|-|-|-|-|-|-|-|-|-|-|-|-|-|-|-|-|-|-|-|-|-|-|-|-|-|-|-|-|-|-|-|-|-|-|-
GO:0015979	photosynthesis	biological_process	0.34357	1	Gh_A13G0906,Gh_A08G0670,Gh_Sca006711G02,Gh_D03G0080,Gh_D03G0577,Gh_A09G0812,Gh_D10G2348,Gh_D09G0532,Gh_D13G2153,Gh_D08G1215,Gh_D13G2015,Gh_D06G1378,Gh_A04G0057,Gh_D09G1387,Gh_D05G0918,Gh_A13G1727,Gh_D06G0556,Gh_A07G0710,Gh_D01G2167,Gh_A05G0799,Gh_D09G0140,Gh_Sca005646G01,Gh_D04G0440,Gh_D11G3259,Gh_D07G2199,Gh_Sca005787G03,Gh_Sca029936G01,Gh_A03G0619,Gh_Sca007523G03,Gh_D03G0349,Gh_A10G0605,Gh_A11G…
GO:0008009	chemokine activity	molecular_function	0.34467	1	Gh_D01G1837
GO:0042379	chemokine receptor binding	molecular_function	0.34467	1	Gh_D01G1837
GO:0008191	metalloendopeptidase inhibitor activity	molecular_function	0.3463	1	Gh_D10G0144
GO:0010576	metalloenzyme regulator activity	molecular_function	0.3463	1	Gh_D10G0144
GO:0048551	metalloenzyme inhibitor activity	molecular_function	0.3463	1	Gh_D10G0144
GO:0004714	transmembrane receptor protein tyrosine kinase activity	molecular_function	0.34686	1	Gh_D06G0561,Gh_D05G0092
GO:0008236	serine-type peptidase activity	molecular_function	0.34698	1	Gh_D08G0301,Gh_A11G1666,Gh_D12G0864,Gh_A10G2024,Gh_D10G0493,Gh_D12G1584,Gh_A12G0209,Gh_A12G2345,Gh_D04G0151,Gh_D07G0532,Gh_A08G1616,Gh_D03G1193,Gh_A08G0161,Gh_D08G1912,Gh_A13G0069,Gh_D09G2367,Gh_A05G0776,Gh_D09G0646,Gh_D12G0388,Gh_A09G0896,Gh_A11G0009,Gh_D05G1614,Gh_A12G0898,Gh_D09G0088,Gh_A03G2036,Gh_A06G1085,Gh_A05G1287,Gh_A06G0166,Gh_D11G1658,Gh_D05G3125,Gh_D12G2304,Gh_A10G0304,Gh_D02G1736,Gh_…
GO:0017171	serine hydrolase activity	molecular_function	0.34698	1	Gh_D01G2337,Gh_A04G0855,Gh_A05G1581,Gh_D11G1910,Gh_D01G2338,Gh_Sca004818G01,Gh_A09G2255,Gh_A05G0074,Gh_D07G2441,Gh_D13G2196,Gh_D11G1198,Gh_D04G0043,Gh_A10G1820,Gh_Sca005493G01,Gh_A13G1855,Gh_Sca005023G04,Gh_A04G1360,Gh_A08G2564,Gh_A09G0839,Gh_A10G0470,Gh_D05G1955,Gh_A13G0223,Gh_D02G1846,Gh_A12G1997,Gh_D10G2586,Gh_A12G0234,Gh_D05G1060,Gh_D09G0438,Gh_A02G0912,Gh_D04G0025,Gh_A08G1029,Gh_D03G0577,Gh_…
GO:0072519	parasitism	biological_process	0.34757	1	Gh_D05G1487,Gh_A09G0088
GO:0034062	RNA polymerase activity	molecular_function	0.34794	1	Gh_D06G1160,Gh_A05G2976,Gh_D06G1686,Gh_D04G0049,Gh_D01G0297,Gh_A09G0867,Gh_D05G3250,Gh_A12G2438,Gh_A02G0076,Gh_D02G2152,Gh_A12G2092,Gh_A05G0712,Gh_D12G2388,Gh_A01G1969,Gh_D12G1581,Gh_A13G0123,Gh_A05G3946,Gh_A13G0513,Gh_D09G0334,Gh_A06G0656,Gh_A08G1324,Gh_A01G0388,Gh_D08G2079,Gh_A03G2183,Gh_A05G0029,Gh_D03G0235,Gh_A11G1664,Gh_D05G2526,Gh_D12G0750,Gh_A10G2147,Gh_D09G2441,Gh_A01G0295,Gh_D02G1093,Gh_…
GO:0017022	myosin binding	molecular_function	0.34806	1	Gh_A06G0042,Gh_D10G2448
GO:0009887	organ morphogenesis	biological_process	0.34858	1	Gh_D07G0997
GO:0030021	extracellular matrix structural constituent conferring compression resistance	molecular_function	0.34858	1	Gh_D07G0997
GO:0030345	structural constituent of tooth enamel	molecular_function	0.34858	1	Gh_D07G0997
GO:0042475	odontogenesis of dentin-containing tooth	biological_process	0.34858	1	Gh_D07G0997
GO:0042476	odontogenesis	biological_process	0.34858	1	Gh_D07G0997
GO:0006537	glutamate biosynthetic process	biological_process	0.34954	1	Gh_A09G0740,Gh_A06G0626,Gh_D06G0711,Gh_A07G1589,Gh_A08G0307,Gh_D08G1015
GO:0043650	dicarboxylic acid biosynthetic process	biological_process	0.34954	1	Gh_D06G0711,Gh_A08G0307,Gh_A07G1589,Gh_A06G0626,Gh_A09G0740,Gh_D08G1015
GO:0005337	nucleoside transmembrane transporter activity	molecular_function	0.34987	1	Gh_A13G0492,Gh_A13G1547,Gh_A11G2572,Gh_D07G0464,Gh_D06G1680,Gh_D13G1372,Gh_A07G2185,Gh_A12G1273,Gh_D07G1028
GO:0030120	vesicle coat	cellular_component	0.34996	1	Gh_A05G2873,Gh_A13G0135,Gh_A01G1935,Gh_A07G1168,Gh_D10G1370,Gh_D13G2518,Gh_D13G0157,Gh_D02G1840,Gh_D13G0855,Gh_D02G0606,Gh_A13G2129,Gh_D06G2179,Gh_A07G0069,Gh_A08G1529,Gh_D05G0650,Gh_D05G2246,Gh_D13G2304,Gh_D05G2239,Gh_D12G1259,Gh_A05G2886,Gh_A02G0542,Gh_A03G1747,Gh_D06G0409,Gh_A10G2159,Gh_D11G2097,Gh_D10G1336
GO:0030662	coated vesicle membrane	cellular_component	0.34996	1	Gh_D02G1840,Gh_D13G0855,Gh_D02G0606,Gh_D13G2518,Gh_D13G0157,Gh_A07G1168,Gh_D10G1370,Gh_A05G2873,Gh_A13G0135,Gh_A01G1935,Gh_A07G0069,Gh_D05G0650,Gh_A08G1529,Gh_D05G2246,Gh_D06G2179,Gh_A13G2129,Gh_A05G2886,Gh_A02G0542,Gh_D12G1259,Gh_D05G2239,Gh_D13G2304,Gh_D10G1336,Gh_D11G2097,Gh_D06G0409,Gh_A10G2159,Gh_A03G1747
GO:0016799	hydrolase activity, hydrolyzing N-glycosyl compounds	molecular_function	0.35043	1	Gh_D13G0793,Gh_A13G1022,Gh_A12G2629,Gh_D10G2062,Gh_D05G1873,Gh_D04G1888,Gh_D01G0833,Gh_A05G2747,Gh_D10G1203
GO:0048040	UDP-glucuronate decarboxylase activity	molecular_function	0.35052	1	Gh_A13G0658
GO:0046729	viral procapsid	cellular_component	0.35079	1	Gh_A12G1040
GO:0009069	serine family amino acid metabolic process	biological_process	0.35081	1	Gh_D10G0166,Gh_A09G2361,Gh_D07G1345,Gh_D04G1609,Gh_A11G0321,Gh_A03G1728,Gh_D09G1963,Gh_D06G1228,Gh_D05G0435,Gh_A11G1879,Gh_A05G0330,Gh_A05G3931,Gh_D10G2062,Gh_A09G1843,Gh_A13G1547,Gh_A10G2194,Gh_A11G2757,Gh_D04G0469,Gh_A04G0127,Gh_D02G0822
GO:0006582	melanin metabolic process	biological_process	0.35116	1	Gh_A08G1986
GO:0018958	phenol-containing compound metabolic process	biological_process	0.35116	1	Gh_A08G1986
GO:0052736	beta-glucanase activity	molecular_function	0.35128	1	Gh_D07G0733,Gh_D01G0139
GO:0052861	glucan endo-1,3-beta-glucanase activity, C-3 substituted reducing group	molecular_function	0.35128	1	Gh_D07G0733,Gh_D01G0139
GO:0052862	glucan endo-1,4-beta-glucanase activity, C-3 substituted reducing group	molecular_function	0.35128	1	Gh_D07G0733,Gh_D01G0139
GO:0006333	chromatin assembly or disassembly	biological_process	0.35128	1	Gh_D12G1608,Gh_A11G0280,Gh_D04G2036,Gh_A06G1403,Gh_D07G2264,Gh_A09G2227,Gh_A11G1173,Gh_A04G1267,Gh_A04G1224,Gh_D11G3492,Gh_A13G1470,Gh_A11G1632
GO:0050790	regulation of catalytic activity	biological_process	0.35306	1	Gh_D03G1049,Gh_A02G0390,Gh_A05G3884,Gh_A09G1772,Gh_Sca038504G01,Gh_D01G2092,Gh_A04G1184,Gh_D08G0850,Gh_A13G0205,Gh_A12G1892,Gh_A06G0406,Gh_Sca005023G04,Gh_A08G2564,Gh_A10G0470,Gh_D05G1955,Gh_A10G1571,Gh_Sca004818G06,Gh_A04G0175,Gh_A05G1581,Gh_A01G1122,Gh_A11G1803,Gh_D11G0155,Gh_Sca004818G01,Gh_A08G0848,Gh_A05G1403,Gh_D12G1031,Gh_D13G2196,Gh_A02G0514,Gh_D10G1229,Gh_A08G1232,Gh_A06G1462,Gh_A11G2679…
GO:0004550	nucleoside diphosphate kinase activity	molecular_function	0.35321	1	Gh_D12G0969,Gh_D11G2015,Gh_D05G3328
GO:0006165	nucleoside diphosphate phosphorylation	biological_process	0.35321	1	Gh_D05G3328,Gh_D11G2015,Gh_D12G0969
GO:0006183	GTP biosynthetic process	biological_process	0.35321	1	Gh_D11G2015,Gh_D12G0969,Gh_D05G3328
GO:0006228	UTP biosynthetic process	biological_process	0.35321	1	Gh_D05G3328,Gh_D12G0969,Gh_D11G2015
GO:0006241	CTP biosynthetic process	biological_process	0.35321	1	Gh_D05G3328,Gh_D11G2015,Gh_D12G0969
GO:0009148	pyrimidine nucleoside triphosphate biosynthetic process	biological_process	0.35321	1	Gh_D05G3328,Gh_D12G0969,Gh_D11G2015
GO:0009208	pyrimidine ribonucleoside triphosphate metabolic process	biological_process	0.35321	1	Gh_D05G3328,Gh_D11G2015,Gh_D12G0969
GO:0009209	pyrimidine ribonucleoside triphosphate biosynthetic process	biological_process	0.35321	1	Gh_D12G0969,Gh_D11G2015,Gh_D05G3328
GO:0046036	CTP metabolic process	biological_process	0.35321	1	Gh_D05G3328,Gh_D12G0969,Gh_D11G2015
GO:0046051	UTP metabolic process	biological_process	0.35321	1	Gh_D05G3328,Gh_D12G0969,Gh_D11G2015
GO:0046939	nucleotide phosphorylation	biological_process	0.35321	1	Gh_D12G0969,Gh_D11G2015,Gh_D05G3328
GO:0006749	glutathione metabolic process	biological_process	0.35356	1	Gh_A02G1281,Gh_A11G2065,Gh_D03G0423,Gh_D11G0366,Gh_D01G0110
GO:0008652	cellular amino acid biosynthetic process	biological_process	0.35386	1	Gh_A03G1728,Gh_A08G1299,Gh_D02G0311,Gh_A06G0626,Gh_D10G2253,Gh_D13G0620,Gh_A07G1193,Gh_D08G0102,Gh_D08G2317,Gh_D08G1205,Gh_A07G1500,Gh_A02G1709,Gh_D12G1303,Gh_A07G1585,Gh_A02G0408,Gh_A03G0095,Gh_D07G1762,Gh_D07G1030,Gh_D05G2834,Gh_A05G3473,Gh_D05G0432,Gh_A03G0832,Gh_A07G0951,Gh_A01G1683,Gh_D07G1160,Gh_A11G1596,Gh_D05G3328,Gh_D04G0765,Gh_D05G3905,Gh_A08G1637,Gh_A07G1967,Gh_D10G1294,Gh_D09G1787,Gh_…
GO:0071103	DNA conformation change	biological_process	0.35396	1	Gh_D12G1608,Gh_D07G2264,Gh_A11G1173,Gh_D01G2222,Gh_A06G2033,Gh_A01G0400,Gh_A10G2276,Gh_A10G1970,Gh_A09G2227,Gh_A04G1224,Gh_A13G1470,Gh_A13G0195,Gh_D11G3171,Gh_D11G0472,Gh_A08G1186,Gh_A09G1504,Gh_A11G0280,Gh_A06G1403,Gh_A02G0950,Gh_A04G1267,Gh_D03G0545,Gh_A11G1632,Gh_A07G0441,Gh_D04G2036,Gh_A10G1165,Gh_A04G0219,Gh_D02G2169,Gh_D10G2253,Gh_D06G0151,Gh_D02G0620,Gh_D10G2421,Gh_A11G1393,Gh_D08G0825
GO:0008677	2-dehydropantoate 2-reductase activity	molecular_function	0.3545	1	Gh_D05G2046,Gh_D11G1388,Gh_D06G0486,Gh_A12G0333,Gh_A08G1707,Gh_D01G1994,Gh_A08G1012,Gh_D01G0960,Gh_A05G3766,Gh_D05G3061,Gh_D04G2024,Gh_A01G1603,Gh_D13G1528
GO:0001527	microfibril	cellular_component	0.3545	1	Gh_D09G1935
GO:0043205	fibril	cellular_component	0.3545	1	Gh_D09G1935
GO:0007172	signal complex assembly	biological_process	0.35478	1	Gh_A03G1885
GO:0006760	folic acid-containing compound metabolic process	biological_process	0.35587	1	Gh_A01G1683,Gh_D02G0354,Gh_D05G0432,Gh_A05G3473,Gh_D10G2253,Gh_D10G1368,Gh_D03G0973,Gh_D12G0476,Gh_D05G3905,Gh_A05G0995
GO:0046658	anchored to plasma membrane	cellular_component	0.35653	1	Gh_D10G1657
GO:0018112	proline racemase activity	molecular_function	0.35667	1	Gh_D10G1938
GO:0004318	enoyl-[acyl-carrier-protein] reductase (NADH) activity	molecular_function	0.35681	1	Gh_A08G0161
GO:0007160	cell-matrix adhesion	biological_process	0.35684	1	Gh_D13G2136
GO:0031589	cell-substrate adhesion	biological_process	0.35684	1	Gh_D13G2136
GO:0008175	tRNA methyltransferase activity	molecular_function	0.357	1	Gh_A12G1670,Gh_A13G2110,Gh_D05G0112,Gh_D01G2263,Gh_D12G2555,Gh_D09G1935,Gh_A05G0307,Gh_A08G0876,Gh_D10G0812,Gh_A05G0954,Gh_D05G1039,Gh_A09G0411,Gh_A12G2430,Gh_Sca135442G01,Gh_A07G1114,Gh_A06G1039,Gh_D02G1225,Gh_D05G0001,Gh_A03G0803,Gh_D08G1066
GO:0004672	protein kinase activity	molecular_function	0.35704	1	Gh_A07G2006,Gh_A11G1025,Gh_A01G0255,Gh_A05G3346,Gh_A09G1169,Gh_Sca040484G01,Gh_D05G3785,Gh_A10G0261,Gh_A10G2256,Gh_D09G1175,Gh_A13G1782,Gh_D05G1458,Gh_A01G0449,Gh_A05G2890,Gh_A02G1646,Gh_D10G1943,Gh_A07G1228,Gh_A03G0984,Gh_A09G2304,Gh_A02G0728,Gh_D04G1180,Gh_D10G2395,Gh_A10G1126,Gh_A05G0399,Gh_A11G3288,Gh_D02G0238,Gh_A01G1397,Gh_D10G0387,Gh_D05G3027,Gh_A10G1353,Gh_A01G1719,Gh_A12G2719,Gh_D01G0264…
GO:0006914	autophagy	biological_process	0.35705	1	Gh_D07G2257,Gh_D04G0973,Gh_A12G0718,Gh_D11G1434,Gh_D06G2135,Gh_A01G0779,Gh_D11G0628,Gh_A02G0776,Gh_A02G0983,Gh_D02G0148,Gh_D08G1750,Gh_D06G1821,Gh_D05G3240,Gh_A06G1050,Gh_A09G2227,Gh_D13G0075,Gh_D02G2164,Gh_A12G2639,Gh_D11G2429,Gh_A10G0117,Gh_Sca054832G01,Gh_Sca007858G01,Gh_A05G0933,Gh_A03G1502,Gh_A11G2963,Gh_D05G1615,Gh_A13G1200,Gh_D13G0106,Gh_A11G0619,Gh_D05G1601,Gh_D08G1405,Gh_A03G1816,Gh_A08G…
GO:0031345	negative regulation of cell projection organization	biological_process	0.35766	1	Gh_D09G1387
GO:0048027	mRNA 5'-UTR binding	molecular_function	0.35766	1	Gh_D09G1387
GO:1902116	negative regulation of organelle assembly	biological_process	0.35766	1	Gh_D09G1387
GO:1902209	negative regulation of bacterial-type flagellum assembly	biological_process	0.35766	1	Gh_D09G1387
GO:0008455	alpha-1,6-mannosylglycoprotein 2-beta-N-acetylglucosaminyltransferase activity	molecular_function	0.35799	1	Gh_A11G1382,Gh_D08G0249
GO:0006265	DNA topological change	biological_process	0.35803	1	Gh_D10G2421,Gh_A11G1393,Gh_D10G2253,Gh_D01G2222,Gh_A02G0950,Gh_D02G0620,Gh_A13G0195,Gh_A10G2276,Gh_A10G1970,Gh_A10G1165,Gh_D11G0472,Gh_A07G0441,Gh_A01G0400
GO:0045261	proton-transporting ATP synthase complex, catalytic core F(1)	cellular_component	0.35914	1	Gh_A05G3590,Gh_D04G1349,Gh_Sca004717G07,Gh_A09G1611,Gh_D06G1119,Gh_D09G1706,Gh_D10G1497,Gh_D11G2903,Gh_A12G1927
GO:1901681	sulfur compound binding	molecular_function	0.36069	1	Gh_A02G0717,Gh_D02G1508,Gh_A12G0784,Gh_A11G1668,Gh_A01G0587,Gh_D02G0155,Gh_D02G0761,Gh_A05G2038,Gh_D02G2178,Gh_D02G0154,Gh_D07G1206,Gh_D05G2281,Gh_Sca112882G01,Gh_D09G1575,Gh_A02G1336
GO:0010309	acireductone dioxygenase [iron(II)-requiring] activity	molecular_function	0.36147	1	Gh_A11G2187,Gh_A02G0329,Gh_A09G2226,Gh_D10G1496,Gh_A11G2183,Gh_D11G2491,Gh_D07G1367
GO:0007349	cellularization	biological_process	0.36209	1	Gh_A06G1969
GO:0006820	anion transport	biological_process	0.36214	1	Gh_A03G0835,Gh_D02G2363,Gh_A05G0069,Gh_D11G2342,Gh_A04G0806,Gh_D13G0233,Gh_D10G1426,Gh_A08G0623,Gh_D13G1338,Gh_D08G1733,Gh_D06G0344,Gh_D02G2362,Gh_D10G2586,Gh_A05G0243,Gh_A08G1475,Gh_D04G0679,Gh_D13G1148,Gh_A02G1175,Gh_D04G0579,Gh_D03G0812,Gh_A11G0544,Gh_A02G1027,Gh_D07G2298,Gh_D07G0108,Gh_A05G2973,Gh_D01G1837,Gh_A13G0581,Gh_A12G0379,Gh_A09G0938,Gh_D11G1177,Gh_A01G0798,Gh_A05G0155,Gh_D07G0486,Gh_…
GO:0030659	cytoplasmic vesicle membrane	cellular_component	0.36217	1	Gh_A07G1168,Gh_D10G1370,Gh_A01G1935,Gh_A13G0135,Gh_A05G2873,Gh_D13G0855,Gh_D02G0606,Gh_D02G1840,Gh_D13G2518,Gh_D13G0157,Gh_A08G1529,Gh_D05G0650,Gh_D05G2246,Gh_A07G0069,Gh_D06G2179,Gh_A13G2129,Gh_D05G2239,Gh_D13G2304,Gh_A02G0542,Gh_A05G2886,Gh_D12G1259,Gh_A10G2159,Gh_D06G0409,Gh_A03G1747,Gh_D11G2097,Gh_D10G1336
GO:0005868	cytoplasmic dynein complex	cellular_component	0.36282	1	Gh_A03G1811
GO:0030286	dynein complex	cellular_component	0.36282	1	Gh_A03G1811
GO:0008250	oligosaccharyltransferase complex	cellular_component	0.36288	1	Gh_D07G1504,Gh_A12G1876,Gh_D06G1243,Gh_D09G0877
GO:0015919	peroxisomal membrane transport	biological_process	0.36356	1	Gh_D05G1837,Gh_D09G0248
GO:0045046	protein import into peroxisome membrane	biological_process	0.36356	1	Gh_D05G1837,Gh_D09G0248
GO:0009142	nucleoside triphosphate biosynthetic process	biological_process	0.36373	1	Gh_D11G2903,Gh_D12G2152,Gh_D12G2019,Gh_A08G0590,Gh_A12G1927,Gh_D12G1385,Gh_D13G1646,Gh_D08G2037,Gh_D09G1706,Gh_D01G1137,Gh_A09G0348,Gh_A09G1459,Gh_D06G1119,Gh_A09G1839,Gh_D07G2488,Gh_D03G0150,Gh_D09G2215,Gh_A02G0345,Gh_A12G2511,Gh_A11G0990,Gh_A06G0584,Gh_D07G2022,Gh_D12G0969,Gh_A12G0317,Gh_D05G3240,Gh_D04G1349,Gh_A09G1611,Gh_D08G2485,Gh_A07G1765,Gh_D11G2015,Gh_D03G0550,Gh_D05G3328,Gh_D03G1385,Gh_…
GO:0009145	purine nucleoside triphosphate biosynthetic process	biological_process	0.36373	1	Gh_A07G1765,Gh_D08G2485,Gh_D11G2015,Gh_D03G0550,Gh_D05G3328,Gh_D03G1385,Gh_A13G0239,Gh_D10G1497,Gh_A01G0612,Gh_D11G1411,Gh_A12G0314,Gh_A05G3590,Gh_Sca004717G07,Gh_D11G1705,Gh_A02G1127,Gh_D12G2152,Gh_D12G2019,Gh_D11G2903,Gh_A08G0590,Gh_A12G1927,Gh_D12G1385,Gh_D13G1646,Gh_D09G1706,Gh_D08G2037,Gh_D01G1137,Gh_A09G0348,Gh_A09G1459,Gh_D06G1119,Gh_D03G0150,Gh_D07G2488,Gh_A09G1839,Gh_D09G2215,Gh_A02G0345…
GO:0009201	ribonucleoside triphosphate biosynthetic process	biological_process	0.36373	1	Gh_D06G1119,Gh_A09G1459,Gh_A09G0348,Gh_D03G0150,Gh_D07G2488,Gh_A09G1839,Gh_A12G1927,Gh_D11G2903,Gh_D12G2152,Gh_D12G2019,Gh_A08G0590,Gh_D13G1646,Gh_D09G1706,Gh_D01G1137,Gh_D08G2037,Gh_D12G1385,Gh_D07G2022,Gh_A06G0584,Gh_A09G1611,Gh_D05G3240,Gh_D04G1349,Gh_A12G0317,Gh_D12G0969,Gh_D09G2215,Gh_A02G0345,Gh_A12G2511,Gh_A11G0990,Gh_A13G0239,Gh_D03G1385,Gh_A07G1765,Gh_D08G2485,Gh_D03G0550,Gh_D05G3328,Gh_…
GO:0009206	purine ribonucleoside triphosphate biosynthetic process	biological_process	0.36373	1	Gh_D11G2015,Gh_D05G3328,Gh_D03G0550,Gh_A07G1765,Gh_D08G2485,Gh_D03G1385,Gh_A13G0239,Gh_D10G1497,Gh_D11G1411,Gh_A01G0612,Gh_A12G0314,Gh_A05G3590,Gh_D11G1705,Gh_A02G1127,Gh_Sca004717G07,Gh_D12G1385,Gh_D01G1137,Gh_D13G1646,Gh_D09G1706,Gh_D08G2037,Gh_D12G2152,Gh_A08G0590,Gh_D12G2019,Gh_D11G2903,Gh_A12G1927,Gh_D03G0150,Gh_D07G2488,Gh_A09G1839,Gh_A09G0348,Gh_D06G1119,Gh_A09G1459,Gh_A11G0990,Gh_A12G2511…
GO:0016423	tRNA (guanine) methyltransferase activity	molecular_function	0.3639	1	Gh_A05G0307,Gh_A03G0803,Gh_D02G1225,Gh_A06G1039,Gh_D01G2263,Gh_D12G2555,Gh_D05G0112,Gh_A12G2430,Gh_D05G1039,Gh_A05G0954,Gh_A12G1670,Gh_D10G0812
GO:0004312	fatty acid synthase activity	molecular_function	0.36391	1	Gh_A08G0161,Gh_D09G1858,Gh_D12G0299,Gh_D10G2189,Gh_D13G2029,Gh_A05G2049,Gh_A12G0367,Gh_A03G1286,Gh_A13G1665,Gh_D09G0001,Gh_A08G1239,Gh_A06G1731,Gh_A05G3069
GO:0044038	cell wall macromolecule biosynthetic process	biological_process	0.36552	1	Gh_D06G0837
GO:0070589	cellular component macromolecule biosynthetic process	biological_process	0.36552	1	Gh_D06G0837
GO:0016301	kinase activity	molecular_function	0.36557	1	Gh_A01G0015,Gh_D07G1415,Gh_D02G2422,Gh_D01G2067,Gh_D09G0444,Gh_A11G2777,Gh_D08G2062,Gh_A06G1600,Gh_A06G0885,Gh_D11G3359,Gh_D04G1047,Gh_A10G2206,Gh_A09G2119,Gh_D12G1777,Gh_A10G0160,Gh_A04G1161,Gh_D06G1659,Gh_A04G0992,Gh_A07G2032,Gh_A06G1744,Gh_A11G1095,Gh_D10G2573,Gh_A05G1100,Gh_Sca005862G01,Gh_A05G0864,Gh_D05G0092,Gh_A09G1067,Gh_D07G1779,Gh_D05G3554,Gh_A07G1429,Gh_D06G1591,Gh_A03G1448,Gh_D11G1624…
GO:0005740	mitochondrial envelope	cellular_component	0.36572	1	Gh_D09G1706,Gh_D08G2037,Gh_D11G0695,Gh_D12G1385,Gh_D03G0150,Gh_D07G2488,Gh_A09G1839,Gh_D13G1868,Gh_A05G1675,Gh_A11G0104,Gh_D09G1199,Gh_D13G0471,Gh_A13G0065,Gh_A10G2034,Gh_A11G0990,Gh_A12G2511,Gh_D13G1781,Gh_A09G1611,Gh_D07G1195,Gh_D04G1349,Gh_A07G0767,Gh_D13G1292,Gh_D03G0550,Gh_D12G1361,Gh_D08G2485,Gh_A02G0950,Gh_D08G0565,Gh_A13G0239,Gh_D13G2537,Gh_D11G0658,Gh_A13G2023,Gh_A01G0612,Gh_D01G0138,Gh_…
GO:0008171	O-methyltransferase activity	molecular_function	0.36595	1	Gh_Sca005495G02,Gh_D02G1225,Gh_D10G1982,Gh_D08G1066,Gh_D12G2369,Gh_A03G0803,Gh_A12G2430,Gh_A09G0411,Gh_D12G2555,Gh_D01G2263,Gh_A03G0090,Gh_A01G0502,Gh_D06G0205,Gh_A05G0307,Gh_A04G1461,Gh_D02G1850,Gh_A03G1391,Gh_D08G1492,Gh_A07G2202,Gh_D06G0150,Gh_D04G2027,Gh_A06G0620,Gh_D10G0812,Gh_A04G1462,Gh_A13G0363,Gh_A05G1566,Gh_D06G0235,Gh_D05G1744,Gh_A02G0336,Gh_A13G1463,Gh_A06G2037,Gh_A08G0876,Gh_A08G0862…
GO:0005923	tight junction	cellular_component	0.36609	1	Gh_A11G2731
GO:0043296	apical junction complex	cellular_component	0.36609	1	Gh_A11G2731
GO:0070160	occluding junction	cellular_component	0.36609	1	Gh_A11G2731
GO:0034508	centromere complex assembly	biological_process	0.3676	1	Gh_D06G2113,Gh_D12G1851,Gh_A06G0740,Gh_A11G0188,Gh_D11G1019,Gh_D01G1757,Gh_A04G1063,Gh_A10G0238,Gh_A06G1403,Gh_D07G2488,Gh_D07G0167
GO:0008990	rRNA (guanine-N2-)-methyltransferase activity	molecular_function	0.36876	1	Gh_A06G2100
GO:0016435	rRNA (guanine) methyltransferase activity	molecular_function	0.36876	1	Gh_A06G2100
GO:0000334	3-hydroxyanthranilate 3,4-dioxygenase activity	molecular_function	0.36883	1	Gh_A09G2226,Gh_D11G1876
GO:0009611	response to wounding	biological_process	0.36889	1	Gh_A04G1220,Gh_A13G1869,Gh_D03G0545,Gh_A11G0332,Gh_A11G1619,Gh_A08G1220,Gh_D03G0121,Gh_D04G0181,Gh_D11G0388,Gh_D05G3255,Gh_D13G1868,Gh_D01G1949,Gh_A07G1114,Gh_A11G0140,Gh_A10G2196,Gh_A09G2251,Gh_D05G3483,Gh_D11G1336,Gh_D12G0636,Gh_A13G0287,Gh_A13G0636,Gh_A11G1532,Gh_D07G1219,Gh_D08G2355,Gh_A04G0219,Gh_A06G0683,Gh_D05G3012
GO:0008658	penicillin binding	molecular_function	0.36955	1	Gh_A11G1668,Gh_Sca112882G01
GO:0033293	monocarboxylic acid binding	molecular_function	0.36955	1	Gh_Sca112882G01,Gh_A11G1668
GO:0019842	vitamin binding	molecular_function	0.36978	1	Gh_A03G1401,Gh_D05G2281,Gh_A02G1336,Gh_D09G1575,Gh_D08G0781,Gh_D02G0154,Gh_D07G1206,Gh_D02G0155,Gh_A05G2038,Gh_D02G0761,Gh_A02G0717,Gh_D13G1038,Gh_A12G0784,Gh_D05G0869,Gh_A01G0587
GO:0045156	electron transporter, transferring electrons within the cyclic electron transport pathway of photosynthesis activity	molecular_function	0.36981	1	Gh_D08G1215,Gh_D13G0517,Gh_D04G1171,Gh_D03G0080,Gh_D05G3783,Gh_Sca007035G01,Gh_Sca006756G03
GO:0009147	pyrimidine nucleoside triphosphate metabolic process	biological_process	0.3707	1	Gh_A03G0417,Gh_D05G3328,Gh_D11G2015,Gh_D12G0969
GO:0003810	protein-glutamine gamma-glutamyltransferase activity	molecular_function	0.37224	1	Gh_D01G0355
GO:0008705	methionine synthase activity	molecular_function	0.37269	1	Gh_D03G0324,Gh_D12G1303
GO:0042084	5-methyltetrahydrofolate-dependent methyltransferase activity	molecular_function	0.37269	1	Gh_D03G0324,Gh_D12G1303
GO:0016857	racemase and epimerase activity, acting on carbohydrates and derivatives	molecular_function	0.37273	1	Gh_D07G2477,Gh_A12G1621,Gh_D09G1951,Gh_A07G1500,Gh_D05G1705,Gh_A09G0294,Gh_D07G1034,Gh_A04G1402
GO:0008649	rRNA methyltransferase activity	molecular_function	0.37296	1	Gh_A03G0803,Gh_D03G0083,Gh_A05G0307,Gh_D01G2263,Gh_D12G2555,Gh_D02G1225,Gh_D13G0591,Gh_A12G2430,Gh_A02G0336,Gh_D10G0812,Gh_A06G2100,Gh_D09G0342
GO:0030135	coated vesicle	cellular_component	0.37325	1	Gh_A07G0069,Gh_A08G1529,Gh_D05G0650,Gh_D05G2246,Gh_A13G2129,Gh_D06G2179,Gh_A07G1168,Gh_D10G1370,Gh_A05G2873,Gh_A01G1935,Gh_A13G0135,Gh_D02G1840,Gh_D02G0606,Gh_D13G0855,Gh_D13G0157,Gh_D13G2518,Gh_D06G0409,Gh_A10G2159,Gh_A03G1747,Gh_D11G2097,Gh_D10G1336,Gh_D05G2239,Gh_D13G2304,Gh_A05G2886,Gh_A02G0542,Gh_D12G1259
GO:0003989	acetyl-CoA carboxylase activity	molecular_function	0.37374	1	Gh_D13G2520,Gh_D12G0636,Gh_D04G1237,Gh_D01G1885
GO:0016421	CoA carboxylase activity	molecular_function	0.37374	1	Gh_D13G2520,Gh_D01G1885,Gh_D12G0636,Gh_D04G1237
GO:0016885	ligase activity, forming carbon-carbon bonds	molecular_function	0.37374	1	Gh_D12G0636,Gh_D04G1237,Gh_D01G1885,Gh_D13G2520
GO:0016413	O-acetyltransferase activity	molecular_function	0.37404	1	Gh_A04G0886,Gh_A02G1507,Gh_D04G1388,Gh_D10G0166,Gh_A10G2194,Gh_A10G2155
GO:0003830	beta-1,4-mannosylglycoprotein 4-beta-N-acetylglucosaminyltransferase activity	molecular_function	0.37457	1	Gh_D03G1607,Gh_A07G0316,Gh_A12G1339
GO:0003796	lysozyme activity	molecular_function	0.37464	1	Gh_A11G2458
GO:0008686	3,4-dihydroxy-2-butanone-4-phosphate synthase activity	molecular_function	0.37532	1	Gh_A04G0979,Gh_A06G1203
GO:0005294	neutral L-amino acid secondary active transmembrane transporter activity	molecular_function	0.37548	1	Gh_D13G0233
GO:0015175	neutral amino acid transmembrane transporter activity	molecular_function	0.37548	1	Gh_D13G0233
GO:0015655	alanine:sodium symporter activity	molecular_function	0.37548	1	Gh_D13G0233
GO:0015804	neutral amino acid transport	biological_process	0.37548	1	Gh_D13G0233
GO:0022858	alanine transmembrane transporter activity	molecular_function	0.37548	1	Gh_D13G0233
GO:0032328	alanine transport	biological_process	0.37548	1	Gh_D13G0233
GO:0015893	drug transport	biological_process	0.3762	1	Gh_D01G0461,Gh_A03G0113,Gh_A03G1186,Gh_D12G2490,Gh_D13G1038,Gh_A12G0971,Gh_D11G0037,Gh_A01G0453,Gh_D08G2062,Gh_A13G0797,Gh_D01G0093,Gh_D11G0499,Gh_A06G0259,Gh_A05G3193,Gh_A07G0079,Gh_D08G1598,Gh_D12G1083,Gh_A06G2037,Gh_D03G1484,Gh_D02G1621,Gh_A03G1320,Gh_A10G0129,Gh_Sca011468G01
GO:0090484	drug transporter activity	molecular_function	0.3762	1	Gh_A03G1186,Gh_A03G0113,Gh_D01G0461,Gh_A06G0259,Gh_D11G0499,Gh_D01G0093,Gh_A13G0797,Gh_A01G0453,Gh_D08G2062,Gh_A12G0971,Gh_D13G1038,Gh_D11G0037,Gh_D12G2490,Gh_D08G1598,Gh_A07G0079,Gh_A05G3193,Gh_Sca011468G01,Gh_A10G0129,Gh_A03G1320,Gh_A06G2037,Gh_D03G1484,Gh_D02G1621,Gh_D12G1083
GO:0032801	receptor catabolic process	biological_process	0.37642	1	Gh_D01G1295,Gh_D12G2013,Gh_D01G0936,Gh_D04G1990,Gh_A12G1843,Gh_A10G0156
GO:0000103	sulfate assimilation	biological_process	0.37701	1	Gh_A01G1829,Gh_D02G2410,Gh_A03G2112,Gh_D01G2067,Gh_D13G2426,Gh_A07G1989,Gh_A12G1886,Gh_A10G0296,Gh_D01G2122,Gh_A01G2152,Gh_D10G0298
GO:0004020	adenylylsulfate kinase activity	molecular_function	0.37701	1	Gh_A10G0296,Gh_D01G2122,Gh_A12G1886,Gh_A01G1829,Gh_D02G2410,Gh_A03G2112,Gh_D01G2067,Gh_A07G1989,Gh_D13G2426,Gh_D10G0298,Gh_A01G2152
GO:0009445	putrescine metabolic process	biological_process	0.37722	1	Gh_A02G0742
GO:0009446	putrescine biosynthetic process	biological_process	0.37722	1	Gh_A02G0742
GO:0019634	organic phosphonate metabolic process	biological_process	0.37732	1	Gh_A12G2313
GO:0008818	cobalamin 5'-phosphate synthase activity	molecular_function	0.37732	1	Gh_D05G3198
GO:0003779	actin binding	molecular_function	0.37852	1	Gh_D09G1200,Gh_D01G1678,Gh_D06G0746,Gh_A10G0774,Gh_D12G1033,Gh_A06G0987,Gh_D05G0939,Gh_A01G0388,Gh_A07G0122,Gh_A05G0310,Gh_A13G0123,Gh_A06G0656,Gh_D04G0127,Gh_A07G1839,Gh_D13G1808,Gh_D01G2338,Gh_D02G2027,Gh_D05G0265,Gh_D01G2337,Gh_A03G1613,Gh_D05G0266,Gh_A10G0228,Gh_D07G1116,Gh_Sca098530G01,Gh_A05G0940,Gh_D01G1676,Gh_D06G0676,Gh_D03G0576,Gh_A13G0732,Gh_A01G1885,Gh_D13G1038,Gh_D12G0311,Gh_D03G1612…
GO:0042597	periplasmic space	cellular_component	0.37914	1	Gh_D07G1727,Gh_A11G2354,Gh_D09G1272,Gh_A01G0504,Gh_A10G0044,Gh_A05G1118,Gh_A09G0058,Gh_Sca004911G01,Gh_D11G2666
GO:0015018	galactosylgalactosylxylosylprotein 3-beta-glucuronosyltransferase activity	molecular_function	0.37951	1	Gh_D08G2610,Gh_D09G1426,Gh_A13G1638,Gh_Sca223823G01
GO:0015020	glucuronosyltransferase activity	molecular_function	0.37951	1	Gh_Sca223823G01,Gh_D09G1426,Gh_A13G1638,Gh_D08G2610
GO:0016160	amylase activity	molecular_function	0.3797	1	Gh_D13G0688,Gh_A11G0794,Gh_D05G1937,Gh_A11G2710,Gh_D12G1653,Gh_A11G0658,Gh_D10G1605,Gh_D11G0932,Gh_D12G1996
GO:0005912	adherens junction	cellular_component	0.3798	1	Gh_D06G2187,Gh_A03G1885
GO:0005924	cell-substrate adherens junction	cellular_component	0.3798	1	Gh_A03G1885,Gh_D06G2187
GO:0005925	focal adhesion	cellular_component	0.3798	1	Gh_D06G2187,Gh_A03G1885
GO:0030055	cell-substrate junction	cellular_component	0.3798	1	Gh_A03G1885,Gh_D06G2187
GO:0070161	anchoring junction	cellular_component	0.3798	1	Gh_D06G2187,Gh_A03G1885
GO:0008047	enzyme activator activity	molecular_function	0.37984	1	Gh_A10G1127,Gh_D08G0208,Gh_D02G1019,Gh_D05G3064,Gh_D10G1378,Gh_A05G1578,Gh_A10G1646,Gh_D13G2516,Gh_D08G0247,Gh_D13G2189,Gh_D05G0151,Gh_D10G1227,Gh_D04G1990,Gh_A05G0475,Gh_D13G2446,Gh_D05G1155,Gh_D04G0854,Gh_A11G2679,Gh_D07G2022,Gh_D06G0505,Gh_A05G1403,Gh_A02G0514,Gh_A11G3188,Gh_A01G0916,Gh_D10G1229,Gh_D04G0570,Gh_A06G0281,Gh_A04G0175,Gh_A07G1129,Gh_D05G1333,Gh_A08G0848,Gh_A13G0205,Gh_A06G0406,Gh_…
GO:0009117	nucleotide metabolic process	biological_process	0.38167	1	Gh_D01G0538,Gh_D05G1688,Gh_D10G1497,Gh_A07G2294,Gh_A13G0205,Gh_A11G0409,Gh_A05G3590,Gh_A01G0525,Gh_A10G0045,Gh_D11G1705,Gh_D03G1049,Gh_A03G1728,Gh_A12G2695,Gh_A09G1772,Gh_A03G2111,Gh_D11G2015,Gh_D10G1229,Gh_D05G3328,Gh_A12G1486,Gh_A07G1765,Gh_D03G1385,Gh_A12G0799,Gh_D05G3077,Gh_A12G1791,Gh_D06G0486,Gh_D12G0969,Gh_D09G1534,Gh_D07G2022,Gh_D11G0007,Gh_D13G1646,Gh_D11G0153,Gh_D12G2152,Gh_A05G0198,Gh_…
GO:0048731	system development	biological_process	0.38201	1	Gh_D07G0997,Gh_A09G2227,Gh_A01G1926,Gh_D01G2303
GO:0006334	nucleosome assembly	biological_process	0.38273	1	Gh_A11G1632,Gh_A04G1224,Gh_A04G1267,Gh_A09G2227,Gh_D07G2264,Gh_A11G1173,Gh_A13G1470,Gh_A06G1403,Gh_A11G0280,Gh_D04G2036,Gh_D12G1608
GO:0031497	chromatin assembly	biological_process	0.38273	1	Gh_A11G1632,Gh_A13G1470,Gh_A04G1224,Gh_A04G1267,Gh_D07G2264,Gh_A09G2227,Gh_A11G1173,Gh_A06G1403,Gh_A11G0280,Gh_D04G2036,Gh_D12G1608
GO:0034728	nucleosome organization	biological_process	0.38273	1	Gh_A06G1403,Gh_A11G0280,Gh_D04G2036,Gh_D12G1608,Gh_A11G1632,Gh_A13G1470,Gh_A04G1267,Gh_A04G1224,Gh_A09G2227,Gh_D07G2264,Gh_A11G1173
GO:0006534	cysteine metabolic process	biological_process	0.3831	1	Gh_A11G0321,Gh_D10G0166,Gh_A10G2194,Gh_D04G0469
GO:0000045	autophagic vacuole assembly	biological_process	0.38591	1	Gh_A10G0117,Gh_A05G3516,Gh_A12G1454,Gh_D13G0923
GO:0016236	macroautophagy	biological_process	0.38591	1	Gh_A10G0117,Gh_D13G0923,Gh_A12G1454,Gh_A05G3516
GO:0012506	vesicle membrane	cellular_component	0.38619	1	Gh_A07G1168,Gh_D10G1370,Gh_A05G2873,Gh_A01G1935,Gh_A13G0135,Gh_D02G1840,Gh_D13G0855,Gh_D02G0606,Gh_D13G0157,Gh_D13G2518,Gh_A07G0069,Gh_A08G1529,Gh_D05G0650,Gh_D05G2246,Gh_D06G2179,Gh_A13G2129,Gh_D05G2239,Gh_D13G2304,Gh_A02G0542,Gh_A05G2886,Gh_D12G1259,Gh_D06G0409,Gh_A10G2159,Gh_A03G1747,Gh_D10G1336,Gh_D11G2097
GO:0015077	monovalent inorganic cation transmembrane transporter activity	molecular_function	0.3866	1	Gh_A12G2511,Gh_A12G2036,Gh_D12G0710,Gh_A13G0065,Gh_D02G0110,Gh_A12G0061,Gh_A05G3615,Gh_A11G1636,Gh_A08G2556,Gh_A10G2141,Gh_A01G0639,Gh_D04G1631,Gh_D12G1385,Gh_A08G0030,Gh_A01G0779,Gh_D08G0332,Gh_D06G0835,Gh_D05G2644,Gh_A11G2870,Gh_A02G1014,Gh_A06G1834,Gh_D07G2488,Gh_D03G0150,Gh_A09G0309,Gh_A05G0296,Gh_D10G1368,Gh_D03G0576,Gh_D12G2611,Gh_A05G0125,Gh_A11G2918,Gh_D06G1160,Gh_D12G0141,Gh_A11G0770,Gh_…
GO:0007031	peroxisome organization	biological_process	0.38688	1	Gh_D09G0248,Gh_Sca015228G01,Gh_D05G1837,Gh_D08G1036,Gh_A12G2327,Gh_D02G0507
GO:0006082	organic acid metabolic process	biological_process	0.387	1	Gh_A07G1066,Gh_D05G2239,Gh_D09G0139,Gh_A01G0141,Gh_A06G2088,Gh_A06G0584,Gh_A13G1433,Gh_D03G1205,Gh_D10G1294,Gh_D09G1787,Gh_A07G0095,Gh_D09G0001,Gh_A12G0333,Gh_D01G0186,Gh_D10G1688,Gh_A04G0363,Gh_D07G1030,Gh_D05G2834,Gh_D05G0432,Gh_A10G1285,Gh_A05G2312,Gh_D03G0545,Gh_D07G1160,Gh_A08G1299,Gh_D04G2024,Gh_D13G1562,Gh_A13G1429,Gh_D10G2253,Gh_D04G0169,Gh_D05G3931,Gh_A07G1193,Gh_A07G1500,Gh_A08G1821,Gh_…
GO:0006004	fucose metabolic process	biological_process	0.38702	1	Gh_A05G3518,Gh_D11G2098,Gh_A11G1873
GO:0008736	L-fucose isomerase activity	molecular_function	0.38702	1	Gh_D11G2098,Gh_A05G3518,Gh_A11G1873
GO:0009064	glutamine family amino acid metabolic process	biological_process	0.38749	1	Gh_A08G0307,Gh_A07G1585,Gh_D12G0472,Gh_D06G0711,Gh_A07G1589,Gh_A03G0987,Gh_D05G2239,Gh_A12G0470,Gh_D02G0311,Gh_D01G0147,Gh_D08G1015,Gh_D13G0620,Gh_D07G1773,Gh_A08G1637,Gh_A09G0740,Gh_D11G3479,Gh_A11G0626,Gh_A06G0626
GO:0015267	channel activity	molecular_function	0.38786	1	Gh_Sca053244G01,Gh_D04G0409,Gh_A10G2021,Gh_D05G0127,Gh_D04G1990,Gh_D02G0110,Gh_A04G0434,Gh_A08G0616,Gh_D07G0880,Gh_A07G0022,Gh_A05G0956,Gh_A11G2870,Gh_D01G0936,Gh_A03G2076,Gh_A08G0483,Gh_D08G1351,Gh_D13G1396,Gh_A09G0309,Gh_A07G0822,Gh_A02G1549,Gh_D05G0578,Gh_D09G1006,Gh_D13G1338,Gh_D13G0352,Gh_A05G1326,Gh_A08G2354,Gh_D10G0276,Gh_A01G1351,Gh_D01G1295,Gh_D05G3600,Gh_A05G0069,Gh_D03G1205,Gh_A13G1125…
GO:0022803	passive transmembrane transporter activity	molecular_function	0.38786	1	Gh_D04G0409,Gh_Sca053244G01,Gh_D04G1990,Gh_D02G0110,Gh_D05G0127,Gh_A10G2021,Gh_A08G0616,Gh_D07G0880,Gh_A04G0434,Gh_A03G2076,Gh_A08G0483,Gh_A11G2870,Gh_D01G0936,Gh_A05G0956,Gh_A07G0022,Gh_D13G1396,Gh_D08G1351,Gh_A07G0822,Gh_A09G0309,Gh_D05G0578,Gh_A02G1549,Gh_A08G2354,Gh_A05G1326,Gh_D13G0352,Gh_D09G1006,Gh_D13G1338,Gh_D03G1205,Gh_A12G2338,Gh_A13G1125,Gh_A12G2327,Gh_D01G1295,Gh_D05G3600,Gh_A05G0069…
GO:0050840	extracellular matrix binding	molecular_function	0.38787	1	Gh_A03G1544,Gh_D13G1391,Gh_D10G1724
GO:0006855	drug transmembrane transport	biological_process	0.38788	1	Gh_A06G0259,Gh_D01G0093,Gh_A01G0453,Gh_D08G2062,Gh_A13G0797,Gh_D12G2490,Gh_D13G1038,Gh_D11G0037,Gh_A12G0971,Gh_A03G1186,Gh_A03G0113,Gh_D01G0461,Gh_A10G0129,Gh_Sca011468G01,Gh_A03G1320,Gh_A06G2037,Gh_D03G1484,Gh_D02G1621,Gh_D12G1083,Gh_A07G0079,Gh_D08G1598,Gh_A05G3193
GO:0015238	drug transmembrane transporter activity	molecular_function	0.38788	1	Gh_D12G2490,Gh_D13G1038,Gh_D11G0037,Gh_A12G0971,Gh_A01G0453,Gh_D08G2062,Gh_A13G0797,Gh_D01G0093,Gh_A06G0259,Gh_D01G0461,Gh_A03G0113,Gh_A03G1186,Gh_D12G1083,Gh_A06G2037,Gh_D02G1621,Gh_D03G1484,Gh_A03G1320,Gh_A10G0129,Gh_Sca011468G01,Gh_A05G3193,Gh_A07G0079,Gh_D08G1598
GO:0044766	multi-organism transport	biological_process	0.38804	1	Gh_Sca009116G01,Gh_A08G0591,Gh_D12G2490
GO:0048523	negative regulation of cellular process	biological_process	0.38834	1	Gh_A06G1250,Gh_D11G3107,Gh_D01G1779,Gh_D05G1050,Gh_D07G1207,Gh_D10G0126,Gh_A02G0983,Gh_D06G1581,Gh_D11G1929,Gh_D09G1945,Gh_A10G2127,Gh_D09G1387,Gh_D05G3210,Gh_D12G2609,Gh_D10G2447,Gh_A04G0111,Gh_A01G0449,Gh_D10G0930,Gh_D08G2751,Gh_A04G0219,Gh_D01G0047,Gh_D06G0714,Gh_D08G2079,Gh_D06G2113,Gh_A08G1057,Gh_D13G0793,Gh_D06G0941,Gh_A03G1676,Gh_A12G0711,Gh_D05G3077,Gh_D07G1206,Gh_A13G0076,Gh_A07G1788,Gh_…
GO:0004026	alcohol O-acetyltransferase activity	molecular_function	0.39058	1	Gh_D04G1388,Gh_A04G0886,Gh_A10G2155
GO:0034318	alcohol O-acyltransferase activity	molecular_function	0.39058	1	Gh_D04G1388,Gh_A04G0886,Gh_A10G2155
GO:0000179	rRNA (adenine-N6,N6-)-dimethyltransferase activity	molecular_function	0.39085	1	Gh_D09G0342,Gh_D10G0812,Gh_A02G0336,Gh_A12G2430,Gh_D02G1225,Gh_D01G2263,Gh_D12G2555,Gh_A03G0803
GO:0005047	signal recognition particle binding	molecular_function	0.39165	1	Gh_A01G1462,Gh_D07G0269,Gh_A06G0885
GO:0005785	signal recognition particle receptor complex	cellular_component	0.39165	1	Gh_D07G0269,Gh_A06G0885,Gh_A01G1462
GO:0050792	regulation of viral process	biological_process	0.39387	1	Gh_D06G2113,Gh_D10G0242,Gh_A04G0268
GO:0016211	ammonia ligase activity	molecular_function	0.39472	1	Gh_A07G1585,Gh_D11G3479,Gh_D01G0147,Gh_D02G0311,Gh_D07G1773,Gh_D13G0620
GO:0016880	acid-ammonia (or amide) ligase activity	molecular_function	0.39472	1	Gh_D01G0147,Gh_D11G3479,Gh_A07G1585,Gh_D13G0620,Gh_D07G1773,Gh_D02G0311
GO:0009755	hormone-mediated signaling pathway	biological_process	0.39501	1	Gh_D01G1139,Gh_D08G0046,Gh_D09G1897,Gh_A03G2076,Gh_A11G1345,Gh_D08G1885,Gh_A10G0274
GO:0032870	cellular response to hormone stimulus	biological_process	0.39501	1	Gh_A10G0274,Gh_D08G1885,Gh_A11G1345,Gh_A03G2076,Gh_D09G1897,Gh_D08G0046,Gh_D01G1139
GO:0043900	regulation of multi-organism process	biological_process	0.39509	1	Gh_A04G0268,Gh_D10G0242,Gh_D11G2723,Gh_D06G2113,Gh_A13G0513,Gh_A08G2095
GO:0006887	exocytosis	biological_process	0.39779	1	Gh_D04G1359,Gh_A08G0536,Gh_D09G1272,Gh_D05G3898,Gh_A06G1020,Gh_D04G0713,Gh_D05G0484,Gh_D12G1810,Gh_A08G1246,Gh_A10G2233,Gh_A10G1765,Gh_A09G1270,Gh_A08G1710,Gh_A05G2577,Gh_D12G0327,Gh_D04G0009,Gh_A07G0865,Gh_D12G1303,Gh_A09G2196,Gh_A01G0766,Gh_A10G1815,Gh_D07G0937
GO:0009512	cytochrome b6f complex	cellular_component	0.39926	1	Gh_D06G1861,Gh_A13G2171,Gh_A06G1495,Gh_D11G0916,Gh_D03G0050,Gh_D01G1780,Gh_A02G1671
GO:0009317	acetyl-CoA carboxylase complex	cellular_component	0.39984	1	Gh_D04G1237,Gh_D12G0636,Gh_D13G2520
GO:0016679	oxidoreductase activity, acting on diphenols and related substances as donors	molecular_function	0.40047	1	Gh_A01G0222,Gh_D12G2611,Gh_D03G0576,Gh_D12G0869,Gh_A12G0261,Gh_A12G2493,Gh_A06G1796,Gh_A09G0686,Gh_D12G0474,Gh_D05G0208,Gh_D01G0723,Gh_D11G0932,Gh_D12G1385,Gh_A01G0148,Gh_A13G0065
GO:0016226	iron-sulfur cluster assembly	biological_process	0.40172	1	Gh_D11G1297,Gh_A08G1429,Gh_D02G0788,Gh_A08G2007,Gh_D05G0507,Gh_A05G3766,Gh_D01G1789,Gh_A13G0865
GO:0031163	metallo-sulfur cluster assembly	biological_process	0.40172	1	Gh_A08G1429,Gh_D11G1297,Gh_D01G1789,Gh_A13G0865,Gh_A05G3766,Gh_D05G0507,Gh_A08G2007,Gh_D02G0788
GO:0042060	wound healing	biological_process	0.40185	1	Gh_D13G1868,Gh_A07G1114,Gh_D01G1949,Gh_A11G0140,Gh_D03G0121,Gh_A08G1220,Gh_D04G0181,Gh_D05G3255,Gh_D03G0545,Gh_A13G1869,Gh_A11G1619,Gh_A04G1220,Gh_A04G0219,Gh_D08G2355,Gh_D07G1219,Gh_A06G0683,Gh_D05G3012,Gh_A13G0636,Gh_A11G1532,Gh_D12G0636,Gh_A13G0287,Gh_A10G2196,Gh_A09G2251,Gh_D05G3483
GO:0005875	microtubule associated complex	cellular_component	0.40252	1	Gh_D07G0418,Gh_D11G3397,Gh_A05G0084,Gh_D05G0167,Gh_A09G2459,Gh_A05G0105,Gh_D01G0534,Gh_A05G0460,Gh_A03G1811
GO:0003935	GTP cyclohydrolase II activity	molecular_function	0.40278	1	Gh_A04G0979,Gh_D03G0181,Gh_A01G0716,Gh_D13G1839
GO:0044723	single-organism carbohydrate metabolic process	biological_process	0.40362	1	Gh_D07G1069,Gh_A03G2111,Gh_A11G0907,Gh_D04G0899,Gh_A02G0485,Gh_D05G3076,Gh_A12G0799,Gh_D05G0310,Gh_A09G1034,Gh_D10G2448,Gh_A05G2791,Gh_D07G1214,Gh_D11G2077,Gh_D03G1019,Gh_D13G1743,Gh_A07G2294,Gh_D04G0055,Gh_D05G0084,Gh_D11G1981,Gh_A05G3590,Gh_A08G0829,Gh_A12G2695,Gh_D07G1034,Gh_D05G3179,Gh_D08G0086,Gh_A13G1339,Gh_D06G2143,Gh_A05G0198,Gh_D06G2157,Gh_A12G2430,Gh_D10G1179,Gh_D13G1361,Gh_A10G2128,Gh_…
GO:0043112	receptor metabolic process	biological_process	0.40404	1	Gh_A12G1843,Gh_A10G0156,Gh_D01G0936,Gh_D12G2013,Gh_D01G1295,Gh_D04G1990
GO:0000156	phosphorelay response regulator activity	molecular_function	0.40413	1	Gh_D13G1951,Gh_D05G3226,Gh_A12G1139,Gh_A05G3994,Gh_D13G0285,Gh_A10G1603,Gh_A08G2406,Gh_A08G1163,Gh_Sca013634G01,Gh_A09G2398,Gh_A03G0983,Gh_D05G3931,Gh_A08G1742,Gh_D11G1176,Gh_D10G1859,Gh_D02G1508,Gh_A01G0217,Gh_D05G2656,Gh_D03G0076,Gh_A09G1502,Gh_A02G1646,Gh_A10G1613
GO:0003855	3-dehydroquinate dehydratase activity	molecular_function	0.40497	1	Gh_A10G1348,Gh_A08G1940,Gh_A05G0631
GO:0003922	GMP synthase (glutamine-hydrolyzing) activity	molecular_function	0.40576	1	Gh_A08G1637,Gh_D13G2087
GO:0006177	GMP biosynthetic process	biological_process	0.40576	1	Gh_A08G1637,Gh_D13G2087
GO:0046037	GMP metabolic process	biological_process	0.40576	1	Gh_D13G2087,Gh_A08G1637
GO:0008703	5-amino-6-(5-phosphoribosylamino)uracil reductase activity	molecular_function	0.406	1	Gh_D09G2442,Gh_D10G2059,Gh_A01G1799
GO:0019722	calcium-mediated signaling	biological_process	0.40636	1	Gh_A02G0111,Gh_D05G0033,Gh_A10G2320,Gh_D10G1234
GO:0019932	second-messenger-mediated signaling	biological_process	0.40636	1	Gh_A02G0111,Gh_A10G2320,Gh_D05G0033,Gh_D10G1234
GO:0003906	DNA-(apurinic or apyrimidinic site) lyase activity	molecular_function	0.40664	1	Gh_A13G1022,Gh_D10G2062,Gh_A05G2747,Gh_D10G1203
GO:0046903	secretion	biological_process	0.40702	1	Gh_D04G1359,Gh_D09G1272,Gh_A08G0536,Gh_A08G1246,Gh_D10G1883,Gh_A10G1765,Gh_D12G1684,Gh_D01G0431,Gh_A10G1815,Gh_D07G0937,Gh_D06G2344,Gh_A12G1513,Gh_A07G0865,Gh_D12G1303,Gh_A07G0961,Gh_A03G1885,Gh_A06G1020,Gh_D05G3898,Gh_A12G1432,Gh_Sca124762G01,Gh_A09G1270,Gh_A08G1710,Gh_D12G1810,Gh_D04G0713,Gh_D05G0484,Gh_D09G0160,Gh_A10G2233,Gh_D12G0586,Gh_D12G0327,Gh_A05G2577,Gh_A12G0571,Gh_A01G0766,Gh_D13G0623…
GO:0017172	cysteine dioxygenase activity	molecular_function	0.40703	1	Gh_D04G0469,Gh_A11G0321
GO:0046439	L-cysteine metabolic process	biological_process	0.40703	1	Gh_A11G0321,Gh_D04G0469
GO:0003905	alkylbase DNA N-glycosylase activity	molecular_function	0.40731	1	Gh_D04G1888,Gh_D05G1873,Gh_A12G2629,Gh_D01G0833
GO:0004733	pyridoxamine-phosphate oxidase activity	molecular_function	0.40746	1	Gh_D10G1092,Gh_D05G2534,Gh_D04G0492
GO:0045263	proton-transporting ATP synthase complex, coupling factor F(o)	cellular_component	0.4084	1	Gh_A02G1127,Gh_D11G1705,Gh_A12G0317,Gh_A12G0314,Gh_D07G2022,Gh_A06G0584,Gh_A11G0990,Gh_A12G2511,Gh_A02G0345,Gh_D11G1411,Gh_D09G2215,Gh_A01G0612,Gh_D07G2488,Gh_A09G1839,Gh_D03G0150,Gh_A13G0239,Gh_D03G1385,Gh_A09G1459,Gh_A09G0348,Gh_D03G0550,Gh_D01G1137,Gh_D13G1646,Gh_D08G2037,Gh_D12G1385,Gh_A07G1765,Gh_D08G2485,Gh_D12G2152,Gh_A08G0590,Gh_D12G2019
GO:0044550	secondary metabolite biosynthetic process	biological_process	0.40886	1	Gh_A10G1603,Gh_A07G0423,Gh_D01G0514,Gh_D11G2214,Gh_D08G0557,Gh_A01G2064,Gh_A06G1905,Gh_D04G0713,Gh_D05G3198
GO:0044743	intracellular protein transmembrane import	biological_process	0.4091	1	Gh_A12G2327,Gh_A11G0607,Gh_D05G1837,Gh_D12G1361,Gh_D11G0695,Gh_D09G0248,Gh_D02G0507,Gh_A10G1161,Gh_D13G1781,Gh_D11G0568
GO:0065002	intracellular protein transmembrane transport	biological_process	0.4091	1	Gh_D11G0568,Gh_D13G1781,Gh_D02G0507,Gh_A10G1161,Gh_D11G0695,Gh_D09G0248,Gh_A11G0607,Gh_A12G2327,Gh_D12G1361,Gh_D05G1837
GO:0004743	pyruvate kinase activity	molecular_function	0.40912	1	Gh_A08G0741,Gh_D09G2140,Gh_D12G2835,Gh_A01G1799,Gh_Sca004822G05,Gh_D10G2059,Gh_A09G2039,Gh_D09G2442,Gh_A13G0824
GO:0004013	adenosylhomocysteinase activity	molecular_function	0.40965	1	Gh_D03G0973,Gh_D10G1368
GO:0016801	hydrolase activity, acting on ether bonds	molecular_function	0.40965	1	Gh_D03G0973,Gh_D10G1368
GO:0016802	trialkylsulfonium hydrolase activity	molecular_function	0.40965	1	Gh_D03G0973,Gh_D10G1368
GO:0016407	acetyltransferase activity	molecular_function	0.40991	1	Gh_A13G1690,Gh_D02G0883,Gh_A02G1462,Gh_A03G0228,Gh_D10G0166,Gh_D05G1114,Gh_A04G0886,Gh_A10G2194,Gh_D03G0250,Gh_D03G0266,Gh_A07G0948,Gh_A08G0605,Gh_D04G0334,Gh_A12G2385,Gh_D05G3165,Gh_A08G0611,Gh_D07G1028,Gh_A08G1796,Gh_D06G1233,Gh_D13G2485,Gh_D10G1039,Gh_D03G1342,Gh_D10G1778,Gh_A10G1530,Gh_A12G0698,Gh_D12G1099,Gh_A02G1507,Gh_D04G1388,Gh_A10G2155,Gh_A13G2040,Gh_A13G0865,Gh_A02G0834,Gh_A05G0228,Gh_…
GO:0000287	magnesium ion binding	molecular_function	0.41032	1	Gh_Sca004822G05,Gh_D01G1963,Gh_D08G0102,Gh_D02G0155,Gh_A05G3410,Gh_D13G1425,Gh_A08G0741,Gh_D04G1151,Gh_D08G1372,Gh_D09G0305,Gh_D06G0020,Gh_A13G0824,Gh_A13G1207,Gh_A04G1289,Gh_D05G1551,Gh_A13G1142,Gh_A04G1291,Gh_D11G1281,Gh_D05G3456,Gh_D05G1550,Gh_A05G3939,Gh_Sca011694G01,Gh_A01G0587,Gh_A10G2071,Gh_D13G1503,Gh_D09G0075,Gh_A13G0837,Gh_A01G2111,Gh_D09G0306,Gh_D06G0697,Gh_D10G0177,Gh_A09G2039,Gh_A10G…
GO:0006487	protein N-linked glycosylation	biological_process	0.41034	1	Gh_D06G1243,Gh_D09G0877,Gh_A07G0316,Gh_A12G1339,Gh_D07G1504,Gh_D03G1607
GO:1901564	organonitrogen compound metabolic process	biological_process	0.41294	1	Gh_D13G1868,Gh_D11G1762,Gh_D13G2294,Gh_D08G2037,Gh_A05G2556,Gh_A12G0470,Gh_A05G0724,Gh_D09G2215,Gh_D13G0471,Gh_D06G1228,Gh_A01G0507,Gh_D05G2012,Gh_D05G1757,Gh_A11G1727,Gh_A13G1660,Gh_D03G0083,Gh_A11G2507,Gh_A12G1429,Gh_D05G1169,Gh_Sca004717G07,Gh_A11G0942,Gh_A06G1203,Gh_A01G0612,Gh_D07G2178,Gh_A10G1646,Gh_D06G1378,Gh_D01G2167,Gh_A05G0799,Gh_D06G0556,Gh_A08G0590,Gh_A02G1196,Gh_A10G2194,Gh_D09G1244…
GO:0016433	rRNA (adenine) methyltransferase activity	molecular_function	0.41314	1	Gh_A12G2430,Gh_A02G0336,Gh_D10G0812,Gh_D09G0342,Gh_A03G0803,Gh_D01G2263,Gh_D12G2555,Gh_D02G1225
GO:0008661	1-deoxy-D-xylulose-5-phosphate synthase activity	molecular_function	0.41348	1	Gh_A12G0784,Gh_A02G0717,Gh_A05G2038,Gh_D02G0761,Gh_D05G2281
GO:0016744	transferase activity, transferring aldehyde or ketonic groups	molecular_function	0.41348	1	Gh_D05G2281,Gh_A05G2038,Gh_D02G0761,Gh_A12G0784,Gh_A02G0717
GO:0045980	negative regulation of nucleotide metabolic process	biological_process	0.4152	1	Gh_D06G0941,Gh_D05G3077
GO:0007098	centrosome cycle	biological_process	0.41527	1	Gh_A13G0076,Gh_A07G1788
GO:0010824	regulation of centrosome duplication	biological_process	0.41527	1	Gh_A07G1788,Gh_A13G0076
GO:0010826	negative regulation of centrosome duplication	biological_process	0.41527	1	Gh_A07G1788,Gh_A13G0076
GO:0031513	nonmotile primary cilium	cellular_component	0.41527	1	Gh_A07G1788,Gh_A13G0076
GO:0035869	ciliary transition zone	cellular_component	0.41527	1	Gh_A13G0076,Gh_A07G1788
GO:0036038	TCTN-B9D complex	cellular_component	0.41527	1	Gh_A07G1788,Gh_A13G0076
GO:0046605	regulation of centrosome cycle	biological_process	0.41527	1	Gh_A13G0076,Gh_A07G1788
GO:0051297	centrosome organization	biological_process	0.41527	1	Gh_A13G0076,Gh_A07G1788
GO:0051298	centrosome duplication	biological_process	0.41527	1	Gh_A13G0076,Gh_A07G1788
GO:0072372	primary cilium	cellular_component	0.41527	1	Gh_A13G0076,Gh_A07G1788
GO:0009251	glucan catabolic process	biological_process	0.41595	1	Gh_A09G1085,Gh_A08G1812,Gh_D08G1389,Gh_A09G0892,Gh_D11G1040,Gh_A01G2121
GO:0030203	glycosaminoglycan metabolic process	biological_process	0.41604	1	Gh_A01G0507,Gh_D08G1587,Gh_A11G2458,Gh_D10G2070
GO:0006011	UDP-glucose metabolic process	biological_process	0.41625	1	Gh_D01G1317
GO:0009521	photosystem	cellular_component	0.41692	1	Gh_D08G0235,Gh_D04G0236,Gh_A09G1237,Gh_A05G1426,Gh_Sca005362G03,Gh_D12G0081,Gh_D11G1280,Gh_A09G0445,Gh_A05G1662,Gh_A08G1394,Gh_D09G2288,Gh_D06G1421,Gh_D09G2063,Gh_Sca006756G05,Gh_A10G1346,Gh_A12G1134,Gh_D05G3256,Gh_A11G1130,Gh_A11G1532,Gh_D11G2955,Gh_A11G0942,Gh_D11G2696,Gh_A13G0720,Gh_Sca005362G01,Gh_A08G0190,Gh_A13G0906,Gh_Sca017611G01,Gh_A11G0292,Gh_Sca006711G02,Gh_A08G1792,Gh_D05G2516,Gh_D09G…
GO:0030638	polyketide metabolic process	biological_process	0.41733	1	Gh_D05G3198,Gh_D04G0713
GO:0030639	polyketide biosynthetic process	biological_process	0.41733	1	Gh_D05G3198,Gh_D04G0713
GO:0004418	hydroxymethylbilane synthase activity	molecular_function	0.41855	1	Gh_D05G2663,Gh_D11G0406
GO:0035737	injection of substance in to other organism	biological_process	0.41856	1	Gh_A05G3511,Gh_D04G1906
GO:0035738	envenomation resulting in modification of morphology or physiology of other organism	biological_process	0.41856	1	Gh_A05G3511,Gh_D04G1906
GO:0044559	envenomation resulting in modulation of voltage-gated potassium channel activity in other organism	biological_process	0.41856	1	Gh_D04G1906,Gh_A05G3511
GO:0044560	envenomation resulting in modulation of ion channel activity in other organism	biological_process	0.41856	1	Gh_A05G3511,Gh_D04G1906
GO:0044562	envenomation resulting in negative regulation of voltage-gated potassium channel activity in other organism	biological_process	0.41856	1	Gh_D04G1906,Gh_A05G3511
GO:0044564	envenomation resulting in occlusion of the pore of voltage-gated potassium channel in other organism	biological_process	0.41856	1	Gh_D04G1906,Gh_A05G3511
GO:0006754	ATP biosynthetic process	biological_process	0.41991	1	Gh_A09G1611,Gh_D04G1349,Gh_D05G3240,Gh_A12G0317,Gh_D07G2022,Gh_A06G0584,Gh_A12G2511,Gh_A11G0990,Gh_D09G2215,Gh_A02G0345,Gh_A09G1839,Gh_D07G2488,Gh_D03G0150,Gh_D06G1119,Gh_A09G1459,Gh_A09G0348,Gh_D01G1137,Gh_D13G1646,Gh_D09G1706,Gh_D08G2037,Gh_D12G1385,Gh_A12G1927,Gh_D12G2152,Gh_A08G0590,Gh_D12G2019,Gh_D11G2903,Gh_A02G1127,Gh_D11G1705,Gh_Sca004717G07,Gh_A12G0314,Gh_A05G3590,Gh_D11G1411,Gh_A01G0612…
GO:0071495	cellular response to endogenous stimulus	biological_process	0.42031	1	Gh_A03G2076,Gh_A11G1345,Gh_D01G1139,Gh_D08G0046,Gh_D09G1897,Gh_D08G1885,Gh_A10G0274
GO:0016209	antioxidant activity	molecular_function	0.4208	1	Gh_A12G2653,Gh_D10G1825,Gh_A13G0774,Gh_D04G1116,Gh_A05G1635,Gh_A05G0507,Gh_D05G1600,Gh_D05G3256,Gh_D02G1346,Gh_A05G3849,Gh_D01G1359,Gh_D07G1629,Gh_D05G1710,Gh_D04G0254,Gh_A08G0361,Gh_D05G3114,Gh_D12G2504,Gh_D03G1062,Gh_D11G0463,Gh_D10G0951,Gh_A08G0747,Gh_A07G2110,Gh_D12G1807,Gh_D03G1382,Gh_A02G0542,Gh_D07G1260,Gh_D05G1817,Gh_A04G0962,Gh_D09G2048,Gh_Sca005268G01,Gh_A07G0143,Gh_D06G1200,Gh_D01G1632…
GO:0007033	vacuole organization	biological_process	0.42088	1	Gh_A05G3516,Gh_A12G1454,Gh_D13G0923,Gh_A10G0117
GO:0030312	external encapsulating structure	cellular_component	0.42297	1	Gh_D03G1023,Gh_D10G2447,Gh_A12G1177,Gh_A09G1105,Gh_A05G2890,Gh_D09G2292,Gh_A09G1365,Gh_Sca004883G04,Gh_D08G0272,Gh_D12G2415,Gh_A02G1549,Gh_A09G0728,Gh_A03G1717,Gh_D02G2443,Gh_D06G0866,Gh_A09G2084,Gh_A06G1253,Gh_A12G2616,Gh_A05G1118,Gh_D12G2158,Gh_D11G3271,Gh_D11G0875,Gh_D04G1060,Gh_D01G1277,Gh_A13G1384,Gh_D13G0639,Gh_D09G2288,Gh_A08G2482,Gh_D03G1327,Gh_D07G0903,Gh_D11G1188,Gh_A11G0556,Gh_D06G1920…
GO:0006554	lysine catabolic process	biological_process	0.42306	1	Gh_A06G2088,Gh_A03G1621,Gh_D02G2036
GO:0009068	aspartate family amino acid catabolic process	biological_process	0.42306	1	Gh_A06G2088,Gh_A03G1621,Gh_D02G2036
GO:0019475	L-lysine catabolic process to acetate	biological_process	0.42306	1	Gh_A03G1621,Gh_D02G2036,Gh_A06G2088
GO:0019477	L-lysine catabolic process	biological_process	0.42306	1	Gh_A03G1621,Gh_D02G2036,Gh_A06G2088
GO:0046440	L-lysine metabolic process	biological_process	0.42306	1	Gh_A03G1621,Gh_D02G2036,Gh_A06G2088
GO:0009403	toxin biosynthetic process	biological_process	0.42375	1	Gh_D01G0514,Gh_A07G0423,Gh_A01G2064,Gh_D08G0557
GO:0004371	glycerone kinase activity	molecular_function	0.42431	1	Gh_D02G0536,Gh_A03G0787
GO:0016830	carbon-carbon lyase activity	molecular_function	0.4251	1	Gh_A09G0010,Gh_A13G0837,Gh_D13G1774,Gh_A12G1621,Gh_A01G1272,Gh_A01G1785,Gh_A04G0547,Gh_Sca011694G01,Gh_A05G3986,Gh_D08G1073,Gh_Sca007080G02,Gh_D01G1490,Gh_D05G3076,Gh_A01G2111,Gh_A08G0031,Gh_A01G1192,Gh_D11G2077,Gh_D02G0354,Gh_D10G1368,Gh_A13G1429,Gh_D08G0135,Gh_A08G0741,Gh_A06G1203,Gh_A09G0740,Gh_A07G1500,Gh_Sca004822G05,Gh_A12G0791,Gh_A13G0824,Gh_A05G2772,Gh_A13G1488,Gh_A08G0883,Gh_D06G1096,Gh_…
GO:0016662	oxidoreductase activity, acting on other nitrogenous compounds as donors, cytochrome as acceptor	molecular_function	0.42601	1	Gh_A01G0504
GO:0042279	nitrite reductase (cytochrome, ammonia-forming) activity	molecular_function	0.42601	1	Gh_A01G0504
GO:0038023	signaling receptor activity	molecular_function	0.42615	1	Gh_A01G0388,Gh_A05G1937,Gh_A10G0276,Gh_D13G0285,Gh_A11G0332,Gh_D05G2168,Gh_A12G1139,Gh_D05G3226,Gh_A06G1921,Gh_D07G1081,Gh_D09G1897,Gh_A01G1360,Gh_A11G0790,Gh_D10G0073,Gh_A01G0130,Gh_D06G0561,Gh_A07G0823,Gh_A13G0781,Gh_D10G1781,Gh_D01G1139,Gh_D02G1508,Gh_A07G0822,Gh_Sca004958G01,Gh_A10G0275,Gh_D13G1851,Gh_D08G1885,Gh_A03G0984,Gh_A12G0379,Gh_D01G2092,Gh_D08G0046,Gh_A02G1646,Gh_A09G0239,Gh_D05G0092…
GO:0030133	transport vesicle	cellular_component	0.42635	1	Gh_D05G2246,Gh_A08G1529,Gh_A07G0069,Gh_D06G2179,Gh_D13G0855,Gh_D02G1840,Gh_D13G0157,Gh_D13G2518,Gh_D10G1370,Gh_A13G0135,Gh_A01G1935,Gh_A05G2873,Gh_D10G1336,Gh_D11G2097,Gh_A10G2159,Gh_D13G0465,Gh_D06G0409,Gh_A05G2886,Gh_D05G2239,Gh_D13G2304
GO:0006950	response to stress	biological_process	0.42701	1	Gh_A05G2270,Gh_D09G2048,Gh_D10G0748,Gh_A07G0024,Gh_A07G2110,Gh_A11G0332,Gh_D01G0431,Gh_D11G1850,Gh_A05G0851,Gh_D11G1336,Gh_D13G2426,Gh_D12G0993,Gh_A02G0425,Gh_D10G0536,Gh_D07G2334,Gh_A13G0774,Gh_D01G0906,Gh_D06G1785,Gh_D12G2279,Gh_D05G3467,Gh_D07G0676,Gh_A07G1114,Gh_D11G1434,Gh_A11G2976,Gh_D11G0937,Gh_A08G0616,Gh_A01G1246,Gh_A10G2127,Gh_D03G0643,Gh_D12G0894,Gh_D12G0586,Gh_D04G1506,Gh_D08G1308,Gh_…
GO:0003916	DNA topoisomerase activity	molecular_function	0.42746	1	Gh_A10G1165,Gh_A10G2276,Gh_A10G1970,Gh_A01G0400,Gh_D11G0472,Gh_A11G1393,Gh_A10G0046,Gh_D10G2421,Gh_D02G0620,Gh_A13G0195,Gh_A02G0950,Gh_D10G2253,Gh_D01G2222
GO:0051301	cell division	biological_process	0.42783	1	Gh_A10G2127,Gh_D12G2408,Gh_A13G0200,Gh_A12G1115,Gh_A09G0195,Gh_A12G1196,Gh_D02G0148,Gh_D04G0568,Gh_D09G0444,Gh_A09G2312,Gh_D08G0793,Gh_A10G1128,Gh_A02G0151,Gh_D11G2817,Gh_A07G0024,Gh_A12G2710,Gh_A05G2356,Gh_A05G0907,Gh_A13G1200,Gh_D13G0106,Gh_D05G1601,Gh_A11G2507,Gh_D10G0035,Gh_D06G1686,Gh_D11G2955,Gh_A03G1126,Gh_Sca004751G01,Gh_Sca006422G01,Gh_A03G2116,Gh_D07G1800,Gh_D10G0536,Gh_D02G2226,Gh_D10G…
GO:0045595	regulation of cell differentiation	biological_process	0.42797	1	Gh_A06G1975,Gh_A10G0046
GO:0009190	cyclic nucleotide biosynthetic process	biological_process	0.42848	1	Gh_D11G0153,Gh_A09G1439,Gh_D06G0697
GO:0009435	NAD biosynthetic process	biological_process	0.43014	1	Gh_A07G0493,Gh_D07G0562
GO:0019674	NAD metabolic process	biological_process	0.43014	1	Gh_D07G0562,Gh_A07G0493
GO:0006664	glycolipid metabolic process	biological_process	0.43043	1	Gh_D06G1093,Gh_A10G1209,Gh_A13G1905,Gh_D13G0166,Gh_D11G2214,Gh_A12G0234,Gh_A08G2009,Gh_D09G1014,Gh_A09G1888,Gh_A11G0432,Gh_D07G0891,Gh_D12G0864,Gh_D12G0193,Gh_A12G2053,Gh_D08G2290,Gh_D09G2404,Gh_A04G0855,Gh_A11G2763,Gh_D09G0323,Gh_D08G0920,Gh_D11G1910,Gh_D13G2292,Gh_D08G2402,Gh_A12G0233,Gh_D02G1841,Gh_D12G2405,Gh_A09G0010,Gh_A13G0145,Gh_D07G0330,Gh_D07G2441,Gh_A05G3590,Gh_D11G1014,Gh_A11G1753,Gh_…
GO:0000149	SNARE binding	molecular_function	0.43048	1	Gh_D11G1434,Gh_D05G2838,Gh_A05G3007
GO:0019905	syntaxin binding	molecular_function	0.43048	1	Gh_A05G3007,Gh_D11G1434,Gh_D05G2838
GO:0000155	phosphorelay sensor kinase activity	molecular_function	0.43144	1	Gh_D01G2092,Gh_A09G0133,Gh_A02G1646,Gh_D04G1611,Gh_D01G1430,Gh_D03G0076,Gh_A11G1025,Gh_D07G2389,Gh_D02G1508,Gh_D10G1781,Gh_Sca004958G01,Gh_D13G1851,Gh_D09G0280,Gh_A03G0984,Gh_A04G0590,Gh_A01G1360,Gh_D07G2143,Gh_A05G1937,Gh_D13G0285,Gh_A05G0243,Gh_D05G2168,Gh_D04G1047,Gh_A12G1139,Gh_D05G3226,Gh_A06G1921
GO:0065009	regulation of molecular function	biological_process	0.43148	1	Gh_D11G0155,Gh_Sca004818G01,Gh_A08G0848,Gh_A05G1581,Gh_A04G0175,Gh_A01G1122,Gh_A11G1803,Gh_D10G1229,Gh_D13G2196,Gh_A02G0514,Gh_D12G1031,Gh_A05G1403,Gh_D08G0850,Gh_A02G0390,Gh_A05G3884,Gh_D03G1049,Gh_D01G2092,Gh_A04G1184,Gh_Sca038504G01,Gh_A09G1772,Gh_D05G1955,Gh_A10G0470,Gh_Sca004818G06,Gh_D04G1180,Gh_A10G1571,Gh_A13G0205,Gh_Sca005023G04,Gh_A08G2564,Gh_A06G0406,Gh_A12G1892,Gh_A05G0776,Gh_D13G2189…
GO:0006536	glutamate metabolic process	biological_process	0.4315	1	Gh_A09G0740,Gh_A06G0626,Gh_D06G0711,Gh_A07G1589,Gh_A08G0307,Gh_D08G1015
GO:0006848	pyruvate transport	biological_process	0.43154	1	Gh_D03G0812,Gh_D07G0486,Gh_D13G1148,Gh_D10G0095,Gh_A02G0950
GO:0006850	mitochondrial pyruvate transport	biological_process	0.43154	1	Gh_A02G0950,Gh_D10G0095,Gh_D03G0812,Gh_D07G0486,Gh_D13G1148
GO:0000990	core RNA polymerase binding transcription factor activity	molecular_function	0.43155	1	Gh_D11G2299,Gh_D03G1691,Gh_D04G0394,Gh_A01G0499,Gh_A06G1148,Gh_A05G0832,Gh_D01G2315,Gh_D13G1951,Gh_D05G0709,Gh_A07G2323,Gh_A01G1800,Gh_A06G1530,Gh_A05G0785,Gh_D05G3820,Gh_A12G2206,Gh_A05G0579,Gh_A07G1495,Gh_D04G1180,Gh_A01G0295,Gh_D02G2152,Gh_A10G0382,Gh_A13G1401
GO:0000996	core DNA-dependent RNA polymerase binding promoter specificity activity	molecular_function	0.43155	1	Gh_A13G1401,Gh_A01G0295,Gh_A10G0382,Gh_D02G2152,Gh_A07G1495,Gh_D04G1180,Gh_A05G0579,Gh_D05G3820,Gh_A12G2206,Gh_A06G1530,Gh_A07G2323,Gh_A01G1800,Gh_A05G0785,Gh_D05G0709,Gh_D01G2315,Gh_D13G1951,Gh_A05G0832,Gh_A06G1148,Gh_D03G1691,Gh_D04G0394,Gh_A01G0499,Gh_D11G2299
GO:0016987	sigma factor activity	molecular_function	0.43155	1	Gh_A05G0579,Gh_A10G0382,Gh_A13G1401,Gh_A01G0295,Gh_D02G2152,Gh_D04G1180,Gh_A07G1495,Gh_A06G1148,Gh_A05G0832,Gh_A01G0499,Gh_D03G1691,Gh_D04G0394,Gh_D11G2299,Gh_A12G2206,Gh_D05G3820,Gh_A05G0785,Gh_A07G2323,Gh_A06G1530,Gh_A01G1800,Gh_D05G0709,Gh_D13G1951,Gh_D01G2315
GO:0003933	GTP cyclohydrolase activity	molecular_function	0.43157	1	Gh_D13G1839,Gh_A01G0716,Gh_D03G0181,Gh_A04G0979
GO:0004315	3-oxoacyl-[acyl-carrier-protein] synthase activity	molecular_function	0.43357	1	Gh_A12G0367,Gh_A03G1286,Gh_D09G0001,Gh_A13G1665,Gh_D13G2029,Gh_A05G2049,Gh_D12G0299,Gh_D10G2189,Gh_D09G1858,Gh_A06G1731,Gh_A05G3069,Gh_A08G1239
GO:0009507	chloroplast	cellular_component	0.43434	1	Gh_A05G2850,Gh_A05G1494,Gh_D03G1279,Gh_A02G0796,Gh_D09G1905,Gh_D05G1665,Gh_D06G1644,Gh_A07G1372,Gh_D11G3441,Gh_D08G0413,Gh_A06G2069,Gh_Sca011394G01,Gh_Sca015312G01,Gh_A09G2222
GO:0009536	plastid	cellular_component	0.43434	1	Gh_D08G0413,Gh_A06G2069,Gh_Sca011394G01,Gh_Sca015312G01,Gh_A09G2222,Gh_D11G3441,Gh_D06G1644,Gh_D05G1665,Gh_A07G1372,Gh_D03G1279,Gh_A05G1494,Gh_A05G2850,Gh_D09G1905,Gh_A02G0796
GO:0004824	lysine-tRNA ligase activity	molecular_function	0.43495	1	Gh_D07G0002,Gh_D06G1187
GO:0006430	lysyl-tRNA aminoacylation	biological_process	0.43495	1	Gh_D07G0002,Gh_D06G1187
GO:0033227	dsRNA transport	biological_process	0.4368	1	Gh_D12G2007,Gh_A12G2327
GO:0051032	nucleic acid transmembrane transporter activity	molecular_function	0.4368	1	Gh_D12G2007,Gh_A12G2327
GO:0051033	RNA transmembrane transporter activity	molecular_function	0.4368	1	Gh_A12G2327,Gh_D12G2007
GO:0031491	nucleosome binding	molecular_function	0.437	1	Gh_D10G1668,Gh_A03G0706
GO:0016741	transferase activity, transferring one-carbon groups	molecular_function	0.43712	1	Gh_A07G1114,Gh_A08G1927,Gh_A06G1039,Gh_D10G1982,Gh_D13G1675,Gh_A13G0249,Gh_D13G1359,Gh_Sca006568G01,Gh_D08G1598,Gh_D08G1492,Gh_A05G3931,Gh_D11G1674,Gh_D12G2555,Gh_A05G0724,Gh_A10G1264,Gh_A03G0090,Gh_D07G0606,Gh_D03G0324,Gh_A04G1462,Gh_D05G1757,Gh_A05G0954,Gh_D01G2095,Gh_D05G0974,Gh_A13G0363,Gh_D05G1744,Gh_Sca135442G01,Gh_Sca015328G01,Gh_D03G0083,Gh_D11G1297,Gh_D02G0387,Gh_A06G2100,Gh_D12G0595,Gh_…
GO:0009888	tissue development	biological_process	0.43714	1	Gh_A10G2196,Gh_A09G2251,Gh_D01G2303,Gh_A13G0287,Gh_A06G0683
GO:0016298	lipase activity	molecular_function	0.43842	1	Gh_D02G1418,Gh_A12G1949,Gh_D05G0705,Gh_D02G1779,Gh_A12G0234,Gh_A08G1029,Gh_D12G2019,Gh_A10G1209,Gh_A05G3600,Gh_D11G0500,Gh_D02G0166,Gh_A08G0449,Gh_D08G2290,Gh_A05G1314,Gh_A08G1039,Gh_D05G3012,Gh_D12G0864,Gh_A11G0432,Gh_D07G0891,Gh_D02G0314,Gh_A09G1888,Gh_A02G0133,Gh_D10G0894,Gh_D11G0499,Gh_A12G0233,Gh_D05G0869,Gh_D11G1910,Gh_A11G0431,Gh_A10G2122,Gh_D08G0920,Gh_A11G0402,Gh_A08G1271,Gh_A08G2403,Gh_…
GO:0045227	capsule polysaccharide biosynthetic process	biological_process	0.43853	1	Gh_D04G1601
GO:0045230	capsule organization	biological_process	0.43853	1	Gh_D04G1601
GO:0004725	protein tyrosine phosphatase activity	molecular_function	0.43853	1	Gh_D07G2212,Gh_A06G1944,Gh_D01G2202,Gh_A07G1703,Gh_D10G2165,Gh_A05G3849,Gh_D02G0507,Gh_A05G3067,Gh_D11G3319,Gh_D07G0844,Gh_A03G1648,Gh_A10G1897,Gh_A12G2207,Gh_D13G1639
GO:0008907	integrase activity	molecular_function	0.43855	1	Gh_D05G0488
GO:0048038	quinone binding	molecular_function	0.4386	1	Gh_A03G2009,Gh_D11G3195,Gh_A08G1562,Gh_A03G0670,Gh_D01G0870,Gh_Sca033467G01,Gh_Sca006711G03
GO:0032940	secretion by cell	biological_process	0.43888	1	Gh_D01G0431,Gh_D06G2344,Gh_D12G1303,Gh_A07G0865,Gh_A12G1513,Gh_A10G1815,Gh_D07G0937,Gh_D04G1359,Gh_A08G0536,Gh_D09G1272,Gh_A08G1246,Gh_D12G1684,Gh_A10G1765,Gh_D10G1883,Gh_A12G0571,Gh_D12G0586,Gh_A05G2577,Gh_D12G0327,Gh_D04G0009,Gh_A09G2196,Gh_A01G0766,Gh_D13G0623,Gh_A12G1432,Gh_D05G3898,Gh_A06G1020,Gh_A03G1885,Gh_D05G0484,Gh_D04G0713,Gh_D12G1810,Gh_A10G2233,Gh_D09G0160,Gh_A09G1270,Gh_Sca124762G01…
GO:0010948	negative regulation of cell cycle process	biological_process	0.43909	1	Gh_D08G2751,Gh_A13G0076,Gh_D06G1581,Gh_A07G1788,Gh_A04G0111,Gh_A04G0219
GO:0044419	interspecies interaction between organisms	biological_process	0.43911	1	Gh_D03G0550,Gh_A04G1205,Gh_A02G1549,Gh_D12G2247,Gh_A08G2095,Gh_A04G0268,Gh_D02G0047,Gh_A09G1309,Gh_A11G2357,Gh_A13G1388,Gh_D10G0242,Gh_A06G1203,Gh_D11G0447,Gh_A11G2216,Gh_A13G0850,Gh_A04G0219,Gh_Sca015228G01,Gh_A07G1429,Gh_A05G0642,Gh_D06G1233,Gh_A13G1755,Gh_A02G0207,Gh_D05G3126,Gh_D02G0630,Gh_D05G3125,Gh_D10G1035,Gh_D01G0936,Gh_A12G1040,Gh_D02G2071,Gh_A01G1937,Gh_D05G3506,Gh_A09G0976,Gh_A12G2418…
GO:0020002	host cell plasma membrane	cellular_component	0.43919	1	Gh_D05G3126
GO:0044156	host cell junction	cellular_component	0.43919	1	Gh_D05G3126
GO:0003857	3-hydroxyacyl-CoA dehydrogenase activity	molecular_function	0.43986	1	Gh_D01G1991,Gh_D06G1840,Gh_A03G0798,Gh_D05G1757,Gh_D12G2785,Gh_D10G0812,Gh_D13G1528,Gh_D03G0973,Gh_A01G1603,Gh_D04G2024,Gh_A05G3766,Gh_A12G2695,Gh_A06G0584,Gh_D12G2290,Gh_A09G1327,Gh_A08G1012,Gh_D03G0324,Gh_D06G0486,Gh_D06G0616,Gh_A10G0095,Gh_A12G0333,Gh_D11G2098,Gh_A05G1981,Gh_D10G1368,Gh_D03G1205,Gh_D05G3815,Gh_D01G2263,Gh_D05G2046
GO:0004872	receptor activity	molecular_function	0.44003	1	Gh_A05G1937,Gh_D09G2266,Gh_A10G0276,Gh_A03G1163,Gh_A12G1139,Gh_D07G1081,Gh_A11G0790,Gh_D10G0073,Gh_A01G0130,Gh_D06G0561,Gh_A07G0823,Gh_A13G0781,Gh_D10G1781,Gh_D02G1508,Gh_A10G0275,Gh_Sca004958G01,Gh_D13G1851,Gh_D08G1885,Gh_D01G2092,Gh_A12G0379,Gh_D08G0046,Gh_A01G0708,Gh_A09G0239,Gh_D07G2143,Gh_D01G0726,Gh_A05G0243,Gh_D07G2389,Gh_A09G2251,Gh_A12G2338,Gh_A01G0843,Gh_A10G0274,Gh_A01G1351,Gh_D10G0276…
GO:0005451	monovalent cation:hydrogen antiporter activity	molecular_function	0.44067	1	Gh_D01G1318,Gh_A05G3615,Gh_A05G1625
GO:0015491	cation:cation antiporter activity	molecular_function	0.44067	1	Gh_A05G3615,Gh_D01G1318,Gh_A05G1625
GO:0004308	exo-alpha-sialidase activity	molecular_function	0.44107	1	Gh_A10G0095
GO:0016997	alpha-sialidase activity	molecular_function	0.44107	1	Gh_A10G0095
GO:0009584	detection of visible light	biological_process	0.44109	1	Gh_D13G1851,Gh_D10G1781
GO:0018298	protein-chromophore linkage	biological_process	0.44109	1	Gh_D10G1781,Gh_D13G1851
GO:0031226	intrinsic to plasma membrane	cellular_component	0.44173	1	Gh_D11G2195,Gh_D05G0578,Gh_D06G1458,Gh_D06G0606,Gh_D03G0642,Gh_A11G2870,Gh_D06G0561,Gh_D05G0092,Gh_D10G1657
GO:0003677	DNA binding	molecular_function	0.44212	1	Gh_A07G1923,Gh_A09G0703,Gh_D05G1758,Gh_D12G0450,Gh_D10G2215,Gh_A12G0726,Gh_Sca004958G01,Gh_D08G1916,Gh_D13G1545,Gh_A05G3018,Gh_A11G2612,Gh_A03G0635,Gh_A08G0172,Gh_A11G1632,Gh_D12G1679,Gh_D05G3939,Gh_A12G0638,Gh_D13G0489,Gh_D08G2724,Gh_D08G0792,Gh_D06G0030,Gh_D01G0174,Gh_D12G0772,Gh_A02G1229,Gh_D12G1111,Gh_D07G1114,Gh_D11G0616,Gh_A06G1231,Gh_A12G2264,Gh_D10G1318,Gh_A03G0861,Gh_D13G0806,Gh_A02G1428…
GO:0070008	serine-type exopeptidase activity	molecular_function	0.44217	1	Gh_D08G2397,Gh_D02G1779,Gh_A01G0388,Gh_D05G2031,Gh_A05G0074,Gh_D01G2338,Gh_D09G2367,Gh_D09G0334,Gh_D09G0646,Gh_A12G0898,Gh_D01G2337,Gh_A12G1997,Gh_D04G0151,Gh_Sca004838G02,Gh_A04G1360,Gh_A11G1753,Gh_D05G2802,Gh_A10G1820,Gh_A09G0867,Gh_D12G1584,Gh_A07G1050,Gh_A01G0389,Gh_D04G0043,Gh_A05G2525
GO:0031966	mitochondrial membrane	cellular_component	0.44305	1	Gh_A06G0584,Gh_A05G1326,Gh_D07G2022,Gh_A12G0317,Gh_A08G1701,Gh_D11G0568,Gh_Sca010800G01,Gh_D07G1247,Gh_A02G0345,Gh_A01G0544,Gh_A12G2291,Gh_A09G0348,Gh_A09G1459,Gh_A08G2486,Gh_A11G2243,Gh_D13G1148,Gh_D03G0812,Gh_D11G2903,Gh_D12G2152,Gh_A08G0590,Gh_A07G1150,Gh_D03G0104,Gh_D01G1137,Gh_D05G0838,Gh_A05G3590,Gh_A11G0607,Gh_D10G1497,Gh_A11G1411,Gh_A05G2008,Gh_D11G1411,Gh_A05G2068,Gh_A01G1144,Gh_D12G1761…
GO:0008073	ornithine decarboxylase inhibitor activity	molecular_function	0.44339	1	Gh_A12G0855
GO:0042979	ornithine decarboxylase regulator activity	molecular_function	0.44339	1	Gh_A12G0855
GO:0051766	inositol trisphosphate kinase activity	molecular_function	0.44431	1	Gh_D03G1061,Gh_A05G2256,Gh_D10G1997,Gh_D02G2422
GO:0003725	double-stranded RNA binding	molecular_function	0.44544	1	Gh_D02G0596,Gh_A06G0889
GO:0010277	chlorophyllide a oxygenase [overall] activity	molecular_function	0.44571	1	Gh_D08G2761,Gh_D07G1032,Gh_D05G2235
GO:0004683	calmodulin-dependent protein kinase activity	molecular_function	0.4458	1	Gh_D09G1800
GO:0016651	oxidoreductase activity, acting on NAD(P)H	molecular_function	0.4472	1	Gh_A11G0104,Gh_A10G1950,Gh_D03G1503,Gh_A05G1666,Gh_D09G1575,Gh_D02G0322,Gh_A02G0136,Gh_A11G1122,Gh_A11G1643,Gh_D02G0176,Gh_D07G1709,Gh_D13G0077,Gh_D04G1591,Gh_Sca005646G04,Gh_D03G1062,Gh_D10G1064,Gh_D02G0321,Gh_Sca017272G01,Gh_D08G1805,Gh_A01G0018,Gh_A07G0143,Gh_D02G0700,Gh_Sca014817G01,Gh_A12G2653,Gh_D10G2237,Gh_D02G1177,Gh_D11G0658,Gh_A08G1508,Gh_D01G0180,Gh_A01G0136,Gh_A11G1025,Gh_D10G2519,Gh_…
GO:0010340	carboxyl-O-methyltransferase activity	molecular_function	0.44759	1	Gh_D01G2263,Gh_D12G2555,Gh_A03G0090,Gh_A01G0502,Gh_A05G0307,Gh_A08G0876,Gh_D02G1225,Gh_D04G2027,Gh_D08G1066,Gh_A03G0803,Gh_A06G0620,Gh_D10G0812,Gh_A05G1566,Gh_D05G1744,Gh_A12G2430,Gh_A09G0411,Gh_A02G0336
GO:0051998	protein carboxyl O-methyltransferase activity	molecular_function	0.44759	1	Gh_A05G0307,Gh_A08G0876,Gh_A03G0090,Gh_A01G0502,Gh_D01G2263,Gh_D12G2555,Gh_A06G0620,Gh_A03G0803,Gh_D08G1066,Gh_D04G2027,Gh_D02G1225,Gh_A02G0336,Gh_A09G0411,Gh_A12G2430,Gh_D05G1744,Gh_A05G1566,Gh_D10G0812
GO:0016695	oxidoreductase activity, acting on hydrogen as donor	molecular_function	0.44851	1	Gh_A10G2065
GO:0018537	coenzyme F420-dependent N5,N10-methenyltetrahydromethanopterin reductase activity	molecular_function	0.44851	1	Gh_A10G2065
GO:0046995	oxidoreductase activity, acting on hydrogen as donor, with other known acceptors	molecular_function	0.44851	1	Gh_A10G2065
GO:0047068	N5,N10-methenyltetrahydromethanopterin hydrogenase activity	molecular_function	0.44851	1	Gh_A10G2065
GO:0019058	viral infectious cycle	biological_process	0.45086	1	Gh_D03G0550,Gh_A05G0130,Gh_D06G2113,Gh_A01G1683,Gh_A10G0156,Gh_D05G0041,Gh_A05G3878,Gh_A04G1205,Gh_D02G0047,Gh_D12G1770,Gh_A04G0268,Gh_Sca010823G01,Gh_A09G1504,Gh_A08G1186,Gh_D11G1828,Gh_A12G1843,Gh_A13G1388,Gh_A03G2116,Gh_D09G1484,Gh_A09G2440,Gh_A06G1203,Gh_A05G0125,Gh_D02G2169,Gh_A04G0219,Gh_D06G1160,Gh_Sca004751G01,Gh_A12G2282,Gh_A13G1755,Gh_A07G1150,Gh_D13G1906,Gh_A11G2870,Gh_A08G0670,Gh_A05G…
GO:0015948	methanogenesis	biological_process	0.4512	1	Gh_A10G0296,Gh_A10G2065,Gh_D07G0658,Gh_A09G0458,Gh_D09G1575,Gh_D08G1598,Gh_D08G1757,Gh_D10G0298,Gh_D07G1779
GO:0015975	energy derivation by oxidation of reduced inorganic compounds	biological_process	0.4512	1	Gh_A09G0458,Gh_D07G0658,Gh_A10G2065,Gh_A10G0296,Gh_D09G1575,Gh_D08G1598,Gh_D07G1779,Gh_D10G0298,Gh_D08G1757
GO:0043447	alkane biosynthetic process	biological_process	0.4512	1	Gh_D08G1598,Gh_D09G1575,Gh_D08G1757,Gh_D10G0298,Gh_D07G1779,Gh_A10G0296,Gh_D07G0658,Gh_A10G2065,Gh_A09G0458
GO:0045182	translation regulator activity	molecular_function	0.45165	1	Gh_A10G1334
GO:0007517	muscle organ development	biological_process	0.45174	1	Gh_A01G1926
GO:0061061	muscle structure development	biological_process	0.45174	1	Gh_A01G1926
GO:0016485	protein processing	biological_process	0.45184	1	Gh_D13G0178,Gh_A05G2330,Gh_A03G0284,Gh_D01G0174,Gh_A06G1796,Gh_Sca012941G01,Gh_D01G1587,Gh_A12G1769,Gh_D09G1484,Gh_D02G0400,Gh_D09G2367,Gh_A12G0054,Gh_A11G1727,Gh_D07G2391,Gh_D05G2754
GO:0051604	protein maturation	biological_process	0.45184	1	Gh_A12G0054,Gh_D02G0400,Gh_D09G2367,Gh_D05G2754,Gh_D07G2391,Gh_A11G1727,Gh_A03G0284,Gh_A05G2330,Gh_D13G0178,Gh_A12G1769,Gh_D09G1484,Gh_D01G1587,Gh_Sca012941G01,Gh_A06G1796,Gh_D01G0174
GO:0004470	malic enzyme activity	molecular_function	0.45248	1	Gh_D05G0474,Gh_D11G3412,Gh_D10G1368,Gh_D05G2998,Gh_A08G1012,Gh_A11G0788,Gh_A02G1139
GO:0004471	malate dehydrogenase (decarboxylating) activity	molecular_function	0.45248	1	Gh_A11G0788,Gh_A02G1139,Gh_D05G0474,Gh_D10G1368,Gh_D11G3412,Gh_D05G2998,Gh_A08G1012
GO:0016615	malate dehydrogenase activity	molecular_function	0.45248	1	Gh_D05G2998,Gh_A08G1012,Gh_D05G0474,Gh_D10G1368,Gh_D11G3412,Gh_A02G1139,Gh_A11G0788
GO:0006220	pyrimidine nucleotide metabolic process	biological_process	0.45261	1	Gh_A08G1927,Gh_A09G0740,Gh_D05G3328,Gh_D12G0472,Gh_D11G2015,Gh_A03G1728,Gh_A03G0417,Gh_D11G1157,Gh_A12G0470,Gh_A10G0045,Gh_D12G0969
GO:0019042	viral latency	biological_process	0.45306	1	Gh_D08G0443,Gh_A07G1021
GO:0017153	sodium:dicarboxylate symporter activity	molecular_function	0.45321	1	Gh_D10G2586
GO:0016410	N-acyltransferase activity	molecular_function	0.45352	1	Gh_D13G2485,Gh_D10G1039,Gh_D03G1342,Gh_A02G1462,Gh_A03G0228,Gh_D06G1233,Gh_D05G3240,Gh_D10G1778,Gh_A04G1000,Gh_D07G1028,Gh_D02G0883,Gh_A13G1690,Gh_A08G1796,Gh_D04G0334,Gh_A08G0605,Gh_A13G2040,Gh_A13G0865,Gh_A02G0834,Gh_A08G0611,Gh_A05G0228,Gh_D02G0386,Gh_A12G2385,Gh_D05G3165,Gh_A10G1530,Gh_A12G0698,Gh_D10G2189,Gh_D03G0250,Gh_D03G0266,Gh_A07G0948,Gh_D05G1114,Gh_D12G1099
GO:0030173	integral to Golgi membrane	cellular_component	0.45369	1	Gh_D09G1056,Gh_A11G2536,Gh_A09G1035,Gh_D09G0891,Gh_A13G1355,Gh_D12G1259,Gh_D07G0087
GO:0031228	intrinsic to Golgi membrane	cellular_component	0.45369	1	Gh_D12G1259,Gh_A13G1355,Gh_D07G0087,Gh_D09G0891,Gh_A09G1035,Gh_D09G1056,Gh_A11G2536
GO:0046931	pore complex assembly	biological_process	0.4538	1	Gh_D03G1205
GO:0006221	pyrimidine nucleotide biosynthetic process	biological_process	0.45413	1	Gh_D11G2015,Gh_D12G0472,Gh_D05G3328,Gh_A09G0740,Gh_A08G1927,Gh_D12G0969,Gh_D11G1157,Gh_A10G0045,Gh_A12G0470,Gh_A03G1728
GO:0017137	Rab GTPase binding	molecular_function	0.45445	1	Gh_D05G2313,Gh_A05G3694,Gh_A10G1603,Gh_A06G1250,Gh_D01G0391,Gh_A05G1584,Gh_D13G1693,Gh_A08G1305,Gh_D11G2266,Gh_D05G0084,Gh_D05G3165,Gh_A05G3940,Gh_A01G0361,Gh_A12G2180
GO:0008817	cob(I)yrinic acid a,c-diamide adenosyltransferase activity	molecular_function	0.45555	1	Gh_A09G0235
GO:0005786	signal recognition particle, endoplasmic reticulum targeting	cellular_component	0.45563	1	Gh_D02G1087
GO:0030942	endoplasmic reticulum signal peptide binding	molecular_function	0.45563	1	Gh_D02G1087
GO:0005845	mRNA cap binding complex	cellular_component	0.45598	1	Gh_D11G1425
GO:0034518	RNA cap binding complex	cellular_component	0.45598	1	Gh_D11G1425
GO:0051252	regulation of RNA metabolic process	biological_process	0.45657	1	Gh_D12G2767,Gh_A08G0616,Gh_D11G0743,Gh_A08G0485,Gh_A07G2245,Gh_A07G1114,Gh_A09G0195,Gh_D08G1240,Gh_D04G0341,Gh_D01G0210,Gh_D05G2455,Gh_A12G1782,Gh_A10G1685,Gh_A01G0668,Gh_D05G3348,Gh_A04G0869,Gh_Sca004822G04,Gh_D09G0644,Gh_D12G0897,Gh_A13G0216,Gh_D12G2748,Gh_D03G0550,Gh_D09G0229,Gh_D09G0638,Gh_D09G1897,Gh_D02G1399,Gh_A11G2258,Gh_A04G1151,Gh_D07G0951,Gh_D05G0780,Gh_D08G0629,Gh_D01G1139,Gh_D08G1106…
GO:2001141	regulation of RNA biosynthetic process	biological_process	0.45657	1	Gh_A01G1800,Gh_A01G1783,Gh_D05G0182,Gh_A13G1648,Gh_A12G1594,Gh_D06G0417,Gh_D01G2315,Gh_D06G2113,Gh_A08G0247,Gh_A10G0774,Gh_D07G1206,Gh_A09G0235,Gh_A02G0408,Gh_A06G0456,Gh_A12G0608,Gh_Sca011730G01,Gh_D12G0132,Gh_A11G2165,Gh_A12G1428,Gh_D13G0269,Gh_A09G0940,Gh_D08G2632,Gh_A13G0002,Gh_D11G0426,Gh_D02G1153,Gh_D04G1833,Gh_A09G0878,Gh_D09G0672,Gh_A06G0332,Gh_A05G3994,Gh_D05G2344,Gh_D04G0394,Gh_A08G1385…
GO:0005874	microtubule	cellular_component	0.45659	1	Gh_D10G1624,Gh_D02G0496,Gh_A03G0864,Gh_D12G1645,Gh_D08G0631,Gh_D05G2397,Gh_D01G0775,Gh_D05G1601,Gh_A04G1220,Gh_A13G1200
GO:0031344	regulation of cell projection organization	biological_process	0.45706	1	Gh_D08G1412,Gh_D09G1387
GO:0060491	regulation of cell projection assembly	biological_process	0.45706	1	Gh_D09G1387,Gh_D08G1412
GO:1902115	regulation of organelle assembly	biological_process	0.45706	1	Gh_D08G1412,Gh_D09G1387
GO:1902208	regulation of bacterial-type flagellum assembly	biological_process	0.45706	1	Gh_D09G1387,Gh_D08G1412
GO:0042558	pteridine-containing compound metabolic process	biological_process	0.45738	1	Gh_D03G0973,Gh_D12G0476,Gh_D05G3905,Gh_A05G0995,Gh_A01G1683,Gh_D02G0354,Gh_D05G0432,Gh_A09G0742,Gh_D10G2253,Gh_D10G1368,Gh_A05G3473
GO:0032879	regulation of localization	biological_process	0.45773	1	Gh_A05G0933,Gh_D04G1990,Gh_A04G1220,Gh_A09G1918,Gh_D10G1173,Gh_A11G0619,Gh_D08G2751,Gh_D11G2267,Gh_A12G2346,Gh_D12G2481,Gh_D02G0496,Gh_A12G1550,Gh_A03G0864
GO:0051304	chromosome separation	biological_process	0.45792	1	Gh_D03G1688
GO:0031341	regulation of cell killing	biological_process	0.45817	1	Gh_A08G2095
GO:0008131	primary amine oxidase activity	molecular_function	0.45937	1	Gh_A08G1562,Gh_A03G2009,Gh_Sca033467G01,Gh_D01G0870
GO:0030908	protein splicing	biological_process	0.45979	1	Gh_D07G2391
GO:0043436	oxoacid metabolic process	biological_process	0.46001	1	Gh_D01G0133,Gh_A05G3473,Gh_A03G0832,Gh_A05G2049,Gh_D04G0469,Gh_A07G1585,Gh_A02G0408,Gh_A08G1739,Gh_A08G1182,Gh_A11G0641,Gh_D07G1762,Gh_D06G0767,Gh_A05G3069,Gh_D08G1205,Gh_A03G1286,Gh_A12G1964,Gh_A06G1389,Gh_A10G2047,Gh_A05G3994,Gh_A13G1488,Gh_A03G0987,Gh_A10G2194,Gh_A13G0206,Gh_A08G2405,Gh_D10G1225,Gh_D05G3815,Gh_A08G1637,Gh_A07G1967,Gh_D10G2062,Gh_D11G0366,Gh_D08G1015,Gh_D05G3932,Gh_D10G1363,Gh_…
GO:0006811	ion transport	biological_process	0.46001	1	Gh_A13G1200,Gh_A08G2095,Gh_D03G1786,Gh_D06G1339,Gh_A05G0995,Gh_Sca106915G01,Gh_D09G0521,Gh_D05G1757,Gh_A08G0990,Gh_A09G0524,Gh_D01G1318,Gh_A06G1908,Gh_A01G0612,Gh_D10G0117,Gh_D07G1800,Gh_D07G0087,Gh_A10G2193,Gh_D12G2513,Gh_A01G1926,Gh_D04G0704,Gh_A01G0801,Gh_D09G0057,Gh_Sca004717G07,Gh_A08G2388,Gh_A02G1127,Gh_A09G0249,Gh_D08G2037,Gh_D04G1047,Gh_A07G0022,Gh_A07G0200,Gh_A05G1625,Gh_D11G0388,Gh_A10G…
GO:0006355	regulation of transcription, DNA-dependent	biological_process	0.46007	1	Gh_A10G1836,Gh_A07G0605,Gh_A07G0882,Gh_D07G2389,Gh_A05G1360,Gh_A05G0892,Gh_A08G0839,Gh_D09G1374,Gh_A12G0298,Gh_D06G1243,Gh_D06G0360,Gh_D12G1825,Gh_A13G2071,Gh_D08G2699,Gh_D08G0283,Gh_A12G2129,Gh_A05G0264,Gh_Sca005495G02,Gh_D07G1357,Gh_D06G1378,Gh_A05G0852,Gh_D10G1399,Gh_D08G0336,Gh_D11G0620,Gh_D06G0556,Gh_D01G0596,Gh_D11G1539,Gh_A08G0587,Gh_A07G1033,Gh_D03G0585,Gh_D08G1225,Gh_D08G2751,Gh_A11G1855…
GO:0015016	[heparan sulfate]-glucosamine N-sulfotransferase activity	molecular_function	0.4604	1	Gh_D07G2198
GO:0034483	heparan sulfate sulfotransferase activity	molecular_function	0.4604	1	Gh_D07G2198
GO:0006323	DNA packaging	biological_process	0.46057	1	Gh_D12G1608,Gh_A11G0280,Gh_A09G1504,Gh_A08G1186,Gh_A06G1403,Gh_A11G1173,Gh_D07G2264,Gh_A04G1267,Gh_A11G1632,Gh_D03G0545,Gh_A06G2033,Gh_D04G2036,Gh_D02G2169,Gh_A04G0219,Gh_D06G0151,Gh_A13G1470,Gh_A09G2227,Gh_A04G1224,Gh_D11G3171,Gh_D08G0825
GO:0044403	symbiosis, encompassing mutualism through parasitism	biological_process	0.46153	1	Gh_A08G0591,Gh_A11G1636,Gh_D01G2263,Gh_D09G2441,Gh_D11G2148,Gh_A02G0151,Gh_D13G0075,Gh_D09G1529,Gh_A12G2579,Gh_A12G1115,Gh_D13G2030,Gh_A01G1923,Gh_A09G1515,Gh_A01G1462,Gh_A06G1834,Gh_A11G2870,Gh_A05G3320,Gh_D02G1225,Gh_D08G0443,Gh_A08G1469,Gh_D12G0928,Gh_D04G1631,Gh_D06G1160,Gh_Sca004751G01,Gh_D05G0006,Gh_A04G0610,Gh_A05G0125,Gh_D11G0466,Gh_A09G0088,Gh_A11G2009,Gh_A03G2116,Gh_A05G0002,Gh_D05G3334…
GO:0004488	methylenetetrahydrofolate dehydrogenase (NADP+) activity	molecular_function	0.46212	1	Gh_D05G3905,Gh_D05G0432,Gh_A05G0995,Gh_D10G1368,Gh_D10G2253,Gh_D03G0973
GO:0031227	intrinsic to endoplasmic reticulum membrane	cellular_component	0.46238	1	Gh_D09G1014,Gh_A07G1474,Gh_D09G2220,Gh_D10G2573,Gh_D02G1841,Gh_A09G2007,Gh_A12G1103,Gh_A08G1394,Gh_D12G1192,Gh_A02G0390
GO:0009273	peptidoglycan-based cell wall biogenesis	biological_process	0.46245	1	Gh_A10G2034
GO:0052636	arabinosyltransferase activity	molecular_function	0.46245	1	Gh_A10G2034
GO:0071766	Actinobacterium-type cell wall biogenesis	biological_process	0.46245	1	Gh_A10G2034
GO:0004829	threonine-tRNA ligase activity	molecular_function	0.46263	1	Gh_A05G3092
GO:0040007	growth	biological_process	0.46283	1	Gh_A09G2251,Gh_D11G1625,Gh_A10G2196,Gh_A13G0287,Gh_A09G0666,Gh_A08G0474,Gh_A06G0683,Gh_A10G1503,Gh_D10G1749
GO:0006368	transcription elongation from RNA polymerase II promoter	biological_process	0.46412	1	Gh_D06G1686
GO:0008023	transcription elongation factor complex	cellular_component	0.46412	1	Gh_D06G1686
GO:0009425	bacterial-type flagellum basal body	cellular_component	0.46433	1	Gh_D09G0280,Gh_A09G0010
GO:0004511	tyrosine 3-monooxygenase activity	molecular_function	0.46495	1	Gh_D12G1608
GO:0016714	oxidoreductase activity, acting on paired donors, with incorporation or reduction of molecular oxygen, reduced pteridine as one donor, and incorporation of one atom of oxygen	molecular_function	0.46495	1	Gh_D12G1608
GO:0031300	intrinsic to organelle membrane	cellular_component	0.46544	1	Gh_A08G1394,Gh_D09G0891,Gh_D12G1192,Gh_D09G0248,Gh_D09G1014,Gh_D12G1259,Gh_A12G1103,Gh_A09G2007,Gh_D02G1841,Gh_D09G1056,Gh_A11G2536,Gh_D09G2220,Gh_Sca015228G01,Gh_A02G0390,Gh_A09G1035,Gh_A07G1474,Gh_D07G0087,Gh_A13G1355,Gh_A10G2034,Gh_D05G1837,Gh_D10G2573,Gh_D08G1036
GO:0043385	mycotoxin metabolic process	biological_process	0.46754	1	Gh_D01G0514,Gh_A01G2064
GO:0043386	mycotoxin biosynthetic process	biological_process	0.46754	1	Gh_D01G0514,Gh_A01G2064
GO:0045122	aflatoxin biosynthetic process	biological_process	0.46754	1	Gh_D01G0514,Gh_A01G2064
GO:0046222	aflatoxin metabolic process	biological_process	0.46754	1	Gh_D01G0514,Gh_A01G2064
GO:1901376	organic heteropentacyclic compound metabolic process	biological_process	0.46754	1	Gh_A01G2064,Gh_D01G0514
GO:1901378	organic heteropentacyclic compound biosynthetic process	biological_process	0.46754	1	Gh_A01G2064,Gh_D01G0514
GO:0043772	acyl-phosphate glycerol-3-phosphate acyltransferase activity	molecular_function	0.46769	1	Gh_A12G1707
GO:0070402	NADPH binding	molecular_function	0.46792	1	Gh_A09G1555
GO:0034450	ubiquitin-ubiquitin ligase activity	molecular_function	0.46828	1	Gh_D09G0109
GO:0015385	sodium:hydrogen antiporter activity	molecular_function	0.46962	1	Gh_A05G3615,Gh_A05G1625
GO:0044429	mitochondrial part	cellular_component	0.47021	1	Gh_A11G0104,Gh_A09G1839,Gh_D03G0150,Gh_D07G2488,Gh_D13G1868,Gh_A05G1675,Gh_D11G1658,Gh_D08G2037,Gh_D09G1706,Gh_D11G0695,Gh_D12G1385,Gh_A07G0767,Gh_D13G1292,Gh_D13G1781,Gh_D07G1195,Gh_A09G1611,Gh_D04G1349,Gh_D09G1199,Gh_D13G0471,Gh_A13G0065,Gh_A12G2511,Gh_A10G2034,Gh_A11G0990,Gh_A13G0239,Gh_D08G0565,Gh_D13G2537,Gh_D12G1361,Gh_D08G2485,Gh_A02G0950,Gh_A05G0907,Gh_D03G0550,Gh_A10G1161,Gh_A08G1678,Gh_…
GO:0044247	cellular polysaccharide catabolic process	biological_process	0.47073	1	Gh_A08G1812,Gh_A09G1085,Gh_D11G1040,Gh_A09G0892,Gh_D08G1389,Gh_A01G2121
GO:0000702	oxidized base lesion DNA N-glycosylase activity	molecular_function	0.47105	1	Gh_A05G2747,Gh_D10G2062
GO:0008534	oxidized purine nucleobase lesion DNA N-glycosylase activity	molecular_function	0.47105	1	Gh_A05G2747,Gh_D10G2062
GO:0009165	nucleotide biosynthetic process	biological_process	0.47266	1	Gh_A07G2294,Gh_D05G1688,Gh_D10G1497,Gh_D11G1411,Gh_D12G2609,Gh_D01G0538,Gh_A13G1142,Gh_A03G1728,Gh_A05G3590,Gh_D11G1705,Gh_A10G0045,Gh_A01G0525,Gh_A07G1765,Gh_D11G2015,Gh_D05G3328,Gh_D03G1385,Gh_A08G1637,Gh_A02G0345,Gh_D10G2129,Gh_A12G1791,Gh_A06G0584,Gh_D07G2022,Gh_A12G0317,Gh_D12G0969,Gh_A03G1964,Gh_D11G1157,Gh_D11G2903,Gh_D12G2152,Gh_D11G0153,Gh_A08G0590,Gh_A05G0198,Gh_A07G0493,Gh_D05G0705,Gh_…
GO:0019208	phosphatase regulator activity	molecular_function	0.47267	1	Gh_D02G0752,Gh_D05G2382,Gh_D05G2159,Gh_A06G0281,Gh_D06G0301,Gh_D05G3250,Gh_D09G0329,Gh_D11G1206,Gh_A05G0142,Gh_A05G2130,Gh_A04G0639
GO:0030248	cellulose binding	molecular_function	0.47305	1	Gh_A12G0692,Gh_D07G2083
GO:0018144	RNA-protein covalent cross-linking	biological_process	0.47365	1	Gh_A01G1065,Gh_D04G0765,Gh_A05G2976
GO:0043604	amide biosynthetic process	biological_process	0.47365	1	Gh_A11G2065,Gh_A06G1905,Gh_D07G1030,Gh_D09G0861,Gh_A09G0840,Gh_A05G0724,Gh_A08G1637,Gh_D13G2340,Gh_A10G1603,Gh_A13G1945,Gh_A07G0951,Gh_D01G0110,Gh_Sca005689G01
GO:0004860	protein kinase inhibitor activity	molecular_function	0.47394	1	Gh_D10G0930,Gh_D11G1929,Gh_D09G1945,Gh_A05G3636,Gh_A03G1676,Gh_D08G2079
GO:0019210	kinase inhibitor activity	molecular_function	0.47394	1	Gh_D09G1945,Gh_D11G1929,Gh_D10G0930,Gh_D08G2079,Gh_A05G3636,Gh_A03G1676
GO:0032504	multicellular organism reproduction	biological_process	0.47427	1	Gh_A07G1769,Gh_D12G2080,Gh_D11G0875,Gh_D07G1830,Gh_D11G0388,Gh_A05G2890,Gh_A12G0718,Gh_Sca004883G04,Gh_A11G3281,Gh_D03G1476,Gh_A13G1384,Gh_D07G0903,Gh_D08G2724,Gh_D04G1631,Gh_A12G0333
GO:0048609	multicellular organismal reproductive process	biological_process	0.47427	1	Gh_A11G3281,Gh_Sca004883G04,Gh_A12G0718,Gh_D03G1476,Gh_A13G1384,Gh_D12G2080,Gh_D11G0875,Gh_D07G1830,Gh_A07G1769,Gh_A05G2890,Gh_D11G0388,Gh_D04G1631,Gh_A12G0333,Gh_D08G2724,Gh_D07G0903
GO:0006944	cellular membrane fusion	biological_process	0.47437	1	Gh_A10G1895,Gh_D03G0545,Gh_A10G2175,Gh_D02G0172,Gh_D13G1868,Gh_D13G0471
GO:0048284	organelle fusion	biological_process	0.47437	1	Gh_A10G1895,Gh_D13G0471,Gh_D13G1868,Gh_D03G0545,Gh_A10G2175,Gh_D02G0172
GO:0051920	peroxiredoxin activity	molecular_function	0.47468	1	Gh_D10G1825,Gh_D04G1046
GO:0008312	7S RNA binding	molecular_function	0.47469	1	Gh_D02G1087,Gh_A05G2703,Gh_A04G1220
GO:0048500	signal recognition particle	cellular_component	0.47469	1	Gh_A04G1220,Gh_A05G2703,Gh_D02G1087
GO:0016835	carbon-oxygen lyase activity	molecular_function	0.47471	1	Gh_D09G1004,Gh_A10G1846,Gh_D13G0695,Gh_D05G0865,Gh_D05G3389,Gh_D05G3506,Gh_A10G1348,Gh_D10G1203,Gh_A10G0046,Gh_D12G2605,Gh_A09G0983,Gh_A08G1986,Gh_D05G2974,Gh_A07G1967,Gh_D09G1787,Gh_D10G2062,Gh_A09G0884,Gh_D07G2394,Gh_A05G2556,Gh_A08G1940,Gh_D09G0908,Gh_D05G3456,Gh_D05G1550,Gh_A11G0770,Gh_A11G1596,Gh_A09G0742,Gh_D05G2834,Gh_A12G0074,Gh_A13G1022,Gh_A10G2071,Gh_D13G1503,Gh_D09G0075,Gh_D09G0306,Gh_…
GO:0000781	chromosome, telomeric region	cellular_component	0.47496	1	Gh_A02G0390,Gh_D03G0145,Gh_D03G1612
GO:0008080	N-acetyltransferase activity	molecular_function	0.47737	1	Gh_A12G0698,Gh_A10G1530,Gh_D12G1099,Gh_D05G1114,Gh_D03G0266,Gh_A07G0948,Gh_D03G0250,Gh_A02G0834,Gh_A13G0865,Gh_A13G2040,Gh_D04G0334,Gh_A08G0605,Gh_D05G3165,Gh_A12G2385,Gh_D02G0386,Gh_A05G0228,Gh_A08G0611,Gh_A13G1690,Gh_D02G0883,Gh_D07G1028,Gh_A08G1796,Gh_D06G1233,Gh_D03G1342,Gh_D10G1039,Gh_A02G1462,Gh_A03G0228,Gh_D13G2485,Gh_D10G1778
GO:0006505	GPI anchor metabolic process	biological_process	0.47754	1	Gh_D08G0920,Gh_D09G0323,Gh_A04G0855,Gh_D11G1910,Gh_A13G1905,Gh_A10G1209,Gh_D12G2405,Gh_A09G0010,Gh_D02G1841,Gh_A12G0234,Gh_D13G2292,Gh_D08G2402,Gh_D13G0166,Gh_A12G0233,Gh_A13G0145,Gh_D09G1014,Gh_D07G2441,Gh_A08G2009,Gh_A09G1888,Gh_D12G0864,Gh_D12G0193,Gh_D11G1014,Gh_A11G0432,Gh_D07G0891,Gh_D08G2290,Gh_A11G1753,Gh_D09G2404,Gh_A12G2053,Gh_A07G1474,Gh_A05G0686,Gh_A13G1884
GO:0006406	mRNA export from nucleus	biological_process	0.47783	1	Gh_D06G2187,Gh_D10G1767,Gh_A09G1971,Gh_A03G2164,Gh_D03G0307
GO:0071941	nitrogen cycle metabolic process	biological_process	0.47842	1	Gh_D09G0275,Gh_A05G3018,Gh_A09G1261
GO:1901565	organonitrogen compound catabolic process	biological_process	0.47967	1	Gh_D03G1809,Gh_D09G0628,Gh_D10G2062,Gh_A05G0330,Gh_D09G1534,Gh_D06G0505,Gh_A08G1667,Gh_A11G2679,Gh_A06G2088,Gh_D09G0982,Gh_A13G1905,Gh_D13G2189,Gh_D07G2178,Gh_D02G2036,Gh_A10G1646,Gh_D08G0247,Gh_D02G2285,Gh_D05G0435,Gh_A13G0205,Gh_A06G0406,Gh_A13G1855,Gh_D03G1145,Gh_A11G1091,Gh_D03G1049,Gh_Sca038504G01,Gh_A09G1772,Gh_D01G2092,Gh_D03G0545,Gh_D10G1229,Gh_D06G1041,Gh_A10G1895,Gh_D13G2292,Gh_A09G1240…
GO:0006909	phagocytosis	biological_process	0.48014	1	Gh_D11G3077,Gh_A01G0766,Gh_D01G0165
GO:0008238	exopeptidase activity	molecular_function	0.4823	1	Gh_A09G0859,Gh_A08G1029,Gh_D08G2540,Gh_D02G1779,Gh_D05G3619,Gh_A12G0898,Gh_A13G0931,Gh_A12G1997,Gh_A09G1839,Gh_A10G2128,Gh_D09G2367,Gh_D09G0646,Gh_A13G0093,Gh_Sca004838G02,Gh_D04G0151,Gh_A01G0389,Gh_D08G0803,Gh_D12G1584,Gh_D12G0193,Gh_A01G0851,Gh_A07G1050,Gh_D05G2031,Gh_A01G0388,Gh_A05G0074,Gh_D08G2397,Gh_D01G2337,Gh_D09G0334,Gh_D01G2338,Gh_D13G1182,Gh_D05G2802,Gh_A13G1855,Gh_A04G1360,Gh_A11G1753…
GO:0043631	RNA polyadenylation	biological_process	0.48249	1	Gh_D05G0591,Gh_Sca007314G01,Gh_D13G1593,Gh_A09G1613,Gh_A05G0350,Gh_A05G0477
GO:0009991	response to extracellular stimulus	biological_process	0.48256	1	Gh_A06G0753,Gh_A12G1454,Gh_A05G3516,Gh_A10G2127,Gh_D13G0923,Gh_A10G0117,Gh_A05G2270,Gh_A05G0271,Gh_A06G1250,Gh_D05G3939,Gh_D10G2447,Gh_D06G0766,Gh_A12G0346,Gh_D01G1779
GO:0031668	cellular response to extracellular stimulus	biological_process	0.48256	1	Gh_A06G1250,Gh_D10G2447,Gh_D06G0766,Gh_A12G0346,Gh_D01G1779,Gh_D05G3939,Gh_D13G0923,Gh_A06G0753,Gh_A10G2127,Gh_A12G1454,Gh_A05G3516,Gh_A10G0117,Gh_A05G2270,Gh_A05G0271
GO:0071496	cellular response to external stimulus	biological_process	0.48256	1	Gh_A06G1250,Gh_D05G3939,Gh_D10G2447,Gh_D06G0766,Gh_D01G1779,Gh_A12G0346,Gh_A06G0753,Gh_A12G1454,Gh_A05G3516,Gh_A10G2127,Gh_D13G0923,Gh_A10G0117,Gh_A05G2270,Gh_A05G0271
GO:0003924	GTPase activity	molecular_function	0.4827	1	Gh_D09G0769,Gh_D09G1534,Gh_A12G0148,Gh_D08G0612,Gh_D04G1810,Gh_A02G1229,Gh_A01G2152,Gh_D09G1803,Gh_A05G3074,Gh_A05G2608,Gh_D11G2671,Gh_A04G0590,Gh_A03G0619,Gh_A06G0509,Gh_D08G1322,Gh_D01G0175,Gh_A01G0397,Gh_D09G2139,Gh_A11G2358,Gh_A12G0357,Gh_D10G0298,Gh_D04G0803,Gh_D02G1202,Gh_D10G2348,Gh_A07G0534,Gh_A11G1113,Gh_D02G1019,Gh_D05G3473,Gh_D01G2122,Gh_A04G0379,Gh_A08G2124,Gh_D05G0706,Gh_D10G1497,Gh_…
GO:0009262	deoxyribonucleotide metabolic process	biological_process	0.48274	1	Gh_A03G0417,Gh_A03G1728,Gh_A08G1927,Gh_D11G1157,Gh_A10G0045
GO:0009394	2'-deoxyribonucleotide metabolic process	biological_process	0.48274	1	Gh_A08G1927,Gh_A03G1728,Gh_A03G0417,Gh_D11G1157,Gh_A10G0045
GO:0019692	deoxyribose phosphate metabolic process	biological_process	0.48274	1	Gh_A03G1728,Gh_A03G0417,Gh_A08G1927,Gh_D11G1157,Gh_A10G0045
GO:0019752	carboxylic acid metabolic process	biological_process	0.48331	1	Gh_D03G1284,Gh_A01G0404,Gh_D07G0104,Gh_D01G1934,Gh_D12G2785,Gh_D05G3255,Gh_D02G2036,Gh_D12G0826,Gh_D01G1991,Gh_D04G1371,Gh_D05G2046,Gh_A07G0470,Gh_A05G0330,Gh_D12G0299,Gh_D06G0486,Gh_D04G0765,Gh_D05G3905,Gh_D10G0962,Gh_D04G1810,Gh_A08G1239,Gh_D03G0532,Gh_A04G0127,Gh_A07G0951,Gh_A01G1683,Gh_A11G1596,Gh_D05G3328,Gh_A01G1272,Gh_A03G1621,Gh_D01G1490,Gh_A03G0113,Gh_A03G0095,Gh_D02G0354,Gh_D08G2317,Gh_…
GO:0006152	purine nucleoside catabolic process	biological_process	0.48351	1	Gh_A13G0205,Gh_A06G0406,Gh_A12G1892,Gh_D13G2360,Gh_D03G1049,Gh_Sca038504G01,Gh_A09G1772,Gh_A04G1184,Gh_D01G2092,Gh_A10G2175,Gh_D11G3344,Gh_D03G1145,Gh_D08G0850,Gh_A12G0730,Gh_A10G1895,Gh_A05G1403,Gh_A07G1961,Gh_A02G0514,Gh_D03G0545,Gh_D10G1229,Gh_A04G0175,Gh_D12G0438,Gh_D07G0269,Gh_Sca005103G03,Gh_A08G0848,Gh_A03G0396,Gh_D05G0151,Gh_D10G1227,Gh_A05G0475,Gh_D05G1155,Gh_D13G0471,Gh_A11G2679,Gh_D09G…
GO:0009143	nucleoside triphosphate catabolic process	biological_process	0.48351	1	Gh_A11G2679,Gh_D04G1349,Gh_D06G0505,Gh_A09G1611,Gh_D09G1534,Gh_A05G0475,Gh_D10G1227,Gh_D05G0151,Gh_D13G0471,Gh_D05G1155,Gh_D08G0247,Gh_D07G2178,Gh_A03G1585,Gh_A10G1646,Gh_D09G1655,Gh_D13G2189,Gh_A01G1462,Gh_D13G1868,Gh_D07G1176,Gh_A06G0885,Gh_D09G1706,Gh_D02G1039,Gh_Sca038504G01,Gh_A09G1772,Gh_D01G2092,Gh_A04G1184,Gh_D03G1049,Gh_D08G0850,Gh_D03G1145,Gh_A10G2175,Gh_D11G3344,Gh_A06G0406,Gh_A12G1892…
GO:0009146	purine nucleoside triphosphate catabolic process	biological_process	0.48351	1	Gh_A07G1961,Gh_A05G1403,Gh_A12G0730,Gh_A10G1895,Gh_D10G1229,Gh_D03G0545,Gh_A02G0514,Gh_D07G0269,Gh_D12G0438,Gh_A04G0175,Gh_A03G0396,Gh_A08G0848,Gh_Sca005103G03,Gh_D13G2360,Gh_A12G1892,Gh_A06G0406,Gh_A13G0205,Gh_A04G1184,Gh_D01G2092,Gh_Sca038504G01,Gh_A09G1772,Gh_D03G1049,Gh_D03G1145,Gh_D08G0850,Gh_D11G3344,Gh_A10G2175,Gh_A06G0885,Gh_D07G1176,Gh_D09G1706,Gh_D02G1039,Gh_D08G0247,Gh_A10G1646,Gh_A03G…
GO:0009203	ribonucleoside triphosphate catabolic process	biological_process	0.48351	1	Gh_D02G1039,Gh_D09G1706,Gh_A06G0885,Gh_D07G1176,Gh_D13G1868,Gh_D13G2189,Gh_D09G1655,Gh_A01G1462,Gh_A10G1646,Gh_A03G1585,Gh_D07G2178,Gh_D08G0247,Gh_D05G1155,Gh_D13G0471,Gh_D10G1227,Gh_D05G0151,Gh_A05G0475,Gh_D09G1534,Gh_A09G1611,Gh_D06G0505,Gh_D04G1349,Gh_A11G2679,Gh_D10G1229,Gh_A02G0514,Gh_D03G0545,Gh_A12G0730,Gh_A10G1895,Gh_A07G1961,Gh_A05G1403,Gh_A03G0396,Gh_A08G0848,Gh_Sca005103G03,Gh_D12G0438…
GO:0009207	purine ribonucleoside triphosphate catabolic process	biological_process	0.48351	1	Gh_D11G3344,Gh_A10G2175,Gh_D03G1145,Gh_D08G0850,Gh_D03G1049,Gh_D01G2092,Gh_A04G1184,Gh_A09G1772,Gh_Sca038504G01,Gh_A13G0205,Gh_D13G2360,Gh_A12G1892,Gh_A06G0406,Gh_A08G0848,Gh_A03G0396,Gh_Sca005103G03,Gh_D12G0438,Gh_A04G0175,Gh_D07G0269,Gh_D10G1229,Gh_A02G0514,Gh_D03G0545,Gh_A10G1895,Gh_A12G0730,Gh_A07G1961,Gh_A05G1403,Gh_D09G1534,Gh_D06G0505,Gh_A09G1611,Gh_D04G1349,Gh_A11G2679,Gh_D05G1155,Gh_D13G…
GO:0046130	purine ribonucleoside catabolic process	biological_process	0.48351	1	Gh_D12G0438,Gh_A04G0175,Gh_D07G0269,Gh_A08G0848,Gh_A03G0396,Gh_Sca005103G03,Gh_A10G1895,Gh_A12G0730,Gh_A07G1961,Gh_A05G1403,Gh_D10G1229,Gh_A02G0514,Gh_D03G0545,Gh_D03G1049,Gh_A04G1184,Gh_D01G2092,Gh_Sca038504G01,Gh_A09G1772,Gh_D11G3344,Gh_A10G2175,Gh_D08G0850,Gh_D03G1145,Gh_A13G0205,Gh_D13G2360,Gh_A06G0406,Gh_A12G1892,Gh_A10G1646,Gh_D07G2178,Gh_A03G1585,Gh_D08G0247,Gh_D13G1868,Gh_D09G1655,Gh_D13G…
GO:0009579	thylakoid	cellular_component	0.48533	1	Gh_A11G1130,Gh_A10G1346,Gh_D05G3256,Gh_Sca006756G05,Gh_A11G0942,Gh_A08G0190,Gh_A11G1532,Gh_D11G2955,Gh_Sca005362G03,Gh_A05G1426,Gh_D04G0236,Gh_A08G1394,Gh_D11G1280,Gh_A05G2007,Gh_Sca007035G04,Gh_A13G2171,Gh_D01G0247,Gh_D02G1478,Gh_Sca005362G02,Gh_D05G2091,Gh_Sca005362G04,Gh_A09G0960,Gh_Sca007622G03,Gh_D08G1750,Gh_D11G0916,Gh_A10G1717,Gh_D12G1385,Gh_D01G1780,Gh_A08G1792,Gh_D05G2516,Gh_Sca017611G01…
GO:0044436	thylakoid part	cellular_component	0.48533	1	Gh_D12G0081,Gh_A09G0445,Gh_A05G1662,Gh_D09G2288,Gh_D08G0235,Gh_A09G1237,Gh_D11G2696,Gh_A13G0720,Gh_Sca005362G01,Gh_D09G2063,Gh_D06G1421,Gh_A12G1134,Gh_A04G0057,Gh_A07G0710,Gh_A13G0906,Gh_D08G2580,Gh_Sca006711G02,Gh_A06G1495,Gh_D09G0532,Gh_D13G2153,Gh_Sca007361G02,Gh_D13G2048,Gh_D03G0050,Gh_A11G1349,Gh_Sca005646G01,Gh_D09G0140,Gh_D11G3259,Gh_Sca005787G03,Gh_Sca029936G01,Gh_Sca007523G03,Gh_A10G0605…
GO:0016849	phosphorus-oxygen lyase activity	molecular_function	0.48534	1	Gh_D06G0697,Gh_D03G0679,Gh_A09G1439,Gh_D11G0153
GO:0043531	ADP binding	molecular_function	0.48559	1	Gh_D05G3245,Gh_A04G0379,Gh_D11G2523,Gh_A04G0234,Gh_A04G0287,Gh_D11G3190,Gh_D05G3367,Gh_D05G3370,Gh_D10G2271,Gh_D05G3383,Gh_D10G0669,Gh_D10G1549,Gh_D01G1281,Gh_D05G3413,Gh_D02G0119,Gh_D02G0118,Gh_Sca004820G01,Gh_D05G3726,Gh_D05G3336,Gh_D01G0174,Gh_A08G1378,Gh_D10G2422,Gh_D11G2671,Gh_A09G2289,Gh_D05G3749,Gh_D05G3415,Gh_A09G0348,Gh_D09G1387,Gh_D06G1378,Gh_D02G1389,Gh_A04G0183,Gh_D01G0175,Gh_A11G2358…
GO:0033057	multicellular organismal reproductive behavior	biological_process	0.48564	1	Gh_A11G3281,Gh_D04G1631,Gh_A12G0333
GO:0045297	post-mating behavior	biological_process	0.48564	1	Gh_A12G0333,Gh_D04G1631,Gh_A11G3281
GO:0045924	regulation of female receptivity	biological_process	0.48564	1	Gh_A12G0333,Gh_A11G3281,Gh_D04G1631
GO:0046008	regulation of female receptivity, post-mating	biological_process	0.48564	1	Gh_A12G0333,Gh_A11G3281,Gh_D04G1631
GO:0060180	female mating behavior	biological_process	0.48564	1	Gh_D04G1631,Gh_A11G3281,Gh_A12G0333
GO:0005544	calcium-dependent phospholipid binding	molecular_function	0.48676	1	Gh_D05G2675,Gh_D05G2674,Gh_A13G1461,Gh_A05G2406,Gh_D05G0742
GO:0046486	glycerolipid metabolic process	biological_process	0.48691	1	Gh_A13G1905,Gh_A10G1209,Gh_D05G1584,Gh_A08G2009,Gh_D09G1014,Gh_A04G0886,Gh_A02G1777,Gh_D13G0166,Gh_A12G0234,Gh_D05G1391,Gh_D07G0891,Gh_A11G0432,Gh_D12G0864,Gh_D12G0193,Gh_A13G1458,Gh_D04G1386,Gh_A09G1888,Gh_A12G2053,Gh_A06G1250,Gh_A06G1093,Gh_D08G2290,Gh_D09G2404,Gh_D04G1046,Gh_D11G1910,Gh_D09G0323,Gh_A04G0855,Gh_D08G0920,Gh_D04G1388,Gh_A13G0145,Gh_D06G1343,Gh_D07G2441,Gh_D13G2292,Gh_D13G1737,Gh_…
GO:0010333	terpene synthase activity	molecular_function	0.48694	1	Gh_D05G3506,Gh_D10G0177,Gh_D09G0306,Gh_D09G0075,Gh_D13G1503,Gh_A10G2071,Gh_D05G3456,Gh_D05G1550,Gh_D11G1281,Gh_A04G1291,Gh_A04G1289,Gh_A13G1207,Gh_D05G1551,Gh_D05G2974,Gh_D09G0305,Gh_D01G1963,Gh_A10G0046
GO:0017025	TBP-class protein binding	molecular_function	0.48709	1	Gh_A13G0863,Gh_D01G1134,Gh_D04G0394,Gh_D11G1869
GO:0004826	phenylalanine-tRNA ligase activity	molecular_function	0.48718	1	Gh_D12G1864,Gh_D01G1779,Gh_A12G1702
GO:0019684	photosynthesis, light reaction	biological_process	0.48758	1	Gh_D08G1215,Gh_A09G0445,Gh_D12G1385,Gh_Sca007035G01,Gh_D08G0235,Gh_D03G0080,Gh_Sca006756G03,Gh_D10G1745,Gh_D08G1750,Gh_Sca007361G02,Gh_Sca005362G04,Gh_D11G2955,Gh_D05G3783,Gh_Sca005689G01,Gh_D13G0517,Gh_D02G1478,Gh_A12G1309,Gh_Sca005787G03,Gh_D04G1171
GO:0005272	sodium channel activity	molecular_function	0.48768	1	Gh_D05G0578,Gh_A03G2076,Gh_D03G0642,Gh_A11G2870
GO:0009605	response to external stimulus	biological_process	0.48783	1	Gh_A05G0271,Gh_A06G0753,Gh_A05G3516,Gh_A09G0133,Gh_D13G0923,Gh_D06G0766,Gh_D13G1851,Gh_D10G2447,Gh_D01G1779,Gh_A12G0346,Gh_D09G0280,Gh_D11G1946,Gh_A06G1250,Gh_D10G1781,Gh_A05G2270,Gh_A10G0117,Gh_A12G1454,Gh_A10G2127,Gh_D05G3939,Gh_A06G1921,Gh_D07G2143,Gh_A09G0010
GO:0007127	meiosis I	biological_process	0.488	1	Gh_A01G0639,Gh_D02G0491,Gh_D10G0117,Gh_D12G1123,Gh_D01G2203,Gh_D01G0657
GO:0005200	structural constituent of cytoskeleton	molecular_function	0.48857	1	Gh_D06G2187,Gh_A09G0970
GO:0009141	nucleoside triphosphate metabolic process	biological_process	0.48919	1	Gh_D12G1385,Gh_D02G1039,Gh_D08G2037,Gh_D09G1706,Gh_D12G2019,Gh_D07G1176,Gh_A12G1927,Gh_A06G0885,Gh_D13G1868,Gh_A01G1462,Gh_D09G1655,Gh_A09G1839,Gh_D07G2488,Gh_D03G0150,Gh_A03G1585,Gh_A12G2511,Gh_A11G0990,Gh_D05G1155,Gh_D13G0471,Gh_D10G1227,Gh_D05G0151,Gh_A05G0475,Gh_D09G2215,Gh_D04G1349,Gh_D05G3240,Gh_A09G1611,Gh_A02G0514,Gh_D03G0550,Gh_Sca010487G03,Gh_A12G0730,Gh_D08G2485,Gh_A05G1403,Gh_A07G1961…
GO:0009144	purine nucleoside triphosphate metabolic process	biological_process	0.49042	1	Gh_A13G0205,Gh_D10G1497,Gh_D11G1411,Gh_A06G0406,Gh_A05G3590,Gh_D11G1705,Gh_D03G1145,Gh_D03G1049,Gh_D01G2092,Gh_A09G1772,Gh_Sca038504G01,Gh_D10G1229,Gh_D11G2015,Gh_D03G0545,Gh_D05G3328,Gh_A10G1895,Gh_A07G1765,Gh_D03G1385,Gh_Sca005103G03,Gh_A02G0345,Gh_D09G1534,Gh_A12G0317,Gh_D12G0969,Gh_D06G0505,Gh_A06G0584,Gh_D07G2022,Gh_A11G2679,Gh_D13G1646,Gh_D01G1137,Gh_A08G0590,Gh_D12G2152,Gh_D11G2903,Gh_D13G…
GO:0009199	ribonucleoside triphosphate metabolic process	biological_process	0.49042	1	Gh_D11G1411,Gh_A06G0406,Gh_A13G0205,Gh_D10G1497,Gh_D11G1705,Gh_D03G1145,Gh_A05G3590,Gh_D01G2092,Gh_Sca038504G01,Gh_A09G1772,Gh_D03G1049,Gh_D05G3328,Gh_D10G1229,Gh_D11G2015,Gh_D03G0545,Gh_A07G1765,Gh_A10G1895,Gh_Sca005103G03,Gh_D03G1385,Gh_A02G0345,Gh_D06G0505,Gh_A12G0317,Gh_D09G1534,Gh_D12G0969,Gh_D07G2022,Gh_A11G2679,Gh_A06G0584,Gh_D13G1646,Gh_D01G1137,Gh_D12G2152,Gh_D11G2903,Gh_A08G0590,Gh_D13G…
GO:0009205	purine ribonucleoside triphosphate metabolic process	biological_process	0.49042	1	Gh_D07G2022,Gh_A11G2679,Gh_A06G0584,Gh_D06G0505,Gh_A12G0317,Gh_D09G1534,Gh_D12G0969,Gh_A02G0345,Gh_D06G1119,Gh_D08G0247,Gh_A09G1459,Gh_A09G0348,Gh_A10G1646,Gh_D07G2178,Gh_D13G2189,Gh_D11G2903,Gh_D12G2152,Gh_A08G0590,Gh_D01G1137,Gh_D13G1646,Gh_D01G2092,Gh_A09G1772,Gh_Sca038504G01,Gh_D03G1049,Gh_D11G1705,Gh_D03G1145,Gh_A05G3590,Gh_D11G1411,Gh_A06G0406,Gh_A13G0205,Gh_D10G1497,Gh_Sca005103G03,Gh_D03G…
GO:0016702	oxidoreductase activity, acting on single donors with incorporation of molecular oxygen, incorporation of two atoms of oxygen	molecular_function	0.49109	1	Gh_A05G3159,Gh_D11G1876,Gh_A11G0321,Gh_A09G2226,Gh_A08G1862,Gh_D06G2175,Gh_D01G1689,Gh_A08G1863,Gh_D11G2491,Gh_D07G1367,Gh_D02G1701,Gh_D10G1496,Gh_A02G0329,Gh_D04G0469,Gh_A05G1921,Gh_A11G2187,Gh_D05G0683,Gh_A11G2183,Gh_D07G0530
GO:0010556	regulation of macromolecule biosynthetic process	biological_process	0.49114	1	Gh_A10G0036,Gh_A06G1203,Gh_A11G0078,Gh_D06G1196,Gh_A03G0054,Gh_A07G0441,Gh_D06G1233,Gh_D11G3512,Gh_D12G1684,Gh_A08G2388,Gh_D01G0047,Gh_D12G1361,Gh_D02G1532,Gh_D10G2551,Gh_D08G2605,Gh_D13G0285,Gh_A12G1505,Gh_D13G0106,Gh_A02G0329,Gh_D05G3237,Gh_A05G0832,Gh_D02G2164,Gh_D03G0327,Gh_D02G0047,Gh_D02G0429,Gh_A07G0389,Gh_A10G1128,Gh_D03G0397,Gh_D06G1665,Gh_D06G1821,Gh_D12G0671,Gh_A05G2682,Gh_D05G1114,Gh_…
GO:0031326	regulation of cellular biosynthetic process	biological_process	0.49114	1	Gh_D09G0926,Gh_D05G1966,Gh_A01G0499,Gh_D09G2332,Gh_A12G0711,Gh_D11G1728,Gh_A11G0697,Gh_A11G2242,Gh_A06G1921,Gh_D07G1330,Gh_D05G3820,Gh_A05G2191,Gh_A05G0125,Gh_D12G1407,Gh_D05G0788,Gh_D12G0862,Gh_A01G2064,Gh_A12G2247,Gh_A01G0163,Gh_A06G2037,Gh_D03G0218,Gh_A09G1227,Gh_A11G2676,Gh_A06G1895,Gh_D13G1566,Gh_D02G0963,Gh_D06G0470,Gh_Sca005213G02,Gh_D02G1021,Gh_A09G1373,Gh_D13G0769,Gh_D09G1056,Gh_D09G1705…
GO:0006935	chemotaxis	biological_process	0.49157	1	Gh_A09G0010,Gh_A09G0133,Gh_D07G2143,Gh_D11G1946,Gh_D09G0280,Gh_A06G1921
GO:0009847	spore germination	biological_process	0.49177	1	Gh_A05G1508,Gh_A04G0716,Gh_D02G2362,Gh_D07G1116
GO:0009061	anaerobic respiration	biological_process	0.4934	1	Gh_D08G1757,Gh_D07G1779,Gh_D10G0298,Gh_D08G1598,Gh_D09G1575,Gh_A10G2065,Gh_D07G0658,Gh_A10G0296,Gh_A09G0458
GO:0000003	reproduction	biological_process	0.4938	1	Gh_D01G0774,Gh_D05G3320,Gh_A03G1950,Gh_Sca004883G04,Gh_A04G0431,Gh_D02G2169,Gh_D02G0491,Gh_D12G0390,Gh_A01G0535,Gh_D02G0348,Gh_D01G2203,Gh_D13G0877,Gh_D08G2724,Gh_D01G2338,Gh_A07G1601,Gh_A12G0608,Gh_D06G0064,Gh_D11G0875,Gh_A08G1186,Gh_D01G2337,Gh_A05G3720,Gh_A09G1504,Gh_D07G1814,Gh_A12G0333,Gh_D11G3171,Gh_A08G2189,Gh_D02G2187,Gh_D09G2362,Gh_D12G1123,Gh_D07G0903,Gh_D08G2699,Gh_D12G0193,Gh_A07G1769…
GO:0006094	gluconeogenesis	biological_process	0.4938	1	Gh_D11G2077,Gh_A06G0406,Gh_D09G2454,Gh_A09G2119,Gh_D05G3192,Gh_A04G1459
GO:2000112	regulation of cellular macromolecule biosynthetic process	biological_process	0.49465	1	Gh_D09G2255,Gh_D10G2317,Gh_D10G0309,Gh_A10G2018,Gh_A08G1163,Gh_A12G2639,Gh_A03G0983,Gh_A09G2503,Gh_D05G3319,Gh_D13G1425,Gh_D13G0490,Gh_D11G1025,Gh_D08G1021,Gh_D02G2152,Gh_D11G0534,Gh_A01G0217,Gh_D10G0210,Gh_A07G2327,Gh_A08G1508,Gh_D08G0014,Gh_A05G0579,Gh_A13G1524,Gh_Sca007246G01,Gh_D02G1769,Gh_A08G2264,Gh_A03G0274,Gh_A08G0526,Gh_A11G2870,Gh_A09G0901,Gh_A11G2782,Gh_A10G0046,Gh_D10G1537,Gh_A10G1215…
GO:0009889	regulation of biosynthetic process	biological_process	0.49561	1	Gh_A05G1359,Gh_D12G2653,Gh_D12G0683,Gh_D12G2131,Gh_A09G1327,Gh_A07G2119,Gh_D09G1705,Gh_D09G1056,Gh_A09G1373,Gh_D13G0769,Gh_Sca005213G02,Gh_D02G1021,Gh_A06G1895,Gh_D06G0470,Gh_D02G0963,Gh_D13G1566,Gh_D12G0862,Gh_A12G2247,Gh_A01G2064,Gh_D05G0788,Gh_A11G2676,Gh_D03G0218,Gh_A09G1227,Gh_A06G2037,Gh_A01G0163,Gh_A05G0125,Gh_A05G2191,Gh_D12G1407,Gh_D07G1330,Gh_A06G1921,Gh_A11G0697,Gh_D11G1728,Gh_A11G2242…
GO:0019491	ectoine biosynthetic process	biological_process	0.49592	1	Gh_D12G1594
GO:0033990	ectoine synthase activity	molecular_function	0.49592	1	Gh_D12G1594
GO:0042399	ectoine metabolic process	biological_process	0.49592	1	Gh_D12G1594
GO:0006629	lipid metabolic process	biological_process	0.49614	1	Gh_A05G1315,Gh_A02G1219,Gh_D13G1528,Gh_D01G0338,Gh_A08G1012,Gh_A13G1926,Gh_A03G0693,Gh_D03G1111,Gh_D12G0636,Gh_A06G0476,Gh_A05G0342,Gh_A04G0884,Gh_D06G0748,Gh_A11G0431,Gh_D02G0232,Gh_A02G1113,Gh_D10G0812,Gh_A12G2678,Gh_A11G0402,Gh_D07G2441,Gh_A01G2091,Gh_A12G1700,Gh_D11G2015,Gh_D12G0110,Gh_A09G0010,Gh_D12G0193,Gh_A13G0537,Gh_A08G0029,Gh_D06G0521,Gh_A08G2368,Gh_D05G3876,Gh_A05G0307,Gh_D13G1086,Gh_…
GO:0019900	kinase binding	molecular_function	0.49676	1	Gh_D08G2540,Gh_D08G1517,Gh_A11G1173,Gh_A13G1200,Gh_A11G1855,Gh_A08G1232,Gh_A05G0477,Gh_A01G1122
GO:0019901	protein kinase binding	molecular_function	0.49676	1	Gh_A11G1855,Gh_A05G0477,Gh_A08G1232,Gh_A01G1122,Gh_D08G2540,Gh_D08G1517,Gh_A11G1173,Gh_A13G1200
GO:0044281	small molecule metabolic process	biological_process	0.49693	1	Gh_D01G0355,Gh_D07G0269,Gh_A05G0211,Gh_D12G0476,Gh_D06G0711,Gh_D02G0822,Gh_A01G0395,Gh_D12G0472,Gh_A07G0026,Gh_A02G0514,Gh_D02G0464,Gh_A12G1621,Gh_A05G0690,Gh_A10G1765,Gh_D12G0814,Gh_Sca010487G02,Gh_D11G3479,Gh_A02G0404,Gh_A05G3003,Gh_D07G1773,Gh_D08G2058,Gh_A03G1585,Gh_A04G0271,Gh_A06G0514,Gh_D09G1575,Gh_A12G0959,Gh_A01G1462,Gh_D09G1655,Gh_A03G0798,Gh_D12G0146,Gh_A07G1589,Gh_A01G0857,Gh_D09G1706…
GO:0044433	cytoplasmic vesicle part	cellular_component	0.49781	1	Gh_D12G1259,Gh_A05G2886,Gh_A02G0542,Gh_D03G0080,Gh_D13G2304,Gh_D05G2239,Gh_D10G1336,Gh_D11G2097,Gh_A03G1747,Gh_A10G2159,Gh_D06G0409,Gh_D13G0157,Gh_D13G2518,Gh_D13G0855,Gh_D02G0606,Gh_D02G1840,Gh_A13G0135,Gh_A01G1935,Gh_A05G2873,Gh_D10G1370,Gh_A07G1168,Gh_D13G0517,Gh_D06G2179,Gh_A13G2129,Gh_D05G2246,Gh_D05G0650,Gh_A08G1529,Gh_A07G0069
GO:0009767	photosynthetic electron transport chain	biological_process	0.49793	1	Gh_D08G0235,Gh_Sca005787G03,Gh_D04G1171,Gh_D05G3783,Gh_Sca007035G01,Gh_Sca007361G02,Gh_Sca005362G04,Gh_D08G1215,Gh_Sca006756G03
GO:0005125	cytokine activity	molecular_function	0.49863	1	Gh_D10G1753,Gh_D09G0318,Gh_D06G1919,Gh_D01G1837
GO:0016661	oxidoreductase activity, acting on other nitrogenous compounds as donors	molecular_function	0.49949	1	Gh_A01G0504,Gh_D03G1757,Gh_A12G1974
GO:0007283	spermatogenesis	biological_process	0.49961	1	Gh_D08G2724,Gh_D11G0388,Gh_D12G2080,Gh_D07G1830,Gh_A07G1769,Gh_A12G0718
GO:0048232	male gamete generation	biological_process	0.49961	1	Gh_A07G1769,Gh_D07G1830,Gh_D12G2080,Gh_D11G0388,Gh_D08G2724,Gh_A12G0718
GO:0008053	mitochondrial fusion	biological_process	0.50005	1	Gh_D13G0471,Gh_A10G2175,Gh_D03G0545,Gh_D13G1868,Gh_A10G1895
GO:0015931	nucleobase-containing compound transport	biological_process	0.50011	1	Gh_A09G1971,Gh_A05G3308,Gh_D06G2187,Gh_A12G0259,Gh_D10G1767,Gh_D07G1028,Gh_A12G2327,Gh_A03G2164,Gh_D03G0307,Gh_D12G2007
GO:0015103	inorganic anion transmembrane transporter activity	molecular_function	0.50014	1	Gh_D10G0996,Gh_D04G1575,Gh_A12G0022,Gh_D05G0127,Gh_D03G1786,Gh_A05G0069,Gh_D06G0344,Gh_A11G0544,Gh_A05G0155,Gh_A06G1908,Gh_D13G1338,Gh_A02G1175,Gh_D04G0579,Gh_A13G0581
GO:0032957	inositol trisphosphate metabolic process	biological_process	0.50033	1	Gh_A05G2256,Gh_D10G1997,Gh_D02G2422
GO:0043647	inositol phosphate metabolic process	biological_process	0.50033	1	Gh_D10G1997,Gh_D02G2422,Gh_A05G2256
GO:0047325	inositol tetrakisphosphate 1-kinase activity	molecular_function	0.50033	1	Gh_D02G2422,Gh_D10G1997,Gh_A05G2256
GO:0051765	inositol tetrakisphosphate kinase activity	molecular_function	0.50033	1	Gh_A05G2256,Gh_D10G1997,Gh_D02G2422
GO:0052725	inositol-1,3,4-trisphosphate 6-kinase activity	molecular_function	0.50033	1	Gh_D10G1997,Gh_D02G2422,Gh_A05G2256
GO:0052726	inositol-1,3,4-trisphosphate 5-kinase activity	molecular_function	0.50033	1	Gh_D02G2422,Gh_D10G1997,Gh_A05G2256
GO:0009070	serine family amino acid biosynthetic process	biological_process	0.5005	1	Gh_A03G1728,Gh_D10G0166,Gh_A10G2194
GO:0051539	4 iron, 4 sulfur cluster binding	molecular_function	0.50131	1	Gh_A06G0406,Gh_D09G2454,Gh_A01G1068,Gh_A09G2119,Gh_A10G2024,Gh_A05G2330
GO:0019439	aromatic compound catabolic process	biological_process	0.50159	1	Gh_D11G2133,Gh_D06G1959,Gh_D10G2619,Gh_D09G0982,Gh_A13G1905,Gh_D13G2189,Gh_D07G2178,Gh_D09G1387,Gh_A10G1646,Gh_D08G0247,Gh_D03G1809,Gh_D09G1534,Gh_D06G0505,Gh_A08G1667,Gh_A11G2679,Gh_D03G0545,Gh_D10G1229,Gh_D06G1041,Gh_A10G1895,Gh_D13G2292,Gh_A09G1240,Gh_D08G2254,Gh_A13G1773,Gh_Sca005103G03,Gh_A03G0635,Gh_A08G1479,Gh_A13G0205,Gh_A06G0406,Gh_A13G1855,Gh_D05G1182,Gh_D03G1145,Gh_A11G1091,Gh_D03G1049…
GO:0042578	phosphoric ester hydrolase activity	molecular_function	0.50237	1	Gh_D07G1257,Gh_A10G0538,Gh_D05G3637,Gh_A09G1034,Gh_D06G0836,Gh_D04G0532,Gh_A03G1004,Gh_A04G0088,Gh_A11G2919,Gh_D04G0899,Gh_A05G3939,Gh_Sca013347G01,Gh_D10G0773,Gh_D11G3319,Gh_D07G0433,Gh_A10G1354,Gh_A11G0280,Gh_A12G2207,Gh_D10G1225,Gh_A13G1342,Gh_A07G1158,Gh_D06G0359,Gh_D08G0045,Gh_D02G0507,Gh_A01G1909,Gh_D13G1639,Gh_A10G0309,Gh_D04G0673,Gh_D02G1418,Gh_D05G1276,Gh_D01G2202,Gh_A07G1703,Gh_A05G3067…
GO:0031123	RNA 3'-end processing	biological_process	0.50291	1	Gh_D13G1593,Gh_A09G1613,Gh_A05G0477,Gh_A05G0350,Gh_A13G2087,Gh_D05G0591,Gh_Sca007314G01
GO:0006753	nucleoside phosphate metabolic process	biological_process	0.50297	1	Gh_D06G0486,Gh_A12G1791,Gh_D07G2022,Gh_D09G1534,Gh_D12G0969,Gh_D11G0153,Gh_D12G2152,Gh_A05G0198,Gh_D13G1646,Gh_D11G0007,Gh_A12G0229,Gh_D08G0247,Gh_A09G1459,Gh_D12G2785,Gh_A07G2294,Gh_A13G0205,Gh_D10G1497,Gh_D05G1688,Gh_A11G0409,Gh_D01G0538,Gh_A12G2695,Gh_A03G1728,Gh_D03G1049,Gh_A09G1772,Gh_A05G3590,Gh_A10G0045,Gh_D11G1705,Gh_A01G0525,Gh_A12G1486,Gh_A07G1765,Gh_D10G1229,Gh_D11G2015,Gh_A03G2111,Gh_…
GO:0002252	immune effector process	biological_process	0.50307	1	Gh_D11G2723,Gh_A09G2196
GO:0008170	N-methyltransferase activity	molecular_function	0.50347	1	Gh_Sca191685G01,Gh_A03G0628,Gh_A03G0803,Gh_D02G1225,Gh_D12G2152,Gh_D06G0150,Gh_A02G0336,Gh_Sca007080G02,Gh_D05G1744,Gh_A12G2430,Gh_D09G0342,Gh_D08G2058,Gh_D01G2095,Gh_D10G0812,Gh_A01G1969,Gh_A05G2854,Gh_D01G2263,Gh_D12G2555,Gh_D09G2231,Gh_D03G0914,Gh_A11G2731,Gh_A06G2100,Gh_D11G1797,Gh_A12G1973
GO:0044707	single-multicellular organism process	biological_process	0.50481	1	Gh_A13G1869,Gh_D06G1680,Gh_A11G1619,Gh_A05G3994,Gh_A04G0207,Gh_Sca007070G01,Gh_D11G2871,Gh_D03G0121,Gh_A10G1646,Gh_D02G1888,Gh_D05G3255,Gh_D04G0181,Gh_D13G1584,Gh_D01G2303,Gh_D10G1173,Gh_D07G0903,Gh_A09G2251,Gh_D02G0496,Gh_A13G0636,Gh_A01G0389,Gh_D03G0545,Gh_A09G0076,Gh_D06G2229,Gh_A09G2255,Gh_D01G1949,Gh_D01G2338,Gh_A01G0130,Gh_A03G0864,Gh_D10G0073,Gh_D06G0064,Gh_D07G0035,Gh_D01G2337,Gh_D07G1081…
GO:0008833	deoxyribonuclease IV (phage-T4-induced) activity	molecular_function	0.50523	1	Gh_D08G2693
GO:0044441	cilium part	cellular_component	0.50575	1	Gh_A13G0076,Gh_A07G1788
GO:0006730	one-carbon metabolic process	biological_process	0.50586	1	Gh_D03G0973,Gh_A10G1006,Gh_D10G1368
GO:0000062	fatty-acyl-CoA binding	molecular_function	0.50603	1	Gh_A11G2774,Gh_A11G2718,Gh_D12G0694,Gh_D13G1868
GO:0009289	pilus	cellular_component	0.50663	1	Gh_D06G0003,Gh_D12G0671,Gh_D07G0733,Gh_D05G3887
GO:0051239	regulation of multicellular organismal process	biological_process	0.50671	1	Gh_D08G2751,Gh_A01G0400,Gh_D02G0496,Gh_A03G0864,Gh_A04G1220,Gh_D04G1990,Gh_A05G0933,Gh_D10G1173,Gh_A01G1637,Gh_A11G0619
GO:0018143	nucleic acid-protein covalent cross-linking	biological_process	0.5071	1	Gh_D04G0765,Gh_A05G2976,Gh_A01G1065
GO:0009401	phosphoenolpyruvate-dependent sugar phosphotransferase system	biological_process	0.50719	1	Gh_D05G3600,Gh_D05G1530,Gh_Sca004965G03,Gh_D05G3075,Gh_A05G1363,Gh_A11G0467,Gh_D06G0726,Gh_A05G2647
GO:0005849	mRNA cleavage factor complex	cellular_component	0.50758	1	Gh_Sca007314G01,Gh_A09G1613
GO:0006378	mRNA polyadenylation	biological_process	0.50758	1	Gh_Sca007314G01,Gh_A09G1613
GO:0031124	mRNA 3'-end processing	biological_process	0.50758	1	Gh_Sca007314G01,Gh_A09G1613
GO:0019219	regulation of nucleobase-containing compound metabolic process	biological_process	0.50835	1	Gh_A11G0749,Gh_A03G0635,Gh_A12G1139,Gh_A11G1993,Gh_D12G1679,Gh_D01G0174,Gh_D06G0030,Gh_D13G0489,Gh_A12G0638,Gh_A09G0703,Gh_A07G1923,Gh_A05G3864,Gh_D05G1758,Gh_A05G3510,Gh_D02G0938,Gh_D12G0450,Gh_D08G1916,Gh_Sca004958G01,Gh_A12G0726,Gh_A08G0206,Gh_D01G1587,Gh_D10G0108,Gh_A03G1355,Gh_D09G1975,Gh_A05G1472,Gh_A12G0771,Gh_D02G1846,Gh_A01G1768,Gh_A07G1150,Gh_A02G0220,Gh_A05G3267,Gh_D08G1424,Gh_A12G2264…
GO:0051171	regulation of nitrogen compound metabolic process	biological_process	0.50835	1	Gh_A08G1284,Gh_D02G2226,Gh_D10G1281,Gh_A06G1232,Gh_A13G0565,Gh_D10G2512,Gh_D04G0086,Gh_A13G0806,Gh_A12G0598,Gh_A11G2182,Gh_D12G1525,Gh_A11G2216,Gh_A13G0575,Gh_D08G1405,Gh_A06G1242,Gh_A05G1772,Gh_D05G1601,Gh_D09G2301,Gh_D01G2368,Gh_A05G1403,Gh_D13G2398,Gh_A11G2580,Gh_A01G0073,Gh_D13G1771,Gh_A04G1462,Gh_A06G1148,Gh_D04G0842,Gh_D12G0031,Gh_A05G2234,Gh_A07G1021,Gh_D05G2838,Gh_A02G0736,Gh_D04G0725,Gh_…
GO:0032886	regulation of microtubule-based process	biological_process	0.50953	1	Gh_A07G1788,Gh_A13G0076
GO:0070507	regulation of microtubule cytoskeleton organization	biological_process	0.50953	1	Gh_A07G1788,Gh_A13G0076
GO:0016151	nickel cation binding	molecular_function	0.50997	1	Gh_D05G3714,Gh_A04G1000,Gh_A06G1495,Gh_D11G3195,Gh_D03G0421,Gh_D09G1281,Gh_D05G2725,Gh_A09G2190,Gh_A09G1261,Gh_A03G1617,Gh_D06G1861,Gh_D09G0275,Gh_Sca124762G01,Gh_D04G0923,Gh_A05G2457
GO:0015672	monovalent inorganic cation transport	biological_process	0.51053	1	Gh_D05G1675,Gh_D12G1111,Gh_D05G0203,Gh_D07G2022,Gh_A11G0578,Gh_A04G0806,Gh_D12G0468,Gh_D08G1109,Gh_D06G0486,Gh_D05G3600,Gh_D05G2046,Gh_D01G1991,Gh_D03G1757,Gh_A04G0057,Gh_A09G1459,Gh_D05G3255,Gh_A13G1672,Gh_A10G0083,Gh_A09G1219,Gh_D13G1646,Gh_A09G1320,Gh_D12G2152,Gh_D09G1333,Gh_D04G1014,Gh_A09G1328,Gh_A01G0066,Gh_A05G3590,Gh_D11G1705,Gh_A06G1761,Gh_A13G1926,Gh_D11G2848,Gh_D09G2144,Gh_D05G3081,Gh_…
GO:0004806	triglyceride lipase activity	molecular_function	0.51127	1	Gh_A08G0449,Gh_D08G2290,Gh_A05G1314,Gh_A08G1039,Gh_D02G0166,Gh_A08G1271,Gh_A09G1888,Gh_A02G0133,Gh_D11G1014,Gh_A08G2403,Gh_A05G1315,Gh_D12G0864,Gh_A11G0432,Gh_D07G0891,Gh_D02G0314,Gh_A12G0234,Gh_A12G0233,Gh_A08G1029,Gh_D10G0894,Gh_D11G0499,Gh_A12G1949,Gh_D02G1779,Gh_A05G3600,Gh_D08G0920,Gh_A11G0402,Gh_D11G0500,Gh_D11G1910,Gh_A11G0431,Gh_A10G1209
GO:0030955	potassium ion binding	molecular_function	0.51137	1	Gh_A13G0824,Gh_D09G2442,Gh_A09G2039,Gh_D10G2059,Gh_Sca004822G05,Gh_D12G2835,Gh_A01G1799,Gh_D09G2140,Gh_A08G0741,Gh_D04G1014
GO:0031420	alkali metal ion binding	molecular_function	0.51137	1	Gh_Sca004822G05,Gh_D10G2059,Gh_A01G1799,Gh_D12G2835,Gh_D09G2140,Gh_A08G0741,Gh_D04G1014,Gh_A13G0824,Gh_D09G2442,Gh_A09G2039
GO:0006810	transport	biological_process	0.51165	1	Gh_A05G1584,Gh_D07G0087,Gh_D13G0157,Gh_Sca004965G03,Gh_A10G2193,Gh_D07G2131,Gh_D10G0117,Gh_D08G1100,Gh_A02G1127,Gh_A12G2242,Gh_D06G1339,Gh_D05G2308,Gh_A11G2774,Gh_A05G3906,Gh_A05G0995,Gh_A07G0865,Gh_D01G1318,Gh_A09G0524,Gh_A10G0259,Gh_D13G1721,Gh_A02G1652,Gh_D06G2250,Gh_A01G2014,Gh_A07G0079,Gh_D09G0444,Gh_D08G0673,Gh_D12G0864,Gh_D05G3240,Gh_D03G0973,Gh_D04G1349,Gh_A13G0492,Gh_D05G2246,Gh_D04G1047…
GO:0051234	establishment of localization	biological_process	0.51165	1	Gh_D08G1750,Gh_A01G0100,Gh_D12G2414,Gh_D10G0761,Gh_A06G1090,Gh_D02G0606,Gh_D05G2564,Gh_A04G1398,Gh_D01G1648,Gh_D07G0880,Gh_A06G1998,Gh_A02G0215,Gh_A10G0113,Gh_A12G1927,Gh_D02G0178,Gh_A05G2886,Gh_D12G0586,Gh_A02G1413,Gh_D01G1825,Gh_D12G2481,Gh_A13G0850,Gh_A12G0314,Gh_A12G1273,Gh_D11G0447,Gh_D12G0993,Gh_D02G2226,Gh_D12G0031,Gh_A13G0239,Gh_A03G1186,Gh_D05G2531,Gh_A11G2963,Gh_A13G0797,Gh_D01G0093,Gh_…
GO:0006783	heme biosynthetic process	biological_process	0.51211	1	Gh_D03G0973,Gh_A01G1603,Gh_A04G0913,Gh_D11G2666,Gh_A08G1012,Gh_A11G1873,Gh_A12G2674,Gh_A05G3766,Gh_A13G1926,Gh_D08G1015,Gh_A12G0333,Gh_A05G0342,Gh_D10G1368,Gh_D11G2098,Gh_D12G2785,Gh_D05G1757,Gh_A05G0690,Gh_D11G1728,Gh_D05G0448,Gh_D10G0186
GO:0005542	folic acid binding	molecular_function	0.51225	1	Gh_A03G1401
GO:0072341	modified amino acid binding	molecular_function	0.51225	1	Gh_A03G1401
GO:0004484	mRNA guanylyltransferase activity	molecular_function	0.51225	1	Gh_D11G3319,Gh_D01G2095,Gh_D01G2202,Gh_A05G2854
GO:0008144	drug binding	molecular_function	0.51341	1	Gh_D01G1779,Gh_Sca112882G01,Gh_A11G1668
GO:0008201	heparin binding	molecular_function	0.51341	1	Gh_D02G2178,Gh_D02G1508
GO:0004797	thymidine kinase activity	molecular_function	0.51363	1	Gh_A11G0742,Gh_D11G1539,Gh_A06G1744
GO:0019136	deoxynucleoside kinase activity	molecular_function	0.51363	1	Gh_A11G0742,Gh_D11G1539,Gh_A06G1744
GO:0019206	nucleoside kinase activity	molecular_function	0.51363	1	Gh_A11G0742,Gh_D11G1539,Gh_A06G1744
GO:0031967	organelle envelope	cellular_component	0.51373	1	Gh_D03G0812,Gh_D13G1148,Gh_A11G2243,Gh_A08G2486,Gh_A09G1459,Gh_A12G2291,Gh_A09G0348,Gh_D01G1137,Gh_D03G0104,Gh_A07G1150,Gh_D01G2122,Gh_A08G0590,Gh_D12G2152,Gh_D11G2903,Gh_D11G0568,Gh_D08G2699,Gh_A01G2152,Gh_A12G0317,Gh_A08G1701,Gh_D02G0496,Gh_D07G2022,Gh_A05G1326,Gh_A06G0584,Gh_A01G0544,Gh_A02G0345,Gh_D07G1247,Gh_Sca010800G01,Gh_D05G3258,Gh_D09G0654,Gh_D06G2187,Gh_D10G1624,Gh_D03G1385,Gh_D02G1260…
GO:0003713	transcription coactivator activity	molecular_function	0.51395	1	Gh_A01G0834,Gh_D11G0620,Gh_D10G1039,Gh_D03G0292
GO:0015947	methane metabolic process	biological_process	0.51466	1	Gh_D07G1779,Gh_D10G0298,Gh_D08G1757,Gh_D09G1575,Gh_D08G1598,Gh_A09G0458,Gh_A10G2065,Gh_D07G0658,Gh_A10G0296
GO:0043446	cellular alkane metabolic process	biological_process	0.51466	1	Gh_D08G1757,Gh_D07G1779,Gh_D10G0298,Gh_D09G1575,Gh_D08G1598,Gh_A10G2065,Gh_D07G0658,Gh_A10G0296,Gh_A09G0458
GO:0008535	respiratory chain complex IV assembly	biological_process	0.51479	1	Gh_D03G1713,Gh_A10G1038,Gh_D05G3286
GO:0016023	cytoplasmic membrane-bounded vesicle	cellular_component	0.51528	1	Gh_D06G2179,Gh_A13G2129,Gh_A07G0069,Gh_A08G1529,Gh_D05G2246,Gh_D05G0650,Gh_A05G2873,Gh_A01G1935,Gh_A13G0135,Gh_D10G1370,Gh_A07G1168,Gh_D13G2518,Gh_D13G0157,Gh_D02G1840,Gh_D02G0606,Gh_D13G0855,Gh_A03G1747,Gh_D06G0409,Gh_D13G0465,Gh_A10G2159,Gh_D11G2097,Gh_D10G1336,Gh_D13G2304,Gh_D05G2239,Gh_D12G1259,Gh_A05G2886,Gh_A02G0542
GO:0010927	cellular component assembly involved in morphogenesis	biological_process	0.51584	1	Gh_A07G1788,Gh_A13G0076
GO:0032990	cell part morphogenesis	biological_process	0.51584	1	Gh_A13G0076,Gh_A07G1788
GO:0042384	cilium assembly	biological_process	0.51584	1	Gh_A07G1788,Gh_A13G0076
GO:0048858	cell projection morphogenesis	biological_process	0.51584	1	Gh_A07G1788,Gh_A13G0076
GO:0060271	cilium morphogenesis	biological_process	0.51584	1	Gh_A13G0076,Gh_A07G1788
GO:0000160	phosphorelay signal transduction system	biological_process	0.51629	1	Gh_D05G3226,Gh_A06G1921,Gh_A13G1936,Gh_A12G1139,Gh_D13G0285,Gh_A08G2406,Gh_A08G1163,Gh_A01G1360,Gh_D05G3931,Gh_A03G0983,Gh_D06G1992,Gh_A05G0357,Gh_A01G0217,Gh_D02G1508,Gh_A13G1519,Gh_D03G0076,Gh_A09G1502,Gh_A10G1613,Gh_D01G2092,Gh_A02G1646,Gh_D13G1951,Gh_A05G0243,Gh_D04G1047,Gh_A10G1603,Gh_A05G3994,Gh_D07G2143,Gh_Sca013634G01,Gh_A09G2398,Gh_A10G0577,Gh_Sca005244G02,Gh_A04G0590,Gh_D11G1176,Gh_D05G…
GO:0004096	catalase activity	molecular_function	0.51765	1	Gh_D05G1710,Gh_A01G0845
GO:0046034	ATP metabolic process	biological_process	0.51773	1	Gh_A12G0314,Gh_A05G3590,Gh_Sca004717G07,Gh_Sca010487G02,Gh_A02G1127,Gh_D11G1705,Gh_Sca005537G02,Gh_D10G1497,Gh_A01G0612,Gh_D11G1411,Gh_D03G1385,Gh_A13G0239,Gh_D03G0550,Gh_Sca010487G03,Gh_D08G2485,Gh_A07G1765,Gh_A12G0317,Gh_D05G3240,Gh_D04G1349,Gh_A09G1611,Gh_A06G0584,Gh_D07G2022,Gh_A11G0990,Gh_A12G2511,Gh_D09G2215,Gh_A02G0345,Gh_A09G1839,Gh_D07G2488,Gh_D03G0150,Gh_A09G0348,Gh_A09G1459,Gh_D06G1119…
GO:0008168	methyltransferase activity	molecular_function	0.51813	1	Gh_D12G2152,Gh_A10G0147,Gh_D12G2369,Gh_A11G2370,Gh_D10G0298,Gh_A03G0911,Gh_A09G1092,Gh_A11G0742,Gh_A12G2430,Gh_A05G2893,Gh_A05G0307,Gh_D02G1850,Gh_A08G2354,Gh_D11G1797,Gh_D08G1757,Gh_A12G1973,Gh_D03G0532,Gh_A05G2810,Gh_A13G0537,Gh_D09G2231,Gh_D04G2027,Gh_A07G0670,Gh_D06G0150,Gh_D12G1303,Gh_D10G0812,Gh_A05G1453,Gh_D11G1613,Gh_D03G0144,Gh_A02G0336,Gh_A02G1113,Gh_A11G2512,Gh_Sca007080G02,Gh_D05G1039…
GO:0010942	positive regulation of cell death	biological_process	0.51827	1	Gh_D02G2043,Gh_A08G2095
GO:0043065	positive regulation of apoptotic process	biological_process	0.51827	1	Gh_A08G2095,Gh_D02G2043
GO:0043068	positive regulation of programmed cell death	biological_process	0.51827	1	Gh_D02G2043,Gh_A08G2095
GO:0006071	glycerol metabolic process	biological_process	0.51838	1	Gh_A07G2133,Gh_A04G0088,Gh_A03G0787,Gh_D10G0773,Gh_D05G3637,Gh_D02G0536
GO:0019400	alditol metabolic process	biological_process	0.51838	1	Gh_D02G0536,Gh_D10G0773,Gh_D05G3637,Gh_A07G2133,Gh_A04G0088,Gh_A03G0787
GO:0019319	hexose biosynthetic process	biological_process	0.51916	1	Gh_D09G2454,Gh_A06G0406,Gh_D11G2077,Gh_D04G0899,Gh_D05G3192,Gh_A09G2119,Gh_A04G1459
GO:0046364	monosaccharide biosynthetic process	biological_process	0.51916	1	Gh_A04G1459,Gh_D09G2454,Gh_A06G0406,Gh_D11G2077,Gh_D04G0899,Gh_D05G3192,Gh_A09G2119
GO:0071310	cellular response to organic substance	biological_process	0.51948	1	Gh_D08G1885,Gh_A10G0274,Gh_A11G1345,Gh_A03G2076,Gh_D08G0046,Gh_D01G1139,Gh_D09G1897
GO:0008531	riboflavin kinase activity	molecular_function	0.51952	1	Gh_A11G3088
GO:0071855	neuropeptide receptor binding	molecular_function	0.52036	1	Gh_A12G1700
GO:0032259	methylation	biological_process	0.52037	1	Gh_A09G0411,Gh_D13G0591,Gh_A12G2430,Gh_A07G1114,Gh_A09G1092,Gh_D08G2058,Gh_D05G0289,Gh_A03G0803,Gh_D05G0001,Gh_D13G1675,Gh_D08G1066,Gh_D13G1951,Gh_A09G2308,Gh_A06G1039,Gh_D02G1225,Gh_D03G0914,Gh_D09G2231,Gh_A13G2110,Gh_A03G1391,Gh_D03G0532,Gh_D09G1935,Gh_D05G3281,Gh_A01G0502,Gh_A03G0090,Gh_A05G0307,Gh_D11G1674,Gh_D12G2555,Gh_D01G2263,Gh_A10G1264,Gh_D05G1039,Gh_Sca007080G02,Gh_D05G1744,Gh_A02G1113…
GO:0042545	cell wall modification	biological_process	0.52232	1	Gh_D09G2292,Gh_D05G2464,Gh_D12G2415,Gh_A11G0982,Gh_A12G1177,Gh_D03G1023,Gh_D06G1920,Gh_D11G1188,Gh_A09G2082,Gh_A09G1829,Gh_A08G2482,Gh_D09G2288,Gh_A07G0063,Gh_D12G2158,Gh_A10G0735,Gh_A03G1717,Gh_D09G0119,Gh_D02G2443,Gh_D06G0866,Gh_A09G2084,Gh_A06G1253,Gh_D08G2729,Gh_A12G2616
GO:0030145	manganese ion binding	molecular_function	0.52237	1	Gh_D09G2361,Gh_D04G1833,Gh_D10G1225,Gh_A10G1260,Gh_A13G0931,Gh_D02G0121,Gh_D13G1182
GO:0005789	endoplasmic reticulum membrane	cellular_component	0.52259	1	Gh_A12G1876,Gh_D12G1192,Gh_D07G1504,Gh_A11G1727,Gh_D09G0877,Gh_D07G0269,Gh_D09G2367,Gh_A08G1394,Gh_A12G0054,Gh_A01G1462,Gh_D13G0166,Gh_D01G0174,Gh_D09G2220,Gh_D02G1841,Gh_A09G2007,Gh_A12G1103,Gh_A06G0885,Gh_A05G2330,Gh_A03G0284,Gh_D09G1014,Gh_A13G0145,Gh_A02G0390,Gh_D06G1243,Gh_Sca012941G01,Gh_D10G2573,Gh_D01G1587,Gh_D09G2012,Gh_A12G1769,Gh_D13G0178,Gh_A05G0686,Gh_A07G1474
GO:0042175	nuclear outer membrane-endoplasmic reticulum membrane network	cellular_component	0.52259	1	Gh_A12G1769,Gh_D09G2012,Gh_D01G1587,Gh_D10G2573,Gh_Sca012941G01,Gh_A07G1474,Gh_A05G0686,Gh_D13G0178,Gh_D06G1243,Gh_A02G0390,Gh_A06G0885,Gh_A12G1103,Gh_A09G2007,Gh_D02G1841,Gh_D09G2220,Gh_D13G0166,Gh_D01G0174,Gh_A13G0145,Gh_D09G1014,Gh_A03G0284,Gh_A05G2330,Gh_D09G0877,Gh_D07G0269,Gh_A11G1727,Gh_D07G1504,Gh_D12G1192,Gh_A12G1876,Gh_A01G1462,Gh_A12G0054,Gh_A08G1394,Gh_D09G2367
GO:0009678	hydrogen-translocating pyrophosphatase activity	molecular_function	0.52261	1	Gh_D06G0487,Gh_A08G0801,Gh_A05G0066,Gh_D08G0981
GO:0008889	glycerophosphodiester phosphodiesterase activity	molecular_function	0.52324	1	Gh_D05G3637,Gh_D10G0773,Gh_A04G0088,Gh_A07G2133
GO:0019956	chemokine binding	molecular_function	0.52438	1	Gh_D06G1876
GO:0044782	cilium organization	biological_process	0.52448	1	Gh_A13G0076,Gh_D12G0920,Gh_A07G1788
GO:0007276	gamete generation	biological_process	0.52477	1	Gh_A07G1769,Gh_D11G0875,Gh_D12G2080,Gh_D07G1830,Gh_D11G0388,Gh_A05G2890,Gh_Sca004883G04,Gh_A12G0718,Gh_D03G1476,Gh_A13G1384,Gh_D07G0903,Gh_D08G2724
GO:0016755	transferase activity, transferring amino-acyl groups	molecular_function	0.52555	1	Gh_D03G0423,Gh_A10G2241,Gh_D01G0355,Gh_A06G1905,Gh_A03G1444,Gh_D11G0366,Gh_A10G1603,Gh_A02G1281
GO:0005739	mitochondrion	cellular_component	0.52669	1	Gh_D13G1868,Gh_A05G1675,Gh_A01G0605,Gh_D03G0150,Gh_D07G2488,Gh_A09G1839,Gh_A11G0104,Gh_D11G0695,Gh_D12G1385,Gh_D09G1706,Gh_D08G2037,Gh_D11G1658,Gh_D06G0835,Gh_D13G1781,Gh_D07G1195,Gh_A09G1611,Gh_D04G1349,Gh_D05G3240,Gh_D11G1677,Gh_A07G0767,Gh_D13G1292,Gh_A02G1669,Gh_A11G1122,Gh_A10G2034,Gh_A12G2511,Gh_A11G0990,Gh_D09G1199,Gh_A13G0065,Gh_D13G0471,Gh_D13G2537,Gh_D08G0565,Gh_D09G0696,Gh_A13G0239,Gh_…
[truncated: 1,894 more rows]

## Sheet: AvsR.GO
GO_accession	Description	Term_type	Over_represented_pValue	Corrected_pValue	Gene_names
[truncated: 3,599 more rows]

## Sheet: BvsR.GO
GO_accession	Description	Term_type	Over_represented_pValue	Corrected_pValue	Gene_names
[truncated: 3,548 more rows]
