# Supplementary material for: Transcriptome Analysis Implicates Involvement of Long Noncoding RNAs in Cytoplasmic Male Sterility and Fertility Restoration in Cotton
Source: Int J Mol Sci. 2019 Nov 6;20(22):5530. doi: 10.3390/ijms20225530 (PMC6888562; doi:10.3390/ijms20225530)
Supplement: Supplementary file 1 [file ijms-20-05530-s001.zip › Supplementary Files/Table S4 Summary of the lncRNAs as the precursor of miRNAs.xlsx]

## Sheet: Sheet1
lnc_id	chromosome ID	gene_type	A_FPKM	B_FPKM	R_FPKM	lnc_start	lnc_end	corresponding hairpin_id	hairpin_start	hairpin_end	A_TPM	B_TPM	R_TPM
TCONS_00001072	A01	anti-sense_lncRNA	10.7092	8.84005	8.22118	1517	1621	gra-MIR8746	1	105	0.334864	0.464861	0.333795
TCONS_00092179	A03	lincRNA	4.642	3.47306	3.43429	293	447	gra-MIR166c	1	155	2.51148	3.56394	1.66898
TCONS_00122891	A04	lincRNA	3.37586	4.41345	4.14682	214	384	ghr-MIR482a	1	171	11.3854	8.0576	6.50901
TCONS_00122892	A04	lincRNA	4.35311	0.312531	2.26051	240	410	ghr-MIR482a	1	171	11.3854	8.0576	6.50901
TCONS_00158781	A05	lincRNA	3.38985	3.70029	4.0006	416	518	ghr-MIR160	5	107	0.334864	0.309908	0.166898
TCONS_00158781	A05	lincRNA	3.38985	3.70029	4.0006	407	513	gma-MIR160a	1	106	1.67432	1.08468	0.667591
TCONS_00181293	A05	lincRNA	5.51237	5.42331	6.92492	203	351	ghr-MIR2948	1	149	25.2823	39.0484	24.8678
TCONS_00182475	A05	lincRNA	1.0343	1.17691	1.19834	384	488	ghr-MIR160	5	109	0.334864	0.309908	0.166898
TCONS_00182475	A05	lincRNA	1.0343	1.17691	1.19834	375	481	gma-MIR160a	1	106	1.67432	1.08468	0.667591
TCONS_00210250	A05	lincRNA	0.555337	1.27763	0.53819	25	173	gra-MIR530b	3	146	0	0.309908	0
TCONS_00301419	A07	lincRNA	0	0	7.15977	94	172	gra-MIR8700	3	81	0.334864	0.464861	0.166898
TCONS_00350848	A09	lincRNA	0.966309	0.772184	0.616237	323	474	gra-MIR482	1	152	3.68351	2.94412	3.33795
TCONS_00415683	A10	lincRNA	0.194241	0.432277	0.702473	511	597	gma-MIR160b	4	90	23.6079	20.4539	13.018
TCONS_00426226	A10	lincRNA	16.0075	16.406	11.6644	375	461	gma-MIR160b	4	90	23.6079	20.4539	13.018
TCONS_00445074	A11	lincRNA	3.54285e-05	0.00242993	0.00018629	643	749	ghr-MIR7508	1	107	25.952	23.553	22.0305
TCONS_00496797	A11	lincRNA	1.97009	1.70003	1.61955	352	458	ghr-MIR7508	1	107	25.952	23.553	22.0305
TCONS_00549719	A13	lincRNA	0.643462	0.980158	0.642345	278	392	gra-MIR8768	1	114	0	0.619815	0.166898
TCONS_00600850	D01	lincRNA	5.33212	4.70368	2.28689	78	212	gra-MIR8753	1	135	0.167432	0.309908	0
TCONS_00681824	D03	intronic_lncRNA	1.15793	1.34803	0.854531	626	739	ghr-MIR2949a	1	114	0.334864	0.929723	0.333795
TCONS_00681824	D03	intronic_lncRNA	1.15793	1.34803	0.854531	592	768	ghr-MIR2949b	3	179	4.85553	4.49366	3.00416
TCONS_00684285	D03	lincRNA	5.27498	4.63557	4.60963	826	951	gra-MIR3476	1	126	19.5896	24.6377	15.3546
TCONS_00684286	D03	lincRNA	12.5721	12.5487	10.11	265	390	gra-MIR3476	1	126	19.5896	24.6377	15.3546
TCONS_00684298	D03	lincRNA	10.3375	8.96574	7.513	163	286	gra-MIR3476	1	124	19.5896	24.6377	15.3546
TCONS_00684303	D03	lincRNA	0.514665	0.748041	0.488105	591	705	ghr-MIR3476	1	114	33.1516	34.2448	20.6953
TCONS_00684304	D03	lincRNA	3.19411	3.48959	3.61552	147	261	ghr-MIR3476	1	114	33.1516	34.2448	20.6953
TCONS_00690147	D03	intronic_lncRNA	3.53738	2.53089	3.18318	461	574	ghr-MIR2949a	1	114	33.4864	32.5403	17.1905
TCONS_00690147	D03	intronic_lncRNA	3.53738	2.53089	3.18318	427	603	ghr-MIR2949b	3	179	4.85553	4.49366	3.00416
TCONS_00698888	D03	lincRNA	1.76467	1.75531	1.56363	593	707	ghr-MIR3476	1	114	33.1516	34.2448	20.6953
TCONS_00700611	D03	intronic_lncRNA	1.06789	1.12141	0.709363	637	750	ghr-MIR2949a	1	114	0.334864	0.929723	0.333795
TCONS_00700611	D03	intronic_lncRNA	1.06789	1.12141	0.709363	603	779	ghr-MIR2949b	3	179	4.85553	4.49366	3.00416
TCONS_00700612	D03	intronic_lncRNA	1.12042	1.06596	1.03521	197	310	ghr-MIR2949a	1	114	33.4864	32.5403	17.1905
TCONS_00700612	D03	intronic_lncRNA	1.12042	1.06596	1.03521	163	339	ghr-MIR2949b	3	179	4.85553	4.49366	3.00416
TCONS_00703047	D03	lincRNA	0	0	2.368	139	210	gra-MIR7506b	1	72	0	0.154954	0
TCONS_00708540	D03	lincRNA	3.31899	3.35476	3.5091	397	520	gra-MIR3476	1	124	19.5896	24.6377	15.3546
TCONS_00711280	D03	lincRNA	2.13152	0.853232	1.0032	147	261	ghr-MIR3476	1	114	33.1516	34.2448	20.6953
TCONS_00745258	D04	lincRNA	2.82619	2.28941	2.61729	369	473	ghr-MIR160	5	109	0.334864	0.309908	0.166898
TCONS_00745258	D04	lincRNA	2.82619	2.28941	2.61729	360	466	gma-MIR160a	1	106	1.67432	1.08468	0.667591
TCONS_00748178	D04	lincRNA	5.15648	4.78665	4.61119	150	319	ghr-MIR482a	2	171	11.3854	8.0576	6.50901
TCONS_00765147	D05	lincRNA	5.23501	4.90046	3.70386	194	345	ghr-MIR2948	1	152	25.2823	39.0484	24.8678
TCONS_00804269	D05	lincRNA	1.49785	1.59924	1.17521	3643	3714	gra-MIR7506b	1	72	0	0.154954	0
TCONS_00807084	D05	lincRNA	1.40746	1.97319	0.701261	449	534	gma-MIR160b	4	89	23.6079	20.4539	13.018
TCONS_00932489	D08	lincRNA	0.590081	0.21872	0.447224	502	684	mtr-MIR319a	10	189	511.505	363.831	209.79
TCONS_00932489	D08	lincRNA	0.590081	0.21872	0.447224	509	688	mtr-MIR319b	2	180	511.505	363.831	209.79
TCONS_00937357	D08	lincRNA	2.38106	1.83824	2.02435	661	843	mtr-MIR319a	10	189	0.669729	0.154954	0.500693
TCONS_00937357	D08	lincRNA	2.38106	1.83824	2.02435	668	847	mtr-MIR319b	2	180	0.669729	0.154954	0.500693
TCONS_00997332	D10	lincRNA	0.480832	0.252196	0.200766	140	245	gra-MIR167c	1	102	42.8626	55.1635	28.2057
TCONS_00998365	D10	lincRNA	2.73108	2.59607	2.32207	222	345	gra-MIR172b	1	119	1.17203	0.154954	0.333795
TCONS_01011715	D10	lincRNA	15.857	13.8241	12.7256	412	498	gma-MIR160b	4	90	23.6079	20.4539	13.018
TCONS_01018236	D10	lincRNA	0.496028	0.564623	0.215644	140	245	gra-MIR167c	1	102	42.8626	55.1635	28.2057
TCONS_01027974	D10	lincRNA	0.257554	0.790088	0.435648	168	273	gra-MIR167c	1	102	42.8626	55.1635	28.2057
TCONS_01101479	D12	lincRNA	0.881224	0.825197	0.778454	407	567	mtr-MIR319b	3	176	511.505	363.831	209.79
TCONS_01107509	D12	lincRNA	0.779772	0.585227	0.634588	177	263	ath-MIR157a	2	96	8.20418	18.7494	6.50901
TCONS_01107509	D12	lincRNA	0.779772	0.585227	0.634588	162	263	hbr-MIR156	2	108	8.20418	18.7494	6.50901
TCONS_01109996	D12	lincRNA	15.1303	29.3812	0	46	172	ghr-MIR7511	4	131	0.334864	0.309908	0
TCONS_01113382	D12	lincRNA	2.71384	3.67263	3.27531	177	263	ath-MIR157a	2	96	8.20418	18.7494	6.50901
TCONS_01113382	D12	lincRNA	2.71384	3.67263	3.27531	162	263	hbr-MIR156	2	108	8.20418	18.7494	6.50901
TCONS_01121616	D12	lincRNA	0.926443	1.31892	0.999063	411	562	gra-MIR482	1	152	3.68351	2.94412	3.33795
TCONS_01123999	D12	lincRNA	0	2.37094	0	61	163	ghr-MIR7506	1	101	0.167432	0.774769	0.333795
TCONS_01123999	D12	lincRNA	0	2.37094	0	74	147	gra-MIR7506b	1	74	0	0.154954	0
TCONS_01128012	D12	lincRNA	1.79611	1.79089	0.718399	484	644	mtr-MIR319b	3	176	0.669729	0.154954	0.500693
TCONS_01146412	D13	lincRNA	1.84024	1.69409	0.631187	371	520	gra-MIR482	2	152	3.68351	2.94412	3.33795
TCONS_01148734	D13	lincRNA	1.74916	7.86739	6.78608	619	840	gra-MIR8638	1	222	3.85094	38.2736	9.17937
TCONS_01152514	D13	lincRNA	1.62088	1.67847	1.08264	371	520	gra-MIR482	2	152	4.6881	3.71889	2.33657
TCONS_01163087	D13	lincRNA	1.7547	2.5316	1.83159	209	358	gra-MIR482	2	152	63.2894	60.7419	46.3976
TCONS_01167915	D13	lincRNA	0	3.79467	0	91	202	gra-MIR7486h	2	113	0.669729	0.154954	0.500693
TCONS_01205340	scaffold1314_A06	lincRNA	0	2.73234	0	85	193	gra-MIR7505b	1	109	9.54363	8.0576	6.00832
TCONS_01227912	scaffold2106_A08	lincRNA	1.59434	0.976365	1.13894	593	773	mtr-MIR319b	1	180	511.505	363.831	209.79
TCONS_01244956	scaffold2723_A11	anti-sense_lncRNA	1.89435	1.85352	1.38003	3022	3260	gra-MIR8752	1	239	0.167432	0	0
TCONS_01261338	scaffold3405_A12	lincRNA	4.72677	4.31942	2.50703	501	661	mtr-MIR319b	3	176	0.669729	0.154954	0.500693
TCONS_01261862	scaffold3409_A12	lincRNA	0.596362	0.54868	0.475745	306	392	ath-MIR157a	2	96	8.20418	18.7494	6.50901
TCONS_01261862	scaffold3409_A12	lincRNA	0.596362	0.54868	0.475745	291	392	hbr-MIR156	2	108	8.20418	18.7494	6.50901
TCONS_01269874	scaffold3700_A13	lincRNA	12.3096	8.53347	9.94896	61	237	ghr-MIR482b	1	177	22.101	25.1025	13.018
