# Supplementary material for: Transcriptome Analysis Implicates Involvement of Long Noncoding RNAs in Cytoplasmic Male Sterility and Fertility Restoration in Cotton
Source: Int J Mol Sci. 2019 Nov 6;20(22):5530. doi: 10.3390/ijms20225530 (PMC6888562; doi:10.3390/ijms20225530)
Supplement: Supplementary file 1 [file ijms-20-05530-s001.zip › Supplementary Files/Table S5 The data of whole miRNAs-lncRNAs-mRNAs regulatory networks.xlsx]

## Sheet: Sheet1
Regulator ID	Target ID	Relation
ahy-miR398	Gh_A08G0049	Negative regulation
ahy-miR398	Gh_A08G2179	Negative regulation
ahy-miR398	Gh_A13G1869	Negative regulation
ahy-miR398	Gh_D02G2296	Negative regulation
ahy-miR398	Gh_D08G0091	Negative regulation
ahy-miR398	Gh_D08G2546	Negative regulation
ahy-miR398	Gh_D09G1145	Negative regulation
ahy-miR398	Gh_D13G2257	Negative regulation
ahy-miR398	TCONS_01147586	Negative regulation
aly-miR157d-3p	Gh_A01G1575	Negative regulation
aly-miR157d-3p	Gh_A03G0514	Negative regulation
aly-miR157d-3p	Gh_A04G0987	Negative regulation
aly-miR157d-3p	Gh_A07G0324	Negative regulation
aly-miR157d-3p	Gh_D01G1884	Negative regulation
aly-miR157d-3p	Gh_D03G1012	Negative regulation
aly-miR157d-3p	Gh_D04G0996	Negative regulation
aly-miR157d-3p	Gh_D07G0381	Negative regulation
aly-miR157d-3p	Gh_D10G0301	Negative regulation
aly-miR157d-3p	TCONS_00637446	Negative regulation
aly-miR166g-5p	Gh_A04G0157	Negative regulation
aly-miR166g-5p	Gh_A06G0467	Negative regulation
aly-miR166g-5p	Gh_A07G1209	Negative regulation
aly-miR166g-5p	Gh_A08G1418	Negative regulation
aly-miR166g-5p	Gh_A10G1953	Negative regulation
aly-miR166g-5p	Gh_A10G2098	Negative regulation
aly-miR166g-5p	Gh_A10G2099	Negative regulation
aly-miR166g-5p	Gh_A10G2101	Negative regulation
aly-miR166g-5p	Gh_A10G2102	Negative regulation
aly-miR166g-5p	Gh_A10G2104	Negative regulation
aly-miR166g-5p	Gh_A11G0593	Negative regulation
aly-miR166g-5p	Gh_A11G2215	Negative regulation
aly-miR166g-5p	Gh_A11G2305	Negative regulation
aly-miR166g-5p	Gh_D01G1761	Negative regulation
aly-miR166g-5p	Gh_D05G3554	Negative regulation
aly-miR166g-5p	Gh_D05G3556	Negative regulation
aly-miR166g-5p	Gh_D06G0508	Negative regulation
aly-miR166g-5p	Gh_D07G1311	Negative regulation
aly-miR166g-5p	Gh_D08G1710	Negative regulation
aly-miR166g-5p	Gh_D10G2368	Negative regulation
aly-miR166g-5p	Gh_D10G2370	Negative regulation
aly-miR166g-5p	Gh_D10G2373	Negative regulation
aly-miR166g-5p	Gh_D10G2374	Negative regulation
aly-miR166g-5p	Gh_D10G2376	Negative regulation
aly-miR166g-5p	Gh_D10G2380	Negative regulation
aly-miR166g-5p	Gh_D10G2523	Negative regulation
aly-miR166g-5p	Gh_D11G0680	Negative regulation
aly-miR166g-5p	Gh_D11G1700	Negative regulation
aly-miR166g-5p	Gh_D11G2524	Negative regulation
aly-miR166g-5p	Gh_D11G2614	Negative regulation
aly-miR166g-5p	TCONS_00293755	Negative regulation
ama-miR396-3p	Gh_A01G1424	Negative regulation
ama-miR396-3p	Gh_A01G1543	Negative regulation
ama-miR396-3p	Gh_A02G0770	Negative regulation
ama-miR396-3p	Gh_A05G1997	Negative regulation
ama-miR396-3p	Gh_A06G1383	Negative regulation
ama-miR396-3p	Gh_D01G1662	Negative regulation
ama-miR396-3p	Gh_D01G1793	Negative regulation
ama-miR396-3p	Gh_D02G0817	Negative regulation
ama-miR396-3p	Gh_D05G3799	Negative regulation
ama-miR396-3p	Gh_D06G1727	Negative regulation
ama-miR396-3p	Gh_D07G0378	Negative regulation
ama-miR396-3p	Gh_D08G2082	Negative regulation
ama-miR396-3p	TCONS_00944774	Negative regulation
ath-miR156a-5p	Gh_A01G1274	Negative regulation
ath-miR156a-5p	Gh_A01G1281	Negative regulation
ath-miR156a-5p	Gh_A01G2095	Negative regulation
ath-miR156a-5p	Gh_A03G0632	Negative regulation
ath-miR156a-5p	Gh_A03G1083	Negative regulation
ath-miR156a-5p	Gh_A03G1092	Negative regulation
ath-miR156a-5p	Gh_A04G0183	Negative regulation
ath-miR156a-5p	Gh_A04G1266	Negative regulation
ath-miR156a-5p	Gh_A04G1331	Negative regulation
ath-miR156a-5p	Gh_A04G1486	Negative regulation
ath-miR156a-5p	Gh_A06G0796	Negative regulation
ath-miR156a-5p	Gh_A07G0442	Negative regulation
ath-miR156a-5p	Gh_A11G0344	Negative regulation
ath-miR156a-5p	Gh_A11G0706	Negative regulation
ath-miR156a-5p	Gh_A11G1133	Negative regulation
ath-miR156a-5p	Gh_A11G2811	Negative regulation
ath-miR156a-5p	Gh_A12G0866	Negative regulation
ath-miR156a-5p	Gh_A12G1380	Negative regulation
ath-miR156a-5p	Gh_A13G0749	Negative regulation
ath-miR156a-5p	Gh_D01G1229	Negative regulation
ath-miR156a-5p	Gh_D01G1231	Negative regulation
ath-miR156a-5p	Gh_D01G1495	Negative regulation
ath-miR156a-5p	Gh_D01G1503	Negative regulation
ath-miR156a-5p	Gh_D02G1499	Negative regulation
ath-miR156a-5p	Gh_D02G1515	Negative regulation
ath-miR156a-5p	Gh_D03G0920	Negative regulation
ath-miR156a-5p	Gh_D04G1827	Negative regulation
ath-miR156a-5p	Gh_D04G1893	Negative regulation
ath-miR156a-5p	Gh_D04G1985	Negative regulation
ath-miR156a-5p	Gh_D06G0926	Negative regulation
ath-miR156a-5p	Gh_D07G0506	Negative regulation
ath-miR156a-5p	Gh_D08G1755	Negative regulation
ath-miR156a-5p	Gh_D09G1593	Negative regulation
ath-miR156a-5p	Gh_D11G0401	Negative regulation
ath-miR156a-5p	Gh_D11G0821	Negative regulation
ath-miR156a-5p	Gh_D11G1284	Negative regulation
ath-miR156a-5p	Gh_D11G3165	Negative regulation
ath-miR156a-5p	Gh_D12G0947	Negative regulation
ath-miR156a-5p	Gh_D12G1504	Negative regulation
ath-miR156a-5p	Gh_D13G0874	Negative regulation
ath-miR156a-5p	Gh_Sca035233G01	Negative regulation
ath-miR156a-5p	TCONS_00760705	Negative regulation
ath-miR156a-5p	TCONS_00793485	Negative regulation
ath-miR156a-5p	TCONS_00793487	Negative regulation
ath-miR156a-5p	TCONS_00804285	Negative regulation
ath-miR156a-5p	TCONS_00881314	Negative regulation
ath-miR156a-5p	TCONS_00884175	Negative regulation
ath-miR156a-5p	TCONS_00892130	Negative regulation
ath-miR156a-5p	TCONS_01236314	Negative regulation
ath-miR157a-5p	Gh_A01G1274	Negative regulation
ath-miR157a-5p	Gh_A01G1281	Negative regulation
ath-miR157a-5p	Gh_A01G2095	Negative regulation
ath-miR157a-5p	Gh_A03G0632	Negative regulation
ath-miR157a-5p	Gh_A03G1083	Negative regulation
ath-miR157a-5p	Gh_A03G1092	Negative regulation
ath-miR157a-5p	Gh_A04G1266	Negative regulation
ath-miR157a-5p	Gh_A04G1331	Negative regulation
ath-miR157a-5p	Gh_A04G1486	Negative regulation
ath-miR157a-5p	Gh_A05G0537	Negative regulation
ath-miR157a-5p	Gh_A06G0796	Negative regulation
ath-miR157a-5p	Gh_A07G0442	Negative regulation
ath-miR157a-5p	Gh_A07G2329	Negative regulation
ath-miR157a-5p	Gh_A11G0344	Negative regulation
ath-miR157a-5p	Gh_A11G0706	Negative regulation
ath-miR157a-5p	Gh_A11G2374	Negative regulation
ath-miR157a-5p	Gh_A11G2811	Negative regulation
ath-miR157a-5p	Gh_A12G0866	Negative regulation
ath-miR157a-5p	Gh_A12G1380	Negative regulation
ath-miR157a-5p	Gh_A13G0749	Negative regulation
ath-miR157a-5p	Gh_A13G1597	Negative regulation
ath-miR157a-5p	Gh_D01G1231	Negative regulation
ath-miR157a-5p	Gh_D01G1495	Negative regulation
ath-miR157a-5p	Gh_D01G1503	Negative regulation
ath-miR157a-5p	Gh_D02G1499	Negative regulation
ath-miR157a-5p	Gh_D02G1515	Negative regulation
ath-miR157a-5p	Gh_D03G0920	Negative regulation
ath-miR157a-5p	Gh_D04G1827	Negative regulation
ath-miR157a-5p	Gh_D04G1893	Negative regulation
ath-miR157a-5p	Gh_D04G1985	Negative regulation
ath-miR157a-5p	Gh_D05G0671	Negative regulation
ath-miR157a-5p	Gh_D06G0295	Negative regulation
ath-miR157a-5p	Gh_D06G0926	Negative regulation
ath-miR157a-5p	Gh_D07G0196	Negative regulation
ath-miR157a-5p	Gh_D07G0506	Negative regulation
ath-miR157a-5p	Gh_D11G0401	Negative regulation
ath-miR157a-5p	Gh_D11G0821	Negative regulation
ath-miR157a-5p	Gh_D11G2688	Negative regulation
ath-miR157a-5p	Gh_D11G3165	Negative regulation
ath-miR157a-5p	Gh_D12G0947	Negative regulation
ath-miR157a-5p	Gh_D12G1504	Negative regulation
ath-miR157a-5p	Gh_D13G0874	Negative regulation
ath-miR157a-5p	Gh_Sca035233G01	Negative regulation
ath-miR157a-5p	TCONS_00396951	Negative regulation
ath-miR157a-5p	TCONS_00396952	Negative regulation
ath-miR157a-5p	TCONS_00518724	Negative regulation
ath-miR157a-5p	TCONS_01261838	Negative regulation
ath-miR157a-5p	TCONS_01342354	Negative regulation
ath-miR171b-3p	Gh_A03G0093	Negative regulation
ath-miR171b-3p	Gh_A05G1950	Negative regulation
ath-miR171b-3p	Gh_A05G3748	Negative regulation
ath-miR171b-3p	Gh_A06G0358	Negative regulation
ath-miR171b-3p	Gh_A08G1548	Negative regulation
ath-miR171b-3p	Gh_A12G0854	Negative regulation
ath-miR171b-3p	Gh_A12G0855	Negative regulation
ath-miR171b-3p	Gh_A12G2009	Negative regulation
ath-miR171b-3p	Gh_D03G1558	Negative regulation
ath-miR171b-3p	Gh_D05G2179	Negative regulation
ath-miR171b-3p	Gh_D05G2218	Negative regulation
ath-miR171b-3p	Gh_D06G0388	Negative regulation
ath-miR171b-3p	Gh_D08G1854	Negative regulation
ath-miR171b-3p	Gh_D12G0934	Negative regulation
ath-miR171b-3p	Gh_D12G0935	Negative regulation
ath-miR171b-3p	Gh_D12G2185	Negative regulation
ath-miR171b-3p	TCONS_00586787	Negative regulation
ath-miR171b-3p	TCONS_01135829	Negative regulation
ath-miR172a	Gh_A01G1867	Negative regulation
ath-miR172a	Gh_A02G1495	Negative regulation
ath-miR172a	Gh_A03G0292	Negative regulation
ath-miR172a	Gh_A05G0861	Negative regulation
ath-miR172a	Gh_A08G2566	Negative regulation
ath-miR172a	Gh_A09G1124	Negative regulation
ath-miR172a	Gh_A10G0822	Negative regulation
ath-miR172a	Gh_A10G1860	Negative regulation
ath-miR172a	Gh_A10G2249	Negative regulation
ath-miR172a	Gh_A11G1795	Negative regulation
ath-miR172a	Gh_A11G2802	Negative regulation
ath-miR172a	Gh_A12G0670	Negative regulation
ath-miR172a	Gh_A12G2412	Negative regulation
ath-miR172a	Gh_A13G1071	Negative regulation
ath-miR172a	Gh_A13G1451	Negative regulation
ath-miR172a	Gh_D01G1514	Negative regulation
ath-miR172a	Gh_D01G2112	Negative regulation
ath-miR172a	Gh_D03G0218	Negative regulation
ath-miR172a	Gh_D03G1282	Negative regulation
ath-miR172a	Gh_D05G0915	Negative regulation
ath-miR172a	Gh_D05G3873	Negative regulation
ath-miR172a	Gh_D08G0014	Negative regulation
ath-miR172a	Gh_D09G1128	Negative regulation
ath-miR172a	Gh_D09G1798	Negative regulation
ath-miR172a	Gh_D10G0536	Negative regulation
ath-miR172a	Gh_D10G0938	Negative regulation
ath-miR172a	Gh_D10G2123	Negative regulation
ath-miR172a	Gh_D10G2289	Negative regulation
ath-miR172a	Gh_D11G1956	Negative regulation
ath-miR172a	Gh_D11G3148	Negative regulation
ath-miR172a	Gh_D12G0675	Negative regulation
ath-miR172a	Gh_D13G1337	Negative regulation
ath-miR172a	TCONS_00381962	Negative regulation
ath-miR172a	TCONS_01205250	Negative regulation
ath-miR172c	Gh_A01G1867	Negative regulation
ath-miR172c	Gh_A02G1495	Negative regulation
ath-miR172c	Gh_A03G0292	Negative regulation
ath-miR172c	Gh_A03G0350	Negative regulation
ath-miR172c	Gh_A05G0861	Negative regulation
ath-miR172c	Gh_A08G2566	Negative regulation
ath-miR172c	Gh_A10G0222	Negative regulation
ath-miR172c	Gh_A10G0822	Negative regulation
ath-miR172c	Gh_A10G1860	Negative regulation
ath-miR172c	Gh_A10G2249	Negative regulation
ath-miR172c	Gh_A11G1795	Negative regulation
ath-miR172c	Gh_A12G0347	Negative regulation
ath-miR172c	Gh_A12G0670	Negative regulation
ath-miR172c	Gh_A12G2412	Negative regulation
ath-miR172c	Gh_A13G1451	Negative regulation
ath-miR172c	Gh_D01G2112	Negative regulation
ath-miR172c	Gh_D03G0218	Negative regulation
ath-miR172c	Gh_D03G1227	Negative regulation
ath-miR172c	Gh_D03G1282	Negative regulation
ath-miR172c	Gh_D05G0915	Negative regulation
ath-miR172c	Gh_D05G3873	Negative regulation
ath-miR172c	Gh_D08G0014	Negative regulation
ath-miR172c	Gh_D10G0536	Negative regulation
ath-miR172c	Gh_D10G0938	Negative regulation
ath-miR172c	Gh_D10G2123	Negative regulation
ath-miR172c	Gh_D10G2289	Negative regulation
ath-miR172c	Gh_D11G1956	Negative regulation
ath-miR172c	Gh_D12G0317	Negative regulation
ath-miR172c	Gh_D12G0675	Negative regulation
ath-miR172c	TCONS_00381962	Negative regulation
ath-miR172c	TCONS_01205250	Negative regulation
ath-miR390a-5p	Gh_A08G2329	Negative regulation
ath-miR390a-5p	Gh_A10G1180	Negative regulation
ath-miR390a-5p	Gh_A11G2202	Negative regulation
ath-miR390a-5p	Gh_A11G2283	Negative regulation
ath-miR390a-5p	Gh_A11G2714	Negative regulation
ath-miR390a-5p	Gh_A12G0463	Negative regulation
ath-miR390a-5p	Gh_D03G0099	Negative regulation
ath-miR390a-5p	Gh_D05G3835	Negative regulation
ath-miR390a-5p	Gh_D07G1901	Negative regulation
ath-miR390a-5p	Gh_D08G1121	Negative regulation
ath-miR390a-5p	Gh_D08G2304	Negative regulation
ath-miR390a-5p	Gh_D10G1318	Negative regulation
ath-miR390a-5p	Gh_D11G2499	Negative regulation
ath-miR390a-5p	Gh_D11G2590	Negative regulation
ath-miR390a-5p	Gh_D11G2900	Negative regulation
ath-miR390a-5p	Gh_D11G3068	Negative regulation
ath-miR390a-5p	Gh_D12G0466	Negative regulation
ath-miR390a-5p	Gh_Sca004803G06	Negative regulation
ath-miR390a-5p	TCONS_01099943	Negative regulation
ath-miR395a	Gh_A02G0333	Negative regulation
ath-miR395a	Gh_A03G0224	Negative regulation
ath-miR395a	Gh_A09G1922	Negative regulation
ath-miR395a	Gh_A11G1228	Negative regulation
ath-miR395a	Gh_A11G2217	Negative regulation
ath-miR395a	Gh_A13G1143	Negative regulation
ath-miR395a	Gh_A13G2043	Negative regulation
ath-miR395a	Gh_D02G0399	Negative regulation
ath-miR395a	Gh_D03G0778	Negative regulation
ath-miR395a	Gh_D03G1347	Negative regulation
ath-miR395a	Gh_D09G2130	Negative regulation
ath-miR395a	Gh_D11G1375	Negative regulation
ath-miR395a	Gh_D11G2526	Negative regulation
ath-miR395a	Gh_D13G1426	Negative regulation
ath-miR395a	TCONS_00440385	Negative regulation
ath-miR396b-3p	Gh_A01G1424	Negative regulation
ath-miR396b-3p	Gh_D01G1662	Negative regulation
ath-miR396b-3p	Gh_D07G0378	Negative regulation
ath-miR396b-3p	Gh_D13G0082	Negative regulation
ath-miR396b-3p	TCONS_00944774	Negative regulation
cca-miR390	Gh_A01G0163	Negative regulation
cca-miR390	Gh_A02G1065	Negative regulation
cca-miR390	Gh_A07G1028	Negative regulation
cca-miR390	Gh_A08G2329	Negative regulation
cca-miR390	Gh_A10G1180	Negative regulation
cca-miR390	Gh_A11G2202	Negative regulation
cca-miR390	Gh_A11G2283	Negative regulation
cca-miR390	Gh_A11G2714	Negative regulation
cca-miR390	Gh_A13G1340	Negative regulation
cca-miR390	Gh_D01G0210	Negative regulation
cca-miR390	Gh_D03G0613	Negative regulation
cca-miR390	Gh_D05G3835	Negative regulation
cca-miR390	Gh_D07G1105	Negative regulation
cca-miR390	Gh_D07G1901	Negative regulation
cca-miR390	Gh_D08G2304	Negative regulation
cca-miR390	Gh_D10G1318	Negative regulation
cca-miR390	Gh_D11G2499	Negative regulation
cca-miR390	Gh_D11G2590	Negative regulation
cca-miR390	Gh_D11G2900	Negative regulation
cca-miR390	Gh_D11G3068	Negative regulation
cca-miR390	Gh_D13G1648	Negative regulation
cca-miR390	Gh_Sca004803G06	Negative regulation
cca-miR390	TCONS_01099943	Negative regulation
cpa-miR8155	Gh_A07G1113	Negative regulation
cpa-miR8155	Gh_A08G2059	Negative regulation
cpa-miR8155	Gh_A10G1803	Negative regulation
cpa-miR8155	Gh_A12G1032	Negative regulation
cpa-miR8155	Gh_D12G1151	Negative regulation
cpa-miR8155	TCONS_00048895	Negative regulation
cpa-miR8155	TCONS_00119722	Negative regulation
cpa-miR8155	TCONS_00157191	Negative regulation
cpa-miR8155	TCONS_00172727	Negative regulation
cpa-miR8155	TCONS_00214705	Negative regulation
cpa-miR8155	TCONS_00214706	Negative regulation
cpa-miR8155	TCONS_00264218	Negative regulation
cpa-miR8155	TCONS_00397968	Negative regulation
cpa-miR8155	TCONS_00400541	Negative regulation
cpa-miR8155	TCONS_00514883	Negative regulation
cpa-miR8155	TCONS_00770690	Negative regulation
cpa-miR8155	TCONS_00823522	Negative regulation
cpa-miR8155	TCONS_00854625	Negative regulation
cpa-miR8155	TCONS_00999621	Negative regulation
cpa-miR8155	TCONS_01212366	Negative regulation
cpa-miR8155	TCONS_01270548	Negative regulation
cpa-miR8155	TCONS_01294518	Negative regulation
cpa-miR8155	TCONS_01314799	Negative regulation
csi-miR160	Gh_A03G0274	Negative regulation
csi-miR160	Gh_A05G0895	Negative regulation
csi-miR160	Gh_A05G1991	Negative regulation
csi-miR160	Gh_A05G3576	Negative regulation
csi-miR160	Gh_A06G0332	Negative regulation
csi-miR160	Gh_A07G1062	Negative regulation
csi-miR160	Gh_A09G1401	Negative regulation
csi-miR160	Gh_A10G1836	Negative regulation
csi-miR160	Gh_A13G2013	Negative regulation
csi-miR160	Gh_D03G1293	Negative regulation
csi-miR160	Gh_D04G0030	Negative regulation
csi-miR160	Gh_D05G0978	Negative regulation
csi-miR160	Gh_D05G3805	Negative regulation
csi-miR160	Gh_D06G0360	Negative regulation
csi-miR160	Gh_D07G1154	Negative regulation
csi-miR160	Gh_D09G1405	Negative regulation
csi-miR160	Gh_D10G2093	Negative regulation
csi-miR160	Gh_D13G2411	Negative regulation
csi-miR160	TCONS_01087328	Negative regulation
ghr-miR2949a-3p	Gh_A01G0901	Negative regulation
ghr-miR2949a-3p	Gh_A09G0936	Negative regulation
ghr-miR2949a-3p	Gh_A11G0715	Negative regulation
ghr-miR2949a-3p	Gh_D01G0190	Negative regulation
ghr-miR2949a-3p	Gh_D01G0940	Negative regulation
ghr-miR2949a-3p	Gh_D09G0963	Negative regulation
ghr-miR2949a-3p	TCONS_00910899	Negative regulation
ghr-miR2949a-3p	TCONS_01283923	Negative regulation
ghr-miR2949b	Gh_A04G0407	Negative regulation
ghr-miR2949b	Gh_A09G0440	Negative regulation
ghr-miR2949b	Gh_A10G1566	Negative regulation
ghr-miR2949b	Gh_A11G3268	Negative regulation
ghr-miR2949b	Gh_A12G2062	Negative regulation
ghr-miR2949b	Gh_D02G0232	Negative regulation
ghr-miR2949b	Gh_D03G1587	Negative regulation
ghr-miR2949b	Gh_D05G3225	Negative regulation
ghr-miR2949b	Gh_D09G0451	Negative regulation
ghr-miR2949b	Gh_D10G1822	Negative regulation
ghr-miR2949b	Gh_D11G2828	Negative regulation
ghr-miR2949b	Gh_Sca084334G01	Negative regulation
ghr-miR2949b	TCONS_01303197	Negative regulation
ghr-miR2950	Gh_A06G1391	Negative regulation
ghr-miR2950	Gh_A10G0470	Negative regulation
ghr-miR2950	Gh_A13G0305	Negative regulation
ghr-miR2950	Gh_D10G0493	Negative regulation
ghr-miR2950	Gh_D12G0868	Negative regulation
ghr-miR2950	Gh_D13G0343	Negative regulation
ghr-miR2950	TCONS_00161452	Negative regulation
ghr-miR2950	TCONS_01046456	Negative regulation
ghr-miR2950	TCONS_01327755	Negative regulation
ghr-miR3476-5p	Gh_A03G0079	Negative regulation
ghr-miR3476-5p	Gh_A03G0080	Negative regulation
ghr-miR3476-5p	Gh_A05G2300	Negative regulation
ghr-miR3476-5p	Gh_D02G1737	Negative regulation
ghr-miR3476-5p	Gh_D03G0574	Negative regulation
ghr-miR3476-5p	Gh_D03G1579	Negative regulation
ghr-miR3476-5p	Gh_D05G2560	Negative regulation
ghr-miR3476-5p	Gh_D09G2376	Negative regulation
ghr-miR3476-5p	TCONS_00703978	Negative regulation
ghr-miR7491	Gh_A11G0474	Negative regulation
ghr-miR7491	Gh_D11G0552	Negative regulation
ghr-miR7491	TCONS_00596064	Negative regulation
ghr-miR7491	TCONS_01224794	Negative regulation
ghr-miR7500	Gh_A03G0296	Negative regulation
ghr-miR7500	Gh_D03G1279	Negative regulation
ghr-miR7500	TCONS_00631217	Negative regulation
ghr-miR7500	TCONS_00634918	Negative regulation
ghr-miR7500	TCONS_00986657	Negative regulation
ghr-miR7500	TCONS_01043875	Negative regulation
ghr-miR7504b	Gh_A05G0168	Negative regulation
ghr-miR7504b	Gh_D05G0232	Negative regulation
ghr-miR7504b	TCONS_00386313	Negative regulation
ghr-miR7504b	TCONS_00706820	Negative regulation
ghr-miR7507	Gh_A02G0435	Negative regulation
ghr-miR7507	Gh_A08G0870	Negative regulation
ghr-miR7507	Gh_D02G0485	Negative regulation
ghr-miR7507	Gh_D08G1056	Negative regulation
ghr-miR7507	Gh_Sca053185G01	Negative regulation
ghr-miR7507	TCONS_00533288	Negative regulation
ghr-miR7507	TCONS_00617803	Negative regulation
ghr-miR7507	TCONS_01290836	Negative regulation
ghr-miR7510a	Gh_A02G0563	Negative regulation
ghr-miR7510a	Gh_A06G1102	Negative regulation
ghr-miR7510a	Gh_A12G0659	Negative regulation
ghr-miR7510a	Gh_D01G1421	Negative regulation
ghr-miR7510a	Gh_D10G0671	Negative regulation
ghr-miR7510a	Gh_D11G2137	Negative regulation
ghr-miR7510a	Gh_D13G0725	Negative regulation
ghr-miR7510a	TCONS_00582249	Negative regulation
ghr-miR7510a	TCONS_00635290	Negative regulation
ghr-miR7510a	TCONS_00928050	Negative regulation
ghr-miR7510a	TCONS_01260964	Negative regulation
gma-miR171a	Gh_A01G1203	Negative regulation
gma-miR171a	Gh_A03G0093	Negative regulation
gma-miR171a	Gh_A05G1950	Negative regulation
gma-miR171a	Gh_A08G1548	Negative regulation
gma-miR171a	Gh_A12G0854	Negative regulation
gma-miR171a	Gh_A12G0855	Negative regulation
gma-miR171a	Gh_D01G1437	Negative regulation
gma-miR171a	Gh_D03G1558	Negative regulation
gma-miR171a	Gh_D05G2179	Negative regulation
gma-miR171a	Gh_D08G1854	Negative regulation
gma-miR171a	Gh_D12G0934	Negative regulation
gma-miR171a	Gh_D12G0935	Negative regulation
gma-miR171a	TCONS_01135829	Negative regulation
gma-miR390a-3p	Gh_A10G0539	Negative regulation
gma-miR390b-5p	Gh_A04G1403	Negative regulation
gma-miR390b-5p	Gh_A05G2137	Negative regulation
gma-miR390b-5p	Gh_A07G1028	Negative regulation
gma-miR390b-5p	Gh_A07G1981	Negative regulation
gma-miR390b-5p	Gh_A08G2329	Negative regulation
gma-miR390b-5p	Gh_A08G2393	Negative regulation
gma-miR390b-5p	Gh_A10G1180	Negative regulation
gma-miR390b-5p	Gh_A11G0071	Negative regulation
gma-miR390b-5p	Gh_A11G0579	Negative regulation
gma-miR390b-5p	Gh_A11G2202	Negative regulation
gma-miR390b-5p	Gh_A11G2283	Negative regulation
gma-miR390b-5p	Gh_A11G2714	Negative regulation
gma-miR390b-5p	Gh_D03G0099	Negative regulation
gma-miR390b-5p	Gh_D05G2391	Negative regulation
gma-miR390b-5p	Gh_D05G3835	Negative regulation
gma-miR390b-5p	Gh_D07G1105	Negative regulation
gma-miR390b-5p	Gh_D07G1901	Negative regulation
gma-miR390b-5p	Gh_D07G2202	Negative regulation
gma-miR390b-5p	Gh_D08G1945	Negative regulation
gma-miR390b-5p	Gh_D08G2304	Negative regulation
gma-miR390b-5p	Gh_D10G1318	Negative regulation
gma-miR390b-5p	Gh_D11G0664	Negative regulation
gma-miR390b-5p	Gh_D11G2499	Negative regulation
gma-miR390b-5p	Gh_D11G2590	Negative regulation
gma-miR390b-5p	Gh_D11G2900	Negative regulation
gma-miR390b-5p	Gh_D11G3068	Negative regulation
gma-miR390b-5p	Gh_Sca004803G06	Negative regulation
gma-miR390b-5p	TCONS_01099943	Negative regulation
gma-miR390e	Gh_A01G0163	Negative regulation
gma-miR390e	Gh_A07G1028	Negative regulation
gma-miR390e	Gh_A08G2329	Negative regulation
gma-miR390e	Gh_A10G1180	Negative regulation
gma-miR390e	Gh_A11G0579	Negative regulation
gma-miR390e	Gh_A11G2202	Negative regulation
gma-miR390e	Gh_A11G2714	Negative regulation
gma-miR390e	Gh_D01G0210	Negative regulation
gma-miR390e	Gh_D05G3835	Negative regulation
gma-miR390e	Gh_D07G1105	Negative regulation
gma-miR390e	Gh_D07G1901	Negative regulation
gma-miR390e	Gh_D08G2304	Negative regulation
gma-miR390e	Gh_D10G1318	Negative regulation
gma-miR390e	Gh_D11G0664	Negative regulation
gma-miR390e	Gh_D11G2499	Negative regulation
gma-miR390e	Gh_D11G2900	Negative regulation
gma-miR390e	Gh_D11G3068	Negative regulation
gma-miR390e	Gh_Sca004803G06	Negative regulation
gma-miR390e	TCONS_01099943	Negative regulation
gma-miR396b-3p	Gh_A01G1424	Negative regulation
gma-miR396b-3p	Gh_A11G3300	Negative regulation
gma-miR396b-3p	Gh_D01G1662	Negative regulation
gma-miR396b-3p	Gh_D07G0378	Negative regulation
gma-miR396b-3p	TCONS_00944774	Negative regulation
gma-miR5368	Gh_A04G0633	Negative regulation
gma-miR5368	Gh_A11G0756	Negative regulation
gma-miR5368	Gh_A11G1053	Negative regulation
gma-miR5368	Gh_D01G1576	Negative regulation
gma-miR5368	Gh_D04G1096	Negative regulation
gma-miR5368	Gh_D11G0884	Negative regulation
gma-miR5368	Gh_D11G1208	Negative regulation
gma-miR5368	TCONS_00827759	Negative regulation
gra-miR166d	Gh_A05G3817	Negative regulation
gra-miR166d	Gh_A08G0634	Negative regulation
gra-miR166d	Gh_A09G2118	Negative regulation
gra-miR166d	Gh_A10G0465	Negative regulation
gra-miR166d	Gh_A10G0535	Negative regulation
gra-miR166d	Gh_A10G0740	Negative regulation
gra-miR166d	Gh_A11G3197	Negative regulation
gra-miR166d	Gh_A12G1542	Negative regulation
gra-miR166d	Gh_A12G1939	Negative regulation
gra-miR166d	Gh_D05G1280	Negative regulation
gra-miR166d	Gh_D09G2324	Negative regulation
gra-miR166d	Gh_D10G0489	Negative regulation
gra-miR166d	Gh_D10G0574	Negative regulation
gra-miR166d	Gh_D10G1017	Negative regulation
gra-miR166d	Gh_D10G2206	Negative regulation
gra-miR166d	Gh_D11G2237	Negative regulation
gra-miR166d	Gh_D11G2524	Negative regulation
gra-miR166d	Gh_D12G2119	Negative regulation
gra-miR166d	TCONS_01218085	Negative regulation
gra-miR172b	Gh_A02G0156	Negative regulation
gra-miR172b	Gh_A04G1184	Negative regulation
gra-miR172b	Gh_A05G3528	Negative regulation
gra-miR172b	Gh_A07G1525	Negative regulation
gra-miR172b	Gh_A07G2360	Negative regulation
gra-miR172b	Gh_A08G0932	Negative regulation
gra-miR172b	Gh_A08G1146	Negative regulation
gra-miR172b	Gh_A08G2281	Negative regulation
gra-miR172b	Gh_A09G0152	Negative regulation
gra-miR172b	Gh_A09G0720	Negative regulation
gra-miR172b	Gh_A10G0649	Negative regulation
gra-miR172b	Gh_A10G1088	Negative regulation
gra-miR172b	Gh_A10G1137	Negative regulation
gra-miR172b	Gh_A10G1365	Negative regulation
gra-miR172b	Gh_A10G1815	Negative regulation
gra-miR172b	Gh_A11G3052	Negative regulation
gra-miR172b	Gh_A12G0672	Negative regulation
gra-miR172b	Gh_A12G1225	Negative regulation
gra-miR172b	Gh_A12G1563	Negative regulation
gra-miR172b	Gh_A13G2027	Negative regulation
gra-miR172b	Gh_D02G0193	Negative regulation
gra-miR172b	Gh_D04G1796	Negative regulation
gra-miR172b	Gh_D05G0915	Negative regulation
gra-miR172b	Gh_D07G0119	Negative regulation
gra-miR172b	Gh_D07G1673	Negative regulation
gra-miR172b	Gh_D08G1138	Negative regulation
gra-miR172b	Gh_D08G1429	Negative regulation
gra-miR172b	Gh_D08G2439	Negative regulation
gra-miR172b	Gh_D09G0142	Negative regulation
gra-miR172b	Gh_D09G2463	Negative regulation
gra-miR172b	Gh_D10G0745	Negative regulation
gra-miR172b	Gh_D10G1420	Negative regulation
gra-miR172b	Gh_D10G2080	Negative regulation
gra-miR172b	Gh_D11G0880	Negative regulation
gra-miR172b	Gh_D12G1350	Negative regulation
gra-miR172b	Gh_D12G1691	Negative regulation
gra-miR172b	Gh_Sca005055G01	Negative regulation
gra-miR172b	TCONS_00153752	Negative regulation
gra-miR172b	TCONS_00509416	Negative regulation
gra-miR172b	TCONS_01205249	Negative regulation
gra-miR482c	Gh_A05G0383	Negative regulation
gra-miR482c	Gh_A05G0554	Negative regulation
gra-miR482c	Gh_A06G0860	Negative regulation
gra-miR482c	Gh_A11G2118	Negative regulation
gra-miR482c	Gh_A11G2119	Negative regulation
gra-miR482c	Gh_A11G2222	Negative regulation
gra-miR482c	Gh_A13G0848	Negative regulation
gra-miR482c	Gh_D04G1534	Negative regulation
gra-miR482c	Gh_D04G1535	Negative regulation
gra-miR482c	Gh_D05G0497	Negative regulation
gra-miR482c	Gh_D06G1002	Negative regulation
gra-miR482c	Gh_D11G2427	Negative regulation
gra-miR482c	Gh_D11G2531	Negative regulation
gra-miR482c	Gh_D13G1049	Negative regulation
gra-miR482c	Gh_D13G1096	Negative regulation
gra-miR482c	Gh_Sca006457G01	Negative regulation
gra-miR482c	TCONS_01249513	Negative regulation
gra-miR5207	Gh_A02G1009	Negative regulation
gra-miR5207	Gh_D03G0716	Negative regulation
gra-miR5207	TCONS_00217998	Negative regulation
gra-miR5207	TCONS_00747384	Negative regulation
gra-miR5207	TCONS_00888810	Negative regulation
gra-miR5207	TCONS_00916133	Negative regulation
gra-miR5207	TCONS_01316318	Negative regulation
gra-miR7484k	TCONS_00640564	Negative regulation
gra-miR7484n	TCONS_00536108	Negative regulation
gra-miR7484n	TCONS_01255765	Negative regulation
gra-miR7486e	Gh_D06G0722	Negative regulation
gra-miR7486e	TCONS_00841666	Negative regulation
gra-miR7486e	TCONS_01300945	Negative regulation
gra-miR7486j	TCONS_00652603	Negative regulation
gra-miR7486j	TCONS_00702661	Negative regulation
gra-miR7486j	TCONS_00841666	Negative regulation
gra-miR7486j	TCONS_01169894	Negative regulation
gra-miR7486j	TCONS_01300945	Negative regulation
gra-miR8633	Gh_A07G0423	Negative regulation
gra-miR8633	Gh_A07G2187	Negative regulation
gra-miR8633	Gh_A08G0418	Negative regulation
gra-miR8633	Gh_A09G1143	Negative regulation
gra-miR8633	Gh_D05G2986	Negative regulation
gra-miR8633	Gh_D07G0423	Negative regulation
gra-miR8633	Gh_D07G1745	Negative regulation
gra-miR8633	Gh_D09G1147	Negative regulation
gra-miR8633	TCONS_00535293	Negative regulation
gra-miR8633	TCONS_00586789	Negative regulation
gra-miR8633	TCONS_00847627	Negative regulation
gra-miR8639a	TCONS_00959189	Negative regulation
gra-miR8667	Gh_A07G2254	Negative regulation
gra-miR8667	Gh_D07G1017	Negative regulation
gra-miR8667	TCONS_00364770	Negative regulation
gra-miR8667	TCONS_01224774	Negative regulation
gra-miR8674a	Gh_Sca004851G02	Negative regulation
gra-miR8674a	TCONS_00729846	Negative regulation
gra-miR8678	Gh_A08G1178	Negative regulation
gra-miR8678	Gh_D01G1779	Negative regulation
gra-miR8678	Gh_D08G1463	Negative regulation
gra-miR8678	TCONS_00031385	Negative regulation
gra-miR8678	TCONS_00931640	Negative regulation
gra-miR8678	TCONS_01124385	Negative regulation
gra-miR8678	TCONS_01201625	Negative regulation
gra-miR8691	Gh_A10G0109	Negative regulation
gra-miR8691	Gh_A13G0001	Negative regulation
gra-miR8691	Gh_D09G2346	Negative regulation
gra-miR8691	Gh_D13G0016	Negative regulation
gra-miR8691	TCONS_00847905	Negative regulation
gra-miR8692	TCONS_00983250	Negative regulation
gra-miR8715	TCONS_00032138	Negative regulation
gra-miR8715	TCONS_00032551	Negative regulation
gra-miR8715	TCONS_00100274	Negative regulation
gra-miR8715	TCONS_00104834	Negative regulation
gra-miR8715	TCONS_00108598	Negative regulation
gra-miR8715	TCONS_00184477	Negative regulation
gra-miR8715	TCONS_00232257	Negative regulation
gra-miR8715	TCONS_00251735	Negative regulation
gra-miR8715	TCONS_00295408	Negative regulation
gra-miR8715	TCONS_00344852	Negative regulation
gra-miR8715	TCONS_00480786	Negative regulation
gra-miR8715	TCONS_00517686	Negative regulation
gra-miR8715	TCONS_00533556	Negative regulation
gra-miR8715	TCONS_00577326	Negative regulation
gra-miR8715	TCONS_00700824	Negative regulation
gra-miR8715	TCONS_00846644	Negative regulation
gra-miR8715	TCONS_01205210	Negative regulation
gra-miR8715	TCONS_01268591	Negative regulation
gra-miR8715	TCONS_01277001	Negative regulation
gra-miR8715	TCONS_01290230	Negative regulation
gra-miR8715	TCONS_01329576	Negative regulation
gra-miR8715	TCONS_01341847	Negative regulation
gra-miR8718	Gh_A01G0519	Negative regulation
gra-miR8718	Gh_A05G3221	Negative regulation
gra-miR8718	Gh_A06G2100	Negative regulation
gra-miR8718	Gh_A07G0097	Negative regulation
gra-miR8718	Gh_A07G1607	Negative regulation
gra-miR8718	Gh_A07G1725	Negative regulation
gra-miR8718	Gh_A07G2182	Negative regulation
gra-miR8718	Gh_A07G2184	Negative regulation
gra-miR8718	Gh_A08G1037	Negative regulation
gra-miR8718	Gh_A10G1688	Negative regulation
gra-miR8718	Gh_A12G0700	Negative regulation
gra-miR8718	Gh_A12G1111	Negative regulation
gra-miR8718	Gh_D06G1255	Negative regulation
gra-miR8718	Gh_D07G0106	Negative regulation
gra-miR8718	Gh_D07G1659	Negative regulation
gra-miR8718	Gh_D07G1663	Negative regulation
gra-miR8718	Gh_D07G1805	Negative regulation
gra-miR8718	Gh_D07G1929	Negative regulation
gra-miR8718	Gh_D08G0203	Negative regulation
gra-miR8718	Gh_D08G1315	Negative regulation
gra-miR8718	Gh_D10G1865	Negative regulation
gra-miR8718	Gh_D10G1940	Negative regulation
gra-miR8718	Gh_D10G1941	Negative regulation
gra-miR8718	Gh_D10G1957	Negative regulation
gra-miR8718	Gh_D11G0244	Negative regulation
gra-miR8718	Gh_D12G0713	Negative regulation
gra-miR8718	Gh_D12G1236	Negative regulation
gra-miR8718	TCONS_00181015	Negative regulation
gra-miR8718	TCONS_00294234	Negative regulation
gra-miR8718	TCONS_00358792	Negative regulation
gra-miR8718	TCONS_00425966	Negative regulation
gra-miR8718	TCONS_00917098	Negative regulation
gra-miR8718	TCONS_01030701	Negative regulation
gra-miR8718	TCONS_01073317	Negative regulation
gra-miR8718	TCONS_01291082	Negative regulation
gra-miR8718	TCONS_01340577	Negative regulation
gra-miR8741	Gh_A01G1141	Negative regulation
gra-miR8741	Gh_A01G1240	Negative regulation
gra-miR8741	Gh_A02G1206	Negative regulation
gra-miR8741	Gh_A03G0397	Negative regulation
gra-miR8741	Gh_A05G1337	Negative regulation
gra-miR8741	Gh_A05G3666	Negative regulation
gra-miR8741	Gh_A06G0635	Negative regulation
gra-miR8741	Gh_A06G2038	Negative regulation
gra-miR8741	Gh_A08G0623	Negative regulation
gra-miR8741	Gh_A08G1838	Negative regulation
gra-miR8741	Gh_A12G1644	Negative regulation
gra-miR8741	Gh_A13G0339	Negative regulation
gra-miR8741	Gh_A13G0518	Negative regulation
gra-miR8741	Gh_D01G1245	Negative regulation
gra-miR8741	Gh_D01G1440	Negative regulation
gra-miR8741	Gh_D03G0524	Negative regulation
gra-miR8741	Gh_D03G1144	Negative regulation
gra-miR8741	Gh_D03G1761	Negative regulation
gra-miR8741	Gh_D04G0818	Negative regulation
gra-miR8741	Gh_D05G1506	Negative regulation
gra-miR8741	Gh_D06G0721	Negative regulation
gra-miR8741	Gh_D06G1415	Negative regulation
gra-miR8741	Gh_D11G0877	Negative regulation
gra-miR8741	Gh_Sca220332G01	Negative regulation
gra-miR8741	TCONS_01027340	Negative regulation
gra-miR8762a	TCONS_00612607	Negative regulation
gra-miR8762a	TCONS_01161895	Negative regulation
hbr-miR156	Gh_A01G0016	Negative regulation
hbr-miR156	Gh_A01G0852	Negative regulation
hbr-miR156	Gh_A01G1274	Negative regulation
hbr-miR156	Gh_A01G1281	Negative regulation
hbr-miR156	Gh_A01G2095	Negative regulation
hbr-miR156	Gh_A03G0632	Negative regulation
hbr-miR156	Gh_A03G1083	Negative regulation
hbr-miR156	Gh_A03G1092	Negative regulation
hbr-miR156	Gh_A04G0487	Negative regulation
hbr-miR156	Gh_A04G0621	Negative regulation
hbr-miR156	Gh_A04G1250	Negative regulation
hbr-miR156	Gh_A04G1266	Negative regulation
hbr-miR156	Gh_A04G1331	Negative regulation
hbr-miR156	Gh_A04G1486	Negative regulation
hbr-miR156	Gh_A05G0537	Negative regulation
hbr-miR156	Gh_A06G0364	Negative regulation
hbr-miR156	Gh_A06G0796	Negative regulation
hbr-miR156	Gh_A07G0063	Negative regulation
hbr-miR156	Gh_A07G0442	Negative regulation
hbr-miR156	Gh_A07G1847	Negative regulation
hbr-miR156	Gh_A07G2223	Negative regulation
hbr-miR156	Gh_A07G2329	Negative regulation
hbr-miR156	Gh_A08G1783	Negative regulation
hbr-miR156	Gh_A09G0261	Negative regulation
hbr-miR156	Gh_A09G1384	Negative regulation
hbr-miR156	Gh_A09G2206	Negative regulation
hbr-miR156	Gh_A10G0027	Negative regulation
hbr-miR156	Gh_A10G0282	Negative regulation
hbr-miR156	Gh_A10G0627	Negative regulation
hbr-miR156	Gh_A11G0344	Negative regulation
hbr-miR156	Gh_A11G0706	Negative regulation
hbr-miR156	Gh_A11G2374	Negative regulation
hbr-miR156	Gh_A11G2811	Negative regulation
hbr-miR156	Gh_A12G0153	Negative regulation
hbr-miR156	Gh_A12G0463	Negative regulation
hbr-miR156	Gh_A12G0866	Negative regulation
hbr-miR156	Gh_A12G1344	Negative regulation
hbr-miR156	Gh_A12G1380	Negative regulation
hbr-miR156	Gh_A13G0749	Negative regulation
hbr-miR156	Gh_A13G1597	Negative regulation
hbr-miR156	Gh_A13G2322	Negative regulation
hbr-miR156	Gh_D01G0015	Negative regulation
hbr-miR156	Gh_D01G0885	Negative regulation
hbr-miR156	Gh_D01G1229	Negative regulation
hbr-miR156	Gh_D01G1231	Negative regulation
hbr-miR156	Gh_D01G1495	Negative regulation
hbr-miR156	Gh_D01G1503	Negative regulation
hbr-miR156	Gh_D02G1499	Negative regulation
hbr-miR156	Gh_D02G1515	Negative regulation
hbr-miR156	Gh_D03G0920	Negative regulation
hbr-miR156	Gh_D04G0928	Negative regulation
hbr-miR156	Gh_D04G1827	Negative regulation
hbr-miR156	Gh_D04G1873	Negative regulation
hbr-miR156	Gh_D04G1875	Negative regulation
hbr-miR156	Gh_D04G1893	Negative regulation
hbr-miR156	Gh_D04G1985	Negative regulation
hbr-miR156	Gh_D05G0671	Negative regulation
hbr-miR156	Gh_D05G2673	Negative regulation
hbr-miR156	Gh_D06G0295	Negative regulation
hbr-miR156	Gh_D06G0926	Negative regulation
hbr-miR156	Gh_D07G0047	Negative regulation
hbr-miR156	Gh_D07G0148	Negative regulation
hbr-miR156	Gh_D07G0196	Negative regulation
hbr-miR156	Gh_D07G0506	Negative regulation
hbr-miR156	Gh_D07G1551	Negative regulation
hbr-miR156	Gh_D08G0772	Negative regulation
hbr-miR156	Gh_D08G2129	Negative regulation
hbr-miR156	Gh_D09G1386	Negative regulation
hbr-miR156	Gh_D09G2406	Negative regulation
hbr-miR156	Gh_D10G0029	Negative regulation
hbr-miR156	Gh_D11G0401	Negative regulation
hbr-miR156	Gh_D11G0821	Negative regulation
hbr-miR156	Gh_D11G2303	Negative regulation
hbr-miR156	Gh_D11G2688	Negative regulation
hbr-miR156	Gh_D11G3165	Negative regulation
hbr-miR156	Gh_D12G0166	Negative regulation
hbr-miR156	Gh_D12G0466	Negative regulation
hbr-miR156	Gh_D12G0947	Negative regulation
hbr-miR156	Gh_D12G1469	Negative regulation
hbr-miR156	Gh_D12G1504	Negative regulation
hbr-miR156	Gh_D13G0874	Negative regulation
hbr-miR156	Gh_D13G2136	Negative regulation
hbr-miR156	Gh_Sca035233G01	Negative regulation
hbr-miR156	Gh_Sca244955G01	Negative regulation
hbr-miR156	TCONS_00166135	Negative regulation
hbr-miR156	TCONS_00396951	Negative regulation
hbr-miR156	TCONS_00396952	Negative regulation
hbr-miR156	TCONS_00403880	Negative regulation
hbr-miR156	TCONS_00518724	Negative regulation
hbr-miR156	TCONS_01261838	Negative regulation
hbr-miR156	TCONS_01342354	Negative regulation
hci-miR164a	Gh_A01G0250	Negative regulation
hci-miR164a	Gh_A01G0440	Negative regulation
hci-miR164a	Gh_A05G0827	Negative regulation
hci-miR164a	Gh_A08G0092	Negative regulation
hci-miR164a	Gh_A11G0290	Negative regulation
hci-miR164a	Gh_A11G1044	Negative regulation
hci-miR164a	Gh_A11G1954	Negative regulation
hci-miR164a	Gh_A11G2580	Negative regulation
hci-miR164a	Gh_A12G1620	Negative regulation
hci-miR164a	Gh_A13G1259	Negative regulation
hci-miR164a	Gh_D01G0249	Negative regulation
hci-miR164a	Gh_D01G0448	Negative regulation
hci-miR164a	Gh_D05G0948	Negative regulation
hci-miR164a	Gh_D08G0134	Negative regulation
hci-miR164a	Gh_D11G0347	Negative regulation
hci-miR164a	Gh_D11G1199	Negative regulation
hci-miR164a	Gh_D11G2947	Negative regulation
hci-miR164a	Gh_D12G1761	Negative regulation
hci-miR164a	Gh_D13G1561	Negative regulation
hci-miR164a	TCONS_00309675	Negative regulation
htu-miR171a	Gh_A02G0186	Negative regulation
htu-miR171a	Gh_A03G0093	Negative regulation
htu-miR171a	Gh_A08G1548	Negative regulation
htu-miR171a	Gh_A08G2118	Negative regulation
htu-miR171a	Gh_A12G0854	Negative regulation
htu-miR171a	Gh_A12G0855	Negative regulation
htu-miR171a	Gh_A12G0860	Negative regulation
htu-miR171a	Gh_A12G2009	Negative regulation
htu-miR171a	Gh_A13G1060	Negative regulation
htu-miR171a	Gh_D02G0249	Negative regulation
htu-miR171a	Gh_D03G1558	Negative regulation
htu-miR171a	Gh_D05G2672	Negative regulation
htu-miR171a	Gh_D08G1854	Negative regulation
htu-miR171a	Gh_D08G2490	Negative regulation
htu-miR171a	Gh_D12G0934	Negative regulation
htu-miR171a	Gh_D12G0935	Negative regulation
htu-miR171a	Gh_D12G0940	Negative regulation
htu-miR171a	Gh_D12G2185	Negative regulation
htu-miR171a	TCONS_00338608	Negative regulation
htu-miR171a	TCONS_00586787	Negative regulation
mes-miR477a	Gh_A01G1695	Negative regulation
mes-miR477a	Gh_A02G1515	Negative regulation
mes-miR477a	Gh_A05G2862	Negative regulation
mes-miR477a	Gh_A05G3029	Negative regulation
mes-miR477a	Gh_A06G0880	Negative regulation
mes-miR477a	Gh_A07G1064	Negative regulation
mes-miR477a	Gh_A09G2173	Negative regulation
mes-miR477a	Gh_A11G0811	Negative regulation
mes-miR477a	Gh_A11G1768	Negative regulation
mes-miR477a	Gh_A12G1376	Negative regulation
mes-miR477a	Gh_D01G1946	Negative regulation
mes-miR477a	Gh_D02G1492	Negative regulation
mes-miR477a	Gh_D02G1508	Negative regulation
mes-miR477a	Gh_D02G1509	Negative regulation
mes-miR477a	Gh_D03G0199	Negative regulation
mes-miR477a	Gh_D04G0613	Negative regulation
mes-miR477a	Gh_D05G3161	Negative regulation
mes-miR477a	Gh_D07G1156	Negative regulation
mes-miR477a	Gh_D07G2022	Negative regulation
mes-miR477a	Gh_D08G0698	Negative regulation
mes-miR477a	Gh_D08G1196	Negative regulation
mes-miR477a	Gh_D09G2383	Negative regulation
mes-miR477a	Gh_D11G1926	Negative regulation
mes-miR477a	Gh_D12G1499	Negative regulation
mes-miR477a	TCONS_00129500	Negative regulation
osa-miR164e	Gh_A01G0250	Negative regulation
osa-miR164e	Gh_A01G0440	Negative regulation
osa-miR164e	Gh_A05G0827	Negative regulation
osa-miR164e	Gh_A11G0290	Negative regulation
osa-miR164e	Gh_A11G0633	Negative regulation
osa-miR164e	Gh_A11G1044	Negative regulation
osa-miR164e	Gh_A11G2580	Negative regulation
osa-miR164e	Gh_A12G1620	Negative regulation
osa-miR164e	Gh_A13G1259	Negative regulation
osa-miR164e	Gh_D01G0249	Negative regulation
osa-miR164e	Gh_D01G0448	Negative regulation
osa-miR164e	Gh_D05G0948	Negative regulation
osa-miR164e	Gh_D11G0347	Negative regulation
osa-miR164e	Gh_D11G0743	Negative regulation
osa-miR164e	Gh_D11G1199	Negative regulation
osa-miR164e	Gh_D11G2947	Negative regulation
osa-miR164e	Gh_D12G1761	Negative regulation
osa-miR164e	Gh_D13G1561	Negative regulation
osa-miR164e	Gh_Sca057285G01	Negative regulation
osa-miR164e	TCONS_00309675	Negative regulation
osa-miR164e	TCONS_01037107	Negative regulation
osa-miR164e	TCONS_01060340	Negative regulation
osa-miR171b	Gh_A03G0093	Negative regulation
osa-miR171b	Gh_A08G1548	Negative regulation
osa-miR171b	Gh_A08G2118	Negative regulation
osa-miR171b	Gh_A12G0854	Negative regulation
osa-miR171b	Gh_A12G0855	Negative regulation
osa-miR171b	Gh_A12G0860	Negative regulation
osa-miR171b	Gh_A12G2009	Negative regulation
osa-miR171b	Gh_A13G1060	Negative regulation
osa-miR171b	Gh_D03G1558	Negative regulation
osa-miR171b	Gh_D08G1854	Negative regulation
osa-miR171b	Gh_D08G2490	Negative regulation
osa-miR171b	Gh_D12G0934	Negative regulation
osa-miR171b	Gh_D12G0935	Negative regulation
osa-miR171b	Gh_D12G0940	Negative regulation
osa-miR171b	Gh_D12G2185	Negative regulation
osa-miR171b	TCONS_00338608	Negative regulation
osa-miR171b	TCONS_00586787	Negative regulation
ppe-miR1511-3p	TCONS_00048895	Negative regulation
ppe-miR1511-3p	TCONS_00068827	Negative regulation
ppe-miR1511-3p	TCONS_00119722	Negative regulation
ppe-miR1511-3p	TCONS_00264218	Negative regulation
ppe-miR1511-3p	TCONS_00400541	Negative regulation
ppe-miR1511-3p	TCONS_00514883	Negative regulation
ppe-miR1511-3p	TCONS_00823522	Negative regulation
ppe-miR1511-3p	TCONS_00999621	Negative regulation
ppt-miR390c-5p	Gh_A08G2329	Negative regulation
ppt-miR390c-5p	Gh_A10G1180	Negative regulation
ppt-miR390c-5p	Gh_A11G0071	Negative regulation
ppt-miR390c-5p	Gh_A11G2202	Negative regulation
ppt-miR390c-5p	Gh_A11G2283	Negative regulation
ppt-miR390c-5p	Gh_A11G2714	Negative regulation
ppt-miR390c-5p	Gh_D05G3835	Negative regulation
ppt-miR390c-5p	Gh_D07G1901	Negative regulation
ppt-miR390c-5p	Gh_D08G2304	Negative regulation
ppt-miR390c-5p	Gh_D10G1318	Negative regulation
ppt-miR390c-5p	Gh_D11G2499	Negative regulation
ppt-miR390c-5p	Gh_D11G2590	Negative regulation
ppt-miR390c-5p	Gh_D11G2900	Negative regulation
ppt-miR390c-5p	Gh_Sca004803G06	Negative regulation
ppt-miR390c-5p	TCONS_01099943	Negative regulation
ptc-miR172b-5p	Gh_A01G1644	Negative regulation
ptc-miR172b-5p	Gh_A03G1541	Negative regulation
ptc-miR172b-5p	Gh_A03G2174	Negative regulation
ptc-miR172b-5p	Gh_A05G2055	Negative regulation
ptc-miR172b-5p	Gh_A05G2817	Negative regulation
ptc-miR172b-5p	Gh_A05G3746	Negative regulation
ptc-miR172b-5p	Gh_A08G0182	Negative regulation
ptc-miR172b-5p	Gh_A08G0680	Negative regulation
ptc-miR172b-5p	Gh_A08G1027	Negative regulation
ptc-miR172b-5p	Gh_A08G1651	Negative regulation
ptc-miR172b-5p	Gh_A08G2556	Negative regulation
ptc-miR172b-5p	Gh_A09G1450	Negative regulation
ptc-miR172b-5p	Gh_A09G1590	Negative regulation
ptc-miR172b-5p	Gh_A13G0996	Negative regulation
ptc-miR172b-5p	Gh_A13G0997	Negative regulation
ptc-miR172b-5p	Gh_D01G0078	Negative regulation
ptc-miR172b-5p	Gh_D01G0742	Negative regulation
ptc-miR172b-5p	Gh_D01G1890	Negative regulation
ptc-miR172b-5p	Gh_D02G2148	Negative regulation
ptc-miR172b-5p	Gh_D05G0915	Negative regulation
ptc-miR172b-5p	Gh_D05G2215	Negative regulation
ptc-miR172b-5p	Gh_D05G3346	Negative regulation
ptc-miR172b-5p	Gh_D08G0004	Negative regulation
ptc-miR172b-5p	Gh_D08G0875	Negative regulation
ptc-miR172b-5p	Gh_D08G1305	Negative regulation
ptc-miR172b-5p	Gh_D08G1984	Negative regulation
ptc-miR172b-5p	Gh_D08G2052	Negative regulation
ptc-miR172b-5p	Gh_D09G1460	Negative regulation
ptc-miR172b-5p	Gh_D09G1680	Negative regulation
ptc-miR172b-5p	Gh_D10G0442	Negative regulation
ptc-miR172b-5p	Gh_D12G0076	Negative regulation
ptc-miR172b-5p	Gh_D13G1244	Negative regulation
ptc-miR172b-5p	Gh_D13G1245	Negative regulation
ptc-miR172b-5p	TCONS_00020452	Negative regulation
ptc-miR172b-5p	TCONS_00509416	Negative regulation
ptc-miR172b-5p	TCONS_01205249	Negative regulation
ptc-miR396e-3p	Gh_A01G1424	Negative regulation
ptc-miR396e-3p	Gh_A08G0838	Negative regulation
ptc-miR396e-3p	Gh_A11G3300	Negative regulation
ptc-miR396e-3p	Gh_D01G1662	Negative regulation
ptc-miR396e-3p	Gh_D04G0243	Negative regulation
ptc-miR396e-3p	Gh_D07G0378	Negative regulation
ptc-miR396e-3p	Gh_D08G1023	Negative regulation
ptc-miR396e-3p	TCONS_00944774	Negative regulation
rgl-miR5139	Gh_A07G0672	Negative regulation
rgl-miR5139	Gh_A07G1113	Negative regulation
rgl-miR5139	Gh_A08G2059	Negative regulation
rgl-miR5139	Gh_A10G1022	Negative regulation
rgl-miR5139	Gh_A11G1282	Negative regulation
rgl-miR5139	Gh_A11G2943	Negative regulation
rgl-miR5139	Gh_A12G1032	Negative regulation
rgl-miR5139	Gh_D04G1665	Negative regulation
rgl-miR5139	Gh_D05G2793	Negative regulation
rgl-miR5139	Gh_D07G0750	Negative regulation
rgl-miR5139	Gh_D08G0901	Negative regulation
rgl-miR5139	Gh_D10G1514	Negative regulation
rgl-miR5139	Gh_D11G1430	Negative regulation
rgl-miR5139	Gh_D11G3330	Negative regulation
rgl-miR5139	TCONS_00004203	Negative regulation
rgl-miR5139	TCONS_00048895	Negative regulation
rgl-miR5139	TCONS_00119722	Negative regulation
rgl-miR5139	TCONS_00157191	Negative regulation
rgl-miR5139	TCONS_00172727	Negative regulation
rgl-miR5139	TCONS_00214705	Negative regulation
rgl-miR5139	TCONS_00214706	Negative regulation
rgl-miR5139	TCONS_00220421	Negative regulation
rgl-miR5139	TCONS_00225848	Negative regulation
rgl-miR5139	TCONS_00264218	Negative regulation
rgl-miR5139	TCONS_00370895	Negative regulation
rgl-miR5139	TCONS_00397968	Negative regulation
rgl-miR5139	TCONS_00400541	Negative regulation
rgl-miR5139	TCONS_00403603	Negative regulation
rgl-miR5139	TCONS_00514883	Negative regulation
rgl-miR5139	TCONS_00770690	Negative regulation
rgl-miR5139	TCONS_00823522	Negative regulation
rgl-miR5139	TCONS_00999621	Negative regulation
rgl-miR5139	TCONS_01094707	Negative regulation
rgl-miR5139	TCONS_01212366	Negative regulation
rgl-miR5139	TCONS_01248119	Negative regulation
rgl-miR5139	TCONS_01270548	Negative regulation
rgl-miR5139	TCONS_01294518	Negative regulation
rgl-miR5139	TCONS_01314799	Negative regulation
rgl-miR5139	TCONS_01318852	Negative regulation
rgl-miR5139	TCONS_01321643	Negative regulation
rgl-miR5139	TCONS_01328051	Negative regulation
stu-miR172c-3p	Gh_A01G1571	Negative regulation
stu-miR172c-3p	Gh_A01G1867	Negative regulation
stu-miR172c-3p	Gh_A02G0196	Negative regulation
stu-miR172c-3p	Gh_A02G1495	Negative regulation
stu-miR172c-3p	Gh_A02G1714	Negative regulation
stu-miR172c-3p	Gh_A02G1722	Negative regulation
stu-miR172c-3p	Gh_A02G1724	Negative regulation
stu-miR172c-3p	Gh_A03G0292	Negative regulation
stu-miR172c-3p	Gh_A03G0350	Negative regulation
stu-miR172c-3p	Gh_A04G0924	Negative regulation
stu-miR172c-3p	Gh_A05G0609	Negative regulation
stu-miR172c-3p	Gh_A05G0861	Negative regulation
stu-miR172c-3p	Gh_A05G1000	Negative regulation
stu-miR172c-3p	Gh_A05G1196	Negative regulation
stu-miR172c-3p	Gh_A05G3677	Negative regulation
stu-miR172c-3p	Gh_A06G0007	Negative regulation
stu-miR172c-3p	Gh_A08G0706	Negative regulation
stu-miR172c-3p	Gh_A08G0707	Negative regulation
stu-miR172c-3p	Gh_A08G2566	Negative regulation
stu-miR172c-3p	Gh_A09G1124	Negative regulation
stu-miR172c-3p	Gh_A09G1264	Negative regulation
stu-miR172c-3p	Gh_A10G0222	Negative regulation
stu-miR172c-3p	Gh_A10G0822	Negative regulation
stu-miR172c-3p	Gh_A10G0836	Negative regulation
stu-miR172c-3p	Gh_A10G1182	Negative regulation
stu-miR172c-3p	Gh_A10G1410	Negative regulation
stu-miR172c-3p	Gh_A10G1860	Negative regulation
stu-miR172c-3p	Gh_A10G2249	Negative regulation
stu-miR172c-3p	Gh_A11G0044	Negative regulation
stu-miR172c-3p	Gh_A11G0683	Negative regulation
stu-miR172c-3p	Gh_A11G1795	Negative regulation
stu-miR172c-3p	Gh_A11G2802	Negative regulation
stu-miR172c-3p	Gh_A12G0347	Negative regulation
stu-miR172c-3p	Gh_A12G0670	Negative regulation
stu-miR172c-3p	Gh_A12G1164	Negative regulation
stu-miR172c-3p	Gh_A12G2412	Negative regulation
stu-miR172c-3p	Gh_A13G1071	Negative regulation
stu-miR172c-3p	Gh_A13G1276	Negative regulation
stu-miR172c-3p	Gh_A13G1451	Negative regulation
stu-miR172c-3p	Gh_A13G2063	Negative regulation
stu-miR172c-3p	Gh_D01G1514	Negative regulation
stu-miR172c-3p	Gh_D01G2112	Negative regulation
stu-miR172c-3p	Gh_D03G0005	Negative regulation
stu-miR172c-3p	Gh_D03G0218	Negative regulation
stu-miR172c-3p	Gh_D03G1227	Negative regulation
stu-miR172c-3p	Gh_D03G1282	Negative regulation
stu-miR172c-3p	Gh_D04G0342	Negative regulation
stu-miR172c-3p	Gh_D04G1441	Negative regulation
stu-miR172c-3p	Gh_D05G0740	Negative regulation
stu-miR172c-3p	Gh_D05G0915	Negative regulation
stu-miR172c-3p	Gh_D05G1119	Negative regulation
stu-miR172c-3p	Gh_D05G1373	Negative regulation
stu-miR172c-3p	Gh_D05G2717	Negative regulation
stu-miR172c-3p	Gh_D05G3873	Negative regulation
stu-miR172c-3p	Gh_D06G1052	Negative regulation
stu-miR172c-3p	Gh_D06G1199	Negative regulation
stu-miR172c-3p	Gh_D08G0014	Negative regulation
stu-miR172c-3p	Gh_D08G0823	Negative regulation
stu-miR172c-3p	Gh_D08G0824	Negative regulation
stu-miR172c-3p	Gh_D09G1128	Negative regulation
stu-miR172c-3p	Gh_D09G1264	Negative regulation
stu-miR172c-3p	Gh_D09G1798	Negative regulation
stu-miR172c-3p	Gh_D09G2271	Negative regulation
stu-miR172c-3p	Gh_D09G2427	Negative regulation
stu-miR172c-3p	Gh_D10G0330	Negative regulation
stu-miR172c-3p	Gh_D10G0536	Negative regulation
stu-miR172c-3p	Gh_D10G0812	Negative regulation
stu-miR172c-3p	Gh_D10G0938	Negative regulation
stu-miR172c-3p	Gh_D10G2123	Negative regulation
stu-miR172c-3p	Gh_D10G2289	Negative regulation
stu-miR172c-3p	Gh_D11G0245	Negative regulation
stu-miR172c-3p	Gh_D11G1956	Negative regulation
stu-miR172c-3p	Gh_D11G3148	Negative regulation
stu-miR172c-3p	Gh_D12G0317	Negative regulation
stu-miR172c-3p	Gh_D12G0675	Negative regulation
stu-miR172c-3p	Gh_D12G1178	Negative regulation
stu-miR172c-3p	Gh_D12G1284	Negative regulation
stu-miR172c-3p	Gh_D13G1337	Negative regulation
stu-miR172c-3p	Gh_Sca006111G01	Negative regulation
stu-miR172c-3p	TCONS_00381962	Negative regulation
stu-miR172c-3p	TCONS_00896391	Negative regulation
stu-miR172c-3p	TCONS_01205250	Negative regulation
stu-miR172c-3p	TCONS_01223534	Negative regulation
stu-miR172c-3p	TCONS_01234602	Negative regulation
tae-miR395b	Gh_A02G0333	Negative regulation
tae-miR395b	Gh_A03G0224	Negative regulation
tae-miR395b	Gh_A04G0690	Negative regulation
tae-miR395b	Gh_A05G0918	Negative regulation
tae-miR395b	Gh_A09G1692	Negative regulation
tae-miR395b	Gh_A09G1922	Negative regulation
tae-miR395b	Gh_A10G2226	Negative regulation
tae-miR395b	Gh_A11G1228	Negative regulation
tae-miR395b	Gh_A11G2217	Negative regulation
tae-miR395b	Gh_A12G2362	Negative regulation
tae-miR395b	Gh_A13G1143	Negative regulation
tae-miR395b	Gh_A13G2043	Negative regulation
tae-miR395b	Gh_D01G2138	Negative regulation
tae-miR395b	Gh_D02G0399	Negative regulation
tae-miR395b	Gh_D02G0748	Negative regulation
tae-miR395b	Gh_D03G0486	Negative regulation
tae-miR395b	Gh_D03G1347	Negative regulation
tae-miR395b	Gh_D04G1154	Negative regulation
tae-miR395b	Gh_D05G1002	Negative regulation
tae-miR395b	Gh_D07G0030	Negative regulation
tae-miR395b	Gh_D07G0031	Negative regulation
tae-miR395b	Gh_D09G2130	Negative regulation
tae-miR395b	Gh_D09G2165	Negative regulation
tae-miR395b	Gh_D09G2166	Negative regulation
tae-miR395b	Gh_D09G2167	Negative regulation
tae-miR395b	Gh_D10G0485	Negative regulation
tae-miR395b	Gh_D11G1375	Negative regulation
tae-miR395b	Gh_D11G2526	Negative regulation
tae-miR395b	Gh_D12G2499	Negative regulation
tae-miR395b	Gh_D13G1426	Negative regulation
tae-miR395b	TCONS_00436610	Negative regulation
tae-miR395b	TCONS_00440385	Negative regulation
tae-miR395b	TCONS_00692537	Negative regulation
tae-miR395b	TCONS_00708857	Negative regulation
tae-miR395b	TCONS_01094729	Negative regulation
tae-miR395b	TCONS_01242600	Negative regulation
vun-miR164	Gh_A06G0729	Negative regulation
vun-miR164	TCONS_00949385	Negative regulation
vun-miR164	TCONS_00965736	Negative regulation
vun-miR164	TCONS_01066245	Negative regulation
vvi-miR2950-5p	Gh_A01G0567	Negative regulation
vvi-miR2950-5p	Gh_A01G0831	Negative regulation
vvi-miR2950-5p	Gh_A05G0279	Negative regulation
vvi-miR2950-5p	Gh_A07G0263	Negative regulation
vvi-miR2950-5p	Gh_A09G1672	Negative regulation
vvi-miR2950-5p	Gh_A13G1666	Negative regulation
vvi-miR2950-5p	Gh_D01G0859	Negative regulation
vvi-miR2950-5p	Gh_D03G0179	Negative regulation
vvi-miR2950-5p	Gh_D05G0380	Negative regulation
vvi-miR2950-5p	Gh_D07G0319	Negative regulation
vvi-miR2950-5p	Gh_D09G1767	Negative regulation
vvi-miR2950-5p	Gh_D10G0037	Negative regulation
vvi-miR2950-5p	Gh_D11G2789	Negative regulation
vvi-miR2950-5p	Gh_D12G0868	Negative regulation
vvi-miR2950-5p	Gh_D13G2030	Negative regulation
vvi-miR2950-5p	TCONS_01046456	Negative regulation
zma-miR162-3p	Gh_A02G0063	Negative regulation
zma-miR162-3p	Gh_A03G1764	Negative regulation
zma-miR162-3p	Gh_A04G0487	Negative regulation
zma-miR162-3p	Gh_A10G1800	Negative regulation
zma-miR162-3p	Gh_D04G0928	Negative regulation
zma-miR162-3p	TCONS_01251995	Negative regulation
zma-miR164h-5p	Gh_A01G0440	Negative regulation
zma-miR164h-5p	Gh_A05G0827	Negative regulation
zma-miR164h-5p	Gh_A08G0092	Negative regulation
zma-miR164h-5p	Gh_A11G0290	Negative regulation
zma-miR164h-5p	Gh_A11G0633	Negative regulation
zma-miR164h-5p	Gh_A11G1044	Negative regulation
zma-miR164h-5p	Gh_A11G1954	Negative regulation
zma-miR164h-5p	Gh_A11G2580	Negative regulation
zma-miR164h-5p	Gh_A12G1620	Negative regulation
zma-miR164h-5p	Gh_A13G1259	Negative regulation
zma-miR164h-5p	Gh_D01G0448	Negative regulation
zma-miR164h-5p	Gh_D05G0948	Negative regulation
zma-miR164h-5p	Gh_D08G0134	Negative regulation
zma-miR164h-5p	Gh_D11G0347	Negative regulation
zma-miR164h-5p	Gh_D11G0743	Negative regulation
zma-miR164h-5p	Gh_D11G1199	Negative regulation
zma-miR164h-5p	Gh_D11G2947	Negative regulation
zma-miR164h-5p	Gh_D12G1761	Negative regulation
zma-miR164h-5p	Gh_D13G1561	Negative regulation
zma-miR164h-5p	Gh_Sca057285G01	Negative regulation
zma-miR164h-5p	TCONS_00309675	Negative regulation
zma-miR171b-3p	Gh_A03G0093	Negative regulation
zma-miR171b-3p	Gh_A03G0827	Negative regulation
zma-miR171b-3p	Gh_A05G1950	Negative regulation
zma-miR171b-3p	Gh_A05G3748	Negative regulation
zma-miR171b-3p	Gh_A06G0358	Negative regulation
zma-miR171b-3p	Gh_A08G1548	Negative regulation
zma-miR171b-3p	Gh_A10G0695	Negative regulation
zma-miR171b-3p	Gh_A11G2635	Negative regulation
zma-miR171b-3p	Gh_A12G0854	Negative regulation
zma-miR171b-3p	Gh_A12G0855	Negative regulation
zma-miR171b-3p	Gh_A12G2009	Negative regulation
zma-miR171b-3p	Gh_D02G1138	Negative regulation
zma-miR171b-3p	Gh_D03G1558	Negative regulation
zma-miR171b-3p	Gh_D05G2179	Negative regulation
zma-miR171b-3p	Gh_D05G2218	Negative regulation
zma-miR171b-3p	Gh_D06G0388	Negative regulation
zma-miR171b-3p	Gh_D08G1854	Negative regulation
zma-miR171b-3p	Gh_D10G0691	Negative regulation
zma-miR171b-3p	Gh_D11G3015	Negative regulation
zma-miR171b-3p	Gh_D12G0934	Negative regulation
zma-miR171b-3p	Gh_D12G0935	Negative regulation
zma-miR171b-3p	Gh_D12G2185	Negative regulation
zma-miR171b-3p	TCONS_00586787	Negative regulation
zma-miR171b-3p	TCONS_01135829	Negative regulation
TCONS_00019300	Gh_A01G1768	Positive regulation
TCONS_00024664	Gh_A01G0853	Positive regulation
TCONS_00036717	Gh_A01G1490	Positive regulation
TCONS_00041515	Gh_A01G0737	Positive regulation
TCONS_00077060	Gh_A02G0333	Positive regulation
TCONS_00100711	Gh_A03G1325	Positive regulation
TCONS_00103315	Gh_A03G1934	Positive regulation
TCONS_00115737	Gh_A03G0164	Positive regulation
TCONS_00118366	Gh_A03G0969	Positive regulation
TCONS_00133906	Gh_A04G0407	Positive regulation
TCONS_00134748	Gh_A04G1080	Positive regulation
TCONS_00136244	Gh_A04G0980	Positive regulation
TCONS_00138284	Gh_A04G0300	Positive regulation
TCONS_00166135	Gh_A05G2973	Positive regulation
TCONS_00189934	Gh_A05G0774	Positive regulation
TCONS_00200947	Gh_A05G1325	Positive regulation
TCONS_00231738	Gh_A06G1774	Positive regulation
TCONS_00233548	Gh_A06G1391	Positive regulation
TCONS_00253851	Gh_A06G1250	Positive regulation
TCONS_00321635	Gh_A08G1335	Positive regulation
TCONS_00327889	Gh_A08G0634	Positive regulation
TCONS_00344852	Gh_A08G1437	Positive regulation
TCONS_00346911	Gh_A08G1378	Positive regulation
TCONS_00371136	Gh_A09G1024	Positive regulation
TCONS_00373976	Gh_A09G1820	Positive regulation
TCONS_00378617	Gh_A09G1992	Positive regulation
TCONS_00378677	Gh_A09G2092	Positive regulation
TCONS_00382382	Gh_A09G0926	Positive regulation
TCONS_00433530	Gh_A10G1561	Positive regulation
TCONS_00472570	Gh_A11G1891	Positive regulation
TCONS_00473502	Gh_A11G2635	Positive regulation
TCONS_00480786	Gh_A11G1210	Positive regulation
TCONS_00494764	Gh_A11G0633	Positive regulation
TCONS_00495426	Gh_A11G1474	Positive regulation
TCONS_00496380	Gh_A11G2389	Positive regulation
TCONS_00509416	Gh_A12G1612	Positive regulation
TCONS_00523205	Gh_A12G1061	Positive regulation
TCONS_00537162	Gh_A12G2478	Positive regulation
TCONS_00543109	Gh_A12G1062	Positive regulation
TCONS_00544028	Gh_A12G2237	Positive regulation
TCONS_00586789	Gh_A13G1552	Positive regulation
TCONS_00589106	Gh_A13G0189	Positive regulation
TCONS_00593588	Gh_D01G1761	Positive regulation
TCONS_00598770	Gh_D01G1157	Positive regulation
TCONS_00610836	Gh_D01G0780	Positive regulation
TCONS_00617803	Gh_D01G1186	Positive regulation
TCONS_00625926	Gh_D01G0421	Positive regulation
TCONS_00627280	Gh_D01G1841	Positive regulation
TCONS_00628096	Gh_D01G0757	Positive regulation
TCONS_00663411	Gh_D02G1764	Positive regulation
TCONS_00667471	Gh_D02G1150	Positive regulation
TCONS_00675896	Gh_D02G0666	Positive regulation
TCONS_00677271	Gh_D02G1941	Positive regulation
TCONS_00681219	Gh_D03G1128	Positive regulation
TCONS_00685912	Gh_D03G1250	Positive regulation
TCONS_00692537	Gh_D03G0373	Positive regulation
TCONS_00697308	Gh_D03G0049	Positive regulation
TCONS_00706080	Gh_D03G0412	Positive regulation
TCONS_00706820	Gh_D03G1175	Positive regulation
TCONS_00708857	Gh_D03G0373	Positive regulation
TCONS_00722515	Gh_D04G0641	Positive regulation
TCONS_00759312	Gh_D05G0905	Positive regulation
TCONS_00796508	Gh_D05G2526	Positive regulation
TCONS_00797453	Gh_D05G3392	Positive regulation
TCONS_00832897	Gh_D06G0481	Positive regulation
TCONS_00892130	Gh_D07G2059	Positive regulation
TCONS_00896391	Gh_D08G0153	Positive regulation
TCONS_00961460	Gh_D09G1088	Positive regulation
TCONS_00980736	Gh_D09G2271	Positive regulation
TCONS_00995363	Gh_D10G2289	Positive regulation
TCONS_01079763	Gh_D11G2523	Positive regulation
TCONS_01086083	Gh_D11G3015	Positive regulation
TCONS_01118841	Gh_D12G0328	Positive regulation
TCONS_01174259	Gh_D13G0230	Positive regulation
TCONS_01179312	Gh_D13G0446	Positive regulation
TCONS_01188692	Gh_A04G1485	Positive regulation
TCONS_01188796	Gh_A05G3610	Positive regulation
TCONS_01199500	Gh_A05G3908	Positive regulation
TCONS_01263589	Gh_A13G2133	Positive regulation
TCONS_01283923	Gh_D05G3797	Positive regulation
TCONS_01290230	Gh_D07G2423	Positive regulation
TCONS_01300945	Gh_D11G3399	Positive regulation
TCONS_01312513	Gh_Sca004820G01	Positive regulation
TCONS_01313232	Gh_Sca004842G04	Positive regulation
