# Supplementary material for: Transcriptome Analysis Implicates Involvement of Long Noncoding RNAs in Cytoplasmic Male Sterility and Fertility Restoration in Cotton
Source: Int J Mol Sci. 2019 Nov 6;20(22):5530. doi: 10.3390/ijms20225530 (PMC6888562; doi:10.3390/ijms20225530)
Supplement: Supplementary file 1 [file ijms-20-05530-s001.zip › Supplementary Files/Table S6 The qRT-PCR primers used in this study.xlsx]

## Sheet: Sheet1
The primers with relative fluorescence quantitative
Primer ID	Forward primer(5'- 3')	Reverse primer(5'- 3')
gma-miR160b	TGCCTGGCTCCCTGTATGCC	Universe primer
gra-miR8638	TGAATACAGGAATGGCTCTCT	Universe primer
ath-miR414	CGTCATCTTCATCATCATCGTCA	Universe primer
ghr-miR2950	TGGTGTGCAGGGGGTGGAATA	Universe primer
gra-miR166d	TGATGGGAATGTTGTTTGGCT	Universe primer
zma-miR171b-3p	TTGAGCCGTGCCAATATCAC	Universe primer
GhUBQ6	CATTTCTCGATTTGTGCGTGTC	GGGGACATCCGATAAAATTGG
TCONS_00779116	CGAATCTTGTAAAAGGCGAGC	ACTGTCCCATCGTCCCACTT
TCONS_00797453	TGTTGTGACTTGTGTAGCTTGTTGA	GTTCGTACAAATGCCCCTGC
TCONS_00796983	ACAATGTCTACGAACCAAATTATGC	TGAAGAGTTTACATCTGATGCAAGG
TCONS_00797056	GTCGTGGATGCTTGGTAGTGGT	GAACATCTCTTTCATACTCGCTGC
TCONS_00807084	ATCCTAAAGCATTGCACTCTCCAT	ATACAGGGAGCCAGGCACAT
TCONS_01148734	TGGAAAGATGGTAAACTCCGGT	CACTTTAACGAGATTGGCACAGAG
TCONS_01118841	TGTTGATTTCTTGAAGTTTTAGGTG	ACCCATTAGAGACCTCCAATTTCC
TCONS_00233548	TAATGGCAATAAAAAAAGTCTGGAA	ATAATTAAAATTGGAGTGTGGAGAC
TCONS_00327889	GCTATCTTACGCCCAAACCG	TGTTCAGAGGCAGAAAGGCAA
TCONS_01086083	CATCACCCCACATTCCACCA	CTCCGATGGCAGATTATCCTTA
Gh_A06G1391	AAAGAGGAAACGCCCAACGT	AAACTGCGACGATAAATCTTGGTAA
Gh_A08G0634	CATCAGTAGCACGGACAATTACAAC	CAGCTTCTCTCTCTAACGAAACTTC
Gh_D11G3015	GGCTTACCGTCGTGTTTAGCCT	CCTTGACGGGAACTTGAACCGT
Gh_D12G0328	TTGCTGGAGCTAACCCGAAACC	GTTCGTGGTGATGGGACGTGAT
